# Supplementary material for: Establishing a Framework for Fused Filament Fabrication Process Optimization: A Case Study with PLA Filaments
Source: Polymers (Basel). 2023 Apr 19;15(8):1945. doi: 10.3390/polym15081945 (PMC10141671; doi:10.3390/polym15081945)
Supplement: Supplementary file 1 [file polymers-15-01945-s001.zip]

Archive with 20 entries (18 files):
- polymers-2303527-supplementary/
- polymers-2303527-supplementary/Spreadsheet  S1  Phase 1 Stress–Strain Curves.xlsx
- polymers-2303527-supplementary/Spreadsheet S2 Phase 1 Testing Values.xlsx
- polymers-2303527-supplementary/Spreadsheet S3 Phase 2 Testing Values.xlsx
- polymers-2303527-supplementary/Spreadsheet S4 Phase 3 Testing Values.xlsx
- polymers-2303527-supplementary/Spreadsheet S5 Phase 1 Rankings.xlsx
- polymers-2303527-supplementary/Spreadsheet S6 Phase 2 Rankings.xlsx
- polymers-2303527-supplementary/Spreadsheet S7 Filament DSC Heating and Cooling Curves.xlsx
- polymers-2303527-supplementary/Spreadsheet S8 Printed Specimen DSC Heating Curves.xlsx
- polymers-2303527-supplementary/Spreadsheet S9 Printed Specimen DSC Tabulated Values.xlsx
- polymers-2303527-supplementary/__MACOSX/
- polymers-2303527-supplementary/__MACOSX/._Filament DSC Heating & Cooling Curves.xlsx
- polymers-2303527-supplementary/__MACOSX/._Phase 1 Rankings.xlsx
- polymers-2303527-supplementary/__MACOSX/._Phase 1 Stress-Strain Curves.xlsx
- polymers-2303527-supplementary/__MACOSX/._Phase 1 Testing Values.xlsx
- polymers-2303527-supplementary/__MACOSX/._Phase 2 Rankings.xlsx
- polymers-2303527-supplementary/__MACOSX/._Phase 2 Testing Values.xlsx
- polymers-2303527-supplementary/__MACOSX/._Phase 3 Testing Values.xlsx
- polymers-2303527-supplementary/__MACOSX/._Printed Specimen DSC Heating Curves.xlsx
- polymers-2303527-supplementary/__MACOSX/._Printed Specimen DSC Tabulated Values.xlsx
