# Supplementary material for: Establishing a Framework for Fused Filament Fabrication Process Optimization: A Case Study with PLA Filaments
Source: Polymers (Basel). 2023 Apr 19;15(8):1945. doi: 10.3390/polym15081945 (PMC10141671; doi:10.3390/polym15081945)
Supplement: Supplementary file 1 [file polymers-15-01945-s001.zip › polymers-2303527-supplementary/Spreadsheet S1 Phase 1 Stress–Strain Curves.xlsx]

## Sheet: Best Mechanical Properties
OVERTURE White		SUNLU White		HATCHBOX White		OVERTURE Black		SUNLU Black		HATCHBOX Black		OVERTURE Green		SUNLU Green		HATCHBOX Green
Strain (%)	Stress (MPa)	Strain (%)	Stress (MPa)	Strain (%)	Stress (MPa)	Strain (%)	Stress (MPa)	Strain (%)	Stress (MPa)	Strain (%)	Stress (MPa)	Strain (%)	Stress (MPa)	Strain (%)	Stress (MPa)	Strain (%)	Stress (MPa)
0	0	0	0	0	0	0	0	0	0	0	0	0	0	0	0	0	0
0.00505059	0.000885974	0.00505039	0.015771	0.0045457	0.00141758	0.00555547	0.00253991	0.00505039	0.0137038	0.00555557	0.0145898	0.00505059	0.000413448	0.00505039	0.00212642	0.00454551	0.00159486
0.0095959	0.00206744	0.0101009	0.0324872	0.0101012	0.002717	0.0101009	0.00531609	0.010101	0.0274073	0.0106061	0.0304788	0.0095959	0.000886023	0.010101	0.00431196	0.009596	0.00330778
0.0146465	0.0032487	0.0156565	0.0486717	0.015657	0.0040755	0.0151515	0.00750159	0.0146463	0.0409337	0.0151515	0.0467224	0.0151516	0.00141758	0.0151512	0.00614304	0.0146466	0.00460725
0.0196971	0.00413468	0.0207069	0.0644427	0.0202023	0.0054341	0.020707	0.0103368	0.020202	0.0539879	0.020707	0.061962	0.020707	0.00212642	0.0202018	0.00785601	0.019697	0.00620211
0.0247477	0.00590672	0.0257575	0.0806863	0.0257578	0.0067927	0.0257575	0.0123451	0.0247475	0.0678098	0.0257575	0.0776146	0.0252525	0.00248084	0.0247475	0.00956897	0.0252526	0.00773785
0.0303031	0.00714717	0.030303	0.0968117	0.0308082	0.00826935	0.030808	0.0145897	0.0303031	0.0816905	0.030808	0.0932083	0.030808	0.00301244	0.0303029	0.0119907	0.030303	0.00886014
0.0348486	0.00791508	0.0353535	0.11276	0.0353539	0.00962795	0.0358585	0.0174249	0.0358584	0.096044	0.0358586	0.108566	0.0353535	0.00336681	0.0353533	0.0137037	0.0353535	0.0101597
0.0393939	0.00915543	0.0409091	0.128354	0.0404043	0.0108092	0.0409091	0.0202011	0.0404041	0.110279	0.0409091	0.124515	0.0404039	0.00431191	0.0404039	0.0151213	0.0404041	0.0117544
0.0449496	0.0101596	0.0459596	0.144833	0.0459598	0.0116953	0.0459596	0.0223275	0.0454545	0.124632	0.0459596	0.140522	0.0459596	0.00525701	0.0454543	0.0170114	0.0459596	0.0128177
0.0500002	0.0109866	0.05101	0.161195	0.0505055	0.0129357	0.0510101	0.0249265	0.0505049	0.138986	0.0510101	0.156116	0.0510102	0.00620211	0.0499998	0.0190197	0.0505051	0.0138219
0.0550508	0.0128768	0.0560605	0.177793	0.0555559	0.0140579	0.0560605	0.0275255	0.0555555	0.152689	0.0560605	0.171355	0.0560605	0.00661556	0.0550504	0.0208508	0.0550505	0.0150622
0.0606061	0.0145306	0.061111	0.194037	0.0606063	0.0152393	0.061111	0.0302426	0.0606061	0.16663	0.061111	0.187362	0.0606061	0.00761969	0.0601008	0.0232135	0.0601011	0.0163617
0.0656566	0.015771	0.0656565	0.210694	0.0661617	0.0164207	0.0666666	0.0330188	0.0656564	0.18057	0.0656565	0.20331	0.0656566	0.00862387	0.0651514	0.0249265	0.0651516	0.0179565
0.070202	0.0175431	0.0707069	0.226583	0.0707074	0.0177201	0.0717171	0.0357359	0.0712121	0.195277	0.070707	0.218904	0.070707	0.00880106	0.070202	0.0263441	0.0702021	0.0195513
0.0752525	0.0187835	0.0757575	0.242472	0.0762629	0.0191378	0.0762626	0.038394	0.0762627	0.210517	0.0762626	0.234616	0.0752525	0.00897824	0.0752523	0.0282342	0.0752526	0.0210281
0.0803031	0.0204374	0.081313	0.258893	0.0813137	0.0205554	0.0813131	0.0409928	0.080808	0.224929	0.0813132	0.250151	0.0803029	0.00939174	0.0803029	0.0302426	0.080303	0.0229182
0.0853537	0.0224457	0.0863636	0.276436	0.0863637	0.0222093	0.0863636	0.0436509	0.0858586	0.238574	0.0863636	0.265745	0.0858586	0.00956892	0.0858584	0.0316602	0.0853535	0.0245721
0.0909092	0.0248674	0.0919191	0.292857	0.0909094	0.0235679	0.0909091	0.0461908	0.0914143	0.252927	0.0914141	0.281456	0.0909092	0.0101597	0.090909	0.0340229	0.0904041	0.0258125
0.0954547	0.027112	0.0969696	0.311522	0.0959598	0.0246901	0.0959596	0.0490261	0.0959596	0.267694	0.0959596	0.297287	0.0954547	0.0106321	0.0959594	0.0363265	0.0959596	0.0267576
0.100505	0.0291793	0.10202	0.32942	0.101011	0.0260487	0.101515	0.0515069	0.10101	0.282461	0.10101	0.312822	0.10101	0.0109275	0.10101	0.0382758	0.100505	0.0281161
0.105556	0.0316012	0.106566	0.346845	0.106061	0.0275254	0.106566	0.0536924	0.106566	0.296932	0.106061	0.328829	0.106566	0.0112228	0.10606	0.0404612	0.106061	0.0295338
0.110606	0.0337276	0.111111	0.363915	0.111112	0.0290611	0.111616	0.0562914	0.111111	0.310991	0.111616	0.345072	0.111111	0.0119317	0.111111	0.042883	0.110606	0.0303607
0.115152	0.0357949	0.116667	0.381104	0.116162	0.0304787	0.116667	0.0591266	0.116162	0.326053	0.116667	0.361375	0.116162	0.0128177	0.116162	0.0452457	0.116162	0.0316011
0.120202	0.0377442	0.121717	0.397879	0.121717	0.0311875	0.121717	0.0617846	0.121212	0.340761	0.121212	0.377441	0.121717	0.013172	0.121212	0.0473131	0.121212	0.0326053
0.125253	0.0399887	0.126768	0.414418	0.126263	0.032369	0.126263	0.0643245	0.126768	0.35665	0.126768	0.393567	0.126263	0.0137627	0.126262	0.0492623	0.126263	0.034141
0.130808	0.0424105	0.131818	0.431429	0.131313	0.0333139	0.131818	0.0671007	0.131818	0.371417	0.131818	0.410223	0.131818	0.0139399	0.131313	0.0509753	0.131313	0.0351452
0.135354	0.0447731	0.136869	0.448382	0.136869	0.0345544	0.136869	0.0704085	0.136363	0.386361	0.136869	0.426349	0.136869	0.0138808	0.135858	0.053338	0.136364	0.0365037
0.140404	0.0464862	0.141414	0.466161	0.14192	0.0356177	0.141919	0.0734209	0.141414	0.401482	0.141919	0.44342	0.141919	0.0140581	0.140909	0.0559369	0.140909	0.0378033
0.14596	0.0481991	0.14697	0.483291	0.14697	0.0366808	0.14697	0.0764925	0.146465	0.416072	0.14697	0.459722	0.146465	0.0142353	0.14596	0.0581816	0.14596	0.038453
0.151515	0.0499121	0.15202	0.500715	0.15202	0.038571	0.15202	0.0792096	0.151515	0.430603	0.151515	0.475611	0.151515	0.0148259	0.151515	0.0604261	0.15101	0.039339
0.156061	0.0520975	0.157071	0.518377	0.157071	0.0404611	0.157071	0.082222	0.156566	0.445665	0.156566	0.491028	0.156061	0.0160073	0.156565	0.0624935	0.156566	0.0402841
0.161111	0.0546375	0.161616	0.535506	0.162121	0.0422332	0.162121	0.0847619	0.161616	0.460904	0.161111	0.507626	0.161111	0.0168933	0.161616	0.0644427	0.161616	0.0417017
0.166162	0.0573546	0.166667	0.553581	0.167172	0.043828	0.167172	0.0871836	0.167172	0.476084	0.166667	0.523515	0.166667	0.017543	0.166666	0.0660965	0.166667	0.042883
0.170707	0.0597764	0.172727	0.571006	0.172222	0.0458363	0.172222	0.0904324	0.172222	0.490792	0.171717	0.539227	0.171717	0.0181928	0.171717	0.0684002	0.172222	0.0440644
0.176263	0.0603671	0.177273	0.588431	0.177273	0.0475492	0.177273	0.0936811	0.176768	0.505441	0.176768	0.554821	0.176768	0.0191378	0.176768	0.0702313	0.176768	0.0452457
0.181818	0.0562323	0.182828	0.606682	0.181818	0.0487306	0.182323	0.0966935	0.182323	0.520503	0.182323	0.571538	0.181818	0.0202601	0.181818	0.0723577	0.181818	0.0466043
0.186364	0.049794	0.187374	0.624935	0.186869	0.0500891	0.187374	0.10006	0.186869	0.536038	0.187374	0.588667	0.186869	0.0210871	0.186869	0.0738935	0.186869	0.0477856
0.191414	0.0447731	0.192424	0.642595	0.19192	0.0515068	0.192424	0.103309	0.192424	0.551336	0.192929	0.60686	0.191919	0.0225638	0.191919	0.0758427	0.191919	0.0485535
0.19596	0.04117	0.197475	0.660788	0.197475	0.0527473	0.197475	0.106381	0.197475	0.566871	0.197475	0.623576	0.197475	0.0238633	0.19697	0.0777919	0.19697	0.0497349
0.201515	0.0402841	0.20303	0.679276	0.202526	0.0542239	0.202525	0.109747	0.20202	0.582347	0.202525	0.64041	0.202525	0.0251628	0.20202	0.0800365	0.201515	0.0509162
0.206566	0.0404022	0.208081	0.697587	0.207576	0.0555233	0.207576	0.113291	0.207576	0.597586	0.207576	0.657185	0.207576	0.0264031	0.207071	0.0823991	0.206566	0.0519204
0.211616	0.0413473	0.212626	0.716666	0.212627	0.0572955	0.212626	0.116245	0.212626	0.612707	0.212626	0.673488	0.212626	0.0275255	0.212121	0.0849981	0.212121	0.0532199
0.216667	0.0432965	0.218182	0.733855	0.217677	0.0585949	0.217677	0.119316	0.217677	0.627711	0.217677	0.690263	0.217677	0.0285887	0.216667	0.0871245	0.217172	0.0543421
0.221717	0.0458954	0.222727	0.752461	0.222223	0.0600125	0.222727	0.122152	0.222222	0.643541	0.222727	0.706979	0.222727	0.0296519	0.221717	0.0888966	0.221717	0.0553463
0.226768	0.0487897	0.227778	0.770949	0.227778	0.0617255	0.227778	0.124928	0.227778	0.659075	0.227778	0.724699	0.227778	0.0303016	0.226767	0.0911412	0.227273	0.056055
0.232323	0.0520385	0.232828	0.788906	0.232828	0.0630841	0.232828	0.128295	0.232323	0.674551	0.232828	0.741534	0.232323	0.0306561	0.231818	0.0930904	0.232323	0.0574136
0.237374	0.0558779	0.237879	0.807039	0.237879	0.0643835	0.237879	0.131898	0.237879	0.689672	0.237879	0.758545	0.237374	0.0316011	0.237374	0.0947443	0.236869	0.0583587
0.241919	0.0595991	0.242424	0.824169	0.242929	0.0657421	0.242929	0.135028	0.242424	0.705207	0.242424	0.775497	0.242424	0.0327825	0.241919	0.0963391	0.241919	0.0593038
0.24697	0.0637929	0.247475	0.842126	0.24798	0.0675141	0.247475	0.137864	0.24798	0.720269	0.247475	0.791682	0.24798	0.0334913	0.247475	0.0982883	0.24697	0.0607214
0.25202	0.0682231	0.25202	0.859433	0.25303	0.0686363	0.25303	0.140994	0.252525	0.734977	0.252525	0.808102	0.25303	0.034141	0.252525	0.100179	0.25202	0.0619618
0.256566	0.0722396	0.257071	0.877684	0.258081	0.0698178	0.257576	0.144302	0.258081	0.750984	0.258081	0.824405	0.258081	0.0350861	0.257576	0.102187	0.257576	0.062966
0.262121	0.0761971	0.262121	0.89629	0.263132	0.0717079	0.263131	0.147669	0.262626	0.76587	0.263131	0.840944	0.263131	0.0360903	0.263131	0.1039	0.262626	0.0637339
0.267677	0.0799773	0.267172	0.913833	0.268182	0.0737753	0.268182	0.151154	0.267677	0.780932	0.268182	0.858546	0.268182	0.0369763	0.268182	0.105554	0.268182	0.0643245
0.272728	0.0841713	0.272222	0.932735	0.272727	0.0756063	0.273232	0.154107	0.273232	0.796821	0.273232	0.876267	0.273232	0.0379805	0.273232	0.108153	0.273232	0.0653287
0.277778	0.0875971	0.277273	0.950987	0.278283	0.0773783	0.278283	0.157356	0.278283	0.811883	0.278283	0.894459	0.277778	0.0385711	0.278283	0.109688	0.277778	0.0666872
0.282828	0.0910231	0.282828	0.970657	0.283334	0.0792094	0.283333	0.1609	0.283333	0.827949	0.283333	0.912475	0.283333	0.0390436	0.282828	0.111815	0.283333	0.0676323
0.287374	0.0952759	0.287879	0.989972	0.288384	0.0810405	0.288384	0.164798	0.288384	0.843425	0.288384	0.930313	0.288384	0.0399887	0.288384	0.114296	0.288384	0.068282
0.291919	0.0992925	0.292929	1.00781	0.293434	0.0831671	0.293434	0.168047	0.293434	0.859432	0.293434	0.94762	0.293434	0.0407566	0.292929	0.116717	0.293434	0.0689909
0.297475	0.102482	0.29798	1.02648	0.29899	0.0852343	0.298485	0.171591	0.298485	0.875499	0.298485	0.965635	0.298485	0.0412882	0.297475	0.118667	0.29798	0.0697587
0.302525	0.10514	0.30303	1.04597	0.303536	0.0871836	0.303535	0.175312	0.30303	0.891801	0.303535	0.983061	0.303535	0.041997	0.30303	0.120734	0.30303	0.070881
0.308081	0.108684	0.308081	1.06617	0.308586	0.0890147	0.308586	0.179034	0.308586	0.907454	0.308586	1.00031	0.308586	0.0428239	0.308081	0.122683	0.308081	0.0719442
0.313131	0.111815	0.313636	1.08548	0.313637	0.0907867	0.313131	0.182696	0.313636	0.92482	0.313636	1.01726	0.313131	0.0439462	0.313131	0.125105	0.312626	0.0728302
0.318182	0.115004	0.318687	1.10509	0.318687	0.0930904	0.318687	0.186122	0.318687	0.940355	0.318687	1.03539	0.317677	0.044596	0.318182	0.127586	0.317677	0.0735391
0.323232	0.118253	0.323737	1.12429	0.324243	0.0948623	0.323737	0.189311	0.323737	0.956303	0.323232	1.05311	0.323232	0.0453638	0.323232	0.130126	0.323232	0.0741297
0.328283	0.121797	0.328788	1.14337	0.329293	0.0966344	0.328283	0.19256	0.328788	0.972252	0.329293	1.07083	0.327778	0.046427	0.328283	0.132725	0.328788	0.0744842
0.332828	0.125046	0.332828	1.16274	0.333839	0.0989971	0.333333	0.195868	0.333838	0.988613	0.334343	1.08838	0.332828	0.0474312	0.333333	0.135206	0.333838	0.0756064
0.337879	0.128531	0.338384	1.18153	0.338889	0.101537	0.338384	0.198998	0.338384	1.00444	0.338889	1.10663	0.337879	0.0487898	0.338889	0.137391	0.338384	0.0767878
0.343434	0.131484	0.343434	1.20114	0.34394	0.103073	0.343434	0.202188	0.343434	1.01986	0.344444	1.12447	0.343434	0.0500892	0.343939	0.139517	0.343939	0.0780282
0.348485	0.134497	0.348485	1.22069	0.34899	0.104431	0.34899	0.205437	0.348485	1.03575	0.34899	1.14331	0.34798	0.0513887	0.34899	0.141762	0.34899	0.0793277
0.353536	0.137627	0.35404	1.23959	0.354545	0.106853	0.35404	0.208981	0.35303	1.05217	0.354545	1.16204	0.353535	0.0528655	0.35404	0.143948	0.35404	0.0800956
0.358586	0.140935	0.359091	1.25961	0.359596	0.109452	0.359091	0.212466	0.358586	1.06729	0.359596	1.17981	0.358586	0.0544602	0.359091	0.146192	0.359091	0.0807453
0.364142	0.143888	0.364141	1.27875	0.363637	0.111342	0.364141	0.215655	0.363636	1.08336	0.364646	1.19807	0.363636	0.055996	0.364141	0.148082	0.364141	0.0815722
0.369192	0.146606	0.368687	1.29889	0.369192	0.113055	0.368687	0.218963	0.368687	1.10001	0.369192	1.2152	0.368687	0.0580634	0.369192	0.149736	0.368687	0.0827536
0.373737	0.148909	0.374242	1.31868	0.374243	0.1153	0.374242	0.223039	0.373737	1.11661	0.374242	1.23227	0.374243	0.0600717	0.374242	0.151863	0.373737	0.0836396
0.378788	0.151685	0.379293	1.33823	0.379293	0.117308	0.379293	0.227056	0.378788	1.13321	0.378788	1.25005	0.379293	0.0622571	0.379293	0.154521	0.379293	0.0852344
0.383333	0.154048	0.384343	1.35814	0.384344	0.120025	0.384343	0.230541	0.383838	1.14922	0.383838	1.268	0.384344	0.0643836	0.384343	0.157297	0.384344	0.086593
0.388889	0.156883	0.389394	1.37787	0.389394	0.122506	0.389394	0.234203	0.388889	1.16617	0.389394	1.2862	0.389394	0.0666872	0.389394	0.159778	0.389394	0.0880106
0.39394	0.159719	0.394444	1.39848	0.39495	0.12481	0.394444	0.237924	0.394445	1.18259	0.394444	1.30397	0.394444	0.0689318	0.393939	0.16214	0.393939	0.0897235
0.39899	0.163085	0.399495	1.41797	0.4	0.127586	0.399495	0.241586	0.399495	1.19925	0.399495	1.32228	0.399495	0.0711764	0.39899	0.164976	0.399495	0.0914956
0.403535	0.16533	0.404545	1.43806	0.405051	0.130303	0.404545	0.245071	0.404546	1.21661	0.404546	1.3406	0.40404	0.0731846	0.40404	0.168047	0.40404	0.0931495
0.409091	0.164562	0.409596	1.45773	0.410101	0.133433	0.409596	0.248733	0.409596	1.23333	0.409596	1.35843	0.409091	0.0750748	0.409596	0.170528	0.409596	0.0946261
0.414142	0.163026	0.415151	1.47751	0.415152	0.135324	0.414646	0.252455	0.415151	1.25075	0.414646	1.37568	0.413636	0.0773784	0.414646	0.173304	0.414141	0.0958666
0.419192	0.163263	0.419697	1.49754	0.419697	0.137332	0.419697	0.256294	0.419697	1.26777	0.419697	1.39399	0.418687	0.0798001	0.419697	0.176021	0.419697	0.0974614
0.424243	0.164385	0.424747	1.51662	0.424748	0.139222	0.424242	0.260252	0.424747	1.28501	0.425252	1.41189	0.424747	0.0822811	0.424747	0.179093	0.424747	0.0990562
0.429293	0.166511	0.429798	1.53652	0.429798	0.141053	0.429293	0.264563	0.429293	1.30126	0.429798	1.43026	0.428788	0.0845256	0.429798	0.181514	0.429798	0.100769
0.434344	0.169406	0.434848	1.55649	0.435354	0.14318	0.434848	0.268698	0.434343	1.31786	0.435354	1.44963	0.434343	0.0867111	0.434848	0.184704	0.434849	0.102187
0.439394	0.172773	0.439899	1.57675	0.440404	0.145483	0.439899	0.273246	0.439899	1.33475	0.440404	1.46812	0.439899	0.0885422	0.439899	0.188012	0.440404	0.103723
0.444445	0.176376	0.44495	1.59784	0.445455	0.148023	0.444949	0.277617	0.444949	1.35188	0.445455	1.4862	0.445454	0.0907277	0.444949	0.191556	0.44495	0.105731
0.44899	0.179861	0.450505	1.61922	0.45	0.149736	0.45	0.281929	0.45	1.36978	0.450505	1.50492	0.450505	0.0932676	0.449495	0.195041	0.450505	0.107916
0.45404	0.183995	0.45505	1.63995	0.455556	0.152099	0.45505	0.28571	0.455051	1.38744	0.455555	1.52294	0.45505	0.0955122	0.45505	0.197935	0.45505	0.109629
0.459091	0.188012	0.460101	1.66039	0.460606	0.154284	0.460101	0.289962	0.460101	1.40539	0.460606	1.54131	0.460101	0.097934	0.460101	0.20077	0.460101	0.111224
0.464142	0.192324	0.465656	1.68083	0.465152	0.155938	0.465151	0.294865	0.465152	1.42258	0.465152	1.55974	0.465152	0.10006	0.464646	0.204019	0.465657	0.112878
0.469192	0.19575	0.470202	1.70185	0.470707	0.157769	0.470202	0.298822	0.470202	1.44036	0.470202	1.5771	0.470202	0.102305	0.469697	0.207091	0.470202	0.114237
0.474242	0.198467	0.475252	1.72264	0.475757	0.159541	0.475252	0.303607	0.475757	1.45731	0.475252	1.596	0.475253	0.104431	0.475252	0.20969	0.475253	0.115713
0.479798	0.196577	0.480808	1.74438	0.480809	0.161668	0.480303	0.30786	0.480808	1.47545	0.480303	1.6142	0.480303	0.107208	0.480303	0.212761	0.480303	0.117485
0.484849	0.192324	0.485354	1.765	0.485859	0.163853	0.484848	0.312408	0.485354	1.49352	0.485353	1.63239	0.484848	0.10957	0.485354	0.215774	0.485354	0.119375
0.489899	0.190847	0.490404	1.78585	0.490909	0.16598	0.490404	0.317015	0.490404	1.51089	0.490909	1.65064	0.490404	0.112346	0.490404	0.21914	0.490404	0.121443
0.494949	0.191142	0.495454	1.80611	0.49596	0.168165	0.495454	0.321327	0.49596	1.52879	0.49596	1.66954	0.495455	0.115359	0.495454	0.222212	0.495455	0.123274
0.5	0.193269	0.500505	1.82572	0.501011	0.17041	0.500505	0.326053	0.500505	1.54662	0.50101	1.68809	0.500505	0.118194	0.500505	0.225992	0.500505	0.125459
0.505556	0.195986	0.505555	1.84574	0.505556	0.172772	0.50505	0.330365	0.50505	1.56411	0.506061	1.70705	0.505556	0.120734	0.505555	0.229123	0.505556	0.127645
0.510101	0.198998	0.510606	1.86612	0.510606	0.174899	0.510606	0.335031	0.510606	1.58183	0.511111	1.72607	0.510606	0.123038	0.510606	0.232312	0.510606	0.129358
0.515152	0.203192	0.516162	1.88709	0.516162	0.176907	0.515657	0.339343	0.515152	1.59931	0.516162	1.74485	0.515656	0.125932	0.515656	0.235798	0.515657	0.131189
0.520707	0.207327	0.520707	1.90812	0.521212	0.178915	0.520202	0.343891	0.520707	1.6165	0.521717	1.76458	0.520707	0.128176	0.520707	0.238928	0.520707	0.133256
0.525253	0.211403	0.525758	1.92938	0.526263	0.180747	0.525758	0.348616	0.525253	1.63393	0.526263	1.78331	0.526263	0.130539	0.525757	0.242118	0.525758	0.135087
0.530303	0.214829	0.530808	1.94935	0.531313	0.182459	0.530808	0.353873	0.530808	1.65129	0.531313	1.80304	0.531313	0.133374	0.530808	0.245485	0.530808	0.136446
0.535859	0.215065	0.535858	1.96878	0.536364	0.184527	0.535858	0.35913	0.535354	1.66895	0.536364	1.82241	0.535859	0.136032	0.535353	0.248261	0.535859	0.137805
0.540404	0.214829	0.541414	1.98904	0.541414	0.187008	0.540909	0.365096	0.540404	1.68573	0.541414	1.84155	0.541414	0.138631	0.540909	0.251864	0.540909	0.139517
0.545455	0.216778	0.546465	2.00948	0.546465	0.189666	0.546465	0.370649	0.545455	1.70309	0.546465	1.86193	0.54596	0.141467	0.54596	0.255585	0.54596	0.141349
0.55101	0.219731	0.55101	2.03163	0.551515	0.192147	0.55101	0.375374	0.550505	1.72016	0.551515	1.88177	0.55101	0.144184	0.550505	0.259306	0.55101	0.143948
0.556061	0.223866	0.556061	2.0523	0.556566	0.194627	0.556061	0.380158	0.556061	1.73848	0.556566	1.90144	0.556061	0.147137	0.556061	0.262732	0.556061	0.146783
0.560606	0.227646	0.561111	2.07292	0.561616	0.19699	0.561616	0.385179	0.562121	1.75732	0.561616	1.92058	0.561111	0.149854	0.561111	0.266572	0.561111	0.149323
0.566162	0.231722	0.566667	2.09412	0.566667	0.199648	0.566667	0.390141	0.566162	1.77628	0.566667	1.93978	0.566162	0.152689	0.565656	0.270943	0.566162	0.151272
0.571212	0.235857	0.571212	2.11562	0.571718	0.202247	0.571212	0.395989	0.570707	1.79459	0.571717	1.95868	0.570707	0.155761	0.570707	0.274723	0.571212	0.153457
0.576263	0.240346	0.576263	2.13653	0.576768	0.204551	0.576768	0.401718	0.576263	1.81219	0.576768	1.97752	0.576768	0.158537	0.575757	0.27874	0.576263	0.155584
0.581313	0.244658	0.581313	2.15768	0.581818	0.207563	0.581313	0.407389	0.581313	1.83021	0.581818	1.99642	0.581818	0.161727	0.581313	0.282933	0.581313	0.157415
0.585858	0.249383	0.585859	2.17888	0.586869	0.209926	0.586364	0.413059	0.586364	1.84769	0.586869	2.01656	0.586869	0.164857	0.586363	0.286714	0.586869	0.15901
0.590909	0.253872	0.591414	2.19967	0.59192	0.212525	0.590909	0.418316	0.591414	1.86642	0.591919	2.03629	0.591919	0.167752	0.591414	0.290553	0.591414	0.160605
0.59596	0.258538	0.596464	2.22076	0.59697	0.214828	0.596465	0.424046	0.59596	1.88437	0.59697	2.05502	0.596465	0.170528	0.596464	0.294333	0.596465	0.162317
0.60101	0.261787	0.601515	2.24179	0.602021	0.217546	0.601515	0.429598	0.60101	1.90186	0.60202	2.07463	0.601515	0.173068	0.60202	0.298409	0.601515	0.164562
0.606061	0.261905	0.607071	2.26329	0.607071	0.22044	0.606566	0.435446	0.606061	1.91851	0.607576	2.09477	0.606566	0.176198	0.606566	0.303194	0.607071	0.16657
0.611111	0.260783	0.611616	2.28579	0.612121	0.223275	0.611616	0.440703	0.611111	1.93612	0.612626	2.11556	0.611616	0.179329	0.611616	0.307801	0.612121	0.168756
0.615656	0.262673	0.617172	2.30706	0.617677	0.225992	0.616667	0.44655	0.616162	1.95448	0.617677	2.136	0.616667	0.182519	0.616667	0.312172	0.617172	0.171
0.621212	0.265095	0.622222	2.32702	0.622728	0.228591	0.621717	0.452103	0.621212	1.97244	0.622727	2.15608	0.621717	0.185058	0.621717	0.316188	0.621717	0.173068
0.626263	0.268993	0.627273	2.34917	0.627778	0.23119	0.626768	0.457773	0.626263	1.99164	0.627778	2.17652	0.626768	0.187835	0.626767	0.320618	0.627273	0.175549
0.630808	0.273069	0.632323	2.3705	0.632324	0.233966	0.631818	0.463739	0.631818	2.00977	0.632323	2.19566	0.632323	0.190552	0.631818	0.324871	0.632323	0.177143
0.636364	0.277086	0.637374	2.39277	0.637374	0.236388	0.637374	0.470177	0.636869	2.0282	0.637374	2.21539	0.637374	0.193387	0.636869	0.328356	0.637374	0.178561
0.641414	0.281102	0.641919	2.41397	0.642929	0.239164	0.641919	0.476911	0.642424	2.0471	0.642424	2.23511	0.642424	0.196222	0.641414	0.332491	0.641919	0.180569
0.646465	0.285414	0.64697	2.43541	0.64798	0.242118	0.64697	0.483231	0.64697	2.06482	0.64798	2.25484	0.647475	0.199471	0.64697	0.336567	0.64697	0.182578
0.651515	0.290081	0.652525	2.45638	0.652525	0.245189	0.65202	0.489197	0.65202	2.08396	0.652525	2.27487	0.65202	0.202424	0.65202	0.340938	0.651515	0.184645
0.656566	0.294274	0.657576	2.47847	0.658081	0.248202	0.657576	0.495458	0.657071	2.10233	0.657071	2.2953	0.657576	0.205378	0.657071	0.345427	0.656566	0.186653
0.662121	0.29835	0.662626	2.50074	0.662627	0.250623	0.662121	0.501838	0.662626	2.12082	0.661616	2.31397	0.662626	0.208567	0.662121	0.350211	0.662121	0.189016
0.667172	0.302426	0.667172	2.52271	0.668182	0.253281	0.667172	0.50863	0.667171	2.13996	0.666667	2.33175	0.667172	0.211225	0.666667	0.354523	0.667677	0.191024
0.672222	0.30721	0.672222	2.54398	0.672727	0.255703	0.672222	0.515423	0.672222	2.15797	0.671717	2.35006	0.672222	0.214002	0.672222	0.359249	0.672727	0.192737
0.677273	0.311522	0.677778	2.56548	0.677778	0.258007	0.677273	0.522216	0.676768	2.17569	0.676768	2.36902	0.677778	0.216542	0.677273	0.363856	0.677778	0.194509
0.682323	0.316129	0.682323	2.58728	0.682829	0.260429	0.682323	0.528772	0.681818	2.19412	0.682323	2.38881	0.682828	0.219554	0.682323	0.368758	0.682828	0.19634
0.687879	0.320559	0.687374	2.60931	0.687879	0.262968	0.687879	0.535388	0.687374	2.21243	0.687879	2.40919	0.687374	0.22233	0.687373	0.373602	0.687879	0.198349
0.692424	0.324694	0.692424	2.63087	0.69293	0.265804	0.692424	0.542004	0.692424	2.23216	0.692929	2.42968	0.692929	0.225165	0.692424	0.377855	0.692929	0.200948
0.69697	0.328652	0.69798	2.65231	0.69798	0.268816	0.697475	0.548796	0.69697	2.25136	0.69798	2.45107	0.69798	0.228296	0.697475	0.38193	0.69798	0.203251
0.702021	0.332314	0.702525	2.6741	0.70303	0.272183	0.702525	0.555648	0.70202	2.26996	0.70303	2.4715	0.70303	0.231249	0.702525	0.386065	0.70303	0.20526
0.707071	0.336212	0.707576	2.69578	0.708081	0.275254	0.707576	0.563032	0.707576	2.28875	0.708081	2.49141	0.708081	0.234793	0.707576	0.390613	0.708081	0.207209
0.712121	0.340583	0.713131	2.71841	0.713132	0.278799	0.713131	0.570238	0.712626	2.30765	0.713131	2.51143	0.713131	0.237747	0.712626	0.395575	0.713131	0.209512
0.717677	0.3446	0.717677	2.74044	0.718687	0.282165	0.717677	0.57768	0.717677	2.32643	0.718687	2.53169	0.718182	0.240818	0.717171	0.400714	0.718182	0.211639
0.722728	0.349207	0.722727	2.76211	0.723738	0.284823	0.723232	0.58465	0.723232	2.34563	0.723232	2.55231	0.723232	0.244244	0.722222	0.405557	0.722727	0.214238
0.727273	0.349857	0.728283	2.78403	0.728283	0.287836	0.728283	0.592152	0.727778	2.36424	0.728283	2.57339	0.728283	0.247079	0.726767	0.410519	0.728283	0.216719
0.732323	0.348676	0.732828	2.80642	0.733839	0.291026	0.733333	0.600303	0.733333	2.38296	0.733838	2.59371	0.733333	0.250151	0.732323	0.415658	0.732828	0.218668
0.738384	0.348203	0.738384	2.82904	0.738889	0.293506	0.737879	0.607686	0.738384	2.40133	0.738889	2.6145	0.738384	0.252632	0.737374	0.420797	0.737374	0.221326
0.742929	0.350743	0.742929	2.85078	0.743435	0.296046	0.743434	0.615483	0.743435	2.42029	0.743434	2.63542	0.743434	0.255172	0.742424	0.42629	0.742929	0.223925
0.74798	0.354287	0.74798	2.87281	0.74899	0.298645	0.74798	0.623753	0.74798	2.43972	0.748485	2.65432	0.748485	0.258184	0.747475	0.431311	0.74798	0.226406
0.752526	0.35854	0.752525	2.89472	0.75404	0.301658	0.75303	0.632259	0.753535	2.45821	0.753535	2.67499	0.753535	0.261197	0.75303	0.436981	0.75303	0.228828
0.758081	0.362852	0.757576	2.91587	0.758586	0.305202	0.758081	0.640233	0.758081	2.47776	0.758586	2.6949	0.758586	0.263736	0.75808	0.442475	0.758081	0.23119
0.763131	0.368286	0.763131	2.93755	0.763637	0.30845	0.762626	0.648089	0.763637	2.49548	0.763636	2.71492	0.763636	0.266276	0.763131	0.447791	0.763131	0.233258
0.768182	0.37313	0.768182	2.95993	0.768687	0.310813	0.768182	0.655649	0.767677	2.51427	0.768687	2.73506	0.769192	0.268934	0.768182	0.45293	0.768182	0.235443
0.773232	0.378209	0.773737	2.98356	0.773737	0.313826	0.773232	0.663801	0.772727	2.53181	0.774242	2.75514	0.773737	0.271592	0.773232	0.458187	0.773232	0.237806
0.778283	0.383407	0.778788	3.00636	0.779293	0.317192	0.778283	0.67207	0.777778	2.55018	0.778788	2.77546	0.778788	0.274664	0.778283	0.463326	0.778788	0.24005
0.782828	0.388723	0.783333	3.02957	0.784344	0.320677	0.783333	0.680458	0.783333	2.56837	0.784343	2.79679	0.783838	0.277735	0.783333	0.468287	0.783838	0.242236
0.788384	0.393921	0.788889	3.05237	0.788889	0.323926	0.788889	0.68855	0.788384	2.5884	0.788889	2.81711	0.788889	0.280807	0.788384	0.473662	0.788384	0.244776
0.793434	0.398647	0.793434	3.0747	0.793939	0.326702	0.793939	0.697292	0.793435	2.60718	0.794444	2.83701	0.793939	0.283819	0.793939	0.478683	0.793434	0.247079
0.798485	0.403195	0.79899	3.09655	0.79899	0.33001	0.79899	0.705739	0.798485	2.62626	0.799495	2.85662	0.79899	0.287423	0.79899	0.48394	0.79899	0.249856
0.803535	0.40792	0.80404	3.11935	0.804041	0.333259	0.80404	0.713949	0.803535	2.64534	0.804546	2.87677	0.804546	0.291026	0.80303	0.489965	0.80404	0.252809
0.808586	0.412705	0.809091	3.14162	0.809596	0.336626	0.809596	0.722455	0.808586	2.66489	0.809091	2.89738	0.809091	0.294097	0.808081	0.495163	0.809091	0.255408
0.814142	0.41743	0.813636	3.1646	0.814142	0.340347	0.814141	0.730724	0.814141	2.68432	0.814142	2.91882	0.814141	0.29711	0.813131	0.500715	0.813636	0.257712
0.818687	0.422451	0.819192	3.18728	0.819192	0.34395	0.819192	0.739348	0.818687	2.70417	0.819697	2.93932	0.819192	0.300772	0.818182	0.506445	0.818687	0.260606
0.824243	0.427826	0.824242	3.21008	0.824243	0.347612	0.824242	0.747913	0.824242	2.72349	0.824242	2.95993	0.824242	0.303312	0.823737	0.512293	0.823737	0.263382
0.829293	0.433437	0.829293	3.23253	0.829798	0.35092	0.829293	0.756359	0.829293	2.74315	0.829293	2.98049	0.828788	0.30656	0.828788	0.517963	0.829293	0.266572
0.833838	0.438813	0.833838	3.25556	0.834344	0.354464	0.833838	0.76522	0.834344	2.76194	0.833838	3.00122	0.834343	0.3104	0.833838	0.524283	0.833838	0.268934
0.839394	0.443302	0.838889	3.27777	0.839394	0.358658	0.839394	0.77343	0.838889	2.7822	0.838889	3.02119	0.839394	0.314239	0.838889	0.530604	0.839394	0.268403
0.84394	0.448263	0.843939	3.3001	0.843939	0.362261	0.844444	0.78229	0.843939	2.80193	0.844444	3.04174	0.844445	0.317842	0.843939	0.536333	0.844445	0.267281
0.848485	0.453343	0.84899	3.32261	0.849495	0.365628	0.849495	0.790559	0.848485	2.82053	0.849495	3.06306	0.849495	0.321327	0.84899	0.54224	0.849495	0.268934
0.854546	0.457891	0.854545	3.34523	0.854546	0.369585	0.854546	0.799301	0.853535	2.83867	0.85404	3.08315	0.85505	0.325108	0.854545	0.548324	0.854546	0.272183
0.859596	0.46303	0.859596	3.36838	0.859091	0.373838	0.859596	0.808221	0.858081	2.85804	0.859596	3.10276	0.859596	0.329242	0.859091	0.554408	0.859596	0.275904
0.864142	0.46811	0.864646	3.3913	0.864647	0.377914	0.864646	0.817731	0.864141	2.877	0.864141	3.12379	0.864646	0.332904	0.864141	0.560551	0.864646	0.279626
0.869697	0.473131	0.869697	3.4141	0.869697	0.382639	0.869697	0.826532	0.869697	2.89714	0.869697	3.14405	0.869697	0.336862	0.869192	0.566221	0.869697	0.284233
0.874747	0.477797	0.874747	3.43808	0.874748	0.386833	0.874747	0.835392	0.874747	2.91711	0.874748	3.16413	0.875253	0.340288	0.874747	0.572187	0.874747	0.28949
0.879293	0.482641	0.879798	3.46212	0.879798	0.391027	0.879798	0.844724	0.879293	2.93731	0.879798	3.18587	0.879798	0.343714	0.879798	0.578035	0.879798	0.294333
0.884343	0.487957	0.884343	3.48557	0.885354	0.39528	0.884848	0.853703	0.884849	2.95822	0.884849	3.20742	0.885354	0.347376	0.884343	0.583882	0.884849	0.299413
0.888889	0.493332	0.889394	3.50826	0.890404	0.399474	0.889899	0.862209	0.889899	2.97777	0.890404	3.22898	0.890404	0.350625	0.889394	0.589671	0.889899	0.304375
0.894444	0.498648	0.894444	3.53224	0.895455	0.403195	0.894949	0.871187	0.895454	2.99803	0.894949	3.2496	0.895455	0.353814	0.894444	0.595578	0.894445	0.308982
0.899495	0.503728	0.9	3.55734	0.900505	0.40733	0.9	0.881524	0.9	3.01776	0.900505	3.2698	0.900505	0.357358	0.899495	0.60113	0.899495	0.313294
0.904546	0.508926	0.90505	3.58103	0.905556	0.411641	0.90505	0.890915	0.904546	3.03737	0.90505	3.29047	0.905051	0.361198	0.904545	0.606682	0.904546	0.317606
0.909596	0.514301	0.910101	3.60371	0.910606	0.415835	0.910101	0.900189	0.910101	3.05739	0.910101	3.31209	0.909596	0.36486	0.909596	0.612884	0.910101	0.32245
0.915152	0.51944	0.914646	3.62739	0.915657	0.420206	0.914646	0.909167	0.915152	3.077	0.915151	3.33271	0.915656	0.368168	0.915152	0.619618	0.914646	0.327411
0.919697	0.524047	0.920202	3.65191	0.920707	0.424164	0.919697	0.917968	0.920202	3.09721	0.920707	3.35344	0.920202	0.371239	0.919697	0.626116	0.919697	0.332314
0.924242	0.528831	0.924747	3.67524	0.925253	0.428121	0.924747	0.926887	0.925253	3.11752	0.925252	3.37441	0.925758	0.374842	0.924747	0.632495	0.924748	0.336803
0.929293	0.533557	0.930303	3.69875	0.930809	0.431724	0.930303	0.935984	0.930303	3.13849	0.929798	3.39544	0.930808	0.378623	0.930303	0.638579	0.930303	0.34141
0.934849	0.538223	0.935858	3.72238	0.935354	0.434914	0.935353	0.94508	0.935353	3.15834	0.934343	3.41729	0.935859	0.382226	0.934848	0.645608	0.935354	0.345958
0.939899	0.543244	0.940404	3.74647	0.940404	0.437395	0.940404	0.95459	0.939899	3.17777	0.940404	3.43926	0.940909	0.385947	0.940404	0.652223	0.940404	0.35092
0.944949	0.548737	0.945454	3.76975	0.945455	0.438045	0.945454	0.963568	0.945454	3.19862	0.945455	3.46023	0.94596	0.389964	0.94495	0.658839	0.945455	0.355586
0.949495	0.553758	0.95101	3.79402	0.950505	0.43515	0.950505	0.972074	0.950505	3.21936	0.950505	3.4815	0.95101	0.394098	0.950505	0.665632	0.95	0.361021
0.954546	0.558779	0.956061	3.81783	0.955051	0.430897	0.955555	0.98182	0.955556	3.23985	0.95505	3.50259	0.956061	0.39841	0.95505	0.672661	0.956061	0.365864
0.960101	0.56374	0.960606	3.84187	0.960606	0.428535	0.960606	0.990798	0.960606	3.25988	0.961111	3.52385	0.960606	0.401895	0.960606	0.679394	0.960606	0.370649
0.965152	0.569765	0.965152	3.86573	0.966162	0.429421	0.965656	0.999777	0.965656	3.28096	0.966162	3.54594	0.966162	0.406148	0.965656	0.686423	0.965657	0.375728
0.970202	0.575377	0.971212	3.88948	0.971212	0.431311	0.970707	1.00911	0.971212	3.30235	0.970707	3.56726	0.971212	0.41046	0.970707	0.693925	0.970707	0.38069
0.974747	0.580279	0.976263	3.91304	0.975758	0.432551	0.975758	1.0185	0.975758	3.32302	0.975758	3.58888	0.976262	0.414949	0.975757	0.7006	0.976263	0.385947
0.979798	0.585595	0.980808	3.93667	0.980808	0.43456	0.980808	1.0276	0.980303	3.3434	0.980808	3.60997	0.981313	0.419202	0.980303	0.707924	0.980808	0.39144
0.985354	0.59097	0.985859	3.95953	0.985859	0.437395	0.986363	1.03711	0.985859	3.36413	0.986364	3.63088	0.985859	0.423396	0.985353	0.715662	0.985354	0.396343
0.990909	0.596464	0.990909	3.98316	0.991414	0.440762	0.991414	1.04656	0.990909	3.3838	0.990909	3.65232	0.990909	0.427294	0.990909	0.722396	0.990909	0.401364
0.995455	0.60178	0.99596	4.00702	0.99596	0.44401	0.996465	1.05619	0.99596	3.40312	0.99596	3.67506	0.995454	0.431252	0.995454	0.730015	0.99596	0.406207
1.00051	0.607923	1.00101	4.03053	1.00152	0.447554	1.00101	1.06605	1.00101	3.42385	1.0005	3.69615	1.00051	0.436155	1.00101	0.737694	1.00101	0.411878
1.00606	0.613889	1.00556	4.0554	1.00657	0.451453	1.00556	1.07586	1.00606	3.44499	1.00556	3.71706	1.00556	0.440644	1.00606	0.745137	1.00606	0.417194
1.01111	0.619323	1.01061	4.07879	1.01111	0.455529	1.01111	1.08507	1.01061	3.46655	1.01061	3.73773	1.01061	0.44466	1.01111	0.752284	1.01162	0.422569
1.01616	0.624757	1.01616	4.10283	1.01616	0.459368	1.01616	1.09464	1.01616	3.48752	1.01616	3.75947	1.01566	0.4485	1.01616	0.759844	1.01667	0.428476
1.02071	0.629955	1.02121	4.12681	1.02121	0.463503	1.02121	1.10421	1.02071	3.50761	1.02121	3.78121	1.02121	0.453048	1.02121	0.767405	1.02121	0.434619
1.02626	0.63533	1.02626	4.15014	1.02677	0.467106	1.02626	1.11443	1.02576	3.52869	1.02576	3.80371	1.02626	0.458246	1.02626	0.775025	1.02626	0.440585
1.03131	0.640764	1.03182	4.17454	1.03131	0.471418	1.03182	1.12506	1.03081	3.5483	1.03182	3.82498	1.03131	0.463266	1.03131	0.782645	1.03131	0.44655
1.03586	0.646199	1.03636	4.1994	1.03636	0.476379	1.03687	1.1351	1.03636	3.56898	1.03687	3.84725	1.03636	0.468464	1.03636	0.790323	1.03687	0.452516
1.04091	0.652283	1.04141	4.2225	1.04141	0.481637	1.04192	1.14491	1.04141	3.59042	1.04141	3.86928	1.04192	0.473485	1.04141	0.797589	1.04141	0.4586
1.04596	0.658071	1.04596	4.24571	1.04646	0.487189	1.04697	1.15459	1.04646	3.61151	1.04747	3.89048	1.04697	0.478329	1.04646	0.805563	1.04646	0.464389
1.05101	0.663742	1.05152	4.26887	1.05202	0.492564	1.05152	1.16552	1.05152	3.63312	1.05202	3.91222	1.05202	0.482995	1.05151	0.813419	1.05202	0.470296
1.05606	0.669176	1.05657	4.29285	1.05657	0.498234	1.05657	1.1758	1.05657	3.65403	1.05707	3.93472	1.05758	0.487957	1.05657	0.821511	1.05657	0.476025
1.06111	0.674728	1.06212	4.31736	1.06212	0.504082	1.06162	1.18584	1.06162	3.67488	1.06162	3.95729	1.06263	0.493804	1.06111	0.829485	1.06162	0.481577
1.06616	0.680162	1.06667	4.34093	1.06717	0.509339	1.06667	1.19647	1.06667	3.69467	1.06717	3.97908	1.06717	0.499652	1.06616	0.836809	1.06616	0.487366
1.07172	0.686128	1.07222	4.36603	1.07172	0.514419	1.07222	1.20675	1.07172	3.71541	1.07222	4.00141	1.07172	0.504555	1.07121	0.844843	1.07121	0.493568
1.07677	0.691326	1.07677	4.38966	1.07677	0.519735	1.07727	1.21738	1.07626	3.73513	1.07677	4.02297	1.07727	0.509575	1.07626	0.852935	1.07626	0.499593
1.08182	0.696938	1.08131	4.41264	1.08232	0.525701	1.08232	1.22795	1.08182	3.75593	1.08232	4.04506	1.08182	0.514478	1.08131	0.861145	1.08131	0.505854
1.08687	0.702549	1.08636	4.43615	1.08737	0.531312	1.08687	1.23811	1.08687	3.77719	1.08737	4.06751	1.08636	0.519499	1.08636	0.870478	1.08687	0.512706
1.09192	0.708751	1.09192	4.46007	1.09242	0.537278	1.09192	1.24821	1.09192	3.79845	1.09242	4.0893	1.09141	0.524992	1.09141	0.878984	1.09192	0.51944
1.09697	0.714481	1.09747	4.48452	1.09697	0.543362	1.09697	1.25832	1.09747	3.81925	1.09697	4.11133	1.09697	0.530899	1.09646	0.887489	1.09747	0.526292
1.10202	0.720269	1.10253	4.51069	1.10202	0.548678	1.10202	1.26895	1.10202	3.84039	1.10202	4.13289	1.10202	0.536865	1.10202	0.895995	1.10253	0.53338
1.10657	0.726058	1.10758	4.5355	1.10707	0.553935	1.10657	1.27946	1.10707	3.86201	1.10707	4.15505	1.10758	0.542181	1.10707	0.904324	1.10758	0.540468
1.11212	0.731669	1.11263	4.5606	1.11212	0.559664	1.11212	1.29015	1.11212	3.88251	1.11212	4.1769	1.11263	0.547851	1.11212	0.913184	1.11263	0.547201
1.11667	0.737458	1.11768	4.58541	1.11717	0.565276	1.11667	1.30114	1.11717	3.90348	1.11717	4.19952	1.11768	0.554171	1.11717	0.922103	1.11768	0.553876
1.12172	0.74301	1.12222	4.61004	1.12273	0.571006	1.12222	1.31201	1.12222	3.92421	1.12222	4.22102	1.12273	0.560137	1.12222	0.931199	1.12273	0.561023
1.12677	0.748267	1.12727	4.63402	1.12778	0.576617	1.12727	1.32382	1.12778	3.94394	1.12727	4.24436	1.12778	0.565985	1.12727	0.939705	1.12778	0.568111
1.13182	0.75382	1.13232	4.65824	1.13283	0.582701	1.13232	1.33493	1.13283	3.96526	1.13232	4.26621	1.13283	0.571301	1.13283	0.948565	1.13283	0.574372
1.13687	0.760317	1.13788	4.6824	1.13788	0.58849	1.13737	1.34574	1.13737	3.98676	1.13788	4.2883	1.13838	0.577149	1.13737	0.957484	1.13737	0.581106
1.14192	0.766637	1.14293	4.70674	1.14293	0.594928	1.14293	1.3569	1.14242	4.00868	1.14293	4.31057	1.14343	0.583882	1.14242	0.966285	1.14242	0.587781
1.14697	0.772544	1.14747	4.73107	1.14798	0.601248	1.14747	1.36836	1.14747	4.02864	1.14747	4.33219	1.14798	0.589789	1.14747	0.975027	1.14747	0.594633
1.15202	0.778569	1.15253	4.75623	1.15354	0.607805	1.15253	1.38058	1.15253	4.04991	1.15303	4.35552	1.15303	0.595873	1.15202	0.984242	1.15253	0.601662
1.15758	0.78418	1.15808	4.7811	1.15808	0.614479	1.15808	1.39193	1.15707	4.07211	1.15808	4.37915	1.15808	0.601484	1.15758	0.993634	1.15758	0.608218
1.16263	0.790382	1.16263	4.80615	1.16313	0.620977	1.16313	1.40344	1.16263	4.09267	1.16263	4.40354	1.16313	0.606978	1.16212	1.00214	1.16313	0.61507
1.16768	0.796053	1.16768	4.83066	1.16818	0.626943	1.16768	1.41449	1.16818	4.11352	1.16768	4.42528	1.16818	0.612825	1.16768	1.01165	1.16768	0.622217
1.17273	0.802432	1.17273	4.8544	1.17374	0.632908	1.17323	1.42542	1.17323	4.13467	1.17222	4.44832	1.17323	0.618673	1.17273	1.02092	1.17273	0.629305
1.17727	0.808103	1.17727	4.87874	1.17828	0.63852	1.17828	1.4367	1.17828	4.15552	1.17778	4.46958	1.17828	0.625052	1.17778	1.03055	1.17828	0.636748
1.18182	0.813773	1.18283	4.90349	1.18333	0.644249	1.18333	1.44816	1.18283	4.17714	1.18232	4.49155	1.18333	0.63155	1.18283	1.04	1.18333	0.644663
1.18737	0.819621	1.18838	4.92942	1.18838	0.650629	1.18788	1.45932	1.18838	4.19828	1.18788	4.51364	1.18838	0.638165	1.18788	1.04892	1.18838	0.652342
1.19293	0.825882	1.19293	4.95446	1.19343	0.657126	1.19343	1.47108	1.19293	4.22008	1.19343	4.53662	1.19343	0.644309	1.19343	1.05867	1.19343	0.659784
1.19798	0.832734	1.19798	4.98004	1.19849	0.663446	1.19848	1.48259	1.19798	4.24146	1.19848	4.56001	1.19848	0.650511	1.19798	1.06824	1.19798	0.667167
1.20303	0.839822	1.20303	5.00503	1.20303	0.669471	1.20354	1.49405	1.20354	4.26278	1.20354	4.58328	1.20404	0.656713	1.20354	1.07763	1.20303	0.674669
1.20758	0.84626	1.20859	5.0293	1.20808	0.675614	1.20859	1.50545	1.20859	4.28411	1.20859	4.60668	1.20909	0.663978	1.20808	1.08743	1.20859	0.682052
1.21263	0.852108	1.21364	5.05429	1.21364	0.682289	1.21313	1.5175	1.21364	4.30537	1.21364	4.62942	1.21364	0.670416	1.21313	1.09688	1.21313	0.689672
1.21768	0.857837	1.21919	5.08022	1.21818	0.689022	1.21869	1.52944	1.21869	4.32699	1.21818	4.65239	1.21869	0.676736	1.21818	1.10704	1.21818	0.696819
1.22273	0.864335	1.22323	5.10562	1.22374	0.695225	1.22374	1.54178	1.22374	4.34808	1.22323	4.67531	1.22424	0.683588	1.22323	1.11649	1.22374	0.703199
1.22828	0.870537	1.22828	5.13072	1.22879	0.701249	1.22879	1.55353	1.22879	4.36934	1.22879	4.69746	1.22929	0.690204	1.22778	1.12571	1.22828	0.710759
1.23333	0.876857	1.23333	5.15612	1.23384	0.707688	1.23384	1.56677	1.23333	4.39102	1.23333	4.71991	1.23434	0.697174	1.23283	1.13451	1.23283	0.717611
1.23838	0.882764	1.23838	5.18046	1.23889	0.713713	1.23838	1.57958	1.23889	4.41252	1.23889	4.74176	1.23889	0.70438	1.23788	1.14355	1.23838	0.724877
1.24293	0.88932	1.24343	5.20574	1.24394	0.720446	1.24394	1.59146	1.24394	4.43367	1.24394	4.76498	1.24394	0.710759	1.24293	1.15353	1.24343	0.732083
1.24848	0.895286	1.24848	5.23114	1.24949	0.726944	1.24848	1.60297	1.24848	4.45452	1.24899	4.78801	1.24899	0.717139	1.24848	1.16322	1.24798	0.739584
1.25303	0.901784	1.25303	5.256	1.25455	0.733973	1.25404	1.61485	1.25404	4.4759	1.25354	4.81046	1.25404	0.723636	1.25354	1.17296	1.25354	0.746791
1.25859	0.90834	1.25808	5.28099	1.2596	0.740943	1.25808	1.62719	1.25859	4.49776	1.25859	4.8332	1.2596	0.730133	1.25859	1.18271	1.25859	0.754942
1.26313	0.91466	1.26313	5.30503	1.26414	0.747322	1.26364	1.6396	1.26364	4.51855	1.26364	4.85565	1.26465	0.737163	1.26364	1.19316	1.26364	0.762975
1.26818	0.920981	1.26818	5.33055	1.26919	0.753819	1.26919	1.65194	1.26869	4.53963	1.26869	4.87779	1.2697	0.744014	1.26869	1.20403	1.26919	0.770949
1.27374	0.92736	1.27323	5.35559	1.27374	0.760258	1.27424	1.66452	1.27374	4.56161	1.27374	4.90101	1.27424	0.750689	1.27374	1.21419	1.27424	0.778333
1.27929	0.934094	1.27778	5.38058	1.27929	0.766401	1.27929	1.6771	1.27929	4.5837	1.27929	4.9231	1.2798	0.757954	1.27879	1.22406	1.27929	0.786543
1.28384	0.941005	1.28333	5.40497	1.28434	0.77278	1.28434	1.69033	1.28434	4.60544	1.28384	4.94761	1.28434	0.764924	1.28434	1.23469	1.28434	0.79434
1.28889	0.947974	1.28788	5.42972	1.28939	0.779986	1.28939	1.70298	1.28939	4.62682	1.28939	4.97065	1.28939	0.772131	1.28889	1.24508	1.28939	0.802373
1.29394	0.954295	1.29343	5.45518	1.29444	0.787429	1.29444	1.71568	1.29444	4.64891	1.29444	4.99304	1.29444	0.779514	1.29394	1.25542	1.29444	0.809993
1.29899	0.960733	1.29848	5.48111	1.29949	0.794635	1.29949	1.72967	1.29949	4.67059	1.2995	5.01595	1.3	0.786602	1.29899	1.26635	1.29949	0.817613
1.30354	0.967762	1.30354	5.50781	1.30455	0.801546	1.30455	1.74285	1.30404	4.69297	1.30404	5.03893	1.30505	0.793986	1.30404	1.27663	1.30455	0.824996
1.30909	0.974614	1.30859	5.53185	1.3096	0.808339	1.3096	1.75602	1.30909	4.71501	1.3096	5.06191	1.3096	0.800955	1.30909	1.28649	1.3096	0.832616
1.31414	0.981407	1.31414	5.55819	1.31465	0.814954	1.31465	1.76925	1.31465	4.73792	1.31465	5.08394	1.31515	0.807984	1.31414	1.29624	1.31465	0.840058
1.31919	0.988613	1.31919	5.58401	1.3197	0.821924	1.3197	1.7823	1.31919	4.76049	1.3197	5.10668	1.3197	0.814954	1.31869	1.30651	1.31919	0.847442
1.32424	0.995996	1.32424	5.61029	1.32525	0.829249	1.32424	1.7953	1.32424	4.78258	1.32475	5.12984	1.32424	0.822102	1.32424	1.31738	1.32424	0.855534
1.32929	1.00326	1.32929	5.6361	1.3298	0.836987	1.3298	1.80794	1.3298	4.80461	1.32929	5.15405	1.32929	0.829072	1.32929	1.32766	1.32929	0.863331
1.33434	1.01047	1.33434	5.66286	1.33535	0.844724	1.33485	1.82052	1.33485	4.82664	1.33434	5.17739	1.33384	0.835982	1.33434	1.33876	1.33485	0.871541
1.33939	1.01702	1.33939	5.68737	1.3404	0.852049	1.3399	1.83328	1.33939	4.84992	1.3399	5.20066	1.33939	0.843248	1.33939	1.34869	1.3399	0.879338
1.34444	1.02411	1.34394	5.71372	1.34495	0.859314	1.34444	1.84633	1.34444	4.87189	1.34495	5.2234	1.34444	0.850631	1.34444	1.36009	1.34444	0.887726
1.3495	1.0312	1.34899	5.73853	1.35	0.86652	1.35	1.85915	1.3495	4.89392	1.35	5.24667	1.35	0.858251	1.34949	1.37137	1.35	0.895818
1.35404	1.03858	1.35404	5.76434	1.35505	0.873549	1.35505	1.87244	1.35455	4.91572	1.35556	5.26935	1.35455	0.866579	1.35505	1.382	1.35505	0.903556
1.3596	1.04626	1.35909	5.79074	1.3601	0.880047	1.36061	1.88603	1.3596	4.93763	1.3601	5.29298	1.3596	0.874199	1.3601	1.39281	1.3601	0.911057
1.36465	1.05376	1.36465	5.81703	1.36566	0.886544	1.36515	1.90032	1.36364	4.95889	1.36515	5.31708	1.36465	0.882114	1.36515	1.40457	1.36515	0.918854
1.3697	1.06168	1.3697	5.84302	1.3702	0.893691	1.3702	1.91473	1.3697	4.97963	1.37071	5.3397	1.3697	0.889616	1.3702	1.4152	1.3702	0.926828
1.37525	1.06906	1.37475	5.86936	1.37525	0.900956	1.37525	1.9285	1.37424	5.00113	1.37576	5.36256	1.37475	0.897176	1.37525	1.4263	1.37525	0.935098
1.3798	1.0771	1.3803	5.89665	1.3803	0.907868	1.3803	1.94202	1.3798	5.02328	1.3803	5.38513	1.3803	0.904619	1.3803	1.43705	1.3803	0.943485
1.38434	1.08454	1.38485	5.92311	1.38535	0.915546	1.38535	1.95643	1.38485	5.04596	1.38535	5.40822	1.38586	0.912947	1.38535	1.44727	1.38535	0.951341
1.38939	1.09169	1.3904	5.94981	1.3904	0.923048	1.3904	1.96984	1.38939	5.06782	1.3904	5.43226	1.3904	0.921276	1.3899	1.45826	1.3904	0.959611
1.39495	1.09942	1.39495	5.97562	1.39545	0.930963	1.39545	1.98449	1.39495	5.09073	1.39545	5.45536	1.39545	0.929545	1.39495	1.46883	1.39545	0.968412
1.4	1.10746	1.4	6.00179	1.40051	0.938996	1.40051	1.99873	1.4005	5.11294	1.4	5.47798	1.40051	0.937874	1.4	1.48	1.40051	0.976858
1.40505	1.11549	1.40505	6.02802	1.40606	0.946439	1.40556	2.01261	1.40556	5.13545	1.40556	5.50155	1.40606	0.945966	1.40505	1.4911	1.40505	0.984833
1.4101	1.12376	1.4101	6.05407	1.41111	0.954058	1.41111	2.0269	1.4101	5.15831	1.41061	5.52565	1.41061	0.953822	1.4101	1.5025	1.4101	0.993515
1.41515	1.13227	1.41515	6.0807	1.41616	0.961914	1.41616	2.04143	1.41566	5.18093	1.41566	5.54951	1.41566	0.96156	1.41515	1.51366	1.41515	1.00196
1.4202	1.14113	1.4202	6.10711	1.42121	0.969652	1.42071	2.05502	1.42071	5.20432	1.42071	5.57379	1.4202	0.969593	1.42071	1.52495	1.4202	1.01023
1.42525	1.14957	1.42576	6.13286	1.42576	0.977154	1.42576	2.06925	1.42576	5.2273	1.42576	5.59641	1.42626	0.977213	1.42576	1.53617	1.42525	1.01868
1.4303	1.1579	1.4303	6.15873	1.43131	0.98501	1.43081	2.08367	1.4303	5.25081	1.4303	5.6198	1.43081	0.985246	1.43081	1.54786	1.43081	1.02742
1.43535	1.16635	1.43535	6.18531	1.43586	0.993161	1.43586	2.0982	1.43586	5.27225	1.43586	5.64148	1.43586	0.99387	1.43586	1.55915	1.43586	1.03658
1.4404	1.17468	1.4404	6.21112	1.44091	1.00114	1.44091	2.11267	1.4404	5.29452	1.44141	5.6644	1.44141	1.00155	1.44091	1.57037	1.44091	1.04485
1.44545	1.183	1.44545	6.23706	1.44646	1.00899	1.44596	2.12708	1.44545	5.31643	1.44646	5.68785	1.44596	1.00958	1.44596	1.58183	1.44596	1.05441
1.45051	1.19192	1.45	6.26328	1.45152	1.01679	1.45101	2.14072	1.45101	5.33923	1.45152	5.71242	1.45101	1.01756	1.45101	1.59364	1.45101	1.06345
1.45556	1.20108	1.45556	6.28986	1.45657	1.02518	1.45606	2.15478	1.45606	5.36209	1.45707	5.73551	1.45606	1.02547	1.45606	1.60516	1.45606	1.07208
1.4601	1.21018	1.46061	6.31644	1.46162	1.03262	1.46111	2.17073	1.46111	5.38483	1.46162	5.75967	1.46111	1.03362	1.46061	1.61656	1.46111	1.08076
1.46515	1.2188	1.46616	6.34314	1.46616	1.04065	1.46616	2.18526	1.46616	5.40875	1.46717	5.78377	1.46667	1.04201	1.46616	1.6279	1.46616	1.08938
1.4702	1.22754	1.47071	6.36996	1.47172	1.04898	1.47121	2.20091	1.47121	5.43197	1.47172	5.80764	1.47121	1.0504	1.47121	1.63918	1.47121	1.09842
1.47576	1.23681	1.47626	6.39583	1.47677	1.05784	1.47626	2.21568	1.47576	5.45559	1.47626	5.83049	1.47677	1.05819	1.47576	1.65111	1.47677	1.10704
1.48081	1.24532	1.48131	6.42276	1.48182	1.06629	1.48131	2.22944	1.48081	5.47763	1.48131	5.8546	1.48131	1.0664	1.48081	1.66246	1.48131	1.11555
1.48636	1.25394	1.48586	6.44864	1.48687	1.0745	1.48636	2.24451	1.48636	5.50167	1.48636	5.87651	1.48687	1.07438	1.48586	1.67492	1.48636	1.12488
1.49091	1.26286	1.49141	6.47469	1.49141	1.08277	1.49141	2.25791	1.49141	5.52458	1.49141	5.8999	1.49091	1.08147	1.49141	1.6859	1.49141	1.13398
1.49596	1.27202	1.49646	6.50014	1.49646	1.09092	1.49646	2.27245	1.49646	5.54815	1.49646	5.924	1.49646	1.08808	1.49646	1.6979	1.49646	1.14296
1.50152	1.28159	1.50152	6.52672	1.50202	1.09919	1.50152	2.28733	1.50202	5.57137	1.50202	5.94727	1.50152	1.09417	1.50101	1.70977	1.50101	1.15205
1.50606	1.29092	1.50606	6.55384	1.50707	1.10722	1.50657	2.30251	1.50657	5.59511	1.50707	5.97054	1.50707	1.10096	1.50657	1.72164	1.50657	1.16139
1.51111	1.30067	1.51111	6.57935	1.51212	1.11573	1.51162	2.31745	1.51111	5.6188	1.51212	5.99429	1.51162	1.10805	1.51162	1.73357	1.51162	1.1703
1.51667	1.30947	1.51616	6.60558	1.51667	1.12429	1.51616	2.3324	1.51616	5.64166	1.51667	6.01762	1.51667	1.11431	1.51667	1.74509	1.51667	1.1794
1.52172	1.3185	1.52121	6.6308	1.52172	1.1328	1.52121	2.34681	1.52121	5.6641	1.52222	6.04089	1.52172	1.11968	1.52172	1.75708	1.52222	1.18891
1.52626	1.3279	1.52677	6.65644	1.52677	1.14124	1.52626	2.36152	1.52626	5.68832	1.52727	6.06517	1.52677	1.12565	1.52677	1.76878	1.52727	1.19895
1.53182	1.33747	1.53131	6.68278	1.53182	1.14975	1.53131	2.37711	1.53131	5.70976	1.53232	6.08898	1.53232	1.13179	1.53182	1.78024	1.53182	1.21
1.53687	1.34709	1.53636	6.71007	1.53687	1.15843	1.53636	2.39241	1.53636	5.73315	1.53737	6.11325	1.53737	1.13835	1.53687	1.79288	1.53687	1.22051
1.54141	1.35643	1.54091	6.73576	1.54192	1.16735	1.54141	2.40818	1.54141	5.75572	1.54293	6.13729	1.54242	1.14556	1.54192	1.8051	1.54192	1.23085
1.54697	1.36552	1.54646	6.75975	1.54747	1.1758	1.54646	2.42384	1.54697	5.77852	1.54798	6.16068	1.54747	1.15329	1.54646	1.81733	1.54697	1.24071
1.55152	1.37503	1.55152	6.78668	1.55253	1.18501	1.55202	2.43925	1.55152	5.80191	1.55253	6.18484	1.55253	1.16091	1.55202	1.82861	1.55202	1.25052
1.55657	1.38466	1.55657	6.81326	1.55758	1.1937	1.55707	2.45431	1.55606	5.82494	1.55808	6.20865	1.55758	1.16859	1.55657	1.84066	1.55707	1.26091
1.56212	1.39447	1.56212	6.8399	1.56263	1.20273	1.56212	2.47103	1.56212	5.84827	1.56263	6.23209	1.56212	1.17651	1.56162	1.85283	1.56212	1.27202
1.56717	1.40516	1.56667	6.86601	1.56768	1.21224	1.56717	2.48609	1.56717	5.87137	1.56768	6.25584	1.56768	1.18401	1.56667	1.86464	1.56768	1.28377
1.57172	1.41496	1.57172	6.89176	1.57273	1.22205	1.57222	2.50228	1.57222	5.89541	1.57222	6.27882	1.57222	1.19127	1.57172	1.87699	1.57222	1.29547
1.57677	1.42435	1.57727	6.91728	1.57778	1.23132	1.57778	2.51846	1.57727	5.91886	1.57778	6.30227	1.57778	1.19765	1.57727	1.88939	1.57727	1.30646
1.58182	1.43369	1.58182	6.94315	1.58283	1.24024	1.58232	2.53388	1.58182	5.94231	1.58232	6.32519	1.58232	1.20332	1.58182	1.90203	1.58232	1.31715
1.58737	1.44385	1.58737	6.96967	1.58788	1.24957	1.58737	2.54977	1.58737	5.96541	1.58788	6.34846	1.58788	1.2097	1.58687	1.91426	1.58737	1.32825
1.59192	1.4546	1.59192	6.99601	1.59293	1.25914	1.59242	2.56607	1.59242	5.98933	1.59293	6.37333	1.59242	1.21655	1.59192	1.92596	1.59242	1.33971
1.59697	1.46505	1.59697	7.02189	1.59798	1.2693	1.59747	2.58202	1.59747	6.01301	1.59747	6.39719	1.59747	1.22423	1.59747	1.93824	1.59747	1.35152
1.60202	1.4748	1.60152	7.04764	1.60253	1.27828	1.60253	2.59808	1.60202	6.03776	1.60303	6.42082	1.60253	1.23203	1.60252	1.9507	1.60253	1.3631
1.60758	1.48454	1.60707	7.07369	1.60808	1.28785	1.60808	2.61403	1.60707	6.06092	1.60808	6.44456	1.60808	1.24018	1.60758	1.96388	1.60758	1.37621
1.61263	1.49523	1.61263	7.09909	1.61263	1.29724	1.61263	2.62868	1.61212	6.08395	1.61313	6.4676	1.61263	1.24845	1.61263	1.97752	1.61313	1.38856
1.61768	1.50593	1.61768	7.12449	1.61818	1.30699	1.61717	2.64493	1.61717	6.10652	1.61818	6.49116	1.61818	1.2569	1.61768	1.99081	1.61768	1.40096
1.62222	1.51668	1.62273	7.15	1.62323	1.31691	1.62273	2.66076	1.62222	6.12938	1.62323	6.51538	1.62323	1.26582	1.62273	2.00428	1.62323	1.41354
1.62727	1.52648	1.62778	7.17599	1.62828	1.32618	1.62778	2.67676	1.62778	6.15342	1.62828	6.53984	1.62828	1.27485	1.62778	2.01751	1.62828	1.42636
1.63232	1.53676	1.63333	7.20287	1.63333	1.33611	1.63283	2.69295	1.63283	6.17687	1.63333	6.56506	1.63333	1.28454	1.63283	2.03045	1.63333	1.43924
1.63737	1.54727	1.63838	7.23004	1.63838	1.34544	1.63788	2.70937	1.63737	6.20085	1.63838	6.58916	1.63838	1.29435	1.63788	2.04362	1.63838	1.45158
1.64242	1.55737	1.64293	7.2578	1.64343	1.35578	1.64293	2.72591	1.64242	6.22548	1.64343	6.61332	1.64394	1.30403	1.64242	2.05703	1.64343	1.46399
1.64798	1.56753	1.64798	7.28421	1.64849	1.36588	1.64798	2.74239	1.64798	6.24899	1.64848	6.63736	1.64848	1.31407	1.64798	2.0699	1.64798	1.47681
1.65303	1.57805	1.65303	7.31126	1.65354	1.37598	1.65303	2.75833	1.65303	6.27315	1.65354	6.6614	1.65354	1.324	1.65253	2.08361	1.65303	1.48986
1.65808	1.58909	1.65808	7.33748	1.65859	1.38614	1.65808	2.77493	1.65808	6.2963	1.65859	6.68461	1.65859	1.3338	1.65758	2.09684	1.65808	1.50244
1.66263	1.60073	1.66364	7.36395	1.66364	1.39659	1.66364	2.79194	1.66313	6.31999	1.66313	6.70765	1.66364	1.34373	1.66263	2.11078	1.66313	1.51496
1.66818	1.61136	1.66818	7.39017	1.66869	1.40693	1.66869	2.80878	1.66768	6.34344	1.66768	6.73257	1.66869	1.35412	1.66818	2.12413	1.66818	1.52766
1.67323	1.62164	1.67323	7.41687	1.67374	1.41721	1.67374	2.82573	1.67323	6.36683	1.67273	6.75567	1.67323	1.36428	1.67273	2.13765	1.67374	1.54084
1.67828	1.63168	1.67778	7.44316	1.67879	1.42778	1.67828	2.84262	1.67778	6.39075	1.67778	6.778	1.67828	1.37474	1.67778	2.15183	1.67879	1.55442
1.68333	1.64261	1.68333	7.46891	1.68384	1.43829	1.68333	2.85993	1.68283	6.41414	1.68283	6.8008	1.68384	1.38519	1.68333	2.16477	1.68384	1.56783
1.68838	1.65336	1.68838	7.49525	1.68889	1.4494	1.68788	2.87694	1.68788	6.43836	1.68788	6.82448	1.68838	1.39594	1.68838	2.17841	1.68838	1.58136
1.69293	1.66446	1.69343	7.52136	1.69394	1.45909	1.69343	2.89336	1.69293	6.46228	1.69293	6.84811	1.69394	1.40587	1.69343	2.19211	1.69394	1.59476
1.69848	1.67521	1.69848	7.54836	1.69899	1.46966	1.69899	2.91085	1.69798	6.48508	1.69848	6.87233	1.69899	1.41561	1.69848	2.20653	1.69848	1.60794
1.70354	1.6859	1.70354	7.57635	1.70404	1.48029	1.70354	2.92898	1.70303	6.50806	1.70404	6.89796	1.70404	1.42565	1.70354	2.22052	1.70404	1.62111
1.70859	1.69713	1.70909	7.60282	1.70909	1.49086	1.70859	2.94635	1.70808	6.53198	1.70909	6.92177	1.70909	1.4367	1.70859	2.23399	1.70859	1.63452
1.71364	1.708	1.71364	7.62934	1.71414	1.50185	1.71364	2.963	1.71313	6.55638	1.71414	6.94634	1.71414	1.4478	1.71313	2.24728	1.71414	1.64787
1.71869	1.71869	1.71869	7.65533	1.71919	1.51313	1.71818	2.97972	1.71869	6.58142	1.71919	6.97032	1.71919	1.45855	1.71818	2.26063	1.71919	1.66151
1.72374	1.72944	1.72374	7.68179	1.72424	1.52382	1.72424	2.99679	1.72374	6.60522	1.72424	6.99448	1.72424	1.46919	1.72374	2.27463	1.72424	1.67533
1.72879	1.7406	1.72879	7.70866	1.72929	1.53481	1.72879	3.01392	1.72879	6.62891	1.72929	7.0187	1.72929	1.47923	1.72828	2.28857	1.72879	1.68921
1.73384	1.75147	1.73384	7.73589	1.73485	1.54556	1.73434	3.03199	1.73434	6.65425	1.73434	7.04415	1.73434	1.48951	1.73333	2.3021	1.73434	1.70244
1.73889	1.7621	1.73889	7.7623	1.7399	1.55667	1.73889	3.04977	1.73889	6.67811	1.7399	7.06802	1.73939	1.49996	1.73838	2.31539	1.73889	1.71579
1.74444	1.77321	1.74394	7.79012	1.74444	1.56777	1.74444	3.06803	1.74444	6.70221	1.74444	7.09253	1.74444	1.51065	1.74343	2.3285	1.74394	1.72944
1.7495	1.78455	1.74899	7.8167	1.7495	1.57935	1.74949	3.08592	1.74899	6.72679	1.74899	7.11681	1.74949	1.52193	1.74848	2.34244	1.74899	1.7432
1.75404	1.79589	1.75354	7.84233	1.75505	1.59045	1.75455	3.10447	1.75404	6.75236	1.75404	7.14091	1.75455	1.53339	1.75354	2.35614	1.75404	1.75702
1.75909	1.80623	1.75859	7.86838	1.7596	1.60232	1.7596	3.12254	1.7596	6.77646	1.7596	7.16383	1.7596	1.54414	1.75909	2.37026	1.75909	1.77084
1.76414	1.81816	1.76313	7.89408	1.76465	1.61384	1.76414	3.14038	1.76414	6.80044	1.76465	7.18893	1.76465	1.55501	1.76364	2.38408	1.76465	1.78484
1.76919	1.82908	1.76869	7.91959	1.7697	1.62489	1.76869	3.15775	1.76919	6.82419	1.76869	7.21273	1.7697	1.56564	1.76919	2.39755	1.76919	1.79878
1.77424	1.84019	1.77424	7.94558	1.77475	1.63605	1.77323	3.175	1.77424	6.84876	1.77475	7.2379	1.77475	1.57598	1.77424	2.41125	1.77424	1.8132
1.77929	1.85094	1.77879	7.97252	1.7798	1.64674	1.77879	3.19325	1.77879	6.87215	1.7798	7.26182	1.7803	1.58691	1.77929	2.42466	1.77929	1.82773
1.78485	1.8624	1.78384	8.00105	1.78434	1.65808	1.78434	3.21073	1.78384	6.89584	1.78535	7.28698	1.78485	1.59813	1.78434	2.43854	1.78485	1.84202
1.78939	1.87362	1.78939	8.02792	1.7904	1.66954	1.78939	3.22816	1.78889	6.91887	1.7904	7.31185	1.7899	1.60894	1.78939	2.45242	1.7899	1.85631
1.79444	1.88502	1.79444	8.05439	1.79545	1.68124	1.79495	3.246	1.79394	6.94321	1.79495	7.33725	1.79545	1.61969	1.79444	2.46713	1.79495	1.87043
1.79949	1.89607	1.79949	8.08292	1.8	1.69276	1.79949	3.26324	1.7995	6.96754	1.8	7.36093	1.80051	1.63091	1.79949	2.48113	1.79949	1.88425
1.80455	1.90729	1.80404	8.10932	1.80505	1.70386	1.80455	3.28114	1.80455	6.99253	1.80505	7.38592	1.80505	1.64202	1.80455	2.49495	1.80505	1.89861
1.8096	1.91875	1.8096	8.1356	1.8101	1.71508	1.8101	3.30022	1.8096	7.01692	1.8096	7.4102	1.81061	1.65365	1.8096	2.50972	1.8101	1.91373
1.81414	1.93027	1.81465	8.16118	1.81515	1.72666	1.81515	3.31847	1.81465	7.04309	1.81465	7.43536	1.81566	1.66476	1.81465	2.52443	1.81515	1.92873
1.8197	1.94255	1.8197	8.188	1.8202	1.73847	1.8202	3.3369	1.8202	7.06831	1.8202	7.45987	1.82071	1.67592	1.8197	2.53831	1.8202	1.94373
1.82475	1.95443	1.82475	8.21505	1.82475	1.75035	1.82475	3.35486	1.82475	7.09318	1.82525	7.48415	1.82525	1.68673	1.82424	2.5526	1.82475	1.95844
1.8298	1.96606	1.8298	8.24134	1.8298	1.7621	1.8303	3.37299	1.8298	7.11793	1.8303	7.50896	1.8298	1.69855	1.82929	2.56672	1.8303	1.97297
1.83485	1.97752	1.83485	8.26922	1.83535	1.77344	1.83535	3.39189	1.83535	7.1428	1.83485	7.53329	1.83535	1.70989	1.83485	2.5806	1.83535	1.98739
1.8399	1.99004	1.8399	8.2965	1.8404	1.78561	1.8404	3.40997	1.8404	7.16707	1.8404	7.5581	1.8404	1.72135	1.8399	2.59507	1.8399	2.00245
1.84545	2.00257	1.84444	8.32303	1.84545	1.79807	1.84495	3.42816	1.84545	7.19141	1.84545	7.58149	1.84545	1.7328	1.84444	2.60966	1.84545	2.01727
1.85051	2.01462	1.85	8.34907	1.85051	1.8106	1.85	3.44594	1.85	7.21728	1.85	7.60648	1.85051	1.7445	1.85	2.62461	1.85051	2.03204
1.85505	2.02726	1.85455	8.37524	1.85505	1.82241	1.85556	3.46407	1.85455	7.2415	1.85556	7.62993	1.85556	1.75596	1.85505	2.63931	1.85556	2.04752
1.8596	2.03937	1.8601	8.40153	1.8601	1.8344	1.86061	3.48256	1.8596	7.2656	1.8601	7.65391	1.86111	1.7676	1.8601	2.65414	1.86061	2.0627
1.86515	2.05059	1.86515	8.42952	1.86566	1.8468	1.86566	3.50164	1.86465	7.28964	1.86465	7.67907	1.86616	1.77988	1.86566	2.66956	1.86566	2.07782
1.8702	2.06281	1.8702	8.45664	1.8702	1.8598	1.87071	3.52042	1.8697	7.31232	1.8702	7.70388	1.87071	1.79164	1.87071	2.68438	1.87071	2.09329
1.87525	2.07551	1.87525	8.48274	1.87576	1.87256	1.87576	3.53927	1.87576	7.33861	1.87525	7.7294	1.87626	1.80386	1.87576	2.69956	1.87626	2.10883
1.88081	2.08792	1.8803	8.51133	1.88081	1.88549	1.88081	3.55823	1.88081	7.36483	1.8803	7.75444	1.88081	1.81568	1.8803	2.7138	1.88081	2.1243
1.88535	2.10003	1.88485	8.53856	1.88586	1.89837	1.88636	3.5776	1.88586	7.39029	1.88586	7.77848	1.88586	1.82773	1.88535	2.72898	1.88586	2.13978
1.8904	2.11202	1.8904	8.56568	1.89091	1.91148	1.89091	3.59757	1.8904	7.41474	1.89141	7.80489	1.89141	1.83907	1.8904	2.74363	1.89091	2.15549
1.89545	2.12424	1.89495	8.59231	1.89596	1.92424	1.89596	3.61623	1.89545	7.43949	1.89596	7.83153	1.89646	1.85064	1.89545	2.75904	1.89596	2.17044
1.9005	2.13683	1.9005	8.61901	1.90101	1.93671	1.90101	3.63436	1.9005	7.46454	1.90101	7.85616	1.90152	1.86222	1.9005	2.7734	1.90101	2.18568
1.90556	2.14982	1.90556	8.64583	1.90606	1.94911	1.90606	3.6535	1.90556	7.48976	1.90606	7.88256	1.90657	1.8748	1.90556	2.78864	1.90606	2.20062
1.91061	2.1624	1.91111	8.67259	1.91111	1.96163	1.91111	3.67223	1.91061	7.51528	1.91111	7.90695	1.91111	1.88715	1.91111	2.80287	1.91111	2.21574
1.91566	2.1751	1.91616	8.69923	1.91667	1.97457	1.91616	3.69036	1.91515	7.53944	1.91616	7.93359	1.91566	1.89873	1.91566	2.81793	1.91616	2.23051
1.92121	2.18798	1.92071	8.72675	1.92172	1.98744	1.92121	3.70914	1.92071	7.56377	1.92121	7.95763	1.92071	1.91036	1.92071	2.83276	1.92121	2.24533
1.92626	2.20074	1.92576	8.75333	1.92626	1.99997	1.92626	3.72799	1.92576	7.58876	1.92626	7.98451	1.92626	1.92212	1.92576	2.84741	1.92576	2.26034
1.93081	2.21367	1.93131	8.77897	1.93131	2.01225	1.93081	3.74636	1.93131	7.61357	1.93131	8.00885	1.93131	1.93399	1.93081	2.86229	1.93081	2.27617
1.93535	2.22649	1.93535	8.80549	1.93636	2.02548	1.93535	3.76485	1.93636	7.63873	1.93636	8.0346	1.93687	1.94716	1.93636	2.87718	1.93586	2.29158
1.9404	2.23954	1.94091	8.83231	1.94141	2.03925	1.94091	3.78257	1.94091	7.66365	1.94091	8.06024	1.94192	1.95933	1.94141	2.89283	1.94091	2.30682
1.94596	2.25242	1.94646	8.85942	1.94646	2.05236	1.94646	3.80117	1.94646	7.68888	1.94646	8.08493	1.94697	1.97167	1.94646	2.90819	1.94646	2.32271
1.95101	2.26577	1.95101	8.88742	1.95101	2.06535	1.95152	3.82196	1.95152	7.71363	1.95152	8.11009	1.95202	1.9842	1.95152	2.92426	1.95152	2.33896
1.95606	2.27859	1.95657	8.91435	1.95606	2.07782	1.95657	3.84151	1.95657	7.73855	1.95657	8.13637	1.95707	1.99636	1.95606	2.93961	1.95657	2.35461
1.96061	2.29111	1.96162	8.94158	1.96162	2.09046	1.96111	3.86107	1.96162	7.76354	1.96162	8.16213	1.96212	2.00859	1.96111	2.95462	1.96111	2.36973
1.96566	2.30422	1.96616	8.96964	1.96667	2.10363	1.96667	3.88139	1.96667	7.78864	1.96667	8.18634	1.96717	2.02088	1.96616	2.96974	1.96667	2.38562
1.97172	2.31704	1.97121	8.9964	1.97172	2.11668	1.97172	3.90105	1.97172	7.81534	1.97172	8.21156	1.97222	2.03263	1.97121	2.98586	1.97172	2.40233
1.97626	2.33063	1.97626	9.02368	1.97727	2.12956	1.97677	3.92013	1.97727	7.84068	1.97677	8.2369	1.97677	2.04456	1.97677	3.00087	1.97677	2.41793
1.98131	2.34463	1.98182	9.05115	1.98182	2.14273	1.98131	3.9388	1.98182	7.86525	1.98131	8.26313	1.98232	2.05673	1.98131	3.01676	1.98232	2.43275
1.98586	2.35786	1.98687	9.07785	1.98687	2.1559	1.98636	3.95794	1.98687	7.8903	1.98636	8.28918	1.98737	2.06925	1.98636	3.03223	1.98687	2.44882
1.99091	2.37168	1.99141	9.10473	1.99192	2.16967	1.99192	3.97707	1.99141	7.91451	1.99141	8.31346	1.99192	2.0826	1.99192	3.04741	1.99192	2.46465
1.99646	2.38509	1.99697	9.13101	1.99697	2.18302	1.99747	3.99633	1.99646	7.93832	1.99697	8.33986	1.99697	2.09489	1.99646	3.06371	1.99697	2.48013
2.00152	2.39826	2.00152	9.15818	2.00253	2.19643	2.00202	4.01624	2.00202	7.96283	2.00202	8.36526	2.00152	2.10688	2.00151	3.07901	2.00202	2.49537
2.00657	2.41179	2.00657	9.18583	2.00758	2.2106	2.00758	4.03561	2.00657	7.98853	2.00707	8.39036	2.00657	2.11869	2.00707	3.09467	2.00707	2.51173
2.01162	2.42608	2.01162	9.21359	2.01263	2.22507	2.01263	4.05658	2.01162	8.01316	2.01162	8.41517	2.01162	2.13074	2.01212	3.11026	2.01263	2.52844
2.01667	2.44067	2.01616	9.24099	2.01717	2.23878	2.01717	4.07643	2.01667	8.03826	2.01667	8.44016	2.01667	2.14297	2.01667	3.12556	2.01768	2.54469
2.02172	2.45467	2.02121	9.2684	2.02222	2.2523	2.02222	4.09527	2.02172	8.06319	2.02121	8.46467	2.02172	2.15608	2.02222	3.14074	2.02222	2.56052
2.02677	2.46855	2.02677	9.2948	2.02677	2.26536	2.02727	4.11382	2.02677	8.08817	2.02727	8.49072	2.02778	2.16902	2.02727	3.15745	2.02778	2.57605
2.03232	2.48213	2.03182	9.32263	2.03182	2.27888	2.03232	4.13301	2.03131	8.11345	2.03232	8.51635	2.03232	2.18254	2.03182	3.1734	2.03283	2.592
2.03737	2.49631	2.03687	9.3495	2.03788	2.29229	2.03737	4.15386	2.03687	8.13767	2.03687	8.54211	2.03737	2.19613	2.03737	3.18959	2.03737	2.60783
2.04242	2.50954	2.04192	9.37856	2.04192	2.30629	2.04293	4.17342	2.04192	8.16272	2.04192	8.56756	2.04293	2.20942	2.04192	3.20577	2.04293	2.62402
2.04697	2.5233	2.04697	9.40674	2.04697	2.32005	2.04798	4.19314	2.04747	8.18812	2.04747	8.59237	2.04798	2.22224	2.04697	3.22278	2.04747	2.63961
2.05253	2.53778	2.05202	9.43385	2.05202	2.33441	2.05253	4.21305	2.05253	8.21387	2.05202	8.61848	2.05303	2.23582	2.05253	3.23873	2.05303	2.65591
2.05707	2.55219	2.05657	9.46149	2.05758	2.34782	2.05808	4.23378	2.05758	8.23986	2.05758	8.6437	2.05808	2.2487	2.05758	3.25468	2.05758	2.67292
2.06212	2.56625	2.06212	9.4892	2.06263	2.36116	2.06313	4.25363	2.06263	8.2655	2.06313	8.66922	2.06313	2.26158	2.06212	3.27063	2.06263	2.68881
2.06717	2.58042	2.06768	9.51678	2.06818	2.37528	2.06768	4.27324	2.06717	8.29101	2.06818	8.69456	2.06869	2.27563	2.06768	3.28634	2.06768	2.70417
2.07222	2.59413	2.07273	9.54502	2.07273	2.39064	2.07273	4.2932	2.07273	8.31647	2.07273	8.72014	2.07323	2.28833	2.07222	3.30187	2.07273	2.7197
2.07778	2.60842	2.07727	9.57289	2.07828	2.40458	2.07828	4.31341	2.07727	8.34163	2.07778	8.74601	2.07828	2.30145	2.07727	3.31747	2.07727	2.73624
2.08283	2.62266	2.08232	9.60018	2.08283	2.41799	2.08333	4.33414	2.08232	8.36733	2.08333	8.77111	2.08283	2.31468	2.08232	3.33389	2.08232	2.75272
2.08788	2.63742	2.08737	9.62783	2.08788	2.43169	2.08788	4.35457	2.08737	8.39243	2.08788	8.79781	2.08838	2.32756	2.08737	3.3509	2.08737	2.76879
2.09293	2.65213	2.09242	9.65517	2.09343	2.44575	2.09343	4.37495	2.09293	8.41765	2.09293	8.82297	2.09343	2.34031	2.09242	3.36697	2.09242	2.78497
2.09747	2.66696	2.09747	9.6827	2.09848	2.4601	2.09848	4.3948	2.09798	8.4427	2.09798	8.84802	2.09798	2.35331	2.09747	3.38327	2.09798	2.80134
2.10253	2.68125	2.10252	9.70999	2.10303	2.47522	2.10303	4.41441	2.10303	8.4701	2.10354	8.87241	2.10303	2.36613	2.10202	3.39969	2.10303	2.81912
2.10758	2.69596	2.10758	9.73752	2.10808	2.4891	2.10808	4.43467	2.10859	8.49479	2.10808	8.89722	2.10859	2.37871	2.10808	3.41593	2.10808	2.83595
2.11263	2.71043	2.11313	9.76752	2.11313	2.50393	2.11313	4.45534	2.11364	8.52114	2.11313	8.92262	2.11364	2.39235	2.11313	3.43218	2.11364	2.8542
2.11768	2.72508	2.11818	9.79576	2.11768	2.51775	2.11869	4.47596	2.11818	8.54784	2.11818	8.94737	2.11869	2.40629	2.11818	3.44895	2.11869	2.87151
2.12273	2.73973	2.12323	9.82423	2.12323	2.53163	2.12323	4.49616	2.12323	8.57324	2.12323	8.97224	2.12374	2.41982	2.12323	3.46632	2.12374	2.88946
2.12727	2.75455	2.12778	9.85252	2.12828	2.54611	2.12879	4.51636	2.12828	8.59834	2.12828	8.9971	2.12828	2.434	2.12828	3.48345	2.12879	2.9063
2.13283	2.76873	2.13283	9.88034	2.13333	2.56099	2.13384	4.53662	2.13333	8.62445	2.13384	9.02203	2.13384	2.44734	2.13333	3.49957	2.13384	2.9239
2.13788	2.78344	2.13838	9.90804	2.13838	2.57582	2.13838	4.55653	2.13838	8.64985	2.13838	9.04678	2.13889	2.46176	2.13788	3.51641	2.13838	2.94133
2.14293	2.79838	2.14343	9.93575	2.14343	2.59106	2.14343	4.57702	2.14394	8.67536	2.14343	9.07259	2.14394	2.4754	2.14343	3.53342	2.14343	2.95828
2.14747	2.8125	2.14899	9.96363	2.14899	2.60641	2.14899	4.59722	2.14848	8.70058	2.14849	9.0971	2.14899	2.48934	2.14848	3.55096	2.14848	2.97553
2.15253	2.82738	2.15354	9.99151	2.15404	2.62136	2.15455	4.61813	2.15354	8.72658	2.15354	9.12203	2.15404	2.50293	2.15303	3.56738	2.15354	2.99254
2.15758	2.84245	2.15859	10.0196	2.15859	2.63671	2.15859	4.63898	2.15859	8.75203	2.15859	9.14932	2.15909	2.51639	2.15859	3.58457	2.15859	3.00854
2.16263	2.85804	2.16313	10.0473	2.16414	2.65284	2.16364	4.66072	2.16364	8.77832	2.16414	9.17478	2.16414	2.53016	2.16313	3.60058	2.16364	3.02591
2.16818	2.87352	2.16869	10.0762	2.16919	2.66778	2.16919	4.68145	2.16818	8.80277	2.16869	9.20053	2.16919	2.54421	2.16818	3.61706	2.16869	3.04387
2.17323	2.88941	2.17323	10.1035	2.17424	2.68308	2.17424	4.70219	2.17374	8.82699	2.17374	9.22629	2.17374	2.55774	2.17323	3.63478	2.17374	3.06111
2.17879	2.90447	2.17828	10.1306	2.17929	2.69862	2.17879	4.72322	2.17929	8.85245	2.17879	9.25192	2.17929	2.57109	2.17828	3.65167	2.17929	3.07854
2.18384	2.92012	2.18333	10.1578	2.18434	2.71427	2.18434	4.74424	2.18384	8.87832	2.18283	9.27738	2.18434	2.58438	2.18384	3.66862	2.18384	3.09561
2.18838	2.93613	2.18788	10.185	2.18939	2.73034	2.18939	4.76474	2.18889	8.90384	2.18838	9.30213	2.18889	2.59779	2.18889	3.68587	2.18889	3.1128
2.19343	2.95048	2.19343	10.2127	2.19444	2.74469	2.19444	4.78547	2.19444	8.92788	2.19343	9.3267	2.19444	2.61102	2.19394	3.70312	2.19394	3.13028
2.19849	2.96584	2.19899	10.2402	2.1995	2.75922	2.19899	4.80579	2.19899	8.95339	2.19899	9.35175	2.19949	2.62443	2.19899	3.7209	2.19899	3.148
2.20404	2.98161	2.20354	10.2682	2.20404	2.77393	2.20455	4.82641	2.20404	8.97844	2.20404	9.37697	2.20455	2.63884	2.20404	3.73844	2.20404	3.16578
2.20909	2.99738	2.20859	10.2959	2.20909	2.78875	2.2096	4.8472	2.20909	9.0036	2.20909	9.40502	2.2096	2.65254	2.20909	3.75658	2.20909	3.18285
2.21364	3.0141	2.21414	10.3231	2.21414	2.80423	2.21465	4.8687	2.21414	9.02871	2.21414	9.43113	2.21515	2.66643	2.21414	3.77394	2.21414	3.2004
2.21869	3.02981	2.21869	10.3509	2.2197	2.8203	2.21919	4.8899	2.2197	9.05458	2.21919	9.45736	2.2202	2.68048	2.21919	3.79154	2.2197	3.21906
2.22374	3.04452	2.22374	10.3788	2.22475	2.83624	2.22475	4.91099	2.22475	9.08004	2.22475	9.48287	2.22475	2.69501	2.22424	3.80926	2.22424	3.2369
2.22879	3.0594	2.22879	10.4074	2.2298	2.85202	2.2298	4.93149	2.2298	9.10774	2.22929	9.50934	2.2298	2.70937	2.22929	3.82687	2.22929	3.25415
2.23384	3.07494	2.23384	10.435	2.23485	2.86779	2.23485	4.95198	2.23434	9.13367	2.23434	9.53468	2.23485	2.72384	2.23384	3.84388	2.23434	3.2721
2.23939	3.09094	2.23889	10.4622	2.2399	2.88403	2.2399	4.9726	2.23939	9.15919	2.23939	9.55937	2.2399	2.73855	2.23889	3.86065	2.23939	3.28917
2.24444	3.10725	2.24394	10.4894	2.24495	2.90104	2.24495	4.99386	2.24444	9.18435	2.24444	9.58418	2.24495	2.75308	2.24394	3.8769	2.24394	3.30636
2.24899	3.12319	2.24899	10.5176	2.25	2.91652	2.24949	5.01525	2.2495	9.20951	2.24949	9.61158	2.25	2.76719	2.24899	3.89367	2.2495	3.32467
2.25404	3.1395	2.25404	10.5453	2.25505	2.93187	2.25505	5.03657	2.25455	9.23432	2.25455	9.63822	2.25505	2.78096	2.25404	3.91062	2.25455	3.34257
2.25909	3.15509	2.25909	10.5736	2.26061	2.9483	2.2596	5.05825	2.2596	9.26001	2.2596	9.66427	2.2596	2.79478	2.25909	3.92787	2.25909	3.36041
2.26414	3.17063	2.26364	10.6014	2.26515	2.9646	2.26515	5.07963	2.26465	9.285	2.26414	9.68985	2.26515	2.80807	2.26414	3.94541	2.26414	3.37807
2.26919	3.18628	2.26869	10.6287	2.2702	2.98108	2.2702	5.10142	2.2697	9.31075	2.2697	9.71655	2.27071	2.82219	2.2697	3.96313	2.2697	3.39615
2.27424	3.20335	2.27475	10.6556	2.27525	2.9959	2.27475	5.12227	2.27475	9.33674	2.27424	9.74218	2.27525	2.83713	2.27475	3.98015	2.27475	3.41428
2.27929	3.21835	2.2798	10.6838	2.2803	3.01244	2.2798	5.14307	2.2798	9.36191	2.27929	9.7677	2.2803	2.85196	2.2798	3.99751	2.2798	3.43294
2.28434	3.23412	2.28384	10.712	2.28485	3.02786	2.28485	5.16427	2.28485	9.38695	2.28485	9.79233	2.28535	2.86684	2.28535	4.01511	2.28535	3.45256
2.2899	3.25025	2.28939	10.7395	2.2904	3.04351	2.2899	5.18595	2.2899	9.41276	2.2899	9.81779	2.2904	2.88102	2.2904	4.03337	2.2904	3.47234
2.29495	3.26773	2.29394	10.7676	2.29545	3.0594	2.29545	5.20769	2.29495	9.43834	2.29495	9.84561	2.29545	2.89525	2.29545	4.05126	2.29545	3.49148
2.2995	3.28339	2.29899	10.7952	2.30051	3.07464	2.30051	5.22889	2.3005	9.46451	2.3	9.87189	2.3005	2.90972	2.3	4.06804	2.3005	3.51038
2.30505	3.30016	2.30404	10.8231	2.30505	3.09035	2.30556	5.25104	2.30556	9.49014	2.30505	9.89788	2.30556	2.92437	2.30505	4.08653	2.30556	3.52899
2.3096	3.31646	2.30909	10.8507	2.31061	3.10648	2.31061	5.27278	2.3101	9.51566	2.3101	9.92417	2.31061	2.9389	2.3101	4.10454	2.31061	3.54742
2.31465	3.33235	2.31465	10.879	2.31515	3.12207	2.31566	5.29487	2.31515	9.54129	2.31515	9.95028	2.31566	2.95379	2.31465	4.12167	2.31515	3.56567
2.3197	3.34812	2.3197	10.908	2.32071	3.13826	2.32071	5.31684	2.3202	9.56799	2.3202	9.9755	2.32071	2.96944	2.3202	4.13815	2.3202	3.58569
2.32475	3.36378	2.32475	10.9366	2.32576	3.15438	2.32576	5.3384	2.32525	9.59357	2.32576	10.0017	2.32576	2.98444	2.32525	4.15564	2.32525	3.60489
2.3298	3.37949	2.3303	10.9651	2.33081	3.17068	2.33081	5.36055	2.33081	9.61932	2.3303	10.0283	2.3303	2.99992	2.3298	4.17294	2.3303	3.62344
2.33535	3.3955	2.33485	10.9944	2.33586	3.1877	2.33535	5.38259	2.33535	9.64525	2.33586	10.0543	2.33535	3.01498	2.33535	4.19119	2.33535	3.64222
2.3404	3.41156	2.3399	11.0232	2.34091	3.20459	2.3404	5.40397	2.34091	9.67089	2.3404	10.0805	2.3399	3.02987	2.3404	4.20874	2.3404	3.66112
2.34545	3.42798	2.34495	11.0526	2.34646	3.22154	2.34545	5.42506	2.34596	9.69658	2.34545	10.1064	2.34545	3.04493	2.34545	4.22646	2.34545	3.67985
2.35051	3.4447	2.34949	11.0821	2.35101	3.23796	2.35051	5.44762	2.35101	9.72352	2.3505	10.1333	2.35051	3.05976	2.35	4.24477	2.3505	3.69863
2.35556	3.46118	2.35505	11.1105	2.35606	3.25403	2.35556	5.46924	2.35556	9.74945	2.35556	10.159	2.35606	3.07423	2.35556	4.26296	2.35606	3.71777
2.3601	3.47695	2.3601	11.1392	2.36111	3.26968	2.36111	5.49009	2.36061	9.7752	2.36111	10.1864	2.36061	3.09047	2.36061	4.28198	2.36111	3.73702
2.36515	3.49266	2.36515	11.1676	2.36566	3.28575	2.36566	5.51324	2.36566	9.8006	2.36616	10.2118	2.36616	3.1066	2.36566	4.29958	2.36566	3.75652
2.37071	3.50885	2.3702	11.1975	2.37121	3.30311	2.37121	5.53545	2.37071	9.82623	2.37121	10.2382	2.37071	3.12178	2.37121	4.3186	2.37071	3.77565
2.37576	3.52592	2.37525	11.2274	2.37626	3.31983	2.37677	5.55725	2.37525	9.85181	2.37626	10.2664	2.37576	3.13713	2.37626	4.33691	2.37626	3.79597
2.38081	3.54222	2.3803	11.2569	2.38131	3.33625	2.38131	5.57922	2.38081	9.87792	2.38131	10.2932	2.38081	3.15285	2.38131	4.35452	2.38081	3.81517
2.38586	3.55852	2.38586	11.2863	2.38636	3.35249	2.38636	5.60155	2.38586	9.90326	2.38636	10.3195	2.38586	3.16803	2.38586	4.37271	2.38636	3.83401
2.39091	3.57536	2.3904	11.3155	2.39091	3.36892	2.39141	5.62447	2.39091	9.92872	2.39141	10.3454	2.39141	3.18403	2.39141	4.3912	2.39141	3.85333
2.39596	3.59178	2.39545	11.346	2.39647	3.3851	2.39646	5.64715	2.39596	9.95447	2.39646	10.3714	2.39646	3.19927	2.39646	4.41045	2.39596	3.87306
2.40051	3.60855	2.40101	11.3753	2.40101	3.40247	2.40151	5.66936	2.40101	9.98081	2.40152	10.3966	2.40152	3.21581	2.40101	4.42912	2.40152	3.89184
2.40606	3.62497	2.40657	11.4056	2.40606	3.42036	2.40657	5.69092	2.40606	10.0066	2.40606	10.4215	2.40657	3.23247	2.40606	4.44761	2.40657	3.91056
2.41111	3.64145	2.41061	11.4359	2.41162	3.43767	2.41162	5.71378	2.41111	10.0319	2.41111	10.447	2.41162	3.2483	2.41111	4.46657	2.41111	3.931
2.41616	3.6574	2.41566	11.4658	2.41717	3.45515	2.41667	5.73616	2.41667	10.0586	2.41667	10.4736	2.41667	3.26472	2.41616	4.48476	2.41616	3.9502
2.42121	3.67382	2.42121	11.4961	2.42172	3.47228	2.42172	5.75778	2.42172	10.0864	2.42172	10.5003	2.42172	3.28155	2.42121	4.50396	2.42121	3.96975
2.42626	3.6906	2.42626	11.5261	2.42677	3.48989	2.42677	5.7797	2.42677	10.1127	2.42626	10.5265	2.42677	3.29762	2.42626	4.52315	2.42576	3.98918
2.43081	3.70814	2.43081	11.5558	2.43182	3.50648	2.43131	5.80285	2.43232	10.1392	2.43182	10.5525	2.43131	3.31369	2.43131	4.542	2.43131	4.00903
2.43636	3.7245	2.43586	11.5855	2.43687	3.52338	2.43636	5.82506	2.43687	10.1659	2.43687	10.5785	2.43687	3.32899	2.43636	4.56084	2.43636	4.0284
2.44141	3.74145	2.44091	11.6151	2.44192	3.5408	2.44141	5.84638	2.44141	10.1932	2.44091	10.6044	2.44192	3.3457	2.44141	4.57992	2.44141	4.04866
2.44646	3.75841	2.44596	11.6458	2.44697	3.55752	2.44697	5.86847	2.44646	10.2193	2.44646	10.6312	2.44697	3.36283	2.44646	4.6	2.44697	4.06898
2.45152	3.77542	2.45101	11.6755	2.45202	3.57412	2.45152	5.89039	2.45152	10.2453	2.45202	10.6578	2.45202	3.37961	2.45202	4.61949	2.45202	4.08818
2.45657	3.79231	2.45606	11.7051	2.45758	3.5916	2.45657	5.91313	2.45657	10.2712	2.45758	10.685	2.45707	3.39591	2.45707	4.63869	2.45707	4.10809
2.46162	3.80991	2.46111	11.7346	2.46212	3.6092	2.46212	5.93605	2.46162	10.2975	2.46263	10.7113	2.46212	3.41186	2.46162	4.65724	2.46263	4.12858
2.46616	3.82521	2.46616	11.7635	2.46717	3.62621	2.46717	5.95932	2.46667	10.3233	2.46768	10.7384	2.46717	3.42792	2.46667	4.67596	2.46717	4.14932
2.47172	3.84216	2.47172	11.7943	2.47222	3.64311	2.47222	5.98159	2.47222	10.3495	2.47273	10.7655	2.47222	3.44411	2.47172	4.69528	2.47222	4.16958
2.47626	3.85817	2.47677	11.8246	2.47677	3.66065	2.47727	6.00386	2.47677	10.3769	2.47778	10.7926	2.47727	3.46159	2.47727	4.71365	2.47727	4.18925
2.48131	3.87459	2.48182	11.8544	2.48232	3.6779	2.48232	6.02713	2.48182	10.4036	2.48232	10.819	2.48283	3.47854	2.48232	4.73196	2.48182	4.20903
2.48636	3.89137	2.48636	11.8839	2.48737	3.69491	2.48737	6.04952	2.48687	10.4298	2.48737	10.8455	2.48737	3.49497	2.48687	4.7521	2.48687	4.22888
2.49141	3.90791	2.49141	11.9136	2.49242	3.71263	2.49242	6.07273	2.49242	10.456	2.49242	10.8712	2.49242	3.51109	2.49192	4.77112	2.49192	4.24991
2.49697	3.92504	2.49646	11.9427	2.49748	3.72976	2.49747	6.09447	2.49697	10.4824	2.49747	10.8965	2.49798	3.52745	2.49697	4.79008	2.49747	4.26952
2.50253	3.94211	2.50202	11.9713	2.50253	3.7473	2.50253	6.11697	2.50202	10.5095	2.50253	10.9231	2.50202	3.54328	2.50202	4.80981	2.50253	4.28895
2.50707	3.95906	2.50707	12.0009	2.50758	3.76514	2.50758	6.14013	2.50707	10.536	2.50758	10.9496	2.50758	3.55929	2.50707	4.82883	2.50707	4.30797
2.51212	3.97583	2.51212	12.0305	2.51263	3.78339	2.51263	6.16251	2.51263	10.5624	2.51313	10.9748	2.51313	3.5753	2.51212	4.84838	2.51263	4.32847
2.51717	3.99255	2.51717	12.0598	2.51818	3.8007	2.51768	6.18549	2.51717	10.5893	2.51768	11.0024	2.51768	3.59243	2.51768	4.86787	2.51768	4.34861
2.52222	4.00938	2.52222	12.0886	2.52323	3.81836	2.52222	6.20829	2.52172	10.616	2.52273	11.028	2.52273	3.60938	2.52273	4.88689	2.52273	4.36928
2.52727	4.02604	2.52727	12.1181	2.52778	3.83537	2.52727	6.23056	2.52677	10.6421	2.52828	11.0541	2.52828	3.62627	2.52778	4.9068	2.52778	4.38901
2.53232	4.04288	2.53182	12.1479	2.53232	3.85191	2.53232	6.25383	2.53182	10.6681	2.53333	11.0807	2.53333	3.64405	2.53283	4.92664	2.53283	4.41057
2.53737	4.06054	2.53737	12.1767	2.53788	3.86922	2.53788	6.27669	2.53737	10.6941	2.53838	11.1073	2.53838	3.66165	2.53788	4.94572	2.53838	4.43107
2.54293	4.07808	2.54242	12.2064	2.54293	3.88723	2.54242	6.29984	2.54192	10.7211	2.54343	11.1343	2.54343	3.67902	2.54293	4.96521	2.54293	4.45121
2.54747	4.0961	2.54747	12.236	2.54798	3.90566	2.54798	6.32211	2.54697	10.7467	2.54849	11.1609	2.54848	3.69633	2.54798	4.98524	2.54798	4.47117
2.55253	4.11317	2.55202	12.2655	2.55354	3.92362	2.55303	6.34533	2.55202	10.7736	2.55354	11.1885	2.55354	3.71387	2.55253	5.00467	2.55303	4.49096
2.55758	4.13035	2.55758	12.2949	2.55808	3.9414	2.55808	6.36925	2.55808	10.8002	2.55859	11.215	2.55859	3.73124	2.55758	5.02381	2.55808	4.51128
2.56263	4.14748	2.56263	12.3243	2.56313	3.95935	2.56313	6.39252	2.56263	10.8271	2.56364	11.2415	2.56364	3.74872	2.56313	5.04318	2.56313	4.53065
2.56768	4.16491	2.56818	12.3528	2.56869	3.97855	2.56818	6.41579	2.56768	10.8535	2.56869	11.268	2.56869	3.76591	2.56768	5.06262	2.56818	4.5521
2.57273	4.18263	2.57273	12.3837	2.57374	3.99663	2.57323	6.43913	2.57273	10.8802	2.57374	11.2945	2.57323	3.78351	2.57222	5.08187	2.57323	4.57271
2.57778	4.20088	2.57778	12.4117	2.57879	4.01511	2.57828	6.46222	2.57828	10.9086	2.57879	11.3218	2.57879	3.80129	2.57778	5.10077	2.57828	4.59344
2.58283	4.21813	2.58283	12.4403	2.58384	4.03295	2.58333	6.4865	2.58283	10.9365	2.58384	11.3479	2.58333	3.81871	2.58283	5.11962	2.58333	4.61418
2.58838	4.23526	2.58788	12.4694	2.58838	4.05067	2.58838	6.50965	2.58788	10.9642	2.58838	11.3741	2.58838	3.83602	2.58788	5.14005	2.58838	4.63509
2.59293	4.25268	2.59293	12.4992	2.59394	4.0694	2.59394	6.53281	2.59293	10.9916	2.59343	11.4001	2.59343	3.85368	2.59293	5.16043	2.59343	4.6547
2.59798	4.27005	2.59798	12.5278	2.59899	4.08789	2.59848	6.5559	2.59798	11.0187	2.59899	11.4263	2.59848	3.87164	2.59798	5.18087	2.59848	4.67632
2.60303	4.28789	2.60252	12.557	2.60404	4.1062	2.60354	6.57989	2.60354	11.0462	2.60404	11.4529	2.60354	3.88971	2.60303	5.20054	2.60354	4.69711
2.60808	4.30537	2.60758	12.5865	2.60859	4.12457	2.60859	6.60245	2.60808	11.0739	2.60859	11.4789	2.60909	3.90732	2.60859	5.22051	2.60859	4.71814
2.61313	4.32333	2.61263	12.6148	2.61364	4.14211	2.61414	6.62513	2.61313	11.1011	2.61414	11.5066	2.61414	3.92545	2.61364	5.24035	2.61414	4.73969
2.61818	4.34087	2.61768	12.6435	2.61869	4.1606	2.61919	6.64864	2.61768	11.128	2.61919	11.5331	2.61869	3.94447	2.61869	5.26091	2.61869	4.76084
2.62323	4.35865	2.62323	12.672	2.62374	4.1785	2.62374	6.67215	2.62323	11.1543	2.62424	11.5592	2.62424	3.96249	2.62424	5.28129	2.62374	4.78258
2.62828	4.37678	2.62828	12.7008	2.62879	4.19716	2.62879	6.69613	2.62828	11.1815	2.62929	11.5851	2.62879	3.9808	2.62879	5.30231	2.62879	4.80355
2.63333	4.39486	2.63333	12.7303	2.63384	4.21565	2.63384	6.71846	2.63283	11.2084	2.63384	11.6113	2.63434	3.99923	2.63384	5.32352	2.63434	4.82475
2.63788	4.41234	2.63889	12.7589	2.63889	4.23437	2.63889	6.74067	2.63838	11.2355	2.63889	11.6377	2.63939	4.01706	2.63889	5.34325	2.63939	4.84661
2.64293	4.42983	2.64394	12.7879	2.64343	4.25357	2.64394	6.76323	2.64343	11.2641	2.64444	11.6639	2.64444	4.0352	2.64394	5.36398	2.64394	4.86823
2.64848	4.44885	2.64899	12.8187	2.64949	4.27259	2.64899	6.78633	2.64848	11.2916	2.64949	11.6915	2.64899	4.05392	2.64848	5.38359	2.6495	4.88967
2.65354	4.46704	2.65404	12.848	2.65455	4.29167	2.65404	6.80989	2.65353	11.3193	2.65404	11.7177	2.65455	4.07235	2.65404	5.40385	2.65455	4.91093
2.65859	4.4847	2.65909	12.8764	2.65909	4.31122	2.65909	6.83423	2.65909	11.347	2.65909	11.7437	2.6596	4.09043	2.65859	5.42382	2.65909	4.93279
2.66364	4.50348	2.66364	12.9049	2.66465	4.33113	2.66414	6.85744	2.66414	11.3749	2.66414	11.7698	2.66465	4.10933	2.66364	5.44378	2.66414	4.95322
2.66869	4.52209	2.66919	12.9334	2.6697	4.35097	2.66869	6.88036	2.66869	11.4029	2.66919	11.7957	2.6697	4.12711	2.66869	5.46434	2.66919	4.97478
2.67424	4.54028	2.67424	12.9617	2.67475	4.37005	2.67424	6.90375	2.67374	11.4298	2.67424	11.8224	2.67525	4.1453	2.67323	5.48424	2.67374	4.99439
2.67929	4.55824	2.67929	12.9908	2.67929	4.38836	2.6798	6.92756	2.67828	11.4573	2.67929	11.8482	2.6798	4.16444	2.67879	5.50302	2.67929	5.01613
2.68434	4.5775	2.68384	13.0192	2.68485	4.40803	2.68434	6.95095	2.68384	11.4847	2.68384	11.8746	2.68485	4.18239	2.68434	5.52281	2.68434	5.03745
2.68939	4.59592	2.68889	13.0478	2.6899	4.42705	2.68889	6.97428	2.68889	11.5122	2.68889	11.8994	2.6899	4.20047	2.68889	5.54325	2.68939	5.0599
2.69444	4.61459	2.69444	13.0758	2.69444	4.4466	2.69444	6.99832	2.69343	11.5394	2.69444	11.9243	2.69495	4.21925	2.69444	5.56369	2.69444	5.08134
2.69899	4.63267	2.69949	13.1041	2.6995	4.46639	2.69848	7.0213	2.69848	11.5667	2.6995	11.9503	2.7	4.23679	2.69899	5.58424	2.7	5.10385
2.70455	4.65192	2.70505	13.1337	2.70455	4.48553	2.70404	7.04445	2.70354	11.5932	2.70404	11.9759	2.70505	4.25576	2.70455	5.60433	2.70455	5.12535
2.7096	4.6707	2.70909	13.1624	2.7096	4.50431	2.7101	7.06772	2.70859	11.6196	2.7096	12.0013	2.7101	4.27519	2.7096	5.62583	2.7096	5.14738
2.71465	4.68961	2.71465	13.1911	2.71465	4.52351	2.71465	7.09147	2.71313	11.6469	2.71465	12.0283	2.71515	4.29368	2.71465	5.64715	2.71515	5.1687
2.71919	4.7078	2.7197	13.2201	2.7197	4.543	2.71919	7.1158	2.7197	11.6739	2.7202	12.0549	2.7202	4.31216	2.7197	5.66847	2.7202	5.19103
2.72374	4.72581	2.72424	13.2488	2.72475	4.5622	2.72475	7.13902	2.72424	11.7026	2.72525	12.0817	2.72525	4.33053	2.72424	5.68885	2.72525	5.21253
2.72929	4.74371	2.7298	13.2775	2.7298	4.58169	2.7298	7.16288	2.72879	11.7313	2.7298	12.1102	2.7303	4.35015	2.72929	5.70923	2.7303	5.23439
2.73485	4.76214	2.73485	13.3076	2.73535	4.60118	2.73485	7.18562	2.73434	11.7592	2.73485	12.1364	2.73535	4.36916	2.73485	5.73061	2.73485	5.25624
2.7399	4.78081	2.73939	13.3356	2.7399	4.62115	2.73939	7.21025	2.73939	11.787	2.7399	12.1619	2.7404	4.3883	2.73939	5.75182	2.7399	5.27721
2.74495	4.79935	2.74444	13.3646	2.74546	4.64105	2.74495	7.23394	2.74444	11.815	2.74495	12.1888	2.74545	4.40691	2.74444	5.77208	2.74495	5.29942
2.7495	4.81784	2.74949	13.3948	2.75051	4.66114	2.75	7.25768	2.7495	11.8442	2.75	12.2158	2.75051	4.42587	2.74949	5.79257	2.75	5.32145
2.75505	4.83651	2.75455	13.4229	2.75556	4.68216	2.75556	7.28178	2.75505	11.8722	2.75556	12.2429	2.75505	4.44483	2.75455	5.81455	2.75505	5.34331
2.7601	4.85529	2.7596	13.4519	2.76061	4.70213	2.76061	7.30724	2.7601	11.9002	2.7601	12.2702	2.76061	4.46379	2.7596	5.83575	2.7596	5.36504
2.76566	4.87384	2.76414	13.4807	2.76566	4.72197	2.76515	7.33128	2.76465	11.9272	2.76515	12.2966	2.76566	4.48287	2.76465	5.85666	2.76515	5.38654
2.7702	4.89256	2.76919	13.5092	2.7702	4.74176	2.7702	7.35562	2.7697	11.955	2.77071	12.3222	2.7702	4.50154	2.7702	5.87781	2.77071	5.40763
2.77475	4.912	2.77424	13.5395	2.77525	4.7619	2.77525	7.37895	2.77525	11.9821	2.77576	12.3484	2.77576	4.52032	2.77525	5.89848	2.77525	5.42949
2.7803	4.9306	2.7798	13.5679	2.7803	4.78228	2.7798	7.40346	2.7798	12.0102	2.7803	12.3743	2.7803	4.53892	2.7798	5.91927	2.7803	5.45122
2.78535	4.94885	2.78485	13.5959	2.78586	4.80207	2.78485	7.42662	2.78485	12.0383	2.78586	12.4009	2.78586	4.55771	2.78535	5.94166	2.78535	5.47314
2.7904	4.96734	2.7899	13.6243	2.79091	4.82168	2.7899	7.45019	2.78939	12.0659	2.79091	12.4274	2.79091	4.57685	2.7904	5.96287	2.7904	5.49452
2.79596	4.98595	2.79495	13.654	2.79546	4.84135	2.79495	7.47505	2.79495	12.0932	2.79596	12.4547	2.79596	4.59634	2.79545	5.98437	2.79545	5.51649
2.80051	5.00509	2.8	13.6832	2.80101	4.86132	2.80051	7.49939	2.8	12.1202	2.8005	12.4814	2.80101	4.61554	2.80051	6.00563	2.80101	5.53935
2.80606	5.02387	2.80556	13.7112	2.80606	4.88128	2.80606	7.52343	2.80505	12.1477	2.80556	12.5096	2.80606	4.63473	2.80556	6.02654	2.80556	5.56215
2.81061	5.04318	2.8101	13.7399	2.81111	4.90178	2.81061	7.54865	2.8101	12.1754	2.81061	12.536	2.81111	4.65387	2.8101	6.04721	2.81061	5.58412
2.81566	5.06232	2.81515	13.7689	2.81616	4.92174	2.81566	7.57257	2.81566	12.2027	2.81566	12.5635	2.81616	4.67419	2.81566	6.06836	2.81616	5.60604
2.8202	5.08075	2.8202	13.7989	2.82121	4.94153	2.82121	7.59715	2.82071	12.2299	2.82071	12.5895	2.82121	4.69309	2.82071	6.08957	2.82121	5.62831
2.82525	5.09971	2.82576	13.8274	2.82626	4.96208	2.82576	7.62325	2.82525	12.2576	2.82576	12.6168	2.82626	4.71211	2.82525	6.11107	2.82626	5.65111
2.8303	5.11909	2.8303	13.8564	2.83081	4.98181	2.83131	7.64771	2.8303	12.287	2.83131	12.6431	2.83131	4.73172	2.8303	6.13221	2.83131	5.67343
2.83535	5.13846	2.83586	13.8856	2.83586	5.00172	2.83586	7.67328	2.83586	12.3152	2.83586	12.6711	2.83636	4.75169	2.83535	6.15377	2.83586	5.69588
2.8404	5.15807	2.84091	13.914	2.84091	5.02239	2.84091	7.69762	2.84091	12.3432	2.84091	12.6986	2.84091	4.77177	2.8404	6.1745	2.84091	5.71862
2.84646	5.17762	2.84596	13.9434	2.84596	5.04218	2.84646	7.72172	2.84545	12.3704	2.84596	12.7256	2.84646	4.79085	2.84545	6.19535	2.84647	5.74107
2.85152	5.1977	2.85101	13.9734	2.85152	5.0635	2.85152	7.7457	2.85101	12.399	2.85101	12.7521	2.85151	4.81046	2.85101	6.21603	2.85101	5.76487
2.85556	5.21755	2.85556	14.0018	2.85657	5.08394	2.85606	7.77039	2.85606	12.4273	2.85606	12.7782	2.85657	4.83025	2.85606	6.2383	2.85657	5.78714
2.86212	5.23805	2.8601	14.0302	2.86111	5.10385	2.86111	7.79526	2.86061	12.455	2.86111	12.8047	2.86162	4.85068	2.86061	6.25992	2.86162	5.80964
2.86616	5.25784	2.86566	14.0595	2.86616	5.12375	2.86667	7.81877	2.86566	12.4821	2.86616	12.8312	2.86667	4.86994	2.86616	6.28083	2.86667	5.83221
2.87071	5.27703	2.8702	14.0885	2.87071	5.1433	2.87172	7.84263	2.8702	12.509	2.87121	12.8579	2.87172	4.88961	2.87121	6.30209	2.87172	5.85483
2.87626	5.29469	2.87626	14.1183	2.87626	5.16339	2.87677	7.8672	2.87576	12.5353	2.87677	12.8859	2.87677	4.90945	2.87626	6.32377	2.87677	5.87775
2.88131	5.31425	2.88081	14.1467	2.88131	5.18371	2.88182	7.89207	2.88182	12.5629	2.88182	12.9127	2.88182	4.93013	2.88131	6.34592	2.88182	5.90262
2.88586	5.33374	2.88636	14.1764	2.88687	5.2045	2.88687	7.91729	2.88687	12.5911	2.88636	12.9403	2.88687	4.95045	2.88687	6.36689	2.88687	5.92571
2.89141	5.3527	2.89141	14.208	2.89141	5.22499	2.89192	7.94263	2.89141	12.6197	2.89141	12.9677	2.89192	4.97083	2.89091	6.3888	2.89192	5.94869
2.89646	5.37284	2.89646	14.2385	2.89646	5.24596	2.89697	7.96732	2.89646	12.6482	2.89697	12.9944	2.89697	4.99038	2.89646	6.409	2.89697	5.97137
2.90152	5.39269	2.90101	14.2679	2.90152	5.2664	2.90202	7.99225	2.90202	12.6765	2.90253	13.0221	2.90202	5.01064	2.90151	6.43092	2.90202	5.99405
2.90657	5.41212	2.90606	14.2969	2.90657	5.28825	2.90707	8.01611	2.90606	12.7046	2.90657	13.0501	2.90707	5.0309	2.90657	6.45307	2.90707	6.01668
2.91162	5.43132	2.91162	14.3259	2.91212	5.30928	2.91212	8.04181	2.91162	12.7323	2.91162	13.0772	2.91263	5.05027	2.91162	6.47445	2.91212	6.03918
2.91717	5.45087	2.91667	14.3562	2.91717	5.33049	2.91667	8.06567	2.91667	12.76	2.91667	13.103	2.91768	5.07089	2.91616	6.49613	2.91717	6.06139
2.92172	5.47072	2.92172	14.3858	2.92222	5.35152	2.92222	8.09012	2.92121	12.7871	2.92172	13.1308	2.92222	5.09085	2.92121	6.5171	2.92222	6.08384
2.92677	5.49044	2.92677	14.4157	2.92727	5.37178	2.92727	8.11493	2.92626	12.8155	2.92677	13.1571	2.92677	5.11052	2.92626	6.53895	2.92727	6.10681
2.93182	5.51011	2.93131	14.4466	2.93232	5.39381	2.93232	8.14086	2.93131	12.8434	2.93232	13.1836	2.93182	5.12972	2.93131	6.56051	2.93232	6.13097
2.93737	5.53061	2.93687	14.4757	2.93737	5.41442	2.93687	8.16567	2.93687	12.8712	2.93687	13.2109	2.93687	5.14986	2.93687	6.58207	2.93737	6.15359
2.94192	5.55057	2.94141	14.5059	2.94242	5.43586	2.94141	8.18977	2.94242	12.8993	2.94192	13.2383	2.94242	5.16947	2.94192	6.60381	2.94192	6.1771
2.94697	5.56989	2.94646	14.5355	2.94747	5.45725	2.94646	8.21369	2.94697	12.9269	2.94747	13.2658	2.94798	5.18979	2.94697	6.6259	2.94697	6.20002
2.95202	5.58897	2.95202	14.5649	2.95202	5.47768	2.95202	8.23679	2.95152	12.9547	2.95202	13.2927	2.95252	5.21094	2.95202	6.6484	2.95253	6.22235
2.95707	5.60858	2.95758	14.5947	2.95707	5.49848	2.95707	8.26213	2.95707	12.9826	2.95707	13.3194	2.95758	5.2322	2.95758	6.67126	2.95758	6.24533
2.96212	5.62919	2.96212	14.6251	2.96212	5.52033	2.96263	8.28599	2.96212	13.0109	2.96212	13.3459	2.96263	5.25311	2.96212	6.69371	2.96263	6.26966
2.96667	5.64886	2.96667	14.6548	2.96717	5.54118	2.96717	8.31157	2.96717	13.0406	2.96667	13.3724	2.96818	5.27284	2.96717	6.71604	2.96768	6.29299
2.97172	5.669	2.97222	14.6858	2.97222	5.56162	2.97222	8.33614	2.97222	13.0692	2.97222	13.3995	2.97273	5.2941	2.97222	6.73872	2.97222	6.31674
2.97626	5.68873	2.97677	14.7168	2.97727	5.58223	2.97778	8.36083	2.97727	13.0974	2.97727	13.4275	2.97778	5.31454	2.97677	6.76128	2.97727	6.34066
2.98283	5.70828	2.98182	14.7475	2.98283	5.60391	2.98283	8.3857	2.98232	13.1263	2.98283	13.4545	2.98283	5.33515	2.98232	6.78361	2.98232	6.36423
2.98737	5.72919	2.98737	14.7778	2.98788	5.62559	2.98737	8.41086	2.98788	13.1547	2.98737	13.4825	2.98788	5.3553	2.98737	6.80617	2.98737	6.38933
2.99242	5.74957	2.99242	14.8076	2.99293	5.64668	2.99293	8.43573	2.99293	13.1837	2.99242	13.5096	2.99293	5.37591	2.99192	6.82856	2.99293	6.41331
2.99747	5.77042	2.99697	14.8381	2.99798	5.6683	2.99747	8.46119	2.99747	13.2121	2.99747	13.5375	2.99798	5.39694	2.99747	6.85083	2.99747	6.43647
3.00202	5.79151	3.00202	14.8688	3.00303	5.68974	3.00303	8.48658	3.00202	13.2394	3.00253	13.5643	3.00303	5.41815	3.00253	6.87351	3.00253	6.45986
3.00758	5.8113	3.00808	14.8981	3.00808	5.71147	3.00808	8.51163	3.00707	13.2669	3.00758	13.5904	3.00758	5.43882	3.00758	6.89584	3.00808	6.48319
3.01263	5.83126	3.01263	14.9277	3.01313	5.73374	3.01313	8.53667	3.01263	13.295	3.01263	13.6181	3.01263	5.45914	3.01263	6.91952	3.01313	6.50711
3.01768	5.853	3.01768	14.9577	3.01818	5.75548	3.01818	8.56308	3.01768	13.3231	3.01717	13.6454	3.01768	5.47863	3.01768	6.94185	3.01818	6.53263
3.02273	5.87397	3.02273	14.988	3.02323	5.77668	3.02323	8.58788	3.02273	13.3514	3.02172	13.6728	3.02273	5.49806	3.02273	6.96418	3.02273	6.55679
3.02828	5.89458	3.02677	15.0173	3.02778	5.79795	3.02828	8.61311	3.02727	13.3812	3.02778	13.6998	3.02778	5.51773	3.02778	6.98668	3.02828	6.58012
3.03283	5.91526	3.03232	15.0459	3.03283	5.81915	3.03283	8.63815	3.03283	13.4084	3.03283	13.7269	3.03283	5.53723	3.03283	7.00895	3.03333	6.60404
3.03788	5.93658	3.03788	15.0755	3.03788	5.84119	3.03838	8.66308	3.03788	13.436	3.03737	13.7546	3.03838	5.55737	3.03838	7.03128	3.03788	6.62873
3.04343	5.9579	3.04242	15.1043	3.04242	5.86263	3.04343	8.68771	3.04242	13.4641	3.04293	13.7821	3.04343	5.57804	3.04343	7.05431	3.04343	6.65289
3.04798	5.97799	3.04798	15.1339	3.04798	5.88383	3.04848	8.71299	3.04798	13.4922	3.04848	13.81	3.04848	5.59984	3.04848	7.07806	3.04798	6.67711
3.05303	5.99972	3.05303	15.164	3.05354	5.90527	3.05354	8.73809	3.05253	13.5203	3.05303	13.8387	3.05354	5.62063	3.05354	7.10033	3.05354	6.70085
3.05859	6.01928	3.05808	15.1942	3.05808	5.92689	3.05859	8.76349	3.05808	13.5477	3.05859	13.867	3.05909	5.6416	3.05808	7.12254	3.05909	6.72478
3.06313	6.04042	3.06263	15.2235	3.06313	5.94828	3.06364	8.7906	3.06313	13.5776	3.06313	13.8963	3.06414	5.66333	3.06313	7.14439	3.06364	6.74964
3.06818	6.06157	3.06768	15.2533	3.06869	5.97119	3.06869	8.81606	3.06818	13.6048	3.06818	13.9227	3.06869	5.68466	3.06869	7.16648	3.06869	6.77516
3.07323	6.08153	3.07273	15.2828	3.07374	5.99346	3.07374	8.84105	3.07323	13.633	3.07374	13.9516	3.07374	5.70657	3.07323	7.18958	3.07374	6.79938
3.07828	6.10315	3.07778	15.312	3.07879	6.01561	3.07929	8.86662	3.07828	13.6621	3.07828	13.9785	3.07929	5.7266	3.07828	7.21297	3.07828	6.82371
3.08283	6.12394	3.08333	15.3417	3.08384	6.03764	3.08434	8.89143	3.08333	13.691	3.08333	14.0063	3.08434	5.74798	3.08333	7.2353	3.08384	6.84858
3.08838	6.1445	3.08788	15.3725	3.08889	6.05932	3.08939	8.91618	3.08838	13.7208	3.08838	14.0336	3.08889	5.7703	3.08838	7.25668	3.08838	6.87357
3.09343	6.16564	3.09343	15.4022	3.09394	6.08088	3.09444	8.94341	3.09293	13.7491	3.09394	14.0606	3.09394	5.79098	3.09293	7.27919	3.09343	6.89749
3.09899	6.1872	3.09798	15.4323	3.09899	6.10173	3.09949	8.96928	3.09798	13.7768	3.09899	14.0881	3.09899	5.81212	3.09848	7.30193	3.09848	6.92124
3.10354	6.20865	3.10303	15.462	3.10455	6.12306	3.10404	8.99433	3.10354	13.8047	3.10354	14.1166	3.10354	5.83262	3.10354	7.3252	3.10404	6.9451
3.10859	6.2295	3.10808	15.4915	3.1096	6.14503	3.10909	9.0192	3.10909	13.8331	3.10808	14.143	3.10859	5.85347	3.10859	7.34906	3.10909	6.97103
3.11313	6.24958	3.11313	15.5223	3.11414	6.16777	3.11414	9.04436	3.11364	13.8625	3.11313	14.1712	3.11364	5.87568	3.11364	7.37263	3.11414	6.9959
3.11869	6.27049	3.11768	15.553	3.11869	6.18921	3.11919	9.06923	3.11869	13.8915	3.11818	14.1983	3.11869	5.89683	3.11869	7.39649	3.11869	7.02059
3.12374	6.29104	3.12374	15.5831	3.12374	6.21	3.12424	9.09427	3.12424	13.9206	3.12374	14.2248	3.12374	5.91821	3.12424	7.41959	3.12475	7.0454
3.12879	6.31278	3.12828	15.6142	3.12879	6.23144	3.12929	9.12085	3.12879	13.9493	3.12828	14.2529	3.12929	5.93924	3.12929	7.44304	3.1298	7.07009
3.13333	6.33458	3.13283	15.6446	3.13434	6.25283	3.13485	9.14572	3.13384	13.9776	3.13434	14.2807	3.13434	5.96015	3.13434	7.46749	3.13485	7.09501
3.13889	6.35655	3.13838	15.6749	3.13939	6.27439	3.13939	9.17141	3.13889	14.0054	3.13939	14.3086	3.13939	5.98189	3.13939	7.49183	3.1399	7.12088
3.14394	6.3777	3.14343	15.7048	3.14444	6.29677	3.14444	9.19681	3.14444	14.0338	3.14394	14.337	3.14444	6.00404	3.14394	7.51581	3.14495	7.14569
3.14899	6.39825	3.14899	15.7357	3.14949	6.31869	3.14949	9.22256	3.1495	14.0624	3.1495	14.3647	3.14949	6.02536	3.14949	7.54062	3.15	7.17032
3.15404	6.4194	3.15404	15.7648	3.15404	6.34078	3.15455	9.24944	3.15404	14.0904	3.15404	14.3942	3.15455	6.04834	3.15455	7.56342	3.15455	7.19507
3.15859	6.44025	3.1596	15.7957	3.1596	6.36381	3.15909	9.27478	3.1596	14.1192	3.1596	14.422	3.1596	6.07037	3.15909	7.58846	3.1596	7.22012
3.16364	6.46116	3.16465	15.8262	3.16465	6.3862	3.16515	9.30006	3.16414	14.1481	3.16465	14.4503	3.16515	6.09134	3.16414	7.6115	3.16465	7.24516
3.16818	6.48118	3.16919	15.8551	3.1697	6.40888	3.1702	9.32611	3.16919	14.1758	3.16919	14.4792	3.1702	6.11343	3.16919	7.63459	3.1697	7.26962
3.17374	6.50233	3.17424	15.8856	3.17525	6.43292	3.17475	9.35204	3.17475	14.2037	3.17475	14.5074	3.17475	6.13469	3.17374	7.65858	3.17475	7.2936
3.17879	6.52353	3.17929	15.9153	3.1798	6.45567	3.1803	9.37744	3.17929	14.2313	3.17929	14.5356	3.1798	6.15613	3.17929	7.68197	3.1798	7.31776
3.18434	6.54521	3.18434	15.9458	3.18535	6.47699	3.18535	9.40343	3.18485	14.2584	3.18434	14.564	3.18485	6.17758	3.18434	7.70642	3.18485	7.34121
3.18939	6.56778	3.18939	15.9756	3.1904	6.5002	3.1899	9.4293	3.1899	14.2867	3.18889	14.5908	3.1899	6.20038	3.18939	7.73017	3.1899	7.36572
3.19444	6.58922	3.19394	16.0046	3.19495	6.52318	3.19495	9.45612	3.19444	14.316	3.19394	14.6184	3.19495	6.22235	3.19444	7.7535	3.19495	7.39171
3.19949	6.6109	3.19899	16.0341	3.2	6.54598	3.2	9.48087	3.1995	14.345	3.19899	14.6458	3.2	6.24438	3.19949	7.77801	3.20051	7.41728
3.20404	6.63192	3.20556	16.0638	3.20556	6.56854	3.20505	9.50656	3.20455	14.3729	3.20354	14.6726	3.20556	6.26612	3.20505	7.80211	3.20505	7.4428
3.20909	6.65319	3.2096	16.0943	3.21061	6.59123	3.2101	9.53226	3.2096	14.4023	3.2096	14.7002	3.21061	6.28915	3.2101	7.82603	3.2101	7.46814
3.21465	6.67457	3.21465	16.1247	3.21515	6.61473	3.21515	9.55931	3.21465	14.4308	3.21515	14.7282	3.21566	6.31083	3.21515	7.85037	3.21566	7.49307
3.2202	6.69749	3.2197	16.1543	3.2202	6.63783	3.22071	9.58494	3.2197	14.4584	3.2202	14.7574	3.22071	6.33334	3.2202	7.87476	3.22071	7.51823
3.22475	6.71976	3.22475	16.184	3.22525	6.66045	3.22576	9.61093	3.22525	14.4864	3.22525	14.7858	3.22576	6.35561	3.22525	7.90052	3.22525	7.54333
3.2298	6.74138	3.2298	16.2139	3.2303	6.68237	3.2303	9.63704	3.2303	14.5147	3.2303	14.8145	3.23081	6.37829	3.2303	7.92467	3.23081	7.56832
3.23434	6.76311	3.23485	16.2443	3.23586	6.70434	3.23535	9.66333	3.23535	14.5432	3.23535	14.8418	3.23586	6.40174	3.23535	7.94801	3.23535	7.59407
3.23939	6.78444	3.2399	16.2744	3.2404	6.72696	3.24091	9.68938	3.2404	14.5729	3.2399	14.8697	3.2404	6.42436	3.2404	7.9724	3.2404	7.619
3.24495	6.80564	3.24444	16.3046	3.24546	6.74976	3.24545	9.7159	3.24545	14.6021	3.24495	14.8974	3.24545	6.44621	3.24495	7.99745	3.24545	7.64399
3.25	6.82679	3.24949	16.3346	3.25101	6.77351	3.25051	9.74135	3.2505	14.6305	3.25	14.9251	3.25101	6.46831	3.25	8.02143	3.25	7.66868
3.25505	6.84811	3.25455	16.3651	3.25556	6.79613	3.25606	9.76687	3.25556	14.6585	3.25556	14.9526	3.25606	6.4917	3.25455	8.04476	3.25556	7.69348
3.2601	6.86973	3.2601	16.3955	3.26061	6.81864	3.26061	9.79375	3.26061	14.6879	3.26061	14.9806	3.26061	6.51326	3.2596	8.06915	3.2601	7.71941
3.26515	6.89164	3.26465	16.4245	3.26616	6.84114	3.26566	9.81938	3.26566	14.716	3.26566	15.0091	3.26566	6.53476	3.26515	8.09302	3.26515	7.74428
3.2702	6.91314	3.26919	16.455	3.27121	6.86394	3.27071	9.84573	3.27071	14.7438	3.2702	15.0362	3.27071	6.55661	3.2702	8.11688	3.2702	7.76939
3.27525	6.93612	3.27424	16.4849	3.27626	6.88851	3.27626	9.87136	3.27576	14.7725	3.27475	15.0645	3.27525	6.57876	3.27525	8.14122	3.27576	7.79419
3.2803	6.95774	3.2798	16.5146	3.28131	6.91202	3.28081	9.89847	3.2803	14.8003	3.2803	15.0919	3.28081	6.60186	3.28081	8.16555	3.28081	7.81954
3.28485	6.97948	3.28586	16.5444	3.28636	6.93488	3.28586	9.925	3.28535	14.8292	3.28485	15.1187	3.28636	6.62448	3.28535	8.19136	3.28586	7.84452
3.2904	7.00133	3.2904	16.5758	3.29091	6.95721	3.29091	9.95116	3.29091	14.8567	3.2899	15.1474	3.29141	6.64722	3.29091	8.21611	3.29091	7.87004
3.29545	7.0233	3.29495	16.6063	3.29596	6.97965	3.29596	9.97686	3.29596	14.8852	3.29596	15.1756	3.29646	6.6689	3.29596	8.24057	3.29646	7.89555
3.30101	7.04646	3.3	16.6358	3.30101	7.00316	3.30101	10.0033	3.30101	14.9138	3.30101	15.2034	3.30152	6.69264	3.30101	8.2649	3.30101	7.9216
3.30556	7.06902	3.30505	16.6654	3.30606	7.02472	3.30606	10.0305	3.30606	14.9417	3.30606	15.2317	3.30606	6.71521	3.30606	8.28924	3.30657	7.94759
3.31061	7.09135	3.31061	16.6956	3.31111	7.04817	3.31162	10.0581	3.31111	14.9696	3.31111	15.2599	3.31111	6.7373	3.31111	8.31458	3.31162	7.974
3.31566	7.11326	3.31566	16.7263	3.31616	7.07085	3.31667	10.0861	3.31616	14.9981	3.31566	15.2882	3.31616	6.75998	3.31616	8.33945	3.31616	8.00129
3.32071	7.13482	3.3202	16.7563	3.32121	7.0933	3.32172	10.115	3.32121	15.0278	3.32121	15.3163	3.32172	6.78231	3.32121	8.36366	3.32172	8.02751
3.32576	7.15638	3.32576	16.7866	3.32626	7.11521	3.32677	10.1417	3.32576	15.0557	3.32626	15.3448	3.32677	6.80599	3.32576	8.38782	3.32677	8.05397
3.33081	7.17877	3.33081	16.8176	3.33131	7.13748	3.33182	10.1687	3.33131	15.0829	3.33081	15.3726	3.33182	6.82868	3.33081	8.41163	3.33131	8.08002
3.33586	7.20086	3.33586	16.8479	3.33687	7.1617	3.33687	10.1975	3.33687	15.1104	3.33636	15.3993	3.33687	6.85154	3.33586	8.43673	3.33687	8.10536
3.34091	7.22213	3.34091	16.8777	3.34192	7.18568	3.34141	10.2252	3.34141	15.1384	3.34141	15.4267	3.34141	6.87428	3.34091	8.45918	3.34141	8.13041
3.34596	7.24433	3.34596	16.908	3.34697	7.20895	3.34646	10.2523	3.34596	15.1669	3.34646	15.4547	3.34596	6.89708	3.34596	8.48428	3.34646	8.15569
3.35101	7.26648	3.35101	16.9381	3.35202	7.23199	3.35152	10.2792	3.35152	15.1942	3.35152	15.4828	3.35101	6.92	3.35101	8.50879	3.35152	8.1818
3.35657	7.28928	3.35556	16.9693	3.35707	7.25497	3.35657	10.3066	3.35657	15.2219	3.35657	15.511	3.35657	6.94161	3.35606	8.53342	3.35657	8.20808
3.36162	7.3112	3.36061	16.9993	3.36263	7.27812	3.36162	10.3335	3.36162	15.2496	3.36162	15.5384	3.36162	6.96459	3.36162	8.55794	3.36162	8.23389
3.36667	7.33394	3.36616	17.0308	3.36717	7.30269	3.36667	10.3609	3.36616	15.2776	3.36667	15.5662	3.36667	6.98757	3.36667	8.58216	3.36717	8.25988
3.37121	7.35715	3.37121	17.0605	3.37172	7.32508	3.37172	10.3883	3.37121	15.3053	3.37172	15.5948	3.37172	7.01072	3.37172	8.60773	3.37172	8.28688
3.37626	7.37901	3.37626	17.0892	3.37677	7.34688	3.37677	10.4154	3.37677	15.3322	3.37677	15.6234	3.37727	7.03518	3.37677	8.63224	3.37677	8.31245
3.38182	7.40057	3.38131	17.1197	3.38232	7.36968	3.38232	10.4438	3.38182	15.36	3.38232	15.6523	3.38182	7.05928	3.38232	8.65729	3.38232	8.33815
3.38636	7.4226	3.38636	17.1508	3.38737	7.39348	3.38737	10.4705	3.38636	15.388	3.38687	15.681	3.38687	7.08214	3.38737	8.68269	3.38737	8.36414
3.39141	7.44487	3.39141	17.1811	3.39242	7.41699	3.39192	10.5	3.39141	15.4156	3.39242	15.709	3.39192	7.10641	3.39192	8.70744	3.39242	8.39072
3.39697	7.46743	3.39646	17.2114	3.39747	7.4405	3.39697	10.5284	3.39646	15.4446	3.39697	15.7387	3.39697	7.12868	3.39646	8.73242	3.39697	8.41677
3.40202	7.49035	3.40152	17.2418	3.40202	7.46229	3.40202	10.5562	3.40152	15.4727	3.40202	15.7664	3.40253	7.15378	3.40202	8.75776	3.40202	8.44252
3.40657	7.51392	3.40606	17.2722	3.40758	7.48498	3.40707	10.5839	3.40707	15.5011	3.40707	15.7941	3.40758	7.17682	3.40707	8.78228	3.40707	8.4688
3.41111	7.53536	3.41162	17.3028	3.41263	7.50772	3.41212	10.6118	3.41212	15.53	3.41212	15.8212	3.41263	7.20116	3.41212	8.80762	3.41212	8.49515
3.41667	7.55639	3.41717	17.3344	3.41768	7.53058	3.41768	10.6396	3.41667	15.5587	3.41717	15.8485	3.41768	7.22561	3.41717	8.83254	3.41717	8.52191
3.42172	7.57818	3.42172	17.3659	3.42273	7.55355	3.42273	10.6675	3.42222	15.5864	3.42222	15.8753	3.42273	7.24977	3.42172	8.85729	3.42222	8.54943
3.42677	7.60122	3.42677	17.3975	3.42778	7.57742	3.42778	10.6945	3.42727	15.6153	3.42778	15.9041	3.42778	7.27251	3.42727	8.88228	3.42677	8.57536
3.43182	7.62325	3.43182	17.4274	3.43333	7.6011	3.43232	10.7223	3.43232	15.6445	3.43283	15.9322	3.43283	7.29685	3.43232	8.90762	3.43232	8.60153
3.43687	7.64576	3.43687	17.457	3.43788	7.62544	3.43737	10.7493	3.43788	15.6746	3.43737	15.9612	3.43737	7.31971	3.43737	8.93231	3.43687	8.62722
3.44192	7.66915	3.44192	17.4877	3.44293	7.64859	3.44242	10.7767	3.44293	15.7029	3.44242	15.9883	3.44192	7.34268	3.44242	8.95717	3.44242	8.65292
3.44747	7.69112	3.44646	17.5183	3.44798	7.67204	3.44747	10.8037	3.44747	15.7323	3.44747	16.0153	3.44747	7.36601	3.44747	8.98305	3.44747	8.67932
3.45152	7.71422	3.45151	17.5484	3.45303	7.69502	3.45202	10.8323	3.45253	15.7622	3.45253	16.0431	3.45253	7.38834	3.45253	9.0085	3.45303	8.70667
3.45707	7.73648	3.45657	17.5786	3.45808	7.71741	3.45758	10.8589	3.45758	15.7893	3.45758	16.0711	3.45758	7.41232	3.45758	9.03402	3.45808	8.73419
3.46263	7.75875	3.46162	17.6089	3.46313	7.7405	3.46263	10.8867	3.46212	15.8159	3.46313	16.0997	3.46313	7.43577	3.46263	9.05924	3.46313	8.76125
3.46717	7.78161	3.46717	17.6387	3.46818	7.7649	3.46768	10.914	3.46717	15.8434	3.46818	16.1272	3.46818	7.46005	3.46768	9.08476	3.46818	8.78871
3.47222	7.80483	3.47222	17.6683	3.47374	7.78835	3.47323	10.9406	3.47222	15.8715	3.47323	16.1558	3.47323	7.48309	3.47273	9.10992	3.47323	8.81571
3.47727	7.8278	3.47727	17.6983	3.47828	7.81126	3.47828	10.9691	3.47778	15.9	3.47828	16.1837	3.47828	7.50642	3.47778	9.13544	3.47828	8.84247
3.48232	7.85025	3.48232	17.7299	3.48333	7.83465	3.48283	10.9967	3.48283	15.9286	3.48333	16.2114	3.48283	7.53128	3.48232	9.16084	3.48333	8.86952
3.48687	7.8737	3.48737	17.7599	3.48838	7.85787	3.48838	11.0245	3.48838	15.957	3.48838	16.239	3.48838	7.55521	3.48788	9.18712	3.48838	8.89568
3.49192	7.89632	3.49242	17.7907	3.49343	7.88091	3.49293	11.0518	3.49293	15.9875	3.49293	16.2668	3.49343	7.57937	3.49293	9.21246	3.49293	8.92345
3.49747	7.91912	3.49697	17.8207	3.49899	7.904	3.49848	11.0794	3.49798	16.016	3.49747	16.2941	3.49848	7.60364	3.49747	9.23792	3.49798	8.95003
3.50253	7.94186	3.50253	17.8514	3.50354	7.9278	3.50303	11.107	3.50303	16.0455	3.50303	16.3212	3.50354	7.62762	3.50303	9.26309	3.50303	8.97596
3.50758	7.96437	3.50657	17.8811	3.50859	7.95273	3.50808	11.1336	3.50808	16.0739	3.50808	16.3482	3.50859	7.65166	3.50758	9.28813	3.50808	9.0023
3.51263	7.98711	3.51263	17.9122	3.51364	7.97624	3.51313	11.1613	3.51313	16.1031	3.51364	16.377	3.51313	7.67576	3.51313	9.31323	3.51364	9.0287
3.51818	8.01097	3.51818	17.9418	3.51919	7.99957	3.51869	11.1889	3.51818	16.1324	3.51818	16.4032	3.51818	7.69951	3.51818	9.33875	3.51818	9.05552
3.52323	8.03454	3.52273	17.9723	3.52424	8.02438	3.52374	11.2162	3.52323	16.1613	3.52323	16.4318	3.52323	7.72302	3.52323	9.36439	3.52374	9.08246
3.52828	8.05728	3.52778	18.0022	3.52879	8.04789	3.52879	11.2432	3.52828	16.1921	3.52879	16.459	3.52828	7.747	3.52879	9.38908	3.52879	9.10957
3.53333	8.08044	3.53333	18.0321	3.53384	8.07181	3.53283	11.2719	3.53283	16.22	3.53333	16.4876	3.53384	7.77134	3.53333	9.4143	3.53384	9.1365
3.53788	8.10353	3.53788	18.0622	3.53838	8.09538	3.53838	11.2988	3.53838	16.25	3.53889	16.516	3.53889	7.79603	3.53838	9.44017	3.53889	9.16391
3.54343	8.12657	3.54293	18.0929	3.54343	8.11865	3.54343	11.3257	3.54343	16.2792	3.54394	16.5443	3.54394	7.82018	3.54343	9.46722	3.54394	9.1915
3.54848	8.14937	3.54798	18.124	3.54899	8.14181	3.54899	11.3517	3.54798	16.3077	3.54899	16.5719	3.54899	7.84541	3.54848	9.49174	3.54899	9.21849
3.55354	8.17205	3.55303	18.1549	3.55404	8.16573	3.55404	11.381	3.55303	16.3362	3.55455	16.6002	3.55455	7.8701	3.55354	9.51749	3.55404	9.24619
3.55859	8.19638	3.55808	18.1854	3.5596	8.19036	3.55909	11.4083	3.55808	16.3642	3.5596	16.6279	3.5596	7.89544	3.55909	9.54348	3.55859	9.27313
3.56364	8.21865	3.56313	18.2145	3.56414	8.2144	3.56364	11.4363	3.56313	16.3931	3.56414	16.6549	3.56414	7.92078	3.56364	9.56894	3.56364	9.30053
3.56869	8.24199	3.56818	18.2439	3.56919	8.23915	3.56869	11.4639	3.56818	16.4218	3.56919	16.6833	3.56919	7.94511	3.56869	9.59351	3.56869	9.32711
3.57374	8.26502	3.57323	18.274	3.57424	8.26295	3.57424	11.4916	3.57323	16.4507	3.57475	16.711	3.57424	7.97081	3.57374	9.61891	3.57424	9.35458
3.57828	8.28788	3.57879	18.3058	3.57929	8.28664	3.57929	11.5201	3.57828	16.4791	3.57929	16.74	3.57929	7.99603	3.57879	9.64578	3.57879	9.38163
3.58384	8.31021	3.58333	18.3359	3.58434	8.31039	3.58434	11.5489	3.58384	16.5085	3.58485	16.7674	3.58434	8.02149	3.58333	9.67089	3.58384	9.40721
3.58889	8.33378	3.58838	18.366	3.58939	8.33502	3.58939	11.576	3.58889	16.5385	3.58939	16.7953	3.58939	8.04724	3.58889	9.69463	3.58939	9.43474
3.59394	8.35669	3.59293	18.3956	3.59495	8.35876	3.59444	11.603	3.59394	16.5687	3.59444	16.8223	3.59444	8.07163	3.59394	9.71968	3.59394	9.46285
3.59899	8.37973	3.59849	18.4262	3.59949	8.38322	3.59949	11.6306	3.59848	16.5993	3.59899	16.8499	3.59949	8.09603	3.59899	9.74578	3.5995	9.48896
3.60404	8.40318	3.60354	18.455	3.60505	8.40696	3.60455	11.6591	3.60354	16.6296	3.60455	16.877	3.60455	8.12161	3.60404	9.77118	3.60404	9.51731
3.60909	8.42704	3.60859	18.4851	3.6101	8.43065	3.6096	11.6859	3.60909	16.6598	3.6096	16.9051	3.6096	8.14559	3.60909	9.79717	3.6096	9.54454
3.61414	8.44973	3.61364	18.5162	3.61465	8.45516	3.61414	11.7133	3.61414	16.6893	3.61465	16.9322	3.61515	8.17069	3.61414	9.82293	3.61465	9.57201
3.61919	8.47253	3.61869	18.5464	3.6197	8.48032	3.6197	11.7408	3.61919	16.7189	3.6197	16.96	3.6202	8.19627	3.61869	9.84892	3.6197	9.59924
3.62374	8.49527	3.62323	18.5761	3.62475	8.50306	3.62475	11.7683	3.62374	16.7476	3.62475	16.9873	3.62475	8.2219	3.62424	9.87449	3.62475	9.62682
3.62929	8.51759	3.62828	18.606	3.6298	8.52699	3.6298	11.7955	3.62929	16.7766	3.6298	17.0147	3.6303	8.24683	3.62929	9.90096	3.6298	9.65399
3.63434	8.54075	3.63384	18.6359	3.63535	8.54979	3.63434	11.8231	3.63384	16.8064	3.63485	17.0416	3.63485	8.273	3.63434	9.92718	3.63485	9.68034
3.63939	8.56325	3.63889	18.6668	3.6404	8.57412	3.6399	11.8503	3.63889	16.8357	3.6399	17.0687	3.6399	8.29792	3.63939	9.95311	3.6399	9.70851
3.64343	8.58659	3.64394	18.6968	3.64495	8.59893	3.64495	11.878	3.64394	16.8644	3.64545	17.0956	3.64545	8.3232	3.64495	9.97904	3.64495	9.73545
3.64899	8.61015	3.64949	18.7289	3.65	8.62421	3.64949	11.9051	3.64899	16.8937	3.65	17.123	3.65	8.34854	3.64899	10.0045	3.65	9.76262
3.65404	8.6326	3.65455	18.7603	3.65505	8.64772	3.65455	11.9325	3.65455	16.923	3.65556	17.151	3.65505	8.37388	3.65455	10.0303	3.65505	9.78979
3.65909	8.65504	3.6596	18.7917	3.66061	8.67217	3.6596	11.9611	3.6596	16.9528	3.6601	17.1787	3.6601	8.3994	3.6596	10.0561	3.6596	9.81726
3.66414	8.67773	3.66465	18.8227	3.66515	8.69716	3.66515	11.9882	3.66414	16.9822	3.66515	17.208	3.66515	8.42391	3.66414	10.0809	3.66465	9.84525
3.6697	8.6997	3.66919	18.853	3.6702	8.72079	3.6697	12.015	3.6697	17.0115	3.6702	17.2355	3.67071	8.44884	3.6697	10.1066	3.6702	9.87213
3.67424	8.72274	3.67424	18.8827	3.67576	8.745	3.67525	12.0428	3.67475	17.041	3.67525	17.2626	3.67576	8.47442	3.67475	10.1318	3.67475	9.89901
3.6798	8.74601	3.67929	18.9142	3.68081	8.76958	3.6798	12.07	3.6798	17.0709	3.6803	17.2905	3.68081	8.4997	3.67929	10.1584	3.6798	9.92553
3.68485	8.76981	3.68434	18.944	3.68586	8.7945	3.68485	12.0974	3.68434	17.1	3.68535	17.318	3.68535	8.52592	3.68434	10.1824	3.68485	9.95152
3.6904	8.79356	3.6899	18.9741	3.6904	8.81931	3.6899	12.1249	3.68939	17.1305	3.6899	17.3449	3.6904	8.55097	3.68939	10.2073	3.6904	9.97934
3.69495	8.81742	3.69444	19.005	3.69596	8.84394	3.69495	12.1523	3.69495	17.1593	3.69444	17.371	3.69596	8.57578	3.69444	10.233	3.69545	10.0062
3.7	8.84087	3.7	19.0343	3.70051	8.86851	3.7	12.1798	3.7	17.1884	3.6995	17.3973	3.70101	8.60076	3.69949	10.2589	3.7005	10.0334
3.70505	8.86456	3.70556	19.0647	3.70556	8.89309	3.70505	12.2085	3.70455	17.2182	3.70505	17.4233	3.70556	8.62592	3.70505	10.2851	3.70606	10.0613
3.7101	8.88759	3.7101	19.0954	3.7101	8.91825	3.7101	12.2357	3.7096	17.2481	3.7101	17.4513	3.71061	8.65097	3.7101	10.3108	3.71061	10.0885
3.71515	8.91075	3.71515	19.1259	3.71566	8.94229	3.71566	12.2626	3.71414	17.277	3.71515	17.4787	3.71616	8.6766	3.71566	10.3369	3.71566	10.1162
3.72071	8.93402	3.7202	19.1594	3.72121	8.96662	3.72071	12.2903	3.71919	17.3053	3.7202	17.506	3.72071	8.70236	3.72071	10.363	3.72121	10.1431
3.72525	8.95859	3.72525	19.1904	3.72576	8.99149	3.72525	12.3189	3.72424	17.3351	3.72626	17.5343	3.72626	8.7274	3.72576	10.3894	3.72576	10.1712
3.7303	8.9811	3.7303	19.2215	3.73081	9.01642	3.7303	12.3474	3.7303	17.3641	3.73131	17.5621	3.73131	8.75381	3.73081	10.4161	3.73081	10.2
3.73535	9.00407	3.73485	19.2528	3.73586	9.04176	3.73535	12.3745	3.73485	17.3944	3.73636	17.5897	3.73636	8.77903	3.73535	10.4427	3.73586	10.2269
3.7404	9.02817	3.7404	19.2829	3.7404	9.06734	3.7404	12.4015	3.7399	17.4264	3.74091	17.6185	3.74141	8.80484	3.7404	10.4669	3.74091	10.2547
3.74545	9.0515	3.74545	19.3131	3.74596	9.09214	3.74545	12.4289	3.74495	17.4567	3.74596	17.646	3.74596	8.82953	3.74545	10.4929	3.74596	10.2815
3.7505	9.0749	3.75	19.3416	3.75101	9.11754	3.75051	12.457	3.75051	17.487	3.7505	17.6745	3.75152	8.85451	3.75	10.5192	3.75101	10.3094
3.75606	9.09817	3.75505	19.3731	3.75606	9.14306	3.75556	12.4843	3.75556	17.5168	3.75606	17.7022	3.75606	8.8805	3.75505	10.546	3.75606	10.3359
3.76111	9.12174	3.76061	19.4031	3.76162	9.16893	3.76111	12.5117	3.7601	17.5471	3.76162	17.7305	3.76162	8.90579	3.7601	10.5713	3.76061	10.3628
3.76566	9.14489	3.76566	19.4336	3.76616	9.19439	3.76616	12.54	3.76566	17.5769	3.76616	17.7584	3.76616	8.93107	3.76515	10.5966	3.76566	10.3894
3.77121	9.16935	3.7702	19.4646	3.77172	9.21985	3.77121	12.569	3.77071	17.6068	3.77121	17.7872	3.77121	8.95694	3.77071	10.6222	3.77071	10.4167
3.77626	9.19433	3.77525	19.4965	3.77677	9.24578	3.77626	12.5967	3.77576	17.6367	3.77576	17.8151	3.77626	8.98381	3.77576	10.6489	3.77576	10.4438
3.78081	9.21825	3.77929	19.5261	3.78131	9.27029	3.78131	12.6243	3.78081	17.667	3.78131	17.842	3.78131	9.00933	3.78081	10.675	3.78081	10.4708
3.78535	9.24212	3.78535	19.5547	3.78636	9.29451	3.78586	12.6521	3.78586	17.6962	3.78636	17.8696	3.78636	9.03473	3.78586	10.7016	3.78636	10.4988
3.79091	9.26539	3.7904	19.5838	3.79141	9.31944	3.79091	12.6793	3.7904	17.726	3.79141	17.8974	3.79192	9.06072	3.79141	10.7285	3.79141	10.5264
3.79596	9.28842	3.79545	19.6137	3.79646	9.34407	3.79596	12.7071	3.79545	17.7558	3.79646	17.925	3.79646	9.08636	3.79646	10.755	3.79646	10.5539
3.80152	9.31247	3.80051	19.6443	3.80152	9.36964	3.80051	12.7334	3.8	17.7856	3.80101	17.9535	3.80202	9.11229	3.80151	10.7818	3.80152	10.5813
3.80657	9.3371	3.80606	19.6752	3.80657	9.39404	3.80657	12.7606	3.80505	17.8154	3.80657	17.9802	3.80657	9.13863	3.80657	10.8096	3.80657	10.6089
3.81111	9.36173	3.81162	19.7059	3.81212	9.41814	3.81162	12.7885	3.81111	17.8446	3.81162	18.0085	3.81212	9.16468	3.81111	10.8368	3.81162	10.6371
3.81667	9.38565	3.81667	19.7372	3.81667	9.44253	3.81616	12.8164	3.81566	17.8748	3.81667	18.0361	3.81667	9.18972	3.81616	10.8635	3.81616	10.6652
3.82121	9.40904	3.82121	19.769	3.82222	9.46758	3.82172	12.8439	3.82121	17.9038	3.82071	18.0636	3.82222	9.21583	3.82121	10.8897	3.82172	10.6928
3.82626	9.43397	3.82576	19.8	3.82677	9.49209	3.82677	12.8723	3.82626	17.9335	3.82727	18.0905	3.82727	9.242	3.82677	10.9168	3.82677	10.7215
3.83081	9.45795	3.8303	19.8306	3.83182	9.51631	3.83182	12.9013	3.83131	17.9637	3.83131	18.1186	3.83182	9.26905	3.83131	10.9435	3.83182	10.7489
3.83636	9.48146	3.83636	19.8622	3.83687	9.541	3.83737	12.9292	3.83636	17.9941	3.83636	18.1464	3.83687	9.29421	3.83636	10.9698	3.83687	10.7778
3.84141	9.50544	3.84091	19.8928	3.84192	9.56522	3.84192	12.9564	3.84141	18.0259	3.84141	18.1745	3.84242	9.32014	3.84141	10.9961	3.84192	10.8058
3.84646	9.52983	3.84646	19.9222	3.84697	9.59038	3.84697	12.9852	3.84646	18.0561	3.84697	18.2022	3.84697	9.34554	3.84596	11.0232	3.84697	10.8326
3.85152	9.55399	3.85202	19.9523	3.85253	9.61578	3.85202	13.0126	3.85152	18.086	3.85202	18.231	3.85202	9.37189	3.85151	11.0492	3.85202	10.8603
3.85657	9.57927	3.85606	19.9819	3.85657	9.64094	3.85758	13.0405	3.85657	18.1162	3.85657	18.2582	3.85707	9.39823	3.85657	11.0763	3.85707	10.8892
3.86212	9.60396	3.86111	20.0129	3.86263	9.66728	3.86212	13.0684	3.86162	18.1474	3.86162	18.2859	3.86212	9.42275	3.86162	11.104	3.86212	10.9175
3.86616	9.62818	3.86667	20.0436	3.86717	9.69304	3.86717	13.0956	3.86667	18.178	3.86667	18.3132	3.86717	9.44808	3.86667	11.1302	3.86667	10.9457
3.87222	9.65134	3.87172	20.0739	3.87222	9.71844	3.87222	13.1238	3.87172	18.208	3.87172	18.3406	3.87273	9.4739	3.87172	11.1571	3.87222	10.9742
3.87677	9.67573	3.87727	20.1053	3.87727	9.74395	3.87727	13.1508	3.87677	18.2373	3.87677	18.3693	3.87778	9.50136	3.87677	11.183	3.87727	11.0023
3.88131	9.70018	3.88232	20.1366	3.88232	9.76805	3.88232	13.1781	3.88131	18.2672	3.88182	18.397	3.88283	9.52753	3.88182	11.2107	3.88232	11.0312
3.88687	9.72387	3.88737	20.168	3.88737	9.79333	3.88788	13.2054	3.88737	18.297	3.88687	18.4249	3.88788	9.5537	3.88687	11.2379	3.88737	11.0597
3.89192	9.74803	3.89242	20.1989	3.89242	9.81856	3.89293	13.2327	3.89242	18.3264	3.89242	18.4525	3.89293	9.57951	3.89242	11.2651	3.89242	11.09
3.89697	9.77278	3.89747	20.2296	3.89747	9.84478	3.89747	13.2602	3.89747	18.3571	3.89697	18.4813	3.89798	9.60485	3.89747	11.2925	3.89798	11.119
3.90202	9.79688	3.90252	20.261	3.90253	9.87059	3.90303	13.2879	3.90252	18.3882	3.90152	18.51	3.90303	9.63084	3.90202	11.3211	3.90303	11.1476
3.90707	9.82204	3.90707	20.2921	3.90758	9.89777	3.90758	13.3152	3.90758	18.4206	3.90758	18.5376	3.90808	9.6573	3.90758	11.348	3.90758	11.176
3.91212	9.84579	3.91212	20.3224	3.91263	9.92411	3.91263	13.3428	3.91263	18.4513	3.91313	18.5673	3.91313	9.68495	3.91263	11.3745	3.91263	11.2043
3.91717	9.87083	3.91667	20.3531	3.91768	9.9501	3.91768	13.3703	3.91717	18.4819	3.91717	18.5966	3.91818	9.71135	3.91717	11.4013	3.91768	11.2335
3.92273	9.89398	3.92222	20.385	3.92273	9.97556	3.92273	13.3977	3.92222	18.5107	3.92222	18.6255	3.92323	9.73663	3.92222	11.4289	3.92273	11.2613
3.92778	9.9182	3.92677	20.4154	3.92828	10.0018	3.92778	13.4252	3.92727	18.5417	3.92778	18.6533	3.92828	9.7628	3.92677	11.4564	3.92727	11.2899
3.93283	9.94236	3.93232	20.4458	3.93333	10.0288	3.93283	13.4527	3.93232	18.5718	3.93232	18.6819	3.93333	9.78944	3.93232	11.4838	3.93232	11.3168
3.93737	9.96794	3.93737	20.4757	3.93838	10.0568	3.93737	13.4801	3.93737	18.6018	3.93788	18.7108	3.93788	9.81472	3.93737	11.5113	3.93788	11.3435
3.94293	9.99275	3.94192	20.5075	3.94343	10.0834	3.94293	13.508	3.94242	18.6316	3.94343	18.7389	3.94293	9.84023	3.94242	11.5391	3.94293	11.3727
3.94798	10.0172	3.94747	20.5384	3.94849	10.1092	3.94798	13.5352	3.94748	18.6616	3.94848	18.7681	3.94849	9.86581	3.94747	11.5664	3.94798	11.401
3.95253	10.0421	3.95202	20.5687	3.95354	10.1347	3.95253	13.5616	3.95303	18.6934	3.95303	18.7973	3.95354	9.89186	3.95252	11.5938	3.95303	11.4294
3.95758	10.0665	3.95758	20.5994	3.95859	10.1607	3.95808	13.5882	3.95758	18.7242	3.95808	18.8258	3.95859	9.91873	3.95808	11.6217	3.95808	11.4576
3.96263	10.0906	3.96313	20.6325	3.96364	10.1864	3.96313	13.6151	3.96313	18.7546	3.96313	18.8546	3.96364	9.9439	3.96313	11.6492	3.96313	11.4853
3.96768	10.1151	3.96818	20.6648	3.96818	10.2117	3.96818	13.6421	3.96818	18.7843	3.96818	18.8827	3.96869	9.97142	3.96818	11.6775	3.96818	11.5136
3.97323	10.1399	3.97323	20.6956	3.97323	10.238	3.97323	13.6703	3.97323	18.814	3.97323	18.9125	3.97374	9.99777	3.97323	11.7061	3.97323	11.5424
3.97778	10.165	3.97828	20.7265	3.97778	10.2641	3.97828	13.6985	3.97828	18.8455	3.97778	18.9409	3.97828	10.0234	3.97828	11.7335	3.97828	11.5707
3.98232	10.191	3.98333	20.7582	3.98333	10.2897	3.98333	13.7261	3.98333	18.8758	3.98283	18.9688	3.98384	10.0499	3.98333	11.7613	3.98384	11.5995
3.98737	10.2151	3.98737	20.7896	3.98838	10.3163	3.98838	13.7541	3.98838	18.9067	3.98838	18.9966	3.98889	10.0761	3.98788	11.7888	3.98838	11.6287
3.99344	10.2385	3.99293	20.8201	3.99394	10.343	3.99343	13.7822	3.99343	18.9375	3.99394	19.0255	3.99394	10.103	3.99343	11.816	3.99343	11.6588
3.99798	10.2628	3.99798	20.8521	3.99848	10.3694	3.99848	13.8106	3.99899	18.9683	3.99798	19.0549	3.99899	10.129	3.99798	11.8438	3.99848	11.687
4.00253	10.288	4.00303	20.8833	4.00404	10.3952	4.00354	13.838	4.00354	18.9995	4.00354	19.0832	4.00404	10.1552	4.00303	11.8716	4.00354	11.7157
4.00859	10.3124	4.00758	20.9143	4.00859	10.4216	4.00859	13.866	4.00808	19.0319	4.00909	19.1117	4.00909	10.1807	4.00808	11.8995	4.00859	11.7447
4.01313	10.3375	4.01313	20.945	4.01414	10.4483	4.01364	13.894	4.01313	19.0618	4.01364	19.1412	4.01414	10.2077	4.01364	11.9268	4.01313	11.7726
4.01818	10.3627	4.01869	20.9753	4.01919	10.4752	4.01869	13.922	4.01818	19.0917	4.01869	19.1694	4.01869	10.2336	4.01869	11.9548	4.01869	11.8006
4.02323	10.3878	4.02323	21.0061	4.02374	10.5021	4.02424	13.9512	4.02323	19.1218	4.02323	19.1978	4.02424	10.2587	4.02374	11.9824	4.02374	11.8287
4.02828	10.4133	4.02879	21.0374	4.02879	10.5286	4.02929	13.98	4.02828	19.1518	4.02778	19.2258	4.02879	10.2853	4.02828	12.0101	4.02929	11.8573
4.03384	10.4385	4.03333	21.0681	4.03384	10.5548	4.03384	14.0093	4.03333	19.1825	4.03283	19.2539	4.03384	10.3115	4.03384	12.0396	4.03384	11.8865
4.03889	10.465	4.03788	21.0984	4.03889	10.5819	4.03889	14.0383	4.03838	19.2157	4.03788	19.2823	4.03889	10.338	4.03889	12.0678	4.03889	11.9148
4.04394	10.4905	4.04293	21.1294	4.04343	10.6082	4.04394	14.0657	4.04343	19.2473	4.04394	19.3113	4.04444	10.364	4.04394	12.0954	4.04444	11.9433
4.04899	10.5158	4.04848	21.1598	4.04899	10.6339	4.04899	14.0936	4.04848	19.2777	4.04899	19.3399	4.04949	10.3903	4.04899	12.123	4.0495	11.9716
4.05404	10.541	4.05404	21.1908	4.05404	10.6597	4.05404	14.1216	4.05354	19.3083	4.05404	19.368	4.05455	10.4166	4.05404	12.1514	4.05455	11.9997
4.05909	10.5665	4.0596	21.2223	4.05909	10.6867	4.0596	14.1502	4.05859	19.339	4.05909	19.3967	4.0596	10.4435	4.05909	12.1792	4.0596	12.029
4.06414	10.5919	4.06364	21.2554	4.06414	10.714	4.06414	14.1776	4.06364	19.368	4.06414	19.4259	4.06465	10.4698	4.06414	12.2076	4.06414	12.0575
4.06869	10.6176	4.06818	21.2861	4.06919	10.7408	4.06919	14.2054	4.06919	19.3995	4.06919	19.4547	4.0697	10.4968	4.06919	12.2351	4.06919	12.086
4.07424	10.6432	4.07374	21.3188	4.07424	10.7688	4.07475	14.2351	4.07374	19.4294	4.07424	19.4834	4.07475	10.5233	4.07374	12.2628	4.07424	12.1141
4.07879	10.6685	4.07929	21.3501	4.0798	10.7952	4.07929	14.2631	4.07929	19.461	4.0798	19.5126	4.0798	10.5513	4.07929	12.2906	4.07929	12.1434
4.08434	10.6936	4.08434	21.3805	4.08485	10.8216	4.08434	14.2926	4.08384	19.4925	4.08485	19.5421	4.08485	10.5777	4.08384	12.3197	4.08434	12.1718
4.08939	10.7186	4.08889	21.4125	4.0904	10.8484	4.0899	14.3206	4.08939	19.5237	4.08939	19.5715	4.0899	10.6049	4.08889	12.3476	4.08939	12.2005
4.09444	10.7431	4.09394	21.4443	4.09495	10.8767	4.09495	14.3488	4.09394	19.5557	4.09444	19.6008	4.09495	10.632	4.09394	12.3753	4.09444	12.2289
4.09949	10.7686	4.09848	21.4761	4.09949	10.9034	4.1	14.3774	4.09949	19.5874	4.0995	19.6298	4.1	10.6593	4.09899	12.4026	4.09899	12.2571
4.10455	10.794	4.10455	21.5069	4.10505	10.9288	4.10505	14.406	4.10404	19.6175	4.10455	19.6578	4.10505	10.6858	4.10404	12.4298	4.10404	12.2845
4.10909	10.8196	4.10859	21.5374	4.1101	10.9565	4.1101	14.4346	4.10859	19.6475	4.1096	19.6879	4.1096	10.7122	4.10909	12.457	4.1096	12.3126
4.11414	10.8459	4.11414	21.5683	4.11515	10.9829	4.11515	14.4628	4.11414	19.6759	4.11414	19.7166	4.11465	10.7382	4.11414	12.4853	4.11465	12.3411
4.1197	10.871	4.1197	21.5982	4.1202	11.0104	4.1202	14.4912	4.1197	19.7068	4.11919	19.7448	4.1197	10.7647	4.11919	12.5129	4.1197	12.3694
4.12424	10.8965	4.12475	21.629	4.12475	11.0376	4.12475	14.5191	4.12475	19.7392	4.12424	19.7729	4.12475	10.79	4.12475	12.5409	4.12475	12.3982
4.12929	10.9225	4.12879	21.6606	4.1298	11.0642	4.1298	14.5485	4.1298	19.7693	4.12929	19.8003	4.1298	10.8172	4.12929	12.5685	4.1298	12.4273
4.13434	10.9477	4.13485	21.6922	4.13485	11.0918	4.13485	14.5762	4.13434	19.8013	4.13485	19.8287	4.13535	10.8434	4.13485	12.5964	4.13485	12.4568
4.13939	10.9727	4.1399	21.7246	4.1399	11.1181	4.1399	14.6038	4.13939	19.8321	4.1399	19.8568	4.1404	10.8697	4.1399	12.6248	4.1399	12.4863
4.14444	10.9983	4.14495	21.7584	4.14495	11.1447	4.14495	14.6316	4.14495	19.862	4.14495	19.8859	4.14545	10.8964	4.14495	12.6548	4.14495	12.5151
4.14949	11.0239	4.15051	21.7899	4.15051	11.1715	4.15	14.6585	4.15	19.8919	4.1505	19.915	4.15051	10.9231	4.15051	12.6833	4.1505	12.5442
4.15455	11.0495	4.15505	21.8215	4.15505	11.1988	4.15455	14.6859	4.15505	19.9226	4.15505	19.943	4.15556	10.9512	4.15505	12.7114	4.15505	12.5735
4.1596	11.0745	4.1596	21.8529	4.16061	11.2268	4.1601	14.7137	4.1601	19.9525	4.16061	19.9722	4.16061	10.9778	4.1601	12.7396	4.16061	12.6031
4.16465	11.0996	4.16465	21.8852	4.16566	11.2543	4.16515	14.7427	4.16566	19.9828	4.16515	20.0007	4.16566	11.0048	4.16515	12.7675	4.16566	12.6326
4.1697	11.1252	4.1702	21.9166	4.17071	11.2818	4.1702	14.7701	4.17071	20.0141	4.1702	20.0297	4.17071	11.0319	4.1702	12.7964	4.17071	12.6622
4.17475	11.1502	4.17576	21.9495	4.17576	11.3092	4.17576	14.7976	4.17525	20.0452	4.17576	20.0568	4.17626	11.0582	4.17475	12.8234	4.17525	12.6912
4.1798	11.1759	4.1803	21.9813	4.18081	11.336	4.18081	14.8261	4.1803	20.0762	4.1803	20.0854	4.18081	11.0855	4.1798	12.8506	4.1803	12.721
4.18485	11.2014	4.18535	22.0127	4.18586	11.3632	4.18535	14.8553	4.18535	20.1065	4.18535	20.1142	4.18586	11.1137	4.18485	12.8779	4.18535	12.7495
4.1899	11.2268	4.1904	22.0442	4.19091	11.3902	4.19091	14.8833	4.1904	20.1369	4.1899	20.142	4.19091	11.14	4.1899	12.905	4.1904	12.7782
4.19545	11.2528	4.19495	22.075	4.19596	11.418	4.19596	14.9121	4.19545	20.1675	4.19495	20.1703	4.19596	11.1662	4.19545	12.9336	4.19545	12.8074
4.2005	11.2795	4.2	22.1058	4.20152	11.4455	4.20101	14.9403	4.2005	20.1983	4.2	20.1993	4.20051	11.1923	4.20051	12.9612	4.20051	12.8361
4.20505	11.3065	4.20556	22.1374	4.20606	11.4737	4.20556	14.9696	4.20505	20.2296	4.20505	20.2267	4.20606	11.2183	4.20556	12.9898	4.20556	12.8653
4.2101	11.3317	4.21111	22.1683	4.21061	11.5013	4.21111	14.9974	4.21061	20.262	4.2101	20.2545	4.21111	11.2449	4.21061	13.0177	4.21111	12.8944
4.21515	11.3581	4.21515	22.2003	4.21616	11.5284	4.21616	15.0252	4.21566	20.2934	4.21515	20.283	4.21616	11.2727	4.21566	13.0458	4.21616	12.9246
4.2202	11.3831	4.22071	22.2319	4.22121	11.5556	4.22121	15.0534	4.22071	20.3247	4.22071	20.3115	4.22121	11.2994	4.22071	13.0744	4.22121	12.9539
4.22576	11.4095	4.22525	22.2631	4.22626	11.5831	4.22626	15.0819	4.22576	20.3557	4.22626	20.3405	4.22677	11.3263	4.22576	13.103	4.22626	12.9836
4.23081	11.4363	4.2303	22.2937	4.23081	11.6105	4.23131	15.1099	4.23131	20.3861	4.23081	20.3702	4.23182	11.3528	4.23081	13.1306	4.23131	13.0129
4.23586	11.4629	4.23586	22.3246	4.23586	11.6386	4.23636	15.1394	4.23586	20.4172	4.23586	20.3991	4.23687	11.3795	4.23586	13.159	4.23586	13.0435
4.24091	11.4892	4.2404	22.3556	4.24141	11.6655	4.24141	15.1669	4.24142	20.4471	4.24091	20.4284	4.24192	11.4069	4.24091	13.1878	4.24141	13.0728
4.24545	11.5151	4.24545	22.3875	4.24646	11.693	4.24596	15.1953	4.24646	20.4792	4.24596	20.4573	4.24646	11.4359	4.24596	13.2166	4.24596	13.1021
4.25101	11.5408	4.25051	22.4185	4.25152	11.7205	4.25152	15.2233	4.25152	20.5107	4.25101	20.486	4.25152	11.4627	4.25051	13.2451	4.25101	13.1312
4.25556	11.5667	4.25606	22.4508	4.25657	11.7478	4.25657	15.2518	4.25657	20.5419	4.25606	20.5145	4.25707	11.4891	4.25606	13.2728	4.25606	13.16
4.26061	11.5922	4.26061	22.4812	4.26162	11.7771	4.26162	15.2801	4.26162	20.5727	4.26111	20.5419	4.26212	11.5159	4.26111	13.2999	4.26061	13.1888
4.26566	11.6183	4.26566	22.5116	4.26667	11.8049	4.26616	15.3082	4.26616	20.6035	4.26667	20.5701	4.26667	11.5429	4.26566	13.3279	4.26566	13.2177
4.27121	11.6446	4.27121	22.5422	4.27172	11.8329	4.27121	15.3363	4.27121	20.634	4.27172	20.5996	4.27172	11.5696	4.27071	13.3552	4.27071	13.2466
4.27576	11.6719	4.27576	22.5723	4.27677	11.8613	4.27677	15.3643	4.27626	20.6641	4.27626	20.6287	4.27677	11.5979	4.27626	13.3831	4.27576	13.2755
4.28081	11.698	4.2803	22.6028	4.28182	11.8892	4.28131	15.3922	4.28182	20.6952	4.28081	20.6573	4.28131	11.6245	4.28081	13.4113	4.28081	13.3053
4.28586	11.7238	4.28535	22.6331	4.28737	11.9172	4.28687	15.4218	4.28636	20.7257	4.28586	20.6857	4.28737	11.6518	4.28586	13.4402	4.28636	13.335
4.29091	11.7498	4.2904	22.6621	4.29192	11.945	4.29141	15.4495	4.29141	20.7564	4.29091	20.7139	4.29242	11.679	4.29141	13.4676	4.29141	13.3652
4.29596	11.7756	4.29646	22.6938	4.29647	11.9726	4.29646	15.4772	4.29596	20.7867	4.29596	20.7424	4.29748	11.7063	4.29646	13.4963	4.29646	13.3953
4.30101	11.8015	4.30101	22.7252	4.30202	11.9996	4.30152	15.5042	4.30152	20.8172	4.30152	20.7714	4.30253	11.7338	4.30152	13.5251	4.30202	13.4259
4.30657	11.8282	4.30606	22.7564	4.30657	12.0261	4.30657	15.5322	4.30707	20.8477	4.30657	20.7999	4.30758	11.7622	4.30657	13.5536	4.30657	13.456
4.31162	11.855	4.31061	22.7875	4.31162	12.0539	4.31162	15.5602	4.31162	20.8788	4.31162	20.8289	4.31162	11.7888	4.31162	13.5823	4.31212	13.4864
4.31667	11.8817	4.31566	22.818	4.31667	12.0799	4.31717	15.5885	4.31667	20.9095	4.31667	20.858	4.31717	11.8152	4.31667	13.6113	4.31667	13.5169
4.32121	11.9085	4.32172	22.8497	4.32172	12.108	4.32222	15.6187	4.32172	20.9409	4.32222	20.8873	4.32222	11.8413	4.32172	13.6396	4.32222	13.5469
4.32576	11.9344	4.32677	22.8813	4.32677	12.1344	4.32727	15.6467	4.32727	20.9715	4.32677	20.9168	4.32727	11.868	4.32677	13.6679	4.32727	13.5773
4.33131	11.9604	4.33131	22.9132	4.33232	12.1615	4.33232	15.6761	4.33182	21.0025	4.33182	20.9452	4.33232	11.8953	4.33232	13.6967	4.33232	13.6075
4.33687	11.9867	4.33636	22.9449	4.33737	12.1898	4.33737	15.7051	4.33687	21.0331	4.33687	20.9743	4.33737	11.923	4.33636	13.7248	4.33687	13.6374
4.34141	12.013	4.34141	22.9765	4.34192	12.2173	4.34242	15.7345	4.34192	21.0638	4.34192	21.003	4.34293	11.9502	4.34141	13.7542	4.34192	13.6673
4.34647	12.0392	4.34646	23.0084	4.34798	12.2448	4.34747	15.7626	4.34747	21.0933	4.34697	21.0315	4.34748	11.9769	4.34697	13.7819	4.34697	13.6973
4.35202	12.0658	4.35202	23.0405	4.35303	12.272	4.35252	15.7908	4.35202	21.1233	4.35253	21.0598	4.35252	12.0044	4.35202	13.8097	4.35202	13.7279
4.35707	12.0929	4.35707	23.072	4.35758	12.2997	4.35707	15.8192	4.35657	21.1534	4.35758	21.0896	4.35758	12.0305	4.35707	13.8377	4.35707	13.7575
4.36212	12.1202	4.36212	23.1036	4.36263	12.3269	4.36212	15.8474	4.36212	21.1851	4.36263	21.1172	4.36263	12.0563	4.36212	13.8668	4.36212	13.7868
4.36717	12.1461	4.36667	23.136	4.36768	12.3546	4.36717	15.876	4.36717	21.2161	4.36768	21.1458	4.36717	12.0829	4.36717	13.8959	4.36717	13.817
4.37172	12.1722	4.37121	23.1673	4.37273	12.383	4.37273	15.9048	4.37222	21.2465	4.37273	21.1742	4.37273	12.1104	4.37222	13.9244	4.37273	13.8459
4.37727	12.1986	4.37677	23.198	4.37778	12.411	4.37727	15.9339	4.37677	21.2774	4.37778	21.2029	4.37778	12.1377	4.37727	13.954	4.37727	13.8757
4.38232	12.2254	4.38182	23.2297	4.38283	12.4384	4.38232	15.9617	4.38232	21.3076	4.38283	21.2322	4.38283	12.1647	4.38283	13.9831	4.38232	13.9066
4.38687	12.2513	4.38737	23.261	4.38788	12.4648	4.38737	15.9894	4.38737	21.3378	4.38788	21.2616	4.38788	12.1921	4.38788	14.0123	4.38737	13.937
4.39242	12.2784	4.39192	23.2934	4.39343	12.493	4.39293	16.0186	4.39242	21.3696	4.39293	21.2896	4.39293	12.2203	4.39293	14.0414	4.39293	13.9671
4.39748	12.3051	4.39747	23.3256	4.39848	12.5199	4.39848	16.0481	4.39747	21.3997	4.39798	21.3185	4.39798	12.2483	4.39798	14.0702	4.39798	13.9976
4.40253	12.3306	4.40252	23.3569	4.40303	12.5484	4.40303	16.0779	4.40252	21.4306	4.40303	21.3476	4.40354	12.2759	4.40303	14.0989	4.40303	14.0284
4.40758	12.3573	4.40758	23.3896	4.40808	12.5753	4.40758	16.1069	4.40707	21.4617	4.40808	21.3761	4.40859	12.3038	4.40758	14.1281	4.40758	14.0582
4.41263	12.3852	4.41212	23.4213	4.41313	12.6034	4.41313	16.1355	4.41263	21.4927	4.41263	21.4054	4.41313	12.3322	4.41313	14.1586	4.41263	14.089
4.41768	12.4116	4.41717	23.4539	4.41869	12.6309	4.41818	16.1647	4.41768	21.5235	4.41768	21.4334	4.41818	12.3605	4.41768	14.1875	4.41768	14.1194
4.42273	12.4371	4.42273	23.4858	4.42323	12.6576	4.42323	16.1934	4.42323	21.5556	4.42273	21.4617	4.42374	12.387	4.42273	14.2158	4.42323	14.1483
4.42778	12.463	4.42778	23.5175	4.42828	12.6852	4.42828	16.2222	4.42778	21.5866	4.42727	21.4902	4.42879	12.4145	4.42778	14.2447	4.42778	14.1795
4.43283	12.4885	4.43283	23.5499	4.43333	12.7135	4.43333	16.2509	4.43232	21.6174	4.43333	21.5176	4.43333	12.4429	4.43283	14.2743	4.43283	14.2097
4.43838	12.5146	4.43838	23.5814	4.43838	12.7397	4.43838	16.28	4.43838	21.6476	4.43889	21.5464	4.43838	12.4696	4.43788	14.3031	4.43838	14.2398
4.44293	12.5407	4.44343	23.6128	4.44394	12.7686	4.44293	16.3089	4.44293	21.6791	4.44343	21.5754	4.44343	12.4983	4.44293	14.3321	4.44293	14.2702
4.44798	12.5667	4.44798	23.6453	4.44899	12.7966	4.44798	16.3385	4.44848	21.7103	4.44848	21.6039	4.44848	12.5256	4.44798	14.36	4.44798	14.3004
4.45303	12.5931	4.45303	23.6776	4.45404	12.8243	4.45303	16.3675	4.45404	21.7426	4.45354	21.6319	4.45303	12.553	4.45303	14.3888	4.45354	14.331
4.45808	12.6189	4.45707	23.7108	4.45859	12.852	4.45808	16.3945	4.45859	21.7737	4.45859	21.6608	4.45859	12.5798	4.45858	14.4191	4.45859	14.3616
4.46263	12.6448	4.46212	23.7427	4.46364	12.8785	4.46313	16.4243	4.46263	21.8047	4.46313	21.6913	4.46364	12.6077	4.46364	14.448	4.46313	14.3916
4.46768	12.6714	4.46717	23.7743	4.46869	12.9063	4.46869	16.4539	4.46818	21.8347	4.46869	21.7187	4.46869	12.6367	4.46869	14.4779	4.46869	14.422
4.47323	12.6971	4.47273	23.8056	4.47424	12.9332	4.47374	16.4824	4.47323	21.8643	4.47374	21.7473	4.47424	12.6649	4.47374	14.5064	4.47374	14.452
4.47828	12.7237	4.47828	23.8371	4.47929	12.9607	4.47879	16.5111	4.47828	21.8955	4.47879	21.7777	4.47879	12.6928	4.47879	14.5355	4.47879	14.4823
4.48283	12.75	4.48384	23.8681	4.48384	12.9885	4.48384	16.5401	4.48333	21.9266	4.48384	21.8052	4.48384	12.7213	4.48384	14.5649	4.48384	14.5128
4.48737	12.7762	4.48838	23.9008	4.48939	13.0166	4.48889	16.5693	4.48838	21.9594	4.48939	21.836	4.48889	12.7482	4.48838	14.5951	4.48889	14.5438
4.49293	12.802	4.49343	23.9329	4.49394	13.0443	4.49394	16.5985	4.49343	21.9899	4.49444	21.8652	4.49444	12.7768	4.49394	14.6235	4.49394	14.5745
4.49798	12.8272	4.49848	23.9662	4.49899	13.0713	4.49899	16.6273	4.49899	22.0216	4.4995	21.8935	4.49949	12.8065	4.49899	14.6526	4.49899	14.6048
4.50303	12.8531	4.50354	23.9991	4.50455	13.0986	4.50404	16.6568	4.50404	22.054	4.50404	21.9231	4.50455	12.835	4.50354	14.6813	4.50404	14.635
4.50808	12.8791	4.50859	24.0302	4.5096	13.1256	4.50909	16.6856	4.50859	22.0857	4.50859	21.9511	4.50909	12.8624	4.50859	14.7099	4.50909	14.6647
4.51313	12.9065	4.51364	24.0632	4.51465	13.1535	4.51414	16.714	4.51364	22.1167	4.51414	21.9799	4.51465	12.8895	4.51364	14.7398	4.51414	14.6945
4.51818	12.9326	4.51818	24.0947	4.51919	13.1807	4.51919	16.7419	4.51818	22.1484	4.51919	22.0066	4.51919	12.9174	4.51869	14.7685	4.51869	14.7242
4.52374	12.9589	4.52374	24.1268	4.52475	13.2085	4.52424	16.7697	4.52374	22.1794	4.52424	22.0365	4.52424	12.9456	4.52424	14.797	4.52424	14.7546
4.52929	12.9855	4.52929	24.1588	4.5298	13.2351	4.52879	16.7982	4.52879	22.2099	4.5298	22.065	4.52929	12.9736	4.52879	14.8256	4.52929	14.7838
4.53434	13.0124	4.53333	24.1912	4.53485	13.2624	4.53434	16.8266	4.53384	22.2414	4.53434	22.0929	4.53434	13.002	4.53384	14.8538	4.53434	14.8148
4.53939	13.0389	4.53838	24.223	4.5399	13.291	4.53939	16.8559	4.53889	22.2719	4.53939	22.1214	4.5399	13.0302	4.53939	14.8828	4.53939	14.8451
4.54444	13.0654	4.54394	24.2541	4.54444	13.3172	4.54394	16.8843	4.54343	22.3016	4.54444	22.15	4.54444	13.0585	4.54444	14.9125	4.54444	14.875
4.54899	13.0923	4.54899	24.2865	4.54949	13.3441	4.54899	16.9127	4.54899	22.3334	4.5495	22.1791	4.55	13.0872	4.54949	14.9418	4.5495	14.904
4.55404	13.1183	4.55404	24.3181	4.55505	13.3721	4.55455	16.9425	4.55404	22.3642	4.55455	22.2084	4.55505	13.116	4.55455	14.9713	4.55455	14.9337
4.5596	13.1441	4.55909	24.3499	4.5601	13.3991	4.5596	16.971	4.55859	22.3943	4.56061	22.237	4.5601	13.1443	4.5596	15.0005	4.5596	14.9633
4.56465	13.1705	4.56364	24.3819	4.56515	13.4269	4.56414	16.9992	4.56364	22.4255	4.56515	22.2663	4.56515	13.1731	4.56465	15.0298	4.56465	14.9944
4.56919	13.1972	4.56919	24.4134	4.5697	13.455	4.5697	17.0281	4.56869	22.4568	4.5702	22.2954	4.57071	13.2015	4.5697	15.0597	4.5697	15.0236
4.57374	13.2236	4.57424	24.4456	4.57525	13.4833	4.57475	17.057	4.57374	22.4867	4.57525	22.3246	4.57525	13.2295	4.57475	15.0893	4.57475	15.0536
4.57929	13.2491	4.5803	24.4779	4.5798	13.5111	4.5798	17.0856	4.57929	22.5174	4.5803	22.3536	4.5803	13.2589	4.5798	15.1179	4.57929	15.0832
4.58434	13.2751	4.58485	24.5096	4.58485	13.5392	4.58485	17.1143	4.58384	22.548	4.58535	22.3823	4.58586	13.287	4.58434	15.1468	4.58434	15.1133
4.58939	13.3014	4.58939	24.5423	4.5904	13.568	4.58939	17.1433	4.58889	22.5793	4.5904	22.4106	4.5904	13.3155	4.58939	15.1754	4.58939	15.1428
4.59495	13.3273	4.59444	24.5744	4.59545	13.5959	4.59444	17.1738	4.59495	22.6106	4.59545	22.4395	4.59495	13.3433	4.59444	15.2047	4.59444	15.1727
4.6	13.3549	4.59949	24.6059	4.60051	13.6239	4.59949	17.2024	4.59949	22.6424	4.6	22.4678	4.60051	13.3718	4.59949	15.2342	4.60051	15.2029
4.60505	13.3812	4.60404	24.6374	4.60556	13.6522	4.60505	17.2305	4.60404	22.6751	4.60505	22.4972	4.60505	13.3986	4.60455	15.2636	4.60505	15.2332
4.6101	13.4074	4.6096	24.6701	4.61061	13.681	4.6101	17.2589	4.60909	22.7071	4.6101	22.5245	4.6101	13.4263	4.6101	15.2929	4.6096	15.2655
4.61515	13.434	4.61465	24.7019	4.61566	13.7092	4.61515	17.289	4.61414	22.7387	4.61515	22.5523	4.61566	13.4556	4.61465	15.322	4.61515	15.2954
4.6202	13.4602	4.6202	24.7337	4.62121	13.7373	4.6202	17.3183	4.6197	22.7698	4.6202	22.5809	4.62071	13.4823	4.6197	15.3519	4.6202	15.3258
4.62475	13.4867	4.62525	24.7651	4.62576	13.7653	4.62475	17.3475	4.62475	22.8005	4.62576	22.6099	4.62576	13.5114	4.62475	15.3824	4.62525	15.3557
4.6298	13.5132	4.6298	24.7968	4.63081	13.7949	4.6303	17.3777	4.6298	22.8313	4.63081	22.6389	4.63081	13.54	4.6303	15.4127	4.6303	15.3854
4.63434	13.539	4.63485	24.828	4.63586	13.822	4.63485	17.4062	4.63485	22.8628	4.63586	22.6669	4.63586	13.569	4.63485	15.4428	4.63535	15.4153
4.6399	13.5651	4.6399	24.8605	4.6404	13.8497	4.6399	17.4353	4.6399	22.894	4.64091	22.6947	4.64091	13.5972	4.6404	15.472	4.64091	15.4454
4.64545	13.5911	4.64495	24.8929	4.64596	13.877	4.64495	17.4641	4.64495	22.9259	4.64596	22.7243	4.64596	13.6252	4.64545	15.5013	4.64545	15.476
4.65051	13.6191	4.65051	24.9268	4.65051	13.9056	4.65	17.4924	4.65	22.958	4.65101	22.7523	4.65101	13.654	4.65051	15.5323	4.6505	15.5081
4.65455	13.6447	4.65556	24.9601	4.65606	13.9336	4.65556	17.5223	4.65505	22.9893	4.65606	22.7808	4.65556	13.6828	4.65556	15.562	4.65606	15.5383
4.6601	13.6709	4.66061	24.9922	4.66061	13.9608	4.6601	17.5515	4.6601	23.0203	4.66111	22.8094	4.66111	13.711	4.6601	15.5914	4.66061	15.5687
4.66515	13.6969	4.66566	25.0245	4.66566	13.9887	4.66566	17.581	4.66515	23.0512	4.66616	22.8373	4.66566	13.74	4.66515	15.6205	4.66515	15.599
4.6702	13.7237	4.67071	25.0566	4.67121	14.017	4.67071	17.6099	4.6702	23.083	4.67121	22.8649	4.67071	13.7699	4.6702	15.6501	4.67071	15.6281
4.67525	13.7491	4.67576	25.0889	4.67626	14.0458	4.67576	17.6394	4.67475	23.1142	4.67576	22.8927	4.67576	13.7985	4.67576	15.6798	4.67576	15.6575
4.68081	13.7763	4.6803	25.121	4.68081	14.0743	4.68081	17.6682	4.6803	23.1465	4.68131	22.9203	4.68131	13.8262	4.6803	15.7088	4.68081	15.6877
4.68586	13.8032	4.68535	25.1534	4.68636	14.1031	4.68535	17.6975	4.68535	23.1781	4.68636	22.9498	4.68636	13.8556	4.68535	15.7386	4.68586	15.7175
4.69091	13.8298	4.6904	25.1853	4.69141	14.1318	4.6904	17.7263	4.6899	23.2093	4.69141	22.978	4.69141	13.8844	4.6904	15.7681	4.69091	15.7473
4.69596	13.8565	4.69596	25.2174	4.69646	14.1612	4.69596	17.7547	4.69545	23.2425	4.69596	23.0058	4.69697	13.9137	4.69545	15.7973	4.69596	15.7778
4.70101	13.8844	4.70101	25.2488	4.70152	14.1891	4.70101	17.7837	4.7	23.2731	4.7005	23.0334	4.70152	13.943	4.70051	15.8272	4.70101	15.8075
4.70657	13.9106	4.70556	25.2804	4.70707	14.2167	4.70606	17.8144	4.70555	23.3044	4.70556	23.0608	4.70657	13.9719	4.70556	15.8569	4.70657	15.8373
4.71111	13.9383	4.71111	25.3123	4.71162	14.2464	4.71111	17.8439	4.71061	23.3363	4.7101	23.0877	4.71162	14.0007	4.71061	15.8869	4.71111	15.8675
4.71566	13.9657	4.71616	25.344	4.71667	14.2744	4.71566	17.8726	4.71566	23.3679	4.71566	23.1148	4.71667	14.0297	4.71616	15.9168	4.71667	15.8984
4.72121	13.9921	4.72121	25.3762	4.72121	14.3021	4.72071	17.9017	4.7202	23.3994	4.72071	23.1422	4.72172	14.0596	4.72071	15.947	4.72121	15.929
4.72626	14.0196	4.72677	25.4075	4.72677	14.3298	4.72677	17.9306	4.72525	23.4306	4.72576	23.1716	4.72677	14.0884	4.72626	15.9772	4.72626	15.9592
4.73182	14.0467	4.73131	25.4396	4.73232	14.3572	4.73182	17.9612	4.7303	23.4618	4.73081	23.1996	4.73182	14.1171	4.73131	16.0068	4.73131	15.9904
4.73636	14.0738	4.73636	25.4717	4.73687	14.3857	4.73687	17.9907	4.73485	23.493	4.73636	23.2279	4.73737	14.1455	4.73586	16.0362	4.73687	16.0205
4.74091	14.1007	4.74091	25.5041	4.74192	14.4154	4.74091	18.0195	4.74141	23.5243	4.74141	23.2574	4.74242	14.1743	4.74091	16.0659	4.74141	16.0513
4.74596	14.1271	4.74596	25.537	4.74697	14.4437	4.74596	18.0488	4.74596	23.5559	4.74596	23.287	4.74697	14.203	4.74596	16.0954	4.74697	16.081
4.75101	14.1534	4.75152	25.5683	4.75202	14.4725	4.75101	18.0773	4.75051	23.5894	4.75152	23.3153	4.75202	14.2321	4.75152	16.1248	4.75152	16.1107
4.75606	14.1805	4.75707	25.6025	4.75707	14.5011	4.75606	18.1078	4.75606	23.6216	4.75657	23.3436	4.75707	14.2603	4.75606	16.1535	4.75707	16.1406
4.76162	14.2087	4.76162	25.6352	4.76162	14.5308	4.76162	18.1373	4.76111	23.6544	4.76162	23.3717	4.76212	14.2895	4.76111	16.1826	4.76212	16.1705
4.76667	14.2351	4.76616	25.6667	4.76717	14.5593	4.76667	18.1672	4.76616	23.6857	4.76667	23.4001	4.76717	14.3183	4.76566	16.2114	4.76667	16.1998
4.77172	14.2621	4.77121	25.6979	4.77222	14.5875	4.77172	18.1966	4.77121	23.7185	4.77222	23.4295	4.77273	14.3471	4.77071	16.2412	4.77172	16.2296
4.77727	14.2888	4.77677	25.7294	4.77727	14.6164	4.77677	18.2259	4.77677	23.751	4.77727	23.4581	4.77727	14.3753	4.77626	16.2703	4.77677	16.2585
4.78182	14.3144	4.78131	25.7632	4.78232	14.646	4.78232	18.2557	4.78131	23.7841	4.78232	23.4872	4.78232	14.4044	4.78131	16.3	4.78131	16.2872
4.78687	14.3409	4.78636	25.7951	4.78737	14.6748	4.78737	18.2869	4.78636	23.8163	4.78687	23.5153	4.78737	14.4331	4.78636	16.3305	4.78687	16.3163
4.79192	14.3683	4.79091	25.8267	4.79293	14.7041	4.79192	18.3162	4.79141	23.8471	4.79242	23.5423	4.79242	14.4619	4.79192	16.3608	4.79192	16.3466
4.79596	14.3955	4.79646	25.8581	4.79798	14.7327	4.79747	18.3445	4.79646	23.8784	4.79747	23.5711	4.79748	14.49	4.79697	16.3906	4.79697	16.3768
4.80152	14.4209	4.80152	25.8892	4.80303	14.762	4.80202	18.3733	4.80152	23.9101	4.80202	23.5991	4.80253	14.5181	4.80253	16.4206	4.80202	16.4083
4.80657	14.4472	4.80758	25.9207	4.80758	14.7897	4.80657	18.4014	4.80606	23.9424	4.80707	23.6268	4.80808	14.5479	4.80758	16.4508	4.80707	16.4373
4.81212	14.4741	4.81212	25.9521	4.81263	14.818	4.81212	18.4297	4.81061	23.9735	4.81212	23.6554	4.81263	14.5759	4.81212	16.481	4.81263	16.4681
4.81717	14.5009	4.81717	25.9852	4.81768	14.8462	4.81768	18.4588	4.81616	24.004	4.81768	23.6842	4.81818	14.6063	4.81717	16.5101	4.81717	16.4992
4.82172	14.5285	4.82222	26.0179	4.82273	14.8745	4.82222	18.4882	4.82121	24.0352	4.82273	23.7129	4.82273	14.6349	4.82222	16.5396	4.82222	16.529
4.82727	14.5552	4.82727	26.0518	4.82727	14.9033	4.82727	18.5183	4.82626	24.0672	4.82727	23.741	4.82778	14.6632	4.82727	16.5686	4.82727	16.5592
4.83232	14.5816	4.83232	26.0832	4.83232	14.9313	4.83232	18.5494	4.83182	24.099	4.83232	23.7692	4.83333	14.6918	4.83182	16.5973	4.83232	16.5886
4.83737	14.6086	4.83737	26.115	4.83788	14.9593	4.83737	18.5781	4.83737	24.1301	4.83838	23.7969	4.83838	14.7198	4.83737	16.6269	4.83737	16.6176
4.84242	14.6364	4.84242	26.1466	4.84293	14.9868	4.84293	18.6087	4.84192	24.1617	4.84293	23.8257	4.84293	14.7501	4.84242	16.6561	4.84242	16.6471
4.84748	14.6632	4.84747	26.1796	4.84798	15.0147	4.84848	18.6386	4.84697	24.1935	4.84747	23.8542	4.84798	14.7788	4.84697	16.685	4.84798	16.6764
4.85152	14.6913	4.85202	26.2116	4.85303	15.043	4.85303	18.6702	4.85202	24.2251	4.85303	23.8825	4.85303	14.8067	4.85202	16.7139	4.85253	16.7067
4.85707	14.717	4.85758	26.2429	4.85808	15.0706	4.85808	18.699	4.85707	24.2573	4.85808	23.9114	4.85808	14.8352	4.85707	16.743	4.85758	16.7365
4.86313	14.7448	4.86263	26.2748	4.86313	15.0988	4.86313	18.7289	4.86263	24.2891	4.86263	23.9396	4.86313	14.8633	4.86263	16.7717	4.86263	16.7665
4.86818	14.7724	4.86768	26.3068	4.86818	15.1271	4.86869	18.7584	4.86768	24.3207	4.86768	23.9683	4.86818	14.8914	4.86717	16.8005	4.86768	16.7964
4.87323	14.8	4.87222	26.3401	4.87323	15.1547	4.87323	18.7881	4.87273	24.3537	4.87222	23.9958	4.87323	14.9192	4.87222	16.8299	4.87323	16.8258
4.87727	14.8276	4.87727	26.3718	4.87778	15.1827	4.87778	18.8175	4.87727	24.3852	4.87778	24.0233	4.87828	14.9473	4.87778	16.8589	4.87778	16.8557
4.88283	14.8548	4.88232	26.4035	4.88283	15.2113	4.88283	18.8461	4.88232	24.4173	4.88283	24.0513	4.88333	14.9757	4.88232	16.8896	4.88283	16.8865
4.88737	14.8814	4.88737	26.4362	4.88788	15.2388	4.88838	18.8752	4.88737	24.4486	4.88788	24.0792	4.88889	15.0049	4.88737	16.9186	4.88838	16.9167
4.89242	14.9076	4.89293	26.4683	4.89293	15.2663	4.89343	18.905	4.89192	24.4798	4.89293	24.1072	4.89343	15.0343	4.89293	16.9479	4.89343	16.9472
4.89748	14.9334	4.89798	26.5002	4.89798	15.2942	4.89848	18.9354	4.89748	24.5107	4.89798	24.135	4.89848	15.0633	4.89798	16.978	4.89848	16.9771
4.90303	14.9601	4.90303	26.5327	4.90353	15.3234	4.90354	18.9664	4.90354	24.5412	4.90303	24.1645	4.90354	15.0923	4.90303	17.008	4.90354	17.0074
4.90808	14.9876	4.90808	26.5648	4.90859	15.3517	4.90859	18.9956	4.90859	24.5737	4.90808	24.1936	4.90909	15.1209	4.90808	17.0383	4.90859	17.0381
4.91364	15.0155	4.91364	26.5983	4.91313	15.3804	4.91364	19.0268	4.91364	24.6073	4.91313	24.223	4.91364	15.15	4.91263	17.0669	4.91364	17.0691
4.91869	15.0428	4.91818	26.6308	4.91869	15.4091	4.91869	19.0559	4.91818	24.6413	4.91818	24.2506	4.91919	15.1791	4.91818	17.0956	4.91869	17.0993
4.92323	15.07	4.92323	26.6634	4.92323	15.4371	4.92374	19.0854	4.92323	24.6733	4.92424	24.2816	4.92424	15.2085	4.92374	17.1249	4.92424	17.13
4.92828	15.0967	4.92828	26.695	4.92879	15.4668	4.92879	19.1153	4.92828	24.7068	4.92828	24.3096	4.92929	15.2373	4.92828	17.1554	4.92879	17.1611
4.93283	15.1228	4.93333	26.7288	4.93384	15.4951	4.93384	19.1448	4.93333	24.7388	4.93283	24.3389	4.93434	15.2668	4.93333	17.1857	4.93384	17.192
4.93838	15.149	4.93889	26.7605	4.93939	15.5243	4.93889	19.1743	4.93838	24.7711	4.93889	24.3666	4.93889	15.2951	4.93788	17.2159	4.93838	17.2211
4.94343	15.176	4.94293	26.7925	4.94394	15.5532	4.94394	19.2035	4.94343	24.8026	4.94343	24.3965	4.94394	15.324	4.94343	17.2453	4.94394	17.2504
4.94848	15.2047	4.94798	26.8245	4.94899	15.5834	4.94899	19.2339	4.94798	24.8336	4.94849	24.4238	4.94899	15.3522	4.94899	17.2755	4.94848	17.2811
4.95354	15.2322	4.95354	26.8562	4.95455	15.612	4.95354	19.2629	4.95303	24.8646	4.95455	24.4521	4.95404	15.3822	4.95354	17.3057	4.95354	17.3112
4.95859	15.26	4.95859	26.8884	4.9596	15.6401	4.95859	19.2917	4.95808	24.8962	4.95859	24.4814	4.9596	15.4112	4.95808	17.3373	4.95909	17.3403
4.96313	15.2877	4.96313	26.9198	4.96414	15.6688	4.96364	19.32	4.96364	24.927	4.96465	24.5115	4.96465	15.4397	4.96364	17.3678	4.96414	17.371
4.96768	15.3149	4.96869	26.951	4.96919	15.6974	4.96869	19.3487	4.96869	24.959	4.96919	24.5387	4.9697	15.4682	4.96919	17.3966	4.96869	17.3996
4.97374	15.3414	4.97374	26.9832	4.97424	15.7261	4.97374	19.3776	4.97374	24.9909	4.97475	24.5673	4.97424	15.4978	4.97374	17.4276	4.97424	17.4302
4.97879	15.3682	4.97879	27.0155	4.97929	15.7548	4.97879	19.4082	4.97879	25.0229	4.97929	24.5952	4.97929	15.5268	4.97879	17.4592	4.97929	17.4596
4.98384	15.3953	4.98384	27.0473	4.98434	15.783	4.98384	19.4381	4.98384	25.055	4.98434	24.6235	4.98434	15.5568	4.98384	17.4906	4.98434	17.4908
4.98838	15.4225	4.98889	27.0796	4.98889	15.811	4.98889	19.4676	4.98889	25.087	4.98939	24.6524	4.98939	15.5861	4.98939	17.5213	4.98939	17.5199
4.99343	15.4493	4.99444	27.1122	4.99394	15.8388	4.99394	19.4965	4.99394	25.1211	4.99394	24.6821	4.99495	15.615	4.99394	17.5519	4.99495	17.5508
4.99798	15.4759	4.99949	27.1449	4.9995	15.8662	4.99899	19.5259	4.99899	25.1522	4.99949	24.7101	4.99949	15.6441	4.99848	17.5834	5	17.5817
5.00354	15.5026	5.00455	27.1773	5.00455	15.8962	5.00354	19.556	5.00455	25.186	5.00505	24.7387	5.00455	15.6736	5.00455	17.6127	5.00455	17.6125
5.00859	15.5316	5.0096	27.2083	5.0096	15.9251	5.00909	19.5853	5.00909	25.2178	5.0096	24.7667	5.0096	15.7022	5.00909	17.6438	5.00909	17.6428
5.01364	15.5587	5.01414	27.2406	5.01465	15.9538	5.01414	19.6143	5.01414	25.2498	5.01465	24.7961	5.01465	15.7317	5.01465	17.6742	5.01465	17.6732
5.01919	15.585	5.01869	27.2734	5.0197	15.9824	5.01919	19.6446	5.01869	25.2812	5.01919	24.8244	5.0197	15.7609	5.01919	17.7047	5.01919	17.7027
5.02424	15.6123	5.02424	27.3044	5.02424	16.0107	5.02424	19.6743	5.02374	25.313	5.02424	24.853	5.02475	15.7896	5.02475	17.7341	5.02424	17.7318
5.02929	15.6398	5.02929	27.3357	5.0298	16.0411	5.0303	19.7044	5.02828	25.344	5.0298	24.881	5.0298	15.8182	5.02929	17.7654	5.02929	17.7629
5.03434	15.6668	5.03384	27.3682	5.03434	16.0697	5.03535	19.7358	5.03384	25.3772	5.03434	24.9097	5.03485	15.8465	5.03434	17.7959	5.03434	17.7931
5.03939	15.6948	5.03939	27.4002	5.0399	16.0979	5.0404	19.7661	5.03889	25.4093	5.03889	24.9371	5.0399	15.8745	5.03939	17.8265	5.0399	17.8227
5.04444	15.7229	5.04444	27.432	5.04444	16.1267	5.04495	19.7972	5.04394	25.4403	5.04343	24.9658	5.04495	15.9037	5.04444	17.8572	5.04495	17.853
5.0495	15.7506	5.04949	27.4632	5.05	16.1553	5.05	19.8257	5.04949	25.4731	5.04899	24.9936	5.05	15.932	5.04899	17.8875	5.0495	17.8845
5.05455	15.7798	5.05505	27.4953	5.05455	16.1833	5.05455	19.8562	5.05505	25.5072	5.05404	25.0217	5.05505	15.9592	5.05455	17.919	5.05505	17.9158
5.0596	15.8075	5.0596	27.5277	5.0601	16.2118	5.0601	19.8854	5.05909	25.5405	5.0596	25.0505	5.0601	15.9881	5.0596	17.9494	5.0601	17.9479
5.06465	15.8348	5.06515	27.5604	5.06566	16.2397	5.06515	19.9156	5.06414	25.5726	5.06465	25.0794	5.06515	16.0182	5.06465	17.9793	5.06515	17.9783
5.0697	15.8614	5.0702	27.5932	5.07071	16.2675	5.0702	19.9454	5.0697	25.6059	5.0697	25.1087	5.0702	16.0473	5.0702	18.0098	5.0702	18.0081
5.07475	15.8893	5.07475	27.6254	5.07576	16.2962	5.07525	19.9772	5.07424	25.6373	5.07475	25.1389	5.07525	16.0763	5.07475	18.0402	5.07525	18.0382
5.0798	15.9168	5.0798	27.6582	5.08081	16.3244	5.0803	20.0074	5.0798	25.6699	5.0798	25.1675	5.08081	16.104	5.0798	18.0705	5.0803	18.068
5.08485	15.9434	5.08485	27.6904	5.08535	16.353	5.08535	20.0382	5.08485	25.7025	5.08485	25.1971	5.08586	16.1335	5.08485	18.1014	5.08535	18.0972
5.08939	15.9704	5.0904	27.7225	5.0904	16.3818	5.0904	20.0687	5.0899	25.735	5.0899	25.2263	5.09091	16.1624	5.0899	18.1314	5.0904	18.1272
5.09495	15.9973	5.09545	27.7546	5.09596	16.4109	5.09545	20.0985	5.09495	25.7673	5.09545	25.2557	5.09596	16.1915	5.09495	18.162	5.09545	18.1581
5.0995	16.0243	5.1	27.7874	5.10101	16.4407	5.1005	20.1288	5.1	25.7984	5.1	25.2849	5.10152	16.2206	5.1	18.1917	5.1	18.1876
5.10505	16.0525	5.10606	27.8203	5.10556	16.4699	5.10556	20.1581	5.10505	25.8312	5.10556	25.3136	5.10606	16.2502	5.10454	18.2214	5.10505	18.2171
5.1096	16.0799	5.1101	27.8522	5.11061	16.4984	5.11061	20.1892	5.1101	25.8628	5.1101	25.3424	5.11111	16.2801	5.1101	18.2511	5.1101	18.246
5.11515	16.1081	5.11515	27.8842	5.11566	16.528	5.11566	20.219	5.11465	25.8941	5.11566	25.3701	5.11616	16.3092	5.11515	18.2807	5.11515	18.2753
5.1202	16.1358	5.1202	27.9161	5.12071	16.5573	5.12071	20.2491	5.1197	25.9251	5.1202	25.3994	5.12121	16.3381	5.1202	18.3102	5.1202	18.3054
5.12525	16.1636	5.12424	27.9496	5.12626	16.5857	5.12576	20.2808	5.12525	25.9569	5.12576	25.4275	5.12576	16.3661	5.12525	18.3418	5.12576	18.336
5.1298	16.1914	5.1303	27.9813	5.13131	16.6137	5.13081	20.3105	5.1303	25.9896	5.1303	25.455	5.13081	16.3945	5.1303	18.3712	5.13081	18.3669
5.13485	16.2198	5.13535	28.0131	5.13586	16.6435	5.13535	20.3399	5.13535	26.0223	5.13535	25.4831	5.13586	16.4228	5.13535	18.4002	5.13586	18.3972
5.1404	16.2463	5.1404	28.0464	5.14091	16.6728	5.1404	20.3708	5.1404	26.0551	5.14091	25.5114	5.14091	16.4517	5.14091	18.4296	5.14091	18.4282
5.14495	16.2735	5.14495	28.0787	5.14596	16.7028	5.14545	20.4004	5.14596	26.0893	5.14596	25.5402	5.14596	16.4805	5.14596	18.4595	5.14646	18.4581
5.15	16.3004	5.15101	28.1114	5.15101	16.7298	5.15101	20.4305	5.15051	26.1217	5.15101	25.5693	5.15151	16.5095	5.15101	18.4891	5.15152	18.4882
5.15556	16.3274	5.15556	28.143	5.15606	16.7592	5.15606	20.4602	5.15555	26.1538	5.15606	25.5984	5.15657	16.5392	5.15606	18.5191	5.15657	18.519
5.1601	16.3552	5.16111	28.1764	5.16111	16.7879	5.16111	20.4923	5.16061	26.1857	5.16111	25.6289	5.16111	16.5687	5.16111	18.5506	5.16162	18.5497
5.16515	16.3827	5.16566	28.2085	5.16616	16.8175	5.16566	20.5227	5.16616	26.2174	5.16616	25.6581	5.16616	16.5978	5.16566	18.5803	5.16667	18.5813
5.1702	16.41	5.17071	28.2414	5.17172	16.8474	5.17121	20.5528	5.17071	26.2497	5.17121	25.6874	5.17172	16.6273	5.17121	18.6101	5.17172	18.6117
5.17576	16.437	5.17626	28.2733	5.17677	16.8772	5.17626	20.5827	5.17576	26.2817	5.17626	25.7158	5.17576	16.6563	5.17626	18.6398	5.17677	18.6427
5.18081	16.4642	5.18131	28.3053	5.18131	16.9068	5.18131	20.6145	5.18131	26.3133	5.18131	25.7451	5.18182	16.6862	5.18081	18.6692	5.18131	18.6721
5.18586	16.4914	5.18586	28.3382	5.18636	16.9357	5.18687	20.6454	5.18586	26.3455	5.18687	25.7735	5.18687	16.7157	5.18586	18.6986	5.18586	18.7026
5.19091	16.5186	5.19141	28.3704	5.19141	16.9651	5.19141	20.6759	5.19091	26.3793	5.19091	25.8024	5.19192	16.7453	5.19091	18.7282	5.19141	18.7327
5.19545	16.5464	5.19596	28.4021	5.19697	16.9943	5.19646	20.7052	5.19596	26.4109	5.19596	25.8308	5.19646	16.7749	5.19545	18.7578	5.19697	18.7624
5.2005	16.574	5.20101	28.4337	5.20202	17.0228	5.20202	20.7361	5.20101	26.4431	5.20101	25.8605	5.20151	16.8049	5.20101	18.7874	5.20152	18.793
5.20606	16.6009	5.20556	28.4652	5.20657	17.052	5.20657	20.7664	5.20657	26.475	5.20556	25.8888	5.20657	16.8337	5.20606	18.8168	5.20657	18.8229
5.21111	16.6299	5.21111	28.4968	5.21212	17.0829	5.21162	20.7965	5.21111	26.5068	5.21111	25.9168	5.21162	16.8632	5.21111	18.8467	5.21212	18.8529
5.21566	16.657	5.21566	28.5284	5.21667	17.1129	5.21667	20.8264	5.21566	26.5391	5.21667	25.9443	5.21667	16.8917	5.21616	18.877	5.21717	18.8839
5.22071	16.6858	5.22121	28.5599	5.22172	17.1425	5.22172	20.856	5.22121	26.5709	5.22121	25.9725	5.22172	16.92	5.22121	18.9082	5.22222	18.9152
5.22576	16.7117	5.22626	28.5935	5.22677	17.1723	5.22677	20.8875	5.22626	26.6035	5.22626	26.0011	5.22727	16.9494	5.22677	18.9376	5.22727	18.9457
5.23081	16.7397	5.23182	28.6261	5.23182	17.2023	5.23182	20.9173	5.23131	26.6373	5.23182	26.0298	5.23182	16.9782	5.23131	18.9681	5.23182	18.9771
5.23636	16.767	5.23636	28.6585	5.23687	17.2305	5.23687	20.947	5.23636	26.6692	5.23737	26.0585	5.23737	17.0081	5.23636	18.9981	5.23687	19.008
5.24141	16.7952	5.24091	28.6914	5.24192	17.2592	5.24242	20.9768	5.24141	26.7009	5.24192	26.0881	5.24242	17.038	5.24192	19.028	5.24192	19.0385
5.24647	16.8235	5.24646	28.723	5.24697	17.2881	5.24697	21.0084	5.24697	26.7329	5.24697	26.1175	5.24798	17.0674	5.24697	19.0577	5.24697	19.0688
5.25152	16.8516	5.25151	28.7563	5.25253	17.3173	5.25202	21.0385	5.25202	26.766	5.25202	26.1465	5.25253	17.097	5.25202	19.0873	5.25152	19.0991
5.25657	16.8805	5.25606	28.7884	5.25707	17.3459	5.25707	21.0686	5.25758	26.7988	5.25758	26.175	5.25758	17.1269	5.25657	19.1186	5.25657	19.1304
5.26162	16.9078	5.26111	28.822	5.26263	17.3751	5.26212	21.0985	5.26212	26.8318	5.26162	26.2039	5.26263	17.1561	5.26162	19.1479	5.26212	19.1598
5.26667	16.9347	5.26616	28.8536	5.26768	17.4043	5.26768	21.128	5.26717	26.8645	5.26667	26.2319	5.26768	17.1849	5.26667	19.1768	5.26667	19.1887
5.27121	16.9622	5.27172	28.8877	5.27222	17.4338	5.27273	21.1598	5.27222	26.8972	5.27172	26.2596	5.27323	17.2147	5.27172	19.2057	5.27172	19.2193
5.27626	16.9903	5.27677	28.9202	5.27727	17.4642	5.27727	21.1901	5.27727	26.9283	5.27727	26.2898	5.27727	17.244	5.27677	19.2343	5.27727	19.2485
5.28182	17.018	5.28182	28.9511	5.28283	17.493	5.28232	21.22	5.28232	26.9615	5.28232	26.3185	5.28232	17.2728	5.28182	19.2631	5.28232	19.2789
5.28687	17.0463	5.28586	28.9838	5.28737	17.5224	5.28737	21.2515	5.28687	26.9914	5.28737	26.3476	5.28737	17.3009	5.28687	19.2929	5.28737	19.3099
5.29192	17.0742	5.29141	29.0163	5.29293	17.5517	5.29242	21.2814	5.29242	27.0245	5.29242	26.3762	5.29242	17.3293	5.29192	19.3229	5.29242	19.3405
5.29647	17.1022	5.29646	29.0484	5.29798	17.5811	5.29747	21.3106	5.29748	27.0563	5.29697	26.4062	5.29798	17.3587	5.29697	19.3519	5.29697	19.371
5.30152	17.1301	5.30051	29.0799	5.30253	17.6114	5.30202	21.3393	5.30202	27.0892	5.30202	26.4345	5.30354	17.3886	5.30202	19.3824	5.30253	19.4018
5.30657	17.1598	5.30606	29.114	5.30808	17.6415	5.30707	21.3689	5.30707	27.1217	5.30758	26.4613	5.30859	17.4183	5.30707	19.4137	5.30758	19.4324
5.31212	17.1878	5.31111	29.1459	5.31263	17.6704	5.31212	21.4	5.31263	27.1544	5.31263	26.4898	5.31364	17.4481	5.31212	19.4446	5.31263	19.4636
5.31768	17.2156	5.31667	29.1795	5.31768	17.6995	5.31768	21.4292	5.31768	27.1872	5.31717	26.5184	5.31818	17.4776	5.31768	19.4746	5.31768	19.495
5.32273	17.2449	5.32172	29.2123	5.32222	17.7281	5.32273	21.4595	5.32273	27.22	5.32273	26.5478	5.32323	17.508	5.32273	19.5053	5.32273	19.5259
5.32727	17.2738	5.32677	29.2445	5.32778	17.7573	5.32778	21.4903	5.32778	27.2521	5.32727	26.5781	5.32778	17.5366	5.32778	19.5363	5.32828	19.5564
5.33232	17.3023	5.33232	29.2768	5.33283	17.7863	5.33283	21.5222	5.33283	27.2829	5.33283	26.6068	5.33333	17.565	5.33232	19.567	5.33333	19.5874
5.33687	17.3302	5.33737	29.3096	5.33838	17.8152	5.33788	21.5524	5.33788	27.3159	5.33788	26.6357	5.33838	17.594	5.33788	19.5964	5.33838	19.6176
5.34192	17.3578	5.34242	29.3428	5.34343	17.8442	5.34293	21.5841	5.34293	27.3481	5.34293	26.6634	5.34394	17.6224	5.34293	19.6263	5.34343	19.6478
5.34748	17.3855	5.34747	29.376	5.34798	17.873	5.34798	21.6141	5.34748	27.3789	5.34798	26.6908	5.34798	17.6521	5.34747	19.6561	5.34798	19.6794
5.35253	17.4135	5.35303	29.4104	5.35353	17.9022	5.35354	21.6449	5.35303	27.412	5.35303	26.7192	5.35354	17.6817	5.35252	19.6855	5.35303	19.7096
5.35758	17.4415	5.35707	29.4434	5.35859	17.931	5.35859	21.6758	5.35859	27.4421	5.35859	26.7472	5.35859	17.7122	5.35758	19.715	5.35859	19.74
5.36313	17.4696	5.36313	29.4755	5.36364	17.9598	5.36364	21.7073	5.36313	27.4733	5.36313	26.7773	5.36313	17.7402	5.36263	19.7445	5.36313	19.7707
5.36818	17.4992	5.36768	29.5086	5.36818	17.9897	5.36818	21.739	5.36818	27.5066	5.36818	26.8051	5.36768	17.7702	5.36768	19.7738	5.36768	19.8011
5.37273	17.5274	5.37323	29.5416	5.37374	18.0193	5.37323	21.7696	5.37323	27.5379	5.37323	26.8344	5.37222	17.7984	5.37273	19.8049	5.37273	19.8314
5.37778	17.5555	5.37727	29.5753	5.37879	18.049	5.37828	21.7995	5.37879	27.5703	5.37879	26.8633	5.37778	17.827	5.37778	19.8336	5.37828	19.8629
5.38283	17.5834	5.38232	29.6071	5.38384	18.0778	5.38333	21.8295	5.38333	27.6023	5.38384	26.8913	5.38333	17.8551	5.38283	19.8651	5.38333	19.8938
5.38788	17.6109	5.38788	29.6387	5.38838	18.1069	5.38788	21.8586	5.38788	27.634	5.38889	26.9202	5.38889	17.886	5.38838	19.8956	5.38838	19.9239
5.39293	17.6394	5.39293	29.6718	5.39394	18.1363	5.39293	21.8898	5.39242	27.6642	5.39394	26.9497	5.39343	17.9158	5.39343	19.9252	5.39394	19.9541
5.39798	17.6677	5.39848	29.706	5.39899	18.1656	5.39848	21.919	5.39798	27.6947	5.39899	26.9786	5.39798	17.9464	5.39848	19.9557	5.39899	19.9844
5.40354	17.6958	5.40354	29.7386	5.40404	18.1947	5.40404	21.9512	5.40303	27.7262	5.40404	27.0072	5.40354	17.9757	5.40354	19.9861	5.40354	20.0161
5.40808	17.7253	5.40859	29.7715	5.40909	18.224	5.4096	21.9812	5.40758	27.7575	5.40909	27.0364	5.40859	18.0054	5.40859	20.0166	5.40859	20.0474
5.41313	17.7542	5.41364	29.8045	5.41414	18.253	5.41465	22.0136	5.41263	27.7889	5.41364	27.0659	5.41414	18.0361	5.41364	20.0469	5.41364	20.0783
5.41818	17.7823	5.41869	29.8371	5.41869	18.2821	5.41919	22.0443	5.41818	27.8214	5.41869	27.0951	5.41919	18.0656	5.41818	20.0772	5.41919	20.1083
5.42374	17.81	5.42323	29.8714	5.42374	18.3109	5.42424	22.0747	5.42374	27.8527	5.42374	27.1235	5.42424	18.0958	5.42374	20.1072	5.42374	20.139
5.42879	17.8384	5.42879	29.9048	5.42929	18.3408	5.42929	22.1069	5.42879	27.8845	5.42828	27.1514	5.42929	18.1256	5.42828	20.1378	5.42828	20.1707
5.43384	17.8663	5.43384	29.9385	5.43434	18.3707	5.43384	22.1377	5.43384	27.9173	5.43333	27.179	5.43434	18.1552	5.43384	20.1678	5.43384	20.2002
5.43838	17.8945	5.43889	29.9712	5.43939	18.3999	5.43939	22.1685	5.43838	27.9496	5.43838	27.2069	5.4399	18.1846	5.43838	20.1975	5.43889	20.2313
5.44293	17.923	5.44343	30.0062	5.44495	18.4291	5.44394	22.199	5.44343	27.9815	5.44444	27.2353	5.44444	18.2142	5.44343	20.2272	5.44343	20.2641
5.44899	17.9516	5.44848	30.0385	5.45	18.4591	5.44899	22.2309	5.44899	28.0126	5.4495	27.2644	5.44949	18.2431	5.44848	20.2565	5.44949	20.2954
5.45354	17.981	5.45353	30.0714	5.45505	18.4892	5.45404	22.2618	5.45354	28.0453	5.45455	27.2935	5.45455	18.2729	5.45354	20.2868	5.45404	20.327
5.45859	18.0084	5.45909	30.1022	5.4596	18.519	5.45909	22.2922	5.45909	28.0779	5.45909	27.3225	5.45909	18.3019	5.45859	20.3164	5.45909	20.3579
5.46364	18.0377	5.46414	30.1358	5.46515	18.5493	5.46465	22.3234	5.46465	28.1097	5.46465	27.3512	5.46515	18.3302	5.46414	20.3465	5.46414	20.3887
5.46869	18.0667	5.46869	30.1677	5.4697	18.5773	5.4697	22.3532	5.46919	28.1443	5.46919	27.3802	5.4702	18.359	5.46919	20.3772	5.46919	20.4203
5.47323	18.0939	5.47374	30.1997	5.47475	18.6077	5.47424	22.3839	5.47374	28.1774	5.47424	27.4086	5.47475	18.3893	5.47424	20.4076	5.47424	20.4516
5.47879	18.1223	5.47879	30.2322	5.4798	18.6366	5.4798	22.4142	5.47929	28.209	5.47929	27.4368	5.4798	18.4188	5.4798	20.4383	5.47929	20.4842
5.48384	18.1504	5.48384	30.2638	5.48485	18.6646	5.48434	22.4468	5.48434	28.241	5.48485	27.4646	5.48535	18.4486	5.48434	20.4685	5.48434	20.5154
5.48889	18.1781	5.48939	30.2951	5.4899	18.6947	5.48939	22.4762	5.48939	28.2731	5.4899	27.4929	5.4904	18.4784	5.48939	20.4988	5.4899	20.5464
5.49394	18.2069	5.49444	30.3271	5.49444	18.7242	5.49444	22.5074	5.49444	28.3053	5.49495	27.5214	5.49545	18.5078	5.49444	20.5296	5.49495	20.5784
5.49848	18.2381	5.49899	30.359	5.5	18.7533	5.5	22.5389	5.49949	28.3383	5.5	27.5502	5.50051	18.5372	5.49899	20.5621	5.5	20.6101
5.50354	18.2669	5.50454	30.3918	5.50505	18.7823	5.50455	22.5707	5.50404	28.3705	5.50505	27.579	5.50556	18.5667	5.50404	20.5923	5.50505	20.6412
5.50859	18.295	5.5096	30.4238	5.5096	18.8124	5.5101	22.6024	5.5096	28.4033	5.51061	27.6083	5.51061	18.5964	5.5096	20.6224	5.5096	20.6733
5.51364	18.323	5.51465	30.4554	5.51515	18.8403	5.51465	22.6336	5.51364	28.4363	5.51515	27.6366	5.51465	18.6264	5.51465	20.653	5.51566	20.7039
5.51869	18.3512	5.5197	30.4878	5.5202	18.8688	5.5202	22.6646	5.51919	28.4702	5.5197	27.6646	5.5197	18.6578	5.5197	20.6831	5.5202	20.7348
5.52424	18.3803	5.52424	30.5193	5.52525	18.8979	5.52475	22.6963	5.52525	28.5024	5.52525	27.6922	5.52525	18.6861	5.52475	20.7137	5.52475	20.7659
5.52929	18.4092	5.5298	30.551	5.5303	18.9274	5.5303	22.7272	5.52879	28.5356	5.53081	27.7203	5.5298	18.7155	5.52929	20.7443	5.5303	20.7969
5.53434	18.4386	5.53485	30.5816	5.53586	18.9578	5.53485	22.7577	5.53384	28.5679	5.53586	27.7499	5.53485	18.7455	5.53485	20.775	5.53535	20.8281
5.5404	18.4684	5.5399	30.6132	5.5404	18.9878	5.5399	22.7881	5.5399	28.6	5.54141	27.7774	5.5404	18.7744	5.5399	20.8057	5.5404	20.8592
5.54495	18.4979	5.54444	30.6459	5.54546	19.017	5.54545	22.8201	5.54495	28.6321	5.54596	27.806	5.54545	18.8047	5.54495	20.8361	5.54545	20.8905
5.5495	18.5279	5.54949	30.6779	5.55051	19.0466	5.55051	22.8514	5.55	28.6641	5.55101	27.8344	5.55051	18.835	5.55051	20.8671	5.55051	20.9218
5.55505	18.5578	5.55454	30.7107	5.55505	19.0762	5.55505	22.8821	5.55455	28.6948	5.55556	27.8631	5.55606	18.8654	5.55505	20.898	5.55555	20.9531
5.5601	18.5888	5.5601	30.7415	5.5601	19.1045	5.5601	22.9126	5.5596	28.7264	5.56061	27.8911	5.56111	18.8959	5.5601	20.9294	5.56061	20.985
5.56515	18.6181	5.56515	30.7735	5.56566	19.1326	5.56566	22.9431	5.56465	28.7593	5.56616	27.9194	5.56616	18.9263	5.56515	20.96	5.56566	21.0163
5.5702	18.6475	5.5702	30.807	5.57121	19.1626	5.57071	22.9735	5.5697	28.7912	5.57121	27.9482	5.57121	18.9578	5.5702	20.9903	5.5702	21.0484
5.57525	18.6769	5.57525	30.8381	5.57576	19.192	5.57576	23.0057	5.57475	28.8233	5.57626	27.977	5.57626	18.9872	5.57525	21.0204	5.57576	21.0787
5.5798	18.7066	5.5803	30.8706	5.58081	19.2217	5.5803	23.0387	5.57929	28.8564	5.58131	28.0063	5.58131	19.0176	5.5803	21.0502	5.58081	21.1108
5.58535	18.7362	5.58535	30.9023	5.58535	19.2504	5.58586	23.0695	5.58485	28.8879	5.58586	28.0343	5.58636	19.0496	5.58485	21.0807	5.58535	21.1407
5.5904	18.7652	5.59091	30.9344	5.5904	19.2791	5.59091	23.1004	5.5904	28.9198	5.59141	28.062	5.59192	19.0797	5.5904	21.111	5.5904	21.1727
5.59495	18.7932	5.59545	30.9667	5.59546	19.3076	5.59545	23.1314	5.59495	28.953	5.59646	28.0902	5.59646	19.1088	5.59546	21.1407	5.59545	21.2025
5.6005	18.8224	5.60051	31.0005	5.60101	19.3359	5.60101	23.1626	5.6	28.9859	5.60101	28.1189	5.60101	19.1389	5.6	21.1703	5.60051	21.2332
5.60606	18.8507	5.60556	31.0328	5.60606	19.3658	5.60606	23.1939	5.60606	29.0183	5.60606	28.1484	5.60606	19.169	5.60505	21.199	5.60556	21.264
5.61061	18.88	5.61061	31.0638	5.61111	19.3951	5.61111	23.2261	5.61162	29.0521	5.61111	28.1751	5.61111	19.1998	5.6101	21.2302	5.61111	21.2945
5.61566	18.9103	5.61515	31.0948	5.61616	19.424	5.61616	23.2572	5.61616	29.0863	5.61616	28.2041	5.61616	19.2294	5.61515	21.2596	5.61566	21.3249
5.62121	18.9381	5.62071	31.1266	5.62121	19.4534	5.62121	23.2888	5.62071	29.1214	5.62172	28.2311	5.62071	19.2599	5.6202	21.29	5.62071	21.3568
5.62626	18.9684	5.62576	31.1583	5.62677	19.4827	5.62626	23.3202	5.62576	29.1526	5.62626	28.2586	5.62626	19.2896	5.62576	21.32	5.62626	21.3876
5.63081	18.9973	5.63131	31.1897	5.63232	19.513	5.63081	23.3516	5.6303	29.1864	5.63131	28.2865	5.63131	19.3199	5.63081	21.3505	5.63131	21.4185
5.63535	19.0258	5.63586	31.221	5.63687	19.5428	5.63586	23.3843	5.63535	29.2182	5.63687	28.3146	5.63687	19.3493	5.63535	21.3813	5.63636	21.4494
5.6404	19.0545	5.6404	31.2529	5.64141	19.5726	5.64091	23.4147	5.64091	29.2508	5.64192	28.343	5.64141	19.3792	5.6404	21.4123	5.64141	21.4825
5.64596	19.0835	5.64596	31.2846	5.64647	19.603	5.64596	23.4451	5.64596	29.2828	5.64697	28.371	5.64697	19.4086	5.64596	21.4431	5.64596	21.5143
5.65101	19.1119	5.65101	31.318	5.65101	19.6311	5.65101	23.4762	5.65101	29.3149	5.65152	28.399	5.65202	19.438	5.65152	21.4741	5.65152	21.5447
5.65606	19.1413	5.65606	31.3498	5.65657	19.6601	5.65606	23.5078	5.65606	29.3475	5.65657	28.4266	5.65657	19.4681	5.65657	21.5048	5.65657	21.5761
5.66061	19.1709	5.66162	31.3816	5.66162	19.6899	5.66111	23.5386	5.66111	29.3799	5.66212	28.4552	5.66162	19.4977	5.66162	21.5358	5.66162	21.6078
5.66515	19.1989	5.66667	31.4128	5.66667	19.7209	5.66667	23.5705	5.66566	29.412	5.66717	28.4829	5.66717	19.5291	5.66616	21.5666	5.66667	21.6388
5.67071	19.2271	5.67172	31.4444	5.67172	19.75	5.67172	23.6018	5.67121	29.4457	5.67172	28.5106	5.67172	19.5594	5.67071	21.5976	5.67172	21.6701
5.67576	19.2548	5.67626	31.476	5.67677	19.7796	5.67626	23.6325	5.67576	29.477	5.67727	28.5383	5.67727	19.5899	5.67576	21.6283	5.67626	21.7023
5.6803	19.2834	5.68182	31.508	5.68182	19.8098	5.68131	23.6628	5.68081	29.5104	5.68182	28.566	5.68182	19.6194	5.68131	21.6592	5.68131	21.7316
5.68636	19.312	5.68687	31.5393	5.68636	19.8397	5.68636	23.6955	5.68586	29.5421	5.68737	28.5934	5.68687	19.6491	5.68636	21.6897	5.68687	21.7618
5.69192	19.3415	5.69141	31.5714	5.69192	19.87	5.69192	23.7262	5.69141	29.575	5.69242	28.6202	5.69192	19.6786	5.69141	21.721	5.69192	21.7925
5.69647	19.3708	5.69647	31.602	5.69647	19.8994	5.69646	23.7577	5.69646	29.607	5.69747	28.6473	5.69697	19.7091	5.69646	21.7531	5.69646	21.8243
5.70152	19.3997	5.70101	31.6325	5.70202	19.9294	5.70101	23.7881	5.70101	29.6392	5.70202	28.676	5.70202	19.7393	5.70151	21.7832	5.70202	21.8542
5.70707	19.4291	5.70606	31.6633	5.70758	19.9587	5.70707	23.819	5.70657	29.6715	5.70707	28.7029	5.70758	19.7693	5.70606	21.8135	5.70657	21.8839
5.71162	19.4596	5.71162	31.6939	5.71212	19.9891	5.71212	23.8507	5.71111	29.7038	5.71162	28.7297	5.71263	19.7995	5.71162	21.8436	5.71212	21.9134
5.71667	19.4887	5.71667	31.725	5.71717	20.0205	5.71667	23.8839	5.71616	29.7364	5.71667	28.7558	5.71717	19.8304	5.71667	21.8757	5.71768	21.9441
5.72121	19.5184	5.72172	31.7556	5.72172	20.0505	5.72222	23.9152	5.72172	29.7684	5.72172	28.7825	5.72273	19.8594	5.72121	21.9058	5.72273	21.9757
5.72626	19.5478	5.72677	31.787	5.72727	20.08	5.72677	23.946	5.72626	29.8007	5.72677	28.809	5.72778	19.8896	5.72626	21.9367	5.72727	22.0067
5.73182	19.5768	5.73182	31.8187	5.73182	20.1097	5.73232	23.9766	5.73081	29.8329	5.73182	28.8366	5.73283	19.9195	5.73182	21.9681	5.73232	22.0394
5.73737	19.6051	5.73737	31.8501	5.73687	20.1392	5.73737	24.0076	5.73586	29.8635	5.73687	28.8636	5.73737	19.9499	5.73687	21.9995	5.73737	22.0712
5.74293	19.6339	5.74242	31.8813	5.74293	20.1692	5.74242	24.039	5.74141	29.8959	5.74242	28.8925	5.74293	19.9797	5.74141	22.0302	5.74293	22.1026
5.74697	19.6633	5.74697	31.912	5.74747	20.1988	5.74646	24.0703	5.74697	29.9299	5.74747	28.9195	5.74798	20.0104	5.74646	22.062	5.74747	22.134
5.75152	19.6933	5.75253	31.9433	5.75303	20.228	5.75202	24.1008	5.75253	29.9615	5.75202	28.9482	5.75303	20.0409	5.75151	22.0935	5.75253	22.1648
5.75657	19.7209	5.75758	31.9762	5.75808	20.2578	5.75657	24.1311	5.75758	29.9948	5.75758	28.9775	5.75808	20.071	5.75657	22.1243	5.75707	22.196
5.76162	19.7507	5.76263	32.0077	5.76313	20.2901	5.76263	24.1634	5.76212	30.029	5.76313	29.0051	5.76313	20.1022	5.76263	22.1552	5.76263	22.2271
5.76768	19.7787	5.76768	32.0383	5.76818	20.3209	5.76717	24.1945	5.76717	30.0621	5.76818	29.0332	5.76768	20.1322	5.76717	22.1866	5.76818	22.2579
5.77273	19.8094	5.77273	32.0693	5.77374	20.3505	5.77323	24.2252	5.77172	30.0949	5.77273	29.0612	5.77323	20.1626	5.77172	22.2182	5.77273	22.2891
5.77727	19.8396	5.77677	32.1001	5.77828	20.3801	5.77778	24.2565	5.77677	30.1271	5.77778	29.0902	5.77828	20.1931	5.77677	22.2489	5.77778	22.3197
5.78182	19.8684	5.78182	32.1304	5.78333	20.4104	5.78283	24.2877	5.78232	30.1612	5.78333	29.1182	5.78333	20.2245	5.78232	22.2801	5.78232	22.3494
5.78687	19.897	5.78737	32.1608	5.78788	20.4398	5.78788	24.3189	5.78737	30.1947	5.78838	29.1468	5.78788	20.2557	5.78788	22.312	5.78737	22.3812
5.79192	19.9246	5.79293	32.1916	5.79293	20.4693	5.79343	24.3499	5.79242	30.2272	5.79293	29.1758	5.79293	20.2863	5.79242	22.344	5.79293	22.4117
5.79697	19.9554	5.79798	32.2239	5.79849	20.4988	5.79798	24.3812	5.79748	30.2592	5.79798	29.203	5.79798	20.3169	5.79798	22.376	5.79747	22.4423
5.80202	19.9844	5.80303	32.2541	5.80354	20.5284	5.80253	24.4135	5.80253	30.2928	5.80303	29.2297	5.80303	20.3465	5.80252	22.4061	5.80253	22.4735
5.80707	20.0132	5.80808	32.2861	5.80808	20.557	5.80808	24.4428	5.80758	30.3253	5.80808	29.2569	5.80808	20.3776	5.80808	22.4379	5.80758	22.5035
5.81212	20.0424	5.81263	32.3173	5.81364	20.5874	5.81263	24.473	5.81263	30.3576	5.81263	29.2835	5.81364	20.4073	5.81313	22.47	5.81263	22.5351
5.81768	20.0708	5.81818	32.3476	5.81869	20.617	5.81768	24.5041	5.81667	30.3898	5.81818	29.3118	5.81818	20.44	5.81818	22.503	5.81818	22.5665
5.82273	20.1004	5.82323	32.3789	5.82374	20.6481	5.82323	24.5333	5.82222	30.4223	5.82323	29.3388	5.82323	20.4716	5.82323	22.5343	5.82323	22.5982
5.82778	20.1303	5.82828	32.41	5.82828	20.6781	5.82778	24.5633	5.82727	30.4547	5.82879	29.3668	5.82879	20.5026	5.82828	22.5659	5.82828	22.6312
5.83232	20.16	5.83333	32.4419	5.83384	20.7086	5.83283	24.5933	5.83232	30.487	5.83384	29.3949	5.83384	20.5331	5.83333	22.5964	5.83333	22.6623
5.83788	20.1895	5.83838	32.473	5.83889	20.7396	5.83838	24.6251	5.83737	30.5195	5.83838	29.4233	5.83889	20.5638	5.83838	22.6269	5.83788	22.6936
5.84293	20.2192	5.84343	32.5043	5.84394	20.7699	5.84394	24.6568	5.84343	30.5532	5.84343	29.4501	5.84394	20.595	5.84293	22.6576	5.84293	22.7242
5.84798	20.2491	5.84798	32.5354	5.84849	20.8003	5.84899	24.688	5.84798	30.5855	5.84899	29.4771	5.84899	20.6264	5.84798	22.6886	5.84798	22.7552
5.85303	20.2788	5.85303	32.5662	5.85303	20.8305	5.85404	24.7193	5.85303	30.6186	5.85404	29.504	5.85404	20.6575	5.85252	22.7195	5.85303	22.7856
5.85859	20.308	5.85808	32.5968	5.85859	20.8595	5.85909	24.7507	5.85859	30.6515	5.85859	29.5314	5.85909	20.6883	5.85758	22.7498	5.85858	22.8175
5.86364	20.3368	5.86212	32.6271	5.86364	20.8893	5.86414	24.7841	5.86313	30.6835	5.86414	29.5592	5.86364	20.7194	5.86263	22.7814	5.86313	22.8493
5.86869	20.3671	5.86818	32.6575	5.86869	20.9187	5.86869	24.8143	5.86818	30.715	5.86919	29.5872	5.86919	20.7499	5.86818	22.8115	5.86869	22.8803
5.87424	20.3967	5.87323	32.6888	5.87424	20.9487	5.87374	24.846	5.87323	30.7474	5.87374	29.6146	5.87374	20.7792	5.87374	22.8428	5.87424	22.9122
5.87929	20.4269	5.87828	32.7203	5.87879	20.9785	5.87929	24.876	5.87828	30.7801	5.87879	29.6423	5.87879	20.8117	5.87879	22.8744	5.87879	22.9432
5.88384	20.4567	5.88333	32.7508	5.88384	21.0084	5.88384	24.9069	5.88384	30.8126	5.88333	29.67	5.88434	20.8417	5.88333	22.9057	5.88434	22.9743
5.88939	20.4871	5.88838	32.7815	5.88889	21.0384	5.88838	24.9373	5.88788	30.8451	5.88838	29.6977	5.88889	20.8719	5.88889	22.9375	5.88939	23.0056
5.89394	20.517	5.89343	32.8124	5.89343	21.069	5.89394	24.9676	5.89293	30.8794	5.89394	29.7254	5.89445	20.9028	5.89343	22.9688	5.89445	23.0365
5.89848	20.546	5.89899	32.844	5.89849	21.1001	5.89899	24.9981	5.89798	30.9116	5.89899	29.753	5.89949	20.9331	5.89848	22.9998	5.89899	23.0681
5.90354	20.5752	5.90404	32.8747	5.90404	21.13	5.90455	25.0296	5.90253	30.9432	5.90404	29.7807	5.90455	20.966	5.90404	23.0304	5.90455	23.0997
5.90859	20.6036	5.90909	32.9058	5.90859	21.1593	5.9096	25.0606	5.90859	30.9748	5.90909	29.8099	5.9096	20.9966	5.90859	23.0624	5.9096	23.1319
5.91414	20.6338	5.91414	32.937	5.91414	21.1907	5.91465	25.0916	5.91414	31.0064	5.91364	29.8378	5.91465	21.0273	5.91414	23.0927	5.91465	23.1634
5.91919	20.6635	5.91919	32.9694	5.91869	21.2224	5.91919	25.1227	5.9197	31.0393	5.91919	29.8658	5.9197	21.0577	5.91869	23.1246	5.9197	23.195
5.92424	20.6928	5.92424	33.001	5.92424	21.2537	5.92475	25.1544	5.92424	31.0742	5.92424	29.8937	5.92525	21.0893	5.92374	23.1559	5.92424	23.227
5.92929	20.7222	5.92929	33.0326	5.92929	21.2852	5.9298	25.1848	5.9298	31.1073	5.92929	29.9219	5.9298	21.1198	5.92929	23.187	5.92929	23.2584
5.93434	20.7517	5.93434	33.0638	5.93485	21.3165	5.93485	25.2159	5.93485	31.1409	5.93434	29.9504	5.93485	21.1505	5.93434	23.2187	5.93434	23.2902
5.93889	20.7812	5.93889	33.0946	5.93939	21.3473	5.9399	25.2468	5.93889	31.174	5.93939	29.9789	5.9399	21.1814	5.93889	23.2499	5.9399	23.3224
5.94343	20.8103	5.94394	33.1252	5.94495	21.3781	5.94444	25.2781	5.94394	31.2072	5.94394	30.007	5.94495	21.2123	5.94394	23.2826	5.94444	23.3531
5.94899	20.8403	5.94899	33.156	5.94949	21.409	5.9495	25.3071	5.94949	31.2396	5.95	30.0354	5.95	21.2433	5.94949	23.3129	5.9495	23.3839
5.95354	20.8699	5.95404	33.187	5.95505	21.4402	5.95505	25.3383	5.95455	31.2724	5.95505	30.0631	5.95455	21.2738	5.95454	23.345	5.95505	23.4145
5.9596	20.9	5.95909	33.2189	5.9601	21.472	5.9596	25.3691	5.9596	31.3058	5.9601	30.0915	5.9596	21.3045	5.9596	23.3756	5.9596	23.4452
5.96465	20.9294	5.96414	33.2495	5.96515	21.5018	5.96465	25.4013	5.96465	31.3374	5.96465	30.1196	5.96515	21.3356	5.96465	23.4067	5.96465	23.4777
5.9697	20.9587	5.96919	33.2801	5.9702	21.5344	5.9697	25.4325	5.96919	31.37	5.9702	30.1478	5.9702	21.3653	5.96919	23.4393	5.9697	23.5082
5.97374	20.9884	5.97424	33.3109	5.97525	21.5655	5.97424	25.4625	5.97424	31.4021	5.97525	30.1765	5.97525	21.3956	5.97424	23.4695	5.97475	23.5395
5.97828	21.0179	5.97929	33.3418	5.9798	21.5956	5.9798	25.4914	5.97929	31.4347	5.9798	30.2047	5.9803	21.4256	5.9798	23.502	5.9798	23.5705
5.98434	21.0459	5.98485	33.373	5.98485	21.6279	5.98535	25.5222	5.98434	31.4674	5.98485	30.2324	5.98535	21.4563	5.98434	23.5333	5.98485	23.6019
5.98939	21.0745	5.98939	33.4039	5.9904	21.6585	5.9899	25.5527	5.98939	31.5005	5.9904	30.2592	5.9904	21.4866	5.9899	23.5653	5.9899	23.6337
5.99394	21.1034	5.99495	33.4352	5.99596	21.6877	5.99495	25.5846	5.99495	31.5333	5.99545	30.2877	5.99545	21.5183	5.99495	23.5973	5.99545	23.6643
5.9995	21.1327	6	33.4681	6	21.7192	5.9995	25.6152	6	31.5659	6.00051	30.3156	6.0005	21.548	6	23.6287	6	23.6962
6.00404	21.1619	6.00505	33.4997	6.00505	21.751	6.00505	25.6442	6.00505	31.6003	6.00505	30.3432	6.00556	21.5791	6.00454	23.6616	6.00556	23.7274
6.00909	21.1904	6.0101	33.5322	6.0101	21.781	6.01061	25.6746	6.0101	31.633	6.01111	30.37	6.01061	21.6088	6.0101	23.6929	6.01061	23.7598
6.01515	21.2208	6.01515	33.5636	6.01566	21.8113	6.01515	25.7059	6.01515	31.6662	6.01566	30.3979	6.01566	21.6393	6.01515	23.7226	6.01515	23.7922
6.0202	21.2502	6.0202	33.5946	6.0202	21.8419	6.0197	25.738	6.0202	31.6988	6.0202	30.4265	6.0202	21.67	6.0202	23.7554	6.0202	23.8225
6.02424	21.2805	6.02525	33.6267	6.02576	21.8723	6.02525	25.7694	6.02525	31.7312	6.02576	30.4544	6.02576	21.7	6.02525	23.7873	6.02525	23.8538
6.02929	21.3097	6.0298	33.6583	6.0303	21.9028	6.0303	25.8004	6.0298	31.7633	6.0303	30.4823	6.03081	21.7307	6.0298	23.8195	6.0303	23.8848
6.03485	21.3391	6.03485	33.6892	6.03535	21.9329	6.03586	25.8318	6.03485	31.7965	6.03586	30.5095	6.03586	21.7606	6.03485	23.8515	6.03586	23.9163
6.0399	21.3685	6.0399	33.7204	6.0404	21.964	6.04091	25.8638	6.03939	31.8285	6.04091	30.5367	6.0404	21.7905	6.0404	23.8833	6.04091	23.9481
6.04495	21.3986	6.04495	33.7531	6.04546	21.9949	6.04596	25.8953	6.04545	31.8599	6.04545	30.5635	6.04596	21.8202	6.04545	23.9154	6.04596	23.9806
6.0505	21.4304	6.05	33.7837	6.05051	22.0257	6.05101	25.9268	6.05101	31.8924	6.05051	30.5904	6.05101	21.85	6.05051	23.9473	6.05152	24.012
6.05556	21.4595	6.05505	33.8151	6.05606	22.0565	6.05556	25.9585	6.05556	31.9253	6.05505	30.6166	6.05606	21.8814	6.05556	23.979	6.05606	24.0448
6.06061	21.4893	6.0601	33.8466	6.06061	22.0871	6.06061	25.9883	6.06111	31.9588	6.06061	30.6434	6.06061	21.9118	6.06061	24.0104	6.06111	24.0757
6.06566	21.5192	6.06515	33.8775	6.06515	22.1178	6.06566	26.0189	6.06566	31.9918	6.06515	30.6696	6.06616	21.9425	6.06566	24.0421	6.06616	24.1063
6.0702	21.5494	6.07071	33.9088	6.07071	22.1481	6.07071	26.0494	6.07071	32.0258	6.07071	30.6989	6.07071	21.9731	6.07071	24.0731	6.07071	24.1378
6.07525	21.5794	6.07576	33.9393	6.07677	22.1788	6.07576	26.081	6.07525	32.0589	6.07576	30.7262	6.07626	22.0033	6.07576	24.1049	6.07576	24.1708
6.08081	21.609	6.08081	33.9713	6.08131	22.2119	6.08081	26.1121	6.0803	32.0892	6.08081	30.754	6.08131	22.0338	6.08131	24.1365	6.08131	24.2011
6.08586	21.6387	6.08535	34.0046	6.08636	22.2429	6.08636	26.1435	6.08535	32.1223	6.08586	30.7813	6.08636	22.0657	6.08586	24.1692	6.08636	24.2314
6.0904	21.6683	6.0904	34.0348	6.09141	22.274	6.09141	26.1758	6.0904	32.1549	6.09091	30.8087	6.09141	22.0962	6.0904	24.2002	6.09141	24.2622
6.09596	21.698	6.09647	34.0659	6.09647	22.3047	6.09646	26.2077	6.09596	32.1881	6.09596	30.8366	6.09646	22.1267	6.09545	24.2313	6.09596	24.293
6.1005	21.729	6.10101	34.0983	6.10101	22.3355	6.10101	26.2397	6.10101	32.2209	6.10101	30.8655	6.10202	22.1579	6.10101	24.2626	6.10101	24.3252
6.10505	21.7588	6.10606	34.1291	6.10657	22.3668	6.10606	26.2703	6.10606	32.2536	6.10657	30.894	6.10707	22.1889	6.10606	24.2945	6.10606	24.3555
6.1101	21.7887	6.11111	34.1607	6.11162	22.3978	6.11111	26.301	6.11111	32.2862	6.11162	30.9219	6.11212	22.2215	6.11111	24.3258	6.11061	24.3863
6.11566	21.8184	6.11616	34.1923	6.11667	22.4289	6.11616	26.3323	6.11616	32.3202	6.11616	30.9484	6.11717	22.2522	6.11566	24.3571	6.11566	24.417
6.12071	21.8481	6.12071	34.2248	6.12121	22.4602	6.12172	26.3632	6.12121	32.3516	6.12172	30.9754	6.12222	22.2829	6.12172	24.3896	6.12071	24.4478
6.12677	21.8777	6.12576	34.2564	6.12626	22.4915	6.12626	26.3957	6.12576	32.3851	6.12677	31.0035	6.12677	22.3146	6.12677	24.4207	6.12626	24.4788
6.13131	21.9071	6.13131	34.2873	6.13131	22.5225	6.13182	26.4267	6.13131	32.4176	6.13131	31.0302	6.13182	22.3451	6.13131	24.4521	6.13081	24.5106
6.13636	21.937	6.13636	34.3177	6.13687	22.5535	6.13636	26.4584	6.13636	32.4497	6.13687	31.058	6.13687	22.3753	6.13586	24.4831	6.13586	24.5423
6.14141	21.9682	6.14091	34.3485	6.14192	22.585	6.14141	26.489	6.14141	32.4831	6.14091	31.085	6.14192	22.4057	6.14141	24.5133	6.14091	24.5745
6.14596	21.9973	6.14647	34.3806	6.14697	22.618	6.14646	26.5197	6.14646	32.5162	6.14697	31.1122	6.14697	22.4357	6.14646	24.5449	6.14697	24.6055
6.15152	22.0262	6.15101	34.4113	6.15152	22.6497	6.15151	26.5504	6.15152	32.5478	6.15202	31.1394	6.15151	22.4667	6.15151	24.5761	6.15152	24.6371
6.15606	22.0558	6.15606	34.4436	6.15657	22.6803	6.15657	26.5806	6.15657	32.5827	6.15657	31.167	6.15707	22.4979	6.15707	24.6084	6.15707	24.6682
6.16111	22.0851	6.16162	34.4774	6.16212	22.711	6.16162	26.6112	6.16111	32.616	6.16212	31.1947	6.16212	22.5287	6.16212	24.6411	6.16162	24.6999
6.16667	22.1157	6.16616	34.5094	6.16667	22.7419	6.16667	26.6427	6.16667	32.6484	6.16717	31.2221	6.16717	22.5617	6.16717	24.6729	6.16717	24.7332
6.17172	22.1467	6.17121	34.5418	6.17172	22.7742	6.17172	26.674	6.17172	32.6805	6.17222	31.2502	6.17222	22.593	6.17172	24.7051	6.17222	24.7645
6.17626	22.1769	6.17677	34.5735	6.17727	22.806	6.17677	26.7048	6.17677	32.7144	6.17727	31.2775	6.17727	22.6242	6.17677	24.7371	6.17727	24.7959
6.18081	22.2071	6.18182	34.606	6.18283	22.838	6.18182	26.7355	6.18182	32.7461	6.18182	31.3055	6.18232	22.6561	6.18232	24.7677	6.18182	24.8272
6.18586	22.2361	6.18687	34.6377	6.18737	22.8696	6.18687	26.7672	6.18687	32.7789	6.18737	31.334	6.18687	22.6881	6.18687	24.7994	6.18687	24.8589
6.19091	22.2656	6.19192	34.6702	6.19242	22.9017	6.19242	26.7987	6.19242	32.8115	6.19293	31.3618	6.19242	22.7196	6.19192	24.8304	6.19192	24.8913
6.19647	22.2951	6.19697	34.7022	6.19697	22.9333	6.19697	26.8301	6.19697	32.8447	6.19697	31.3889	6.19748	22.7498	6.19697	24.8618	6.19646	24.9227
6.20152	22.325	6.20152	34.7334	6.20253	22.9654	6.20151	26.8627	6.20202	32.8775	6.20252	31.416	6.20252	22.7819	6.20202	24.8932	6.20202	24.9535
6.20707	22.3554	6.20707	34.7638	6.20758	22.9976	6.20707	26.8927	6.20657	32.9099	6.20758	31.4433	6.20758	22.8133	6.20707	24.9238	6.20707	24.9855
6.21212	22.3863	6.21162	34.7953	6.21212	23.0289	6.21263	26.9236	6.21162	32.9416	6.21263	31.4712	6.21263	22.844	6.21212	24.955	6.21212	25.0175
6.21717	22.4156	6.21616	34.8264	6.21717	23.0608	6.21717	26.9553	6.21717	32.9738	6.21717	31.4997	6.21768	22.8765	6.21717	24.9862	6.21717	25.0484
6.22222	22.4482	6.22121	34.8563	6.22273	23.093	6.22222	26.9863	6.22222	33.0063	6.22222	31.5259	6.22273	22.9084	6.22222	25.0169	6.22222	25.0795
6.22677	22.4786	6.22626	34.8878	6.22778	23.1263	6.22778	27.0174	6.22727	33.0393	6.22828	31.5526	6.22778	22.9399	6.22727	25.0478	6.22778	25.1126
6.23131	22.5071	6.23182	34.919	6.23232	23.1587	6.23283	27.0485	6.23232	33.0714	6.23232	31.58	6.23283	22.9705	6.23283	25.0813	6.23283	25.1434
6.23687	22.5364	6.23687	34.949	6.23737	23.1903	6.23737	27.0803	6.23737	33.1037	6.23737	31.6068	6.23788	23.0024	6.23788	25.1131	6.23737	25.1754
6.24192	22.5663	6.24192	34.9809	6.24242	23.2233	6.24293	27.1112	6.24242	33.1369	6.24293	31.6355	6.24293	23.0341	6.24293	25.1449	6.24293	25.2068
6.24697	22.5962	6.24747	35.0135	6.24798	23.2547	6.24748	27.1424	6.24748	33.1689	6.24849	31.6632	6.24798	23.0661	6.24798	25.1761	6.24798	25.2382
6.25202	22.6266	6.25253	35.0439	6.25303	23.2889	6.25303	27.1734	6.25253	33.2016	6.25354	31.6916	6.25303	23.0976	6.25252	25.2076	6.25252	25.27
6.25707	22.6575	6.25758	35.0761	6.25808	23.3206	6.25758	27.2046	6.25808	33.2351	6.25758	31.7195	6.25859	23.1291	6.25758	25.24	6.25758	25.3012
6.26212	22.6881	6.26263	35.1071	6.26364	23.3517	6.26263	27.2359	6.26313	33.2673	6.26364	31.7474	6.26364	23.1618	6.26313	25.2712	6.26263	25.3331
6.26717	22.7168	6.26717	35.1392	6.26818	23.3832	6.26818	27.2666	6.26818	33.3003	6.26869	31.775	6.26818	23.1939	6.26818	25.3024	6.26768	25.3635
6.27273	22.7477	6.27222	35.17	6.27323	23.4147	6.27273	27.2982	6.27273	33.3326	6.27323	31.8022	6.27323	23.2238	6.27273	25.3336	6.27222	25.3943
6.27778	22.7773	6.27727	35.2013	6.27828	23.4467	6.27828	27.3292	6.27828	33.3658	6.27778	31.8286	6.27879	23.2551	6.27778	25.366	6.27778	25.4253
6.28232	22.8084	6.28283	35.232	6.28283	23.4797	6.28333	27.3604	6.28333	33.3986	6.28283	31.8546	6.28384	23.2867	6.28283	25.3964	6.28232	25.4562
6.28737	22.8382	6.28788	35.2631	6.28838	23.5109	6.28788	27.3922	6.28788	33.4313	6.28838	31.882	6.28838	23.3195	6.28788	25.4276	6.28788	25.4869
6.29242	22.868	6.29242	35.2941	6.29343	23.5415	6.29293	27.4236	6.29293	33.4644	6.29394	31.9091	6.29343	23.3505	6.29293	25.4577	6.29343	25.5192
6.29747	22.8973	6.29697	35.3255	6.29849	23.5724	6.29798	27.454	6.29798	33.4972	6.29849	31.936	6.29899	23.3817	6.29848	25.4886	6.29848	25.5511
6.30253	22.9279	6.30202	35.3579	6.30404	23.6031	6.30303	27.4842	6.30303	33.5297	6.30303	31.9642	6.30404	23.4134	6.30303	25.5207	6.30303	25.5827
6.30758	22.9581	6.30657	35.3885	6.30909	23.6347	6.30808	27.514	6.30808	33.5623	6.30808	31.991	6.30909	23.4449	6.30808	25.5515	6.30808	25.6143
6.31263	22.988	6.31162	35.4196	6.31364	23.6671	6.31263	27.5448	6.31313	33.5943	6.31313	32.0177	6.31414	23.4771	6.31313	25.5823	6.31313	25.6461
6.31717	23.0174	6.31667	35.4505	6.31869	23.6981	6.31768	27.5761	6.31869	33.626	6.31818	32.0441	6.31919	23.5093	6.31869	25.6139	6.31869	25.6788
6.32273	23.0457	6.32172	35.4817	6.32374	23.7306	6.32323	27.6053	6.32374	33.6581	6.32374	32.0707	6.32374	23.5413	6.32323	25.6453	6.32374	25.7103
6.32828	23.0751	6.32778	35.5133	6.32879	23.7616	6.32879	27.6386	6.32879	33.6902	6.32828	32.0991	6.32879	23.5727	6.32879	25.6774	6.32879	25.7421
6.33384	23.1058	6.33283	35.5449	6.33384	23.7925	6.33384	27.6698	6.33384	33.7226	6.33333	32.1271	6.33384	23.6042	6.33384	25.7094	6.33384	25.7738
6.33838	23.1373	6.33788	35.576	6.33889	23.8235	6.33838	27.7011	6.33889	33.7544	6.33889	32.1547	6.33939	23.6357	6.33889	25.741	6.33889	25.806
6.34394	23.1684	6.34293	35.6073	6.34394	23.8548	6.34343	27.7343	6.34394	33.7861	6.34394	32.1829	6.34394	23.6663	6.34293	25.7739	6.34394	25.8378
6.34848	23.1983	6.34697	35.6387	6.34899	23.886	6.34848	27.7669	6.34899	33.82	6.34899	32.2105	6.3495	23.6978	6.34899	25.8052	6.34899	25.8699
6.35303	23.2281	6.35303	35.6705	6.35455	23.9176	6.35404	27.7985	6.35354	33.8519	6.35404	32.2374	6.35455	23.7291	6.35354	25.8374	6.35354	25.9011
6.35859	23.2566	6.35808	35.7015	6.3596	23.9488	6.35909	27.8304	6.35859	33.8836	6.35909	32.2645	6.35859	23.7618	6.35808	25.8689	6.35859	25.9324
6.36364	23.2874	6.36313	35.7337	6.36414	23.9806	6.36364	27.8618	6.36414	33.9151	6.36364	32.2907	6.36465	23.7919	6.36364	25.9009	6.36364	25.9634
6.36869	23.3161	6.36768	35.7654	6.3697	24.0116	6.36919	27.8933	6.36919	33.9469	6.36919	32.3174	6.36919	23.8233	6.36869	25.9318	6.36869	25.9949
6.37374	23.3466	6.37424	35.7977	6.37475	24.044	6.37424	27.9246	6.37424	33.9804	6.37424	32.3455	6.37374	23.8548	6.37374	25.9627	6.37323	26.027
6.37879	23.3764	6.37929	35.8299	6.37929	24.0754	6.37879	27.9559	6.37879	34.0102	6.37879	32.373	6.37828	23.8866	6.37879	25.9945	6.37879	26.0582
6.38384	23.4053	6.38333	35.862	6.38434	24.1067	6.38384	27.9871	6.38384	34.0434	6.38384	32.4017	6.38333	23.917	6.38384	26.0261	6.38384	26.0906
6.38838	23.4354	6.38788	35.8937	6.3899	24.1381	6.38889	28.0176	6.38939	34.0752	6.38939	32.4294	6.38838	23.9465	6.38889	26.0579	6.38939	26.1221
6.39394	23.4644	6.39293	35.925	6.39495	24.1703	6.39394	28.0489	6.39444	34.1071	6.39444	32.4564	6.39444	23.9776	6.39394	26.0909	6.39444	26.1555
6.39848	23.4939	6.39848	35.9556	6.39949	24.204	6.39899	28.0802	6.39899	34.1386	6.39949	32.4837	6.39899	24.0093	6.39949	26.1213	6.39899	26.1871
6.40354	23.5232	6.40354	35.9875	6.40455	24.2349	6.40404	28.1118	6.40354	34.1696	6.40455	32.5112	6.40505	24.0425	6.40454	26.1552	6.40404	26.2189
6.40909	23.553	6.40909	36.0197	6.4096	24.2667	6.4096	28.1425	6.40859	34.2003	6.4096	32.5385	6.40859	24.0745	6.4096	26.1869	6.4096	26.2507
6.41414	23.5821	6.41414	36.0534	6.41515	24.2972	6.41465	28.1735	6.41414	34.2313	6.41515	32.5665	6.41414	24.1071	6.41465	26.2192	6.41414	26.2828
6.41919	23.6126	6.41919	36.0859	6.4202	24.3289	6.4197	28.2053	6.41869	34.2628	6.4202	32.5958	6.4197	24.1388	6.4197	26.2528	6.4197	26.3155
6.42475	23.6427	6.42424	36.1184	6.42525	24.3624	6.42525	28.2369	6.42374	34.2951	6.42525	32.6242	6.42525	24.1725	6.42475	26.285	6.42424	26.3471
6.42929	23.6724	6.42929	36.1511	6.42929	24.3936	6.4303	28.2697	6.42929	34.3268	6.4298	32.6515	6.4303	24.2041	6.42929	26.3168	6.42929	26.3791
6.43434	23.7018	6.43434	36.1836	6.43485	24.4232	6.43535	28.301	6.43434	34.359	6.43485	32.6777	6.43586	24.2365	6.43434	26.3494	6.43384	26.4103
6.43939	23.7312	6.43939	36.2161	6.4404	24.4551	6.4399	28.333	6.43939	34.3912	6.43939	32.7042	6.4404	24.2681	6.4399	26.3812	6.43889	26.4413
6.44394	23.7611	6.44444	36.2477	6.44495	24.486	6.44495	28.3637	6.44444	34.4234	6.44394	32.7306	6.44545	24.3003	6.44495	26.4129	6.44444	26.4715
6.4495	23.7907	6.44899	36.2789	6.45051	24.5173	6.45	28.3962	6.44949	34.4562	6.44949	32.7572	6.4505	24.3317	6.44949	26.4442	6.44949	26.5026
6.45404	23.8202	6.45404	36.3106	6.45556	24.5488	6.45505	28.4272	6.45404	34.4893	6.45505	32.7837	6.45505	24.3625	6.45505	26.4754	6.45455	26.5342
6.45909	23.8503	6.45909	36.3421	6.46061	24.5801	6.4601	28.4588	6.4596	34.5207	6.4601	32.8124	6.46061	24.3951	6.4596	26.5085	6.4601	26.567
6.46465	23.8799	6.46414	36.373	6.46566	24.6118	6.46465	28.4911	6.46414	34.5527	6.46515	32.84	6.46515	24.4258	6.46515	26.5403	6.46465	26.6002
6.4697	23.9098	6.4697	36.4058	6.47071	24.643	6.4697	28.522	6.4702	34.5845	6.4702	32.8668	6.47071	24.4567	6.4702	26.5719	6.4697	26.6319
6.47424	23.9402	6.47475	36.4372	6.47576	24.674	6.47525	28.5524	6.47525	34.6172	6.47576	32.8938	6.47576	24.4879	6.47475	26.6039	6.47475	26.664
6.4798	23.9693	6.4798	36.4696	6.48081	24.7049	6.4803	28.5837	6.4798	34.6504	6.4803	32.9206	6.48081	24.5196	6.4803	26.6358	6.4798	26.6956
6.48485	23.9986	6.48434	36.5013	6.48535	24.7354	6.48535	28.6155	6.48485	34.6821	6.48535	32.9477	6.48586	24.5535	6.48535	26.6678	6.48485	26.7262
6.4899	24.0279	6.4899	36.5333	6.49091	24.7662	6.4899	28.6478	6.4899	34.7149	6.4904	32.9747	6.49091	24.5851	6.49091	26.7002	6.4904	26.7591
6.49495	24.0566	6.49545	36.5658	6.49546	24.797	6.49495	28.6795	6.49495	34.7462	6.49545	33.002	6.49596	24.6175	6.49596	26.7328	6.49545	26.7908
6.5005	24.0865	6.50051	36.5995	6.50152	24.8277	6.50051	28.7121	6.5	34.7781	6.50101	33.0292	6.50101	24.6493	6.50051	26.7658	6.50051	26.8239
6.50505	24.1162	6.50505	36.6323	6.50606	24.8594	6.50556	28.7432	6.50505	34.81	6.50606	33.0561	6.50606	24.6811	6.50556	26.7985	6.50556	26.8565
6.5096	24.1469	6.5101	36.6654	6.51111	24.8908	6.51061	28.7751	6.5101	34.8424	6.51162	33.083	6.51111	24.7134	6.5101	26.8308	6.51061	26.8888
6.51465	24.1751	6.51566	36.6975	6.51616	24.9226	6.51566	28.8066	6.51414	34.8749	6.51616	33.1095	6.51616	24.745	6.51515	26.8619	6.51566	26.9209
6.5197	24.2059	6.52071	36.7299	6.52071	24.953	6.52071	28.8384	6.5202	34.9085	6.52121	33.136	6.52121	24.779	6.52071	26.8939	6.5202	26.9528
6.52475	24.2349	6.52525	36.7611	6.52626	24.9832	6.52576	28.8697	6.52424	34.9404	6.52626	33.1626	6.52576	24.8117	6.52525	26.9261	6.52576	26.9848
6.5298	24.264	6.5303	36.7917	6.53131	25.0138	6.5303	28.9014	6.52929	34.9723	6.5303	33.1897	6.53081	24.8434	6.5303	26.9567	6.5303	27.0171
6.53485	24.2934	6.53485	36.8224	6.53586	25.0446	6.53586	28.9333	6.53586	35.0035	6.53636	33.214	6.53586	24.8747	6.53535	26.9894	6.53535	27.0497
6.5404	24.3231	6.54091	36.8532	6.54091	25.0754	6.54091	28.9645	6.53939	35.0357	6.54141	33.2401	6.54091	24.9055	6.54091	27.02	6.54091	27.0811
6.54545	24.3535	6.54596	36.8844	6.54646	25.1058	6.54545	28.9972	6.54495	35.0674	6.54596	33.2676	6.54646	24.9369	6.54596	27.0521	6.54545	27.112
6.5505	24.3841	6.55051	36.9155	6.55152	25.1369	6.55101	29.029	6.5505	35.1002	6.55151	33.2939	6.55152	24.9685	6.55101	27.0829	6.55051	27.1432
6.55606	24.4147	6.55606	36.9479	6.55606	25.1677	6.55606	29.0622	6.55556	35.1327	6.55657	33.3203	6.55657	25.0006	6.55606	27.1165	6.55556	27.1748
6.56061	24.4478	6.56111	36.98	6.56162	25.1985	6.56061	29.0942	6.56111	35.1655	6.56162	33.3474	6.56212	25.0325	6.56162	27.1491	6.56111	27.2082
6.56616	24.478	6.56616	37.0118	6.56616	25.2307	6.56566	29.126	6.56515	35.1976	6.56667	33.3733	6.56667	25.0652	6.56616	27.1801	6.56566	27.2386
6.57121	24.5081	6.57071	37.0436	6.57172	25.2615	6.57071	29.1564	6.5702	35.2302	6.57172	33.3995	6.57172	25.0978	6.57121	27.2122	6.57071	27.2707
6.57576	24.538	6.57626	37.0754	6.57727	25.2921	6.57626	29.1873	6.57475	35.2623	6.57677	33.4257	6.57677	25.1308	6.57626	27.2462	6.57626	27.3028
6.58131	24.5677	6.58131	37.107	6.58182	25.323	6.58182	29.2181	6.5803	35.2948	6.58182	33.4512	6.58232	25.1644	6.58182	27.2769	6.58131	27.3348
6.58586	24.5976	6.58636	37.1383	6.58737	25.3549	6.58687	29.2496	6.58535	35.3263	6.58687	33.4777	6.58687	25.1961	6.58687	27.3094	6.58687	27.3669
6.59141	24.6277	6.59141	37.1705	6.59192	25.3863	6.59141	29.2822	6.5904	35.357	6.59242	33.5056	6.59192	25.2282	6.59141	27.3426	6.59141	27.397
6.59647	24.6572	6.59647	37.2022	6.59697	25.4173	6.59646	29.3154	6.59545	35.3901	6.59697	33.5314	6.59697	25.2614	6.59596	27.3742	6.59596	27.4286
6.60101	24.6872	6.60152	37.2333	6.60202	25.4483	6.60151	29.3467	6.60101	35.4214	6.60252	33.5569	6.60202	25.2938	6.60202	27.406	6.60101	27.4617
6.60606	24.7164	6.60606	37.2651	6.60758	25.4797	6.60657	29.3781	6.60606	35.454	6.60758	33.5823	6.60707	25.3258	6.60707	27.4393	6.60657	27.4927
6.61162	24.7476	6.61111	37.2975	6.61263	25.5114	6.61162	29.4109	6.61061	35.4864	6.61263	33.6092	6.61162	25.3577	6.61162	27.4715	6.61162	27.5239
6.61667	24.7771	6.61616	37.329	6.61717	25.5424	6.61667	29.4426	6.61616	35.5185	6.61717	33.6345	6.61717	25.3891	6.61667	27.5032	6.61616	27.5548
6.62121	24.8066	6.62172	37.36	6.62222	25.5743	6.62172	29.4756	6.62222	35.5514	6.62222	33.6612	6.62222	25.4199	6.62172	27.5358	6.62172	27.5866
6.62677	24.8363	6.62626	37.3906	6.62727	25.6046	6.62677	29.5079	6.62727	35.5844	6.62727	33.6868	6.62727	25.4512	6.62677	27.5676	6.62727	27.6183
6.63131	24.8659	6.63131	37.4214	6.63232	25.6362	6.63131	29.5402	6.63081	35.6169	6.63182	33.7123	6.63232	25.4837	6.63182	27.5985	6.63182	27.6519
6.63687	24.8974	6.63636	37.4522	6.63788	25.6681	6.63687	29.5715	6.63636	35.6486	6.63687	33.7372	6.63687	25.5151	6.63636	27.6305	6.63687	27.6839
6.64141	24.927	6.64192	37.483	6.64293	25.6982	6.64192	29.6032	6.64091	35.6811	6.64192	33.7625	6.64242	25.5472	6.64192	27.6635	6.64192	27.7167
6.64646	24.9565	6.64646	37.5147	6.64798	25.7314	6.64646	29.6371	6.64596	35.7134	6.64747	33.788	6.64748	25.5799	6.64697	27.6962	6.64697	27.7479
6.65152	24.9857	6.65152	37.5493	6.65202	25.7628	6.65202	29.669	6.65152	35.7453	6.65252	33.8137	6.65253	25.6127	6.65202	27.7279	6.65202	27.7792
6.65657	25.0149	6.65707	37.5801	6.65808	25.7943	6.65707	29.7008	6.65657	35.7775	6.65758	33.8394	6.65758	25.6455	6.65707	27.7602	6.65707	27.8106
6.66212	25.0455	6.66212	37.6127	6.66263	25.8257	6.66212	29.733	6.66162	35.8099	6.66212	33.8661	6.66263	25.6769	6.66212	27.7921	6.66263	27.8428
6.66667	25.0754	6.66768	37.646	6.66818	25.8569	6.66717	29.7647	6.66667	35.8422	6.66768	33.8918	6.66768	25.7088	6.66717	27.8243	6.66768	27.8741
6.67172	25.1052	6.67222	37.6774	6.67273	25.8887	6.67222	29.7967	6.67172	35.8749	6.67273	33.9172	6.67273	25.7413	6.67222	27.8576	6.67222	27.907
6.67677	25.1345	6.67778	37.7104	6.67778	25.9204	6.67727	29.8291	6.67677	35.9073	6.67778	33.9427	6.67778	25.7735	6.67727	27.8893	6.67727	27.939
6.68182	25.1636	6.68232	37.7421	6.68333	25.9536	6.68232	29.8606	6.68182	35.9396	6.68283	33.9684	6.68283	25.8062	6.68232	27.9217	6.68232	27.9715
6.68737	25.1931	6.68788	37.7754	6.68788	25.9856	6.68687	29.8921	6.68687	35.9721	6.68838	33.9936	6.68838	25.8388	6.68788	27.9541	6.68737	28.0027
6.69192	25.2244	6.69293	37.8076	6.69293	26.0164	6.69242	29.924	6.69141	36.0053	6.69293	34.0195	6.69343	25.8707	6.69293	27.9861	6.69192	28.0354
6.69747	25.2541	6.69798	37.8391	6.69798	26.0479	6.69747	29.9558	6.69647	36.0379	6.69798	34.0456	6.69748	25.9028	6.69748	28.0186	6.69798	28.0665
6.70253	25.2843	6.70253	37.8706	6.70303	26.0804	6.70253	29.9889	6.70202	36.0705	6.70303	34.0711	6.70303	25.9347	6.70253	28.051	6.70252	28.0969
6.70707	25.3153	6.70707	37.9017	6.70758	26.1124	6.70707	30.0207	6.70707	36.102	6.70758	34.0968	6.70808	25.9664	6.70707	28.0837	6.70707	28.1291
6.71263	25.3456	6.71212	37.9324	6.71313	26.1443	6.71263	30.0525	6.71162	36.1341	6.71263	34.122	6.71313	25.999	6.71212	28.1157	6.71263	28.1601
6.71768	25.3774	6.71768	37.9635	6.71869	26.1753	6.71818	30.0844	6.71768	36.1661	6.71768	34.1468	6.71818	26.031	6.71717	28.1476	6.71768	28.1917
6.72222	25.4084	6.72323	37.9945	6.72273	26.2074	6.72273	30.116	6.72222	36.1989	6.72222	34.1717	6.72323	26.0634	6.72323	28.1796	6.72273	28.2226
6.72727	25.4393	6.72828	38.0256	6.72828	26.2381	6.72727	30.1478	6.72727	36.2317	6.72828	34.1961	6.72778	26.095	6.72778	28.2118	6.72778	28.2559
6.73182	25.4701	6.73283	38.0585	6.73333	26.2699	6.73283	30.1789	6.73232	36.2656	6.73283	34.2208	6.73333	26.1269	6.73283	28.2447	6.73283	28.288
6.73737	25.5	6.73838	38.09	6.73838	26.3015	6.73788	30.2121	6.73687	36.2968	6.73788	34.2462	6.73889	26.1592	6.73788	28.2774	6.73838	28.32
6.74242	25.5303	6.74293	38.121	6.74293	26.3326	6.74343	30.2435	6.74192	36.3296	6.74293	34.2718	6.74394	26.1912	6.74343	28.3103	6.74293	28.3522
6.74798	25.5605	6.74848	38.1527	6.74798	26.3637	6.74848	30.2753	6.74747	36.3616	6.74747	34.2971	6.74899	26.2228	6.74848	28.3428	6.74798	28.3844
6.75354	25.5916	6.75353	38.1843	6.75354	26.3956	6.75303	30.3059	6.75253	36.3937	6.75303	34.3223	6.75404	26.2564	6.75354	28.3769	6.75303	28.4158
6.75758	25.6222	6.75859	38.2161	6.75808	26.4282	6.75758	30.3393	6.75758	36.4256	6.75808	34.3483	6.75909	26.2881	6.75859	28.4099	6.75808	28.4482
6.76263	25.6527	6.76364	38.2476	6.76414	26.4607	6.76263	30.3707	6.76263	36.4583	6.76313	34.3743	6.76414	26.3208	6.76313	28.4425	6.76364	28.4812
6.76818	25.6828	6.76869	38.2798	6.76919	26.4928	6.76818	30.4015	6.76768	36.4908	6.76869	34.3995	6.76869	26.3532	6.76818	28.4751	6.76869	28.5129
6.77323	25.7136	6.77374	38.3121	6.77424	26.526	6.77374	30.4319	6.77273	36.5231	6.77323	34.4246	6.77374	26.385	6.77323	28.5063	6.77323	28.544
6.77828	25.7438	6.77879	38.3436	6.77929	26.5585	6.77879	30.4635	6.77778	36.5558	6.77929	34.45	6.77828	26.4162	6.77778	28.538	6.77828	28.5757
6.78333	25.774	6.78333	38.3747	6.78434	26.5907	6.78434	30.4955	6.78232	36.5885	6.78333	34.4758	6.78384	26.4498	6.78333	28.5695	6.78333	28.6065
6.78838	25.8056	6.78788	38.4052	6.78939	26.6229	6.78939	30.5289	6.78788	36.62	6.78838	34.5028	6.78889	26.4814	6.78788	28.6005	6.78838	28.6385
6.79344	25.836	6.79293	38.4362	6.79444	26.6565	6.79343	30.5624	6.79293	36.6508	6.79394	34.5266	6.79394	26.5133	6.79343	28.6332	6.79293	28.6684
6.79848	25.8663	6.79848	38.4667	6.79899	26.6871	6.79848	30.5945	6.79848	36.6843	6.79899	34.553	6.79899	26.5449	6.79848	28.6656	6.79848	28.7007
6.80404	25.8967	6.80354	38.4974	6.80404	26.7197	6.80404	30.6261	6.80303	36.7166	6.80354	34.5782	6.80404	26.5767	6.80404	28.6984	6.80354	28.7315
6.80859	25.9273	6.80859	38.5302	6.8096	26.7505	6.80859	30.658	6.80808	36.7493	6.80859	34.6023	6.80909	26.6085	6.80909	28.7317	6.80808	28.763
6.81364	25.9577	6.81364	38.561	6.81414	26.7802	6.81364	30.6888	6.81263	36.7832	6.81364	34.6266	6.81465	26.6403	6.81414	28.7664	6.81364	28.795
6.81768	25.9878	6.81919	38.5921	6.81919	26.8115	6.81869	30.7195	6.81768	36.8136	6.81818	34.651	6.81919	26.6717	6.81919	28.7987	6.81869	28.8263
6.82273	26.0173	6.82424	38.624	6.82424	26.8425	6.82424	30.7507	6.82374	36.8475	6.82323	34.676	6.82475	26.7038	6.82424	28.8305	6.82374	28.8581
6.82879	26.0464	6.82879	38.6556	6.8298	26.8754	6.82879	30.7824	6.82828	36.8803	6.82879	34.7002	6.8298	26.7356	6.82929	28.8633	6.82879	28.8894
6.83384	26.0769	6.83434	38.686	6.83434	26.907	6.83384	30.8153	6.83333	36.912	6.83384	34.7252	6.83434	26.7671	6.83434	28.8961	6.83384	28.921
6.83939	26.1075	6.83939	38.7175	6.8399	26.9384	6.83939	30.8465	6.83788	36.9426	6.83889	34.7497	6.83939	26.7983	6.83939	28.9282	6.83889	28.9529
6.84394	26.1375	6.84444	38.7494	6.84495	26.9702	6.84444	30.8775	6.84343	36.9748	6.84394	34.7752	6.84495	26.83	6.84444	28.9623	6.84394	28.9843
6.84899	26.1679	6.8495	38.7808	6.85	27.0018	6.8495	30.9089	6.84848	37.0075	6.84899	34.8016	6.85	26.8637	6.84899	28.9942	6.84798	29.016
6.85404	26.1992	6.85404	38.813	6.85505	27.033	6.85505	30.9405	6.85354	37.0395	6.85404	34.8258	6.85505	26.8956	6.85454	29.0258	6.85354	29.0492
6.85909	26.2299	6.85909	38.8464	6.8601	27.0642	6.8596	30.971	6.85859	37.0724	6.85909	34.8504	6.8596	26.9272	6.85909	29.058	6.85859	29.0804
6.86414	26.2606	6.86414	38.8782	6.86414	27.0952	6.86465	31.0026	6.86414	37.1048	6.86465	34.8755	6.86465	26.9591	6.86364	29.09	6.86414	29.1124
6.86919	26.2911	6.86919	38.9087	6.8697	27.1256	6.8702	31.0344	6.86919	37.1381	6.8697	34.9015	6.8702	26.9904	6.86919	29.1219	6.86919	29.1446
6.87475	26.3214	6.87374	38.9407	6.87475	27.1558	6.87525	31.0677	6.87374	37.1712	6.87475	34.9271	6.87475	27.0215	6.87374	29.1545	6.87424	29.1759
6.87929	26.3512	6.87929	38.9715	6.8798	27.1872	6.8798	31.099	6.87879	37.2051	6.8798	34.9524	6.8798	27.0527	6.87929	29.1862	6.87929	29.2064
6.88434	26.3816	6.88434	39.0031	6.88485	27.2184	6.88434	31.1299	6.88384	37.2371	6.88434	34.9773	6.88485	27.0839	6.88485	29.2184	6.88434	29.2377
6.88939	26.4131	6.88939	39.0346	6.8899	27.2488	6.8899	31.1596	6.88889	37.27	6.88939	35.0015	6.8899	27.1157	6.8899	29.2505	6.88939	29.2698
6.89444	26.4438	6.89444	39.0667	6.89495	27.2805	6.89495	31.1905	6.89394	37.3029	6.89445	35.0255	6.89495	27.1469	6.89495	29.283	6.89444	29.3008
6.9	26.4732	6.89949	39.099	6.9	27.3116	6.9	31.2211	6.89899	37.3356	6.89949	35.0512	6.9	27.1791	6.9	29.3144	6.9	29.3318
6.90505	26.5046	6.90455	39.133	6.90455	27.3428	6.90505	31.2516	6.90354	37.3684	6.90505	35.0756	6.90505	27.2103	6.90505	29.347	6.90505	29.3639
6.90909	26.5355	6.9101	39.1656	6.9096	27.3727	6.9101	31.2828	6.90859	37.4007	6.90909	35.1012	6.9101	27.2425	6.9101	29.3802	6.9101	29.3964
6.91414	26.5652	6.91465	39.1981	6.91515	27.4032	6.91515	31.3143	6.91414	37.4324	6.91465	35.1251	6.91566	27.2739	6.91515	29.4149	6.91465	29.4282
6.9197	26.5941	6.9197	39.2305	6.9197	27.4341	6.9197	31.3456	6.91919	37.465	6.91919	35.1492	6.92071	27.3053	6.9202	29.4472	6.9202	29.4614
6.92475	26.6243	6.92475	39.2623	6.92525	27.465	6.92525	31.3775	6.92475	37.4968	6.92424	35.1738	6.92576	27.3369	6.92525	29.4795	6.92475	29.4935
6.9298	26.6544	6.9303	39.2948	6.9298	27.4953	6.9303	31.4088	6.9298	37.5301	6.9298	35.198	6.9303	27.3685	6.9298	29.5114	6.9298	29.5258
6.93535	26.6853	6.93485	39.327	6.93535	27.5266	6.93535	31.4383	6.93485	37.565	6.93434	35.2236	6.93586	27.3999	6.93485	29.5446	6.93535	29.5581
6.9399	26.7161	6.9404	39.3592	6.9399	27.5568	6.9404	31.4707	6.9399	37.5989	6.9404	35.2489	6.94091	27.432	6.9404	29.5772	6.9399	29.5899
6.94495	26.7459	6.94495	39.3912	6.94596	27.589	6.94545	31.5015	6.94495	37.6332	6.94445	35.2744	6.94596	27.4649	6.94495	29.6097	6.94545	29.6213
6.95	26.7772	6.95	39.4236	6.95101	27.6202	6.95101	31.5325	6.95	37.6662	6.9495	35.2996	6.95151	27.4971	6.95	29.6421	6.95051	29.6521
6.95505	26.8064	6.95455	39.4553	6.95556	27.6511	6.95556	31.5632	6.95455	37.6982	6.95455	35.3243	6.95606	27.5276	6.95556	29.6753	6.95505	29.6849
6.96061	26.8361	6.9601	39.4866	6.96111	27.6818	6.96061	31.5935	6.9601	37.7304	6.96061	35.3482	6.96111	27.5592	6.9601	29.7069	6.9596	29.7158
6.96566	26.8667	6.96566	39.5182	6.96616	27.7129	6.96616	31.6244	6.96515	37.7629	6.96566	35.372	6.96616	27.5909	6.96515	29.739	6.96515	29.7475
6.97071	26.897	6.9702	39.5512	6.97071	27.746	6.97121	31.6543	6.9702	37.7957	6.9702	35.3965	6.97071	27.6223	6.9702	29.7712	6.9702	29.7788
6.97576	26.9298	6.97525	39.5854	6.97576	27.7771	6.97576	31.6852	6.97525	37.828	6.97576	35.4205	6.97576	27.6551	6.97525	29.8035	6.97475	29.81
6.9803	26.9607	6.9803	39.6178	6.98131	27.8077	6.98081	31.7165	6.9803	37.8607	6.98081	35.4449	6.98081	27.687	6.9803	29.8362	6.9803	29.8412
6.98485	26.9903	6.98535	39.6499	6.98636	27.8389	6.98586	31.7471	6.98535	37.8936	6.98535	35.4691	6.98586	27.7187	6.98535	29.8687	6.98535	29.8732
6.98939	27.0208	6.9904	39.6816	6.99141	27.8701	6.99091	31.7783	6.9904	37.9264	6.9899	35.4933	6.9904	27.7496	6.99091	29.9012	6.9904	29.9056
6.99545	27.0498	6.99545	39.7137	6.99596	27.9008	6.99596	31.8089	6.99545	37.9604	6.99495	35.518	6.99596	27.7813	6.99596	29.9335	6.99596	29.9371
7	27.0803	7.00101	39.7461	7.00101	27.9327	7.00101	31.8399	7.0005	37.993	7.00101	35.5409	7.00152	27.8132	7.00101	29.9687	7.00051	29.9694
7.00505	27.1108	7.00556	39.7784	7.00606	27.9633	7.00556	31.871	7.00555	38.0264	7.00657	35.5647	7.00657	27.8449	7.00606	30.002	7.00606	30.001
7.0096	27.1413	7.01111	39.81	7.01111	27.9939	7.01061	31.9012	7.01061	38.0591	7.01111	35.5903	7.01162	27.8766	7.01061	30.0348	7.01111	30.0334
7.01465	27.1712	7.01616	39.8425	7.01616	28.0244	7.01616	31.9312	7.01566	38.092	7.01566	35.6143	7.01667	27.9092	7.01515	30.0671	7.01566	30.0651
7.02071	27.2015	7.02121	39.8751	7.02121	28.0552	7.02121	31.9624	7.02071	38.1263	7.02222	35.638	7.02121	27.9415	7.02121	30.0994	7.0202	30.0978
7.02576	27.2324	7.02626	39.907	7.02626	28.0869	7.02576	31.9934	7.02576	38.1581	7.02677	35.6624	7.02626	27.9735	7.02626	30.1313	7.02525	30.1297
7.03081	27.2635	7.03131	39.9385	7.03131	28.1187	7.03081	32.0241	7.03081	38.1913	7.03081	35.6865	7.03081	28.0052	7.03081	30.1636	7.03081	30.1611
7.03586	27.2943	7.03636	39.9703	7.03636	28.1497	7.03586	32.0556	7.03586	38.2259	7.03636	35.7111	7.03687	28.0361	7.03586	30.1961	7.03586	30.1927
7.04091	27.3243	7.0404	40.0009	7.04141	28.1826	7.04141	32.086	7.0404	38.2576	7.04091	35.735	7.04192	28.0675	7.04141	30.2282	7.04091	30.2247
7.04596	27.3549	7.04596	40.0305	7.04646	28.2134	7.04646	32.1162	7.04545	38.2908	7.04646	35.7583	7.04646	28.0989	7.04646	30.2605	7.04596	30.2571
7.05101	27.3868	7.05051	40.0606	7.05152	28.2443	7.05202	32.1477	7.04949	38.3225	7.05101	35.7829	7.05152	28.1321	7.05101	30.295	7.05152	30.2889
7.05606	27.4172	7.05556	40.0926	7.05657	28.2757	7.05707	32.1793	7.05606	38.3547	7.05556	35.8055	7.05707	28.1631	7.05606	30.3274	7.05606	30.3208
7.06111	27.4478	7.06061	40.1235	7.06212	28.3077	7.06162	32.2109	7.06162	38.3866	7.06061	35.8285	7.06212	28.1946	7.06162	30.3601	7.06162	30.3526
7.06566	27.4784	7.06616	40.1544	7.06667	28.3405	7.06616	32.2428	7.06616	38.4195	7.06566	35.8514	7.06667	28.2268	7.06667	30.3932	7.06667	30.3843
7.07121	27.5092	7.07121	40.186	7.07172	28.3733	7.07121	32.2735	7.07121	38.4526	7.07071	35.8742	7.07172	28.2584	7.07172	30.4258	7.07172	30.4173
7.07626	27.5392	7.07626	40.2172	7.07677	28.4049	7.07626	32.3047	7.07677	38.4854	7.07576	35.8992	7.07677	28.2917	7.07677	30.4586	7.07677	30.4476
7.08081	27.5691	7.08131	40.2485	7.08232	28.4362	7.08131	32.3352	7.08131	38.5191	7.08081	35.9226	7.08182	28.324	7.08182	30.4924	7.08182	30.4793
7.08636	27.5997	7.08636	40.2809	7.08737	28.4674	7.08687	32.3665	7.08586	38.5515	7.08586	35.9468	7.08687	28.356	7.08687	30.525	7.08636	30.5113
7.09141	27.6301	7.09192	40.3117	7.09192	28.4989	7.09192	32.3985	7.09141	38.5847	7.09141	35.9708	7.09192	28.3881	7.09192	30.5577	7.09141	30.5441
7.09647	27.6614	7.09697	40.3427	7.09697	28.5303	7.09697	32.4298	7.09596	38.6181	7.09646	35.9955	7.09747	28.4197	7.09697	30.5907	7.09697	30.5755
7.10152	27.692	7.10152	40.3738	7.10202	28.5617	7.10253	32.4615	7.10101	38.6505	7.10151	36.0191	7.10252	28.4516	7.10152	30.6233	7.10202	30.6059
7.10657	27.723	7.10657	40.4044	7.10707	28.5951	7.10758	32.493	7.10657	38.6828	7.10707	36.0432	7.10707	28.4843	7.10707	30.6544	7.10657	30.6393
7.11162	27.7541	7.11212	40.4367	7.11263	28.6265	7.11212	32.5243	7.11162	38.7156	7.11212	36.0663	7.11263	28.5174	7.11212	30.6865	7.11162	30.6699
7.11667	27.7855	7.11717	40.4679	7.11717	28.6578	7.11717	32.5551	7.11717	38.7499	7.11717	36.0903	7.11768	28.5491	7.11717	30.7181	7.11667	30.7011
7.12172	27.8167	7.12172	40.4988	7.12172	28.6904	7.12222	32.5856	7.12121	38.783	7.12222	36.1148	7.12323	28.5808	7.12222	30.75	7.12121	30.7344
7.12677	27.8476	7.12677	40.5288	7.12727	28.7229	7.12677	32.617	7.12626	38.8176	7.12677	36.1389	7.12778	28.6128	7.12677	30.7817	7.12626	30.7657
7.13283	27.8794	7.13182	40.5594	7.13182	28.7551	7.13232	32.6483	7.13182	38.8499	7.13232	36.1629	7.13232	28.6451	7.13232	30.8146	7.13131	30.7967
7.13737	27.9095	7.13636	40.589	7.13687	28.7867	7.13687	32.6796	7.13636	38.8818	7.13687	36.186	7.13737	28.6766	7.13737	30.8471	7.13687	30.8286
7.14242	27.9414	7.14192	40.6183	7.14243	28.8183	7.14242	32.7114	7.14242	38.914	7.14192	36.209	7.14293	28.7096	7.14242	30.8787	7.14192	30.8604
7.14748	27.9725	7.14697	40.6493	7.14849	28.8502	7.14747	32.7425	7.14697	38.9468	7.14697	36.2327	7.14748	28.7406	7.14747	30.9119	7.14697	30.8924
7.15202	28.0024	7.15202	40.6813	7.15303	28.8831	7.15253	32.7728	7.15202	38.98	7.15152	36.2557	7.15253	28.7718	7.15253	30.9439	7.15202	30.924
7.15657	28.0315	7.15707	40.7126	7.15758	28.9156	7.15707	32.8043	7.15758	39.0131	7.15758	36.2789	7.15758	28.8031	7.15758	30.9748	7.15758	30.9562
7.16212	28.0601	7.16212	40.7434	7.16212	28.9484	7.16162	32.8339	7.16212	39.0463	7.16212	36.3011	7.16263	28.8353	7.16212	31.0077	7.16263	30.9887
7.16667	28.09	7.16667	40.7745	7.16717	28.9803	7.16717	32.8643	7.16717	39.0801	7.16717	36.3241	7.16768	28.8682	7.16768	31.0403	7.16768	31.021
7.17222	28.119	7.17172	40.8044	7.17273	29.0108	7.17222	32.8951	7.17222	39.113	7.17222	36.3481	7.17323	28.8996	7.17323	31.0726	7.17273	31.0536
7.17677	28.1481	7.17778	40.8345	7.17778	29.043	7.17727	32.9264	7.17727	39.1468	7.17727	36.3723	7.17828	28.9316	7.17828	31.1057	7.17778	31.0857
7.18182	28.1795	7.18283	40.8649	7.18283	29.0753	7.18283	32.9591	7.18232	39.1805	7.18333	36.3959	7.18283	28.964	7.18333	31.1387	7.18283	31.1194
7.18687	28.2096	7.18788	40.8967	7.18838	29.1073	7.18788	32.9905	7.18788	39.2152	7.18788	36.421	7.18788	28.9968	7.18788	31.1712	7.18788	31.1509
7.19141	28.2392	7.19293	40.9279	7.19343	29.1399	7.19293	33.022	7.19293	39.2486	7.19242	36.4451	7.19293	29.0291	7.19343	31.2034	7.19293	31.1824
7.19647	28.2693	7.19798	40.9592	7.19848	29.1724	7.19798	33.0532	7.19798	39.282	7.19798	36.4685	7.19798	29.0612	7.19798	31.236	7.19798	31.2146
7.20202	28.2996	7.20253	40.9895	7.20354	29.2042	7.20354	33.0838	7.20303	39.3148	7.20303	36.4916	7.20303	29.0936	7.20303	31.2686	7.20252	31.2466
7.20707	28.3303	7.20758	41.0197	7.20808	29.2352	7.20758	33.1158	7.20758	39.3482	7.20758	36.5157	7.20859	29.1252	7.20808	31.3006	7.20707	31.2786
7.21212	28.3603	7.21212	41.0496	7.21364	29.2669	7.21263	33.148	7.21263	39.3823	7.21364	36.5388	7.21313	29.1586	7.21313	31.3321	7.21263	31.3099
7.21768	28.3904	7.21717	41.0803	7.21869	29.299	7.21818	33.1802	7.21717	39.4144	7.21818	36.5624	7.21869	29.1911	7.21818	31.3625	7.21768	31.3431
7.22222	28.4205	7.22273	41.1093	7.22323	29.3312	7.22323	33.2101	7.22222	39.4466	7.22323	36.5861	7.22323	29.2238	7.22323	31.3943	7.22273	31.3738
7.22778	28.4516	7.22778	41.1392	7.22879	29.3637	7.22778	33.2418	7.22828	39.4791	7.22778	36.6091	7.22828	29.2562	7.22828	31.4264	7.22778	31.4057
7.23283	28.4828	7.23283	41.1706	7.23434	29.396	7.23283	33.2746	7.23333	39.5117	7.23283	36.6313	7.23333	29.2876	7.23333	31.4576	7.23333	31.4392
7.23737	28.5146	7.23788	41.2007	7.23889	29.4284	7.23838	33.3066	7.23737	39.5449	7.23838	36.6539	7.23889	29.3195	7.23838	31.4895	7.23838	31.4715
7.24192	28.5448	7.24293	41.2314	7.24394	29.4601	7.24343	33.3366	7.24343	39.5779	7.24293	36.6764	7.24394	29.3512	7.24343	31.5213	7.24394	31.5028
7.24697	28.574	7.24798	41.2617	7.24949	29.4915	7.24848	33.369	7.24848	39.6111	7.24798	36.7005	7.24899	29.3831	7.24848	31.5536	7.24899	31.5367
7.25303	28.6039	7.25253	41.2906	7.25404	29.5231	7.25354	33.4001	7.25303	39.6458	7.25303	36.7238	7.25404	29.4151	7.25354	31.5859	7.25404	31.5685
7.25808	28.6346	7.25808	41.3198	7.2596	29.5561	7.25909	33.4314	7.25859	39.6779	7.25808	36.7474	7.25909	29.4493	7.25909	31.618	7.25909	31.5999
7.26263	28.6652	7.26364	41.3506	7.26414	29.5873	7.26414	33.4627	7.26364	39.7108	7.26364	36.7717	7.26414	29.4817	7.26414	31.6503	7.26364	31.6322
7.26768	28.6985	7.26919	41.3814	7.26869	29.6192	7.26919	33.4945	7.26869	39.744	7.26869	36.7953	7.26919	29.514	7.26818	31.6824	7.26869	31.6646
7.27222	28.7293	7.27374	41.4135	7.27424	29.6518	7.27374	33.5259	7.27374	39.7769	7.27374	36.8181	7.27475	29.5461	7.27374	31.7148	7.27374	31.6962
7.27828	28.7593	7.27879	41.4441	7.27879	29.6838	7.27879	33.5558	7.27879	39.8097	7.27879	36.8404	7.27879	29.5784	7.27879	31.7468	7.27828	31.7278
7.28283	28.7898	7.28283	41.4744	7.28434	29.7144	7.28434	33.5868	7.28384	39.844	7.28333	36.8633	7.28434	29.6107	7.28384	31.7783	7.28283	31.7594
7.28889	28.8205	7.28788	41.5042	7.28939	29.7466	7.28939	33.619	7.28939	39.8766	7.28889	36.8862	7.28939	29.6424	7.28889	31.8097	7.28838	31.7907
7.29394	28.8512	7.29343	41.5334	7.29444	29.7772	7.29444	33.6499	7.29343	39.9093	7.29343	36.9082	7.29444	29.6745	7.29394	31.8411	7.29293	31.8216
7.29899	28.8811	7.29848	41.5617	7.3	29.8086	7.2995	33.6806	7.29899	39.9402	7.29849	36.9305	7.29899	29.707	7.29899	31.8734	7.29848	31.8533
7.30354	28.9125	7.30354	41.591	7.30455	29.8407	7.30354	33.7118	7.30354	39.9732	7.30455	36.9532	7.30455	29.7389	7.30404	31.9051	7.30404	31.8856
7.30859	28.9427	7.30758	41.6205	7.3101	29.8716	7.30859	33.7428	7.30859	40.0046	7.30909	36.9772	7.3096	29.7706	7.30909	31.9376	7.30909	31.917
7.31364	28.9731	7.31313	41.6512	7.31515	29.9041	7.31364	33.774	7.31414	40.0368	7.31414	37.0011	7.31465	29.803	7.31414	31.9689	7.31414	31.9496
7.31818	29.0045	7.31818	41.6809	7.3197	29.937	7.31869	33.8043	7.31919	40.0682	7.31919	37.0232	7.3197	29.8371	7.31919	32.0009	7.3197	31.9818
7.32323	29.034	7.32222	41.7099	7.32475	29.9693	7.32374	33.8338	7.32424	40.1	7.32374	37.045	7.32475	29.8697	7.32424	32.0328	7.32475	32.0145
7.32828	29.0642	7.32828	41.7388	7.3298	30.0009	7.32879	33.8645	7.32929	40.1318	7.32879	37.067	7.3298	29.9022	7.32929	32.0646	7.3298	32.0486
7.33333	29.0937	7.33283	41.7688	7.33485	30.0326	7.33384	33.8951	7.33434	40.1639	7.33434	37.0897	7.33485	29.9349	7.33434	32.0966	7.33485	32.0818
7.33889	29.1238	7.33838	41.7982	7.3404	30.0641	7.33939	33.9278	7.3399	40.1977	7.3399	37.1125	7.3399	29.967	7.33939	32.1285	7.3399	32.1148
7.34495	29.1548	7.34343	41.8278	7.34546	30.0958	7.34444	33.9594	7.34495	40.2293	7.34495	37.1366	7.34545	29.9994	7.34444	32.1602	7.34495	32.1474
7.34949	29.1867	7.34899	41.8587	7.35	30.1274	7.3495	33.9914	7.35	40.2637	7.35	37.1598	7.35	30.0307	7.34949	32.1936	7.35	32.18
7.35404	29.2175	7.35404	41.8888	7.35505	30.1586	7.35455	34.0238	7.35455	40.2966	7.35455	37.1828	7.35505	30.0625	7.35404	32.2258	7.35505	32.2127
7.3596	29.248	7.35859	41.9196	7.36111	30.19	7.3596	34.0554	7.3601	40.3295	7.3596	37.2055	7.36061	30.0941	7.3596	32.2579	7.3596	32.2448
7.36364	29.2791	7.36364	41.949	7.36566	30.2214	7.36465	34.0874	7.36465	40.3622	7.36465	37.2281	7.36566	30.1262	7.36465	32.2901	7.36465	32.2764
7.36919	29.3107	7.36869	41.9785	7.37071	30.2524	7.3697	34.1196	7.3697	40.3946	7.36919	37.2499	7.3697	30.1586	7.3697	32.3227	7.3697	32.3077
7.37374	29.3407	7.37374	42.008	7.37626	30.2829	7.37475	34.1514	7.37475	40.427	7.37475	37.2723	7.37525	30.1907	7.37475	32.3533	7.37424	32.3407
7.37929	29.3717	7.37828	42.0381	7.3803	30.3143	7.3798	34.1844	7.3798	40.4601	7.3803	37.2945	7.3798	30.2217	7.3798	32.3846	7.37929	32.3721
7.38434	29.4029	7.38485	42.0671	7.38535	30.3461	7.38485	34.2161	7.38485	40.493	7.38485	37.3164	7.38485	30.2536	7.38485	32.4165	7.38485	32.4032
7.38939	29.4335	7.3899	42.0987	7.3904	30.3774	7.38939	34.2473	7.3899	40.5254	7.3899	37.3401	7.38889	30.2842	7.3899	32.4478	7.3899	32.4339
7.39444	29.4658	7.39394	42.1289	7.39545	30.4081	7.39444	34.2782	7.39495	40.5568	7.39495	37.3627	7.39444	30.3143	7.39495	32.4791	7.39495	32.4673
7.39899	29.4964	7.39949	42.1588	7.40051	30.4409	7.3995	34.3088	7.4	40.5887	7.4	37.3855	7.39899	30.345	7.4	32.5113	7.40051	32.4981
7.40454	29.5271	7.40454	42.1889	7.40556	30.4722	7.40455	34.3404	7.40505	40.6224	7.40505	37.4081	7.40505	30.3763	7.40505	32.5453	7.40556	32.5321
7.4096	29.5566	7.4101	42.2193	7.4101	30.5036	7.4101	34.3727	7.4096	40.6543	7.4101	37.4306	7.41061	30.409	7.4101	32.5772	7.41061	32.5642
7.41414	29.5882	7.41465	42.25	7.41616	30.5338	7.41515	34.403	7.41515	40.6851	7.41566	37.4529	7.41566	30.4411	7.41515	32.6093	7.41566	32.5962
7.4197	29.6185	7.4197	42.28	7.42121	30.5645	7.42071	34.4346	7.4197	40.7156	7.42071	37.4747	7.4202	30.4732	7.4202	32.6416	7.4202	32.6285
7.42525	29.6504	7.42475	42.3103	7.42626	30.5964	7.42576	34.4658	7.42424	40.7475	7.42576	37.4974	7.42525	30.5045	7.42525	32.673	7.42525	32.6603
7.4298	29.6825	7.4298	42.3407	7.43131	30.628	7.43081	34.4993	7.4298	40.7791	7.43081	37.5202	7.43081	30.5361	7.4303	32.707	7.4298	32.6916
7.43485	29.7146	7.43586	42.372	7.43636	30.6607	7.43586	34.5306	7.43434	40.8112	7.43535	37.5428	7.43636	30.569	7.43535	32.7382	7.43535	32.7225
7.4399	29.7463	7.4399	42.4018	7.44141	30.6934	7.4404	34.5619	7.4404	40.8446	7.4404	37.5652	7.44141	30.602	7.4404	32.7727	7.4399	32.7536
7.44545	29.7776	7.44545	42.4318	7.44646	30.7246	7.44545	34.5939	7.44545	40.8773	7.44545	37.587	7.44646	30.6341	7.44646	32.8048	7.44495	32.7851
7.45	29.8101	7.45051	42.4617	7.45101	30.7564	7.4505	34.626	7.4505	40.9096	7.4505	37.6091	7.45101	30.6671	7.45051	32.837	7.45	32.816
7.45505	29.8408	7.45556	42.4921	7.45606	30.7883	7.45556	34.6569	7.45555	40.943	7.45505	37.6307	7.45606	30.6976	7.45556	32.8688	7.45556	32.8479
7.4601	29.8717	7.4596	42.5216	7.46111	30.8191	7.46111	34.689	7.46111	40.9758	7.46061	37.6526	7.46111	30.7297	7.4601	32.9005	7.46061	32.8792
7.46515	29.9039	7.46465	42.5502	7.46667	30.85	7.46566	34.7201	7.46566	41.0075	7.46616	37.6746	7.46566	30.7632	7.46515	32.9315	7.46515	32.9117
7.47071	29.9372	7.4702	42.5799	7.47172	30.8811	7.47071	34.7518	7.4702	41.0408	7.47121	37.6967	7.47071	30.7947	7.4702	32.9632	7.4702	32.9428
7.47525	29.9675	7.47525	42.6094	7.47677	30.9127	7.47525	34.7828	7.47475	41.0734	7.47626	37.7195	7.47576	30.8259	7.47576	32.9963	7.47525	32.9757
7.4803	29.9996	7.4803	42.6392	7.48182	30.9452	7.4803	34.8141	7.48081	41.1053	7.48131	37.7425	7.48131	30.8579	7.4803	33.0287	7.4803	33.0077
7.48586	30.0303	7.48586	42.6699	7.48687	30.9762	7.48586	34.8447	7.48586	41.1387	7.48636	37.7646	7.48636	30.8901	7.48586	33.0607	7.48535	33.0393
7.4904	30.0608	7.49091	42.6999	7.49192	31.008	7.49091	34.8758	7.49091	41.1725	7.49091	37.7875	7.49141	30.9223	7.49091	33.093	7.49091	33.0707
7.49545	30.092	7.49545	42.7297	7.49697	31.0387	7.49596	34.9068	7.49545	41.2057	7.49596	37.8092	7.49697	30.956	7.49596	33.1255	7.49596	33.1024
7.50051	30.1227	7.50101	42.7587	7.50202	31.0691	7.5005	34.9398	7.50101	41.2381	7.50151	37.8306	7.50202	30.987	7.50152	33.1588	7.50151	33.1346
7.50606	30.1535	7.50606	42.7886	7.50707	31.1014	7.50606	34.9712	7.50555	41.2708	7.50657	37.8522	7.50707	31.0216	7.50657	33.1922	7.50657	33.1667
7.51061	30.1849	7.51111	42.8186	7.51212	31.1326	7.51111	35.0028	7.51111	41.3037	7.51162	37.8741	7.51212	31.0529	7.51162	33.2249	7.51162	33.1994
7.51566	30.2161	7.51616	42.8486	7.51717	31.1644	7.51616	35.0345	7.51566	41.3362	7.51667	37.8962	7.51667	31.0858	7.51667	33.258	7.51616	33.2318
7.5202	30.2465	7.52121	42.8789	7.52222	31.1953	7.52172	35.0663	7.52071	41.3689	7.52222	37.9183	7.52172	31.1182	7.52071	33.2902	7.52172	33.2643
7.52525	30.2768	7.52626	42.9092	7.52727	31.2259	7.52626	35.0976	7.52576	41.4012	7.52677	37.9405	7.52677	31.1509	7.52626	33.3215	7.52626	33.2967
7.53081	30.3077	7.53131	42.9388	7.53182	31.2567	7.53182	35.1298	7.53131	41.4337	7.53182	37.9638	7.53182	31.1834	7.53182	33.3529	7.53081	33.3294
7.53586	30.3398	7.53586	42.9684	7.53687	31.2876	7.53687	35.1631	7.53535	41.4662	7.53636	37.9851	7.53687	31.2161	7.53687	33.386	7.53636	33.3609
7.54091	30.3716	7.54091	42.9971	7.54243	31.3178	7.54141	35.1956	7.54091	41.4977	7.54141	38.0074	7.54091	31.2498	7.54141	33.4183	7.54141	33.3922
7.54647	30.4028	7.54545	43.0267	7.54747	31.3483	7.54646	35.2266	7.54697	41.5295	7.54697	38.0281	7.54646	31.2814	7.54646	33.4505	7.54646	33.4234
7.55152	30.4347	7.55151	43.0545	7.55253	31.3802	7.55151	35.2582	7.55152	41.5623	7.55202	38.0493	7.55151	31.3121	7.55152	33.4828	7.55101	33.4545
7.55657	30.4665	7.55657	43.0831	7.55758	31.4109	7.55657	35.289	7.55606	41.5943	7.55657	38.071	7.55657	31.3428	7.55707	33.5145	7.55657	33.4858
7.56162	30.4993	7.56162	43.1121	7.56263	31.442	7.56212	35.3215	7.56162	41.6259	7.56212	38.0923	7.56212	31.3749	7.56212	33.5473	7.56162	33.5169
7.56667	30.5318	7.56667	43.1417	7.56717	31.4725	7.56717	35.3532	7.56667	41.6597	7.56717	38.1135	7.56768	31.4071	7.56717	33.5796	7.56667	33.5486
7.57172	30.5651	7.57172	43.1714	7.57222	31.5028	7.57121	35.385	7.57172	41.6914	7.57222	38.1349	7.57222	31.4402	7.57222	33.6121	7.57172	33.5801
7.57677	30.5969	7.57626	43.2016	7.57778	31.5351	7.57626	35.4162	7.57677	41.7239	7.57727	38.1555	7.57778	31.4732	7.57727	33.6442	7.57727	33.6113
7.58182	30.6276	7.58182	43.231	7.58283	31.5656	7.58131	35.4485	7.58081	41.7567	7.58232	38.1756	7.58283	31.5057	7.58232	33.677	7.58232	33.6431
7.58687	30.6587	7.58687	43.2618	7.58788	31.5963	7.58687	35.4792	7.58586	41.7893	7.58737	38.1964	7.58788	31.5392	7.58737	33.7093	7.58737	33.6749
7.59192	30.6898	7.59192	43.2916	7.59293	31.6263	7.59192	35.5096	7.59141	41.8212	7.59242	38.2176	7.59293	31.5707	7.59192	33.7423	7.59242	33.7079
7.59647	30.7205	7.59747	43.3212	7.59798	31.6572	7.59747	35.5406	7.59646	41.8539	7.59747	38.2388	7.59798	31.6031	7.59697	33.7739	7.59747	33.7387
7.60202	30.7518	7.60253	43.3512	7.60303	31.6882	7.60253	35.5718	7.60152	41.886	7.60303	38.2599	7.60354	31.6367	7.60253	33.8076	7.60252	33.7705
7.60707	30.7832	7.60758	43.3811	7.60808	31.719	7.60758	35.6041	7.60657	41.9183	7.60808	38.2805	7.60808	31.6698	7.60657	33.8394	7.60758	33.8004
7.61212	30.814	7.61212	43.4103	7.61263	31.7507	7.61263	35.6365	7.61162	41.9507	7.61313	38.3021	7.61313	31.7028	7.61212	33.8704	7.61212	33.8323
7.61717	30.8455	7.61768	43.4394	7.61768	31.7813	7.61768	35.6689	7.61717	41.9832	7.61818	38.3226	7.61818	31.7344	7.61667	33.9018	7.61768	33.8641
7.62222	30.8764	7.62172	43.469	7.62323	31.8117	7.62273	35.7003	7.62172	42.0158	7.62323	38.3436	7.62323	31.7676	7.62222	33.934	7.62222	33.8958
7.62727	30.9077	7.62626	43.4975	7.62828	31.8426	7.62778	35.7309	7.62677	42.046	7.62778	38.3638	7.62778	31.8005	7.62677	33.9658	7.62778	33.9268
7.63232	30.9393	7.63182	43.525	7.63384	31.8735	7.63283	35.7615	7.63283	42.0798	7.63283	38.3838	7.63333	31.8323	7.63182	33.9968	7.63232	33.9578
7.63737	30.9721	7.63737	43.5524	7.63838	31.9061	7.63788	35.794	7.63737	42.1132	7.63788	38.4032	7.63788	31.8646	7.63687	34.0281	7.63737	33.9882
7.64242	31.0038	7.64192	43.5811	7.64343	31.9376	7.64242	35.8258	7.64141	42.1467	7.64293	38.4231	7.64293	31.8965	7.64242	34.0605	7.64242	34.0194
7.64748	31.0344	7.64747	43.6107	7.64848	31.9687	7.64798	35.8573	7.64697	42.1775	7.64798	38.4429	7.64849	31.9288	7.64747	34.0936	7.64748	34.0507
7.65253	31.0671	7.65253	43.6398	7.65404	31.9998	7.65303	35.8889	7.65152	42.2097	7.65354	38.4629	7.65354	31.9614	7.65252	34.127	7.65303	34.0833
7.65758	31.0989	7.65758	43.6689	7.65859	32.031	7.65758	35.9208	7.65707	42.2422	7.65859	38.4843	7.65859	31.9937	7.65808	34.1608	7.65808	34.114
7.66263	31.1295	7.66263	43.6981	7.66313	32.063	7.66313	35.9521	7.66212	42.2744	7.66364	38.5049	7.66364	32.0263	7.66313	34.1943	7.66313	34.1452
7.66768	31.1595	7.66768	43.7273	7.66919	32.0932	7.66869	35.9829	7.66717	42.3065	7.66818	38.5254	7.66869	32.0591	7.66768	34.2272	7.66768	34.1761
7.67323	31.1904	7.67273	43.7565	7.67323	32.1239	7.67374	36.0139	7.67222	42.3386	7.67323	38.5452	7.67374	32.0911	7.67323	34.2596	7.67323	34.2068
7.67778	31.2223	7.67828	43.7862	7.67879	32.155	7.67828	36.0454	7.67727	42.3711	7.67879	38.5652	7.67879	32.1233	7.67828	34.2921	7.67828	34.2377
7.68283	31.2539	7.68333	43.8157	7.68384	32.1862	7.68333	36.0767	7.68232	42.4023	7.68384	38.585	7.68384	32.1553	7.68283	34.3245	7.68333	34.2683
7.68788	31.2843	7.68838	43.8448	7.68939	32.2174	7.68838	36.1077	7.68788	42.435	7.68889	38.6046	7.68889	32.1871	7.68788	34.3583	7.68838	34.2987
7.69293	31.3149	7.69343	43.8755	7.69444	32.2499	7.69293	36.14	7.69293	42.4669	7.69394	38.6235	7.69394	32.2199	7.69343	34.3901	7.69293	34.3294
7.69798	31.3466	7.69848	43.9053	7.69899	32.2799	7.69798	36.1706	7.69798	42.4991	7.69949	38.6432	7.69899	32.2532	7.69798	34.4235	7.69848	34.3622
7.70354	31.3776	7.70354	43.9351	7.70404	32.3128	7.70303	36.2012	7.70303	42.5322	7.70404	38.6635	7.70354	32.2866	7.70303	34.4559	7.70354	34.3923
7.70808	31.4094	7.70808	43.9646	7.70909	32.344	7.70859	36.2319	7.70808	42.5638	7.70909	38.6824	7.70808	32.3192	7.70808	34.4884	7.70859	34.4223
7.71313	31.4408	7.71313	43.9935	7.71465	32.3752	7.71364	36.2636	7.71313	42.5964	7.71414	38.7019	7.71414	32.3503	7.71313	34.5206	7.71313	34.4524
7.71869	31.4722	7.71768	44.0218	7.71869	32.4053	7.71818	36.2943	7.71768	42.6276	7.71919	38.7212	7.71919	32.3829	7.71818	34.5527	7.71818	34.484
7.72323	31.504	7.72273	44.0495	7.72374	32.438	7.72374	36.3252	7.72323	42.6599	7.72424	38.7411	7.72374	32.416	7.72323	34.5854	7.72323	34.5136
7.72828	31.5357	7.72879	44.0772	7.7298	32.4684	7.72879	36.3569	7.72828	42.6918	7.72828	38.7608	7.72879	32.4485	7.72879	34.618	7.72879	34.5447
7.73384	31.5677	7.73384	44.1054	7.73333	32.5008	7.73384	36.3897	7.73333	42.7243	7.73333	38.7792	7.73333	32.481	7.73384	34.6515	7.73384	34.5746
7.73889	31.5993	7.73889	44.1361	7.73939	32.5316	7.73838	36.421	7.73838	42.7563	7.73889	38.7976	7.73889	32.5136	7.73939	34.6831	7.73889	34.6059
7.74293	31.6312	7.74343	44.1651	7.74394	32.5625	7.74394	36.4515	7.74343	42.7879	7.74394	38.816	7.74394	32.5461	7.74394	34.7165	7.74394	34.6371
7.74798	31.6623	7.74899	44.1949	7.74949	32.5938	7.74899	36.4828	7.74798	42.8194	7.74899	38.8361	7.74899	32.5779	7.74899	34.751	7.74899	34.6681
7.75354	31.6924	7.75354	44.2234	7.75404	32.6241	7.75455	36.5158	7.75354	42.8506	7.75404	38.855	7.75404	32.6113	7.75404	34.7834	7.75404	34.6992
7.75859	31.7231	7.75909	44.2526	7.75859	32.6551	7.75909	36.5454	7.75808	42.883	7.75859	38.874	7.75909	32.645	7.75909	34.8165	7.75859	34.7318
7.76364	31.7545	7.76465	44.2813	7.76465	32.6861	7.76414	36.5765	7.76364	42.9147	7.76465	38.8924	7.76414	32.6778	7.76414	34.8492	7.76414	34.7622
7.76818	31.7855	7.7697	44.3097	7.76919	32.7183	7.76869	36.6085	7.76818	42.947	7.7697	38.9116	7.7697	32.7093	7.76919	34.882	7.76919	34.7917
7.77374	31.8156	7.77475	44.3397	7.77424	32.7511	7.77323	36.6385	7.77323	42.9795	7.77525	38.9315	7.77475	32.7428	7.77424	34.914	7.77424	34.823
7.77929	31.8462	7.77929	44.3688	7.7803	32.7825	7.77879	36.6693	7.77828	43.0124	7.7798	38.9519	7.7798	32.7741	7.77879	34.9462	7.77929	34.8541
7.78384	31.8775	7.78434	44.3974	7.78434	32.8145	7.78485	36.7001	7.78384	43.0446	7.78434	38.9708	7.78434	32.8067	7.78384	34.9791	7.78434	34.8846
7.78939	31.9105	7.78939	44.426	7.78939	32.8454	7.78939	36.7308	7.78889	43.0772	7.7899	38.9896	7.78889	32.8385	7.78889	35.0094	7.78889	34.9156
7.79444	31.9416	7.79343	44.4541	7.79545	32.877	7.79444	36.7628	7.79394	43.1098	7.79495	39.01	7.79444	32.8705	7.79394	35.0424	7.79394	34.9463
7.7995	31.9725	7.79848	44.4817	7.80101	32.9088	7.7995	36.7941	7.79949	43.1417	7.8	39.0295	7.79949	32.903	7.79949	35.0742	7.79899	34.9774
7.80454	32.0031	7.80354	44.5096	7.80556	32.9407	7.80404	36.8258	7.80404	43.1733	7.80556	39.0488	7.80455	32.9351	7.80455	35.1069	7.80404	35.0073
7.8096	32.0341	7.80909	44.5369	7.8096	32.973	7.80909	36.8565	7.80859	43.205	7.8101	39.0687	7.8096	32.9677	7.8096	35.1398	7.80909	35.0378
7.81465	32.0659	7.81364	44.5654	7.81465	33.004	7.81515	36.8869	7.81414	43.2373	7.81465	39.0885	7.81465	33	7.81515	35.1728	7.81414	35.069
7.81919	32.0965	7.81919	44.5937	7.8197	33.0361	7.8197	36.9182	7.81919	43.2691	7.8202	39.1071	7.8197	33.0317	7.8202	35.2061	7.81919	35.0994
7.82424	32.1272	7.82424	44.6219	7.82475	33.0676	7.82424	36.9489	7.82424	43.301	7.82475	39.1275	7.82475	33.065	7.82475	35.2389	7.82475	35.1298
7.82879	32.1585	7.8298	44.6501	7.8298	33.0995	7.82879	36.9794	7.82929	43.3326	7.82929	39.1461	7.8298	33.0961	7.8298	35.272	7.82929	35.1599
7.83333	32.1889	7.83485	44.6781	7.83485	33.1301	7.83485	37.0096	7.83485	43.3648	7.83535	39.1657	7.83485	33.1281	7.83535	35.3051	7.83434	35.1895
7.8399	32.2188	7.83939	44.7065	7.84091	33.1609	7.83939	37.0402	7.8399	43.3974	7.84091	39.1842	7.8404	33.1587	7.8399	35.3379	7.83939	35.2202
7.84444	32.2491	7.84495	44.7341	7.84596	33.1923	7.84444	37.07	7.84394	43.4296	7.84596	39.203	7.84545	33.191	7.84495	35.3707	7.84445	35.2508
7.85	32.2813	7.84949	44.7617	7.85051	33.2249	7.85	37.0998	7.84949	43.4602	7.8505	39.2221	7.85	33.2233	7.85051	35.4039	7.8495	35.2813
7.85455	32.3126	7.85454	44.79	7.85606	33.257	7.85505	37.1308	7.85404	43.4921	7.85556	39.2424	7.85505	33.2565	7.85556	35.436	7.85455	35.3124
7.8601	32.3435	7.8596	44.8187	7.86111	33.2904	7.8601	37.162	7.85909	43.5233	7.8601	39.2606	7.86061	33.2887	7.8601	35.4682	7.8596	35.343
7.86515	32.3741	7.86465	44.8474	7.86566	33.3225	7.86515	37.1931	7.86465	43.5565	7.86465	39.2799	7.86515	33.3206	7.86515	35.5006	7.86465	35.3734
7.8702	32.4047	7.8697	44.8762	7.87071	33.3544	7.87071	37.2242	7.8697	43.5883	7.8697	39.2973	7.8702	33.3544	7.8697	35.5329	7.8697	35.4035
7.87525	32.4364	7.87475	44.9065	7.87525	33.3865	7.87576	37.2554	7.87475	43.6195	7.87525	39.3159	7.87525	33.3866	7.87475	35.5662	7.87525	35.4345
7.8803	32.4678	7.8798	44.9347	7.88081	33.416	7.88081	37.2871	7.8803	43.6507	7.88081	39.3341	7.88081	33.4182	7.8798	35.5978	7.8803	35.4667
7.88485	32.4992	7.88434	44.9627	7.88535	33.4478	7.88586	37.3194	7.88434	43.6834	7.88586	39.3518	7.88535	33.4499	7.88485	35.6292	7.88485	35.4976
7.8904	32.5303	7.8899	44.9897	7.8904	33.4786	7.8904	37.3505	7.8899	43.7144	7.89091	39.3706	7.8899	33.4828	7.8904	35.6605	7.8899	35.5281
7.89545	32.5611	7.89495	45.0175	7.89546	33.5102	7.89495	37.3811	7.89545	43.7452	7.89596	39.3894	7.89545	33.5149	7.89495	35.6926	7.89495	35.5585
7.90051	32.5926	7.90051	45.0462	7.90101	33.5431	7.9005	37.4101	7.9005	43.7772	7.90051	39.408	7.90051	33.5474	7.90051	35.7247	7.9	35.5894
7.90505	32.6241	7.90505	45.0747	7.90606	33.5746	7.90556	37.4402	7.90505	43.8091	7.90555	39.4271	7.90556	33.5793	7.90556	35.7566	7.90505	35.6199
7.91111	32.6555	7.91061	45.1022	7.91061	33.6057	7.9101	37.4727	7.9101	43.8411	7.9101	39.4443	7.91061	33.6114	7.91061	35.7892	7.91061	35.6519
7.91515	32.6877	7.91566	45.1305	7.91515	33.6366	7.91566	37.5032	7.91465	43.8742	7.91616	39.4612	7.91566	33.6439	7.91566	35.8217	7.91515	35.6835
7.91919	32.7187	7.92071	45.1592	7.9202	33.667	7.92071	37.533	7.9197	43.9036	7.92071	39.4788	7.92071	33.6763	7.92071	35.8536	7.92071	35.7146
7.92525	32.7486	7.92576	45.1879	7.92626	33.6979	7.92576	37.5649	7.92576	43.9358	7.92576	39.4965	7.92626	33.7091	7.92626	35.8873	7.92576	35.7461
7.9303	32.7793	7.93081	45.2164	7.93081	33.7293	7.93131	37.5951	7.9303	43.9673	7.93131	39.514	7.93131	33.7417	7.93081	35.9201	7.93081	35.7787
7.93535	32.8112	7.93586	45.2443	7.93636	33.761	7.93636	37.6242	7.93586	43.9989	7.93535	39.5324	7.93636	33.7762	7.93586	35.953	7.93586	35.8103
7.94091	32.8434	7.9404	45.2722	7.94091	33.7922	7.94141	37.6562	7.94091	44.0307	7.9404	39.55	7.94192	33.8081	7.94091	35.9849	7.94091	35.8417
7.94596	32.8743	7.94545	45.301	7.94596	33.8242	7.94646	37.6878	7.94596	44.0629	7.94646	39.5673	7.94646	33.8397	7.94596	36.0169	7.94596	35.8746
7.95051	32.9057	7.95101	45.3296	7.95152	33.8573	7.95101	37.7192	7.95101	44.0949	7.95152	39.5859	7.95151	33.8716	7.95101	36.0494	7.95051	35.9054
7.95556	32.9368	7.95606	45.3588	7.95707	33.889	7.95657	37.7489	7.95606	44.1265	7.95606	39.6054	7.95657	33.9036	7.95606	36.0815	7.95606	35.9367
7.96061	32.9676	7.96061	45.3877	7.96162	33.9205	7.96162	37.7798	7.96111	44.1586	7.96111	39.6237	7.96162	33.9356	7.96061	36.1142	7.96111	35.9675
7.96616	32.9987	7.96566	45.4155	7.96667	33.9523	7.96667	37.8114	7.96616	44.1898	7.96616	39.6419	7.96717	33.9694	7.96566	36.1462	7.96566	36.0002
7.97121	33.0289	7.97071	45.4425	7.97172	33.9844	7.97172	37.8425	7.97121	44.2209	7.97172	39.6598	7.97172	34.0013	7.97071	36.178	7.97121	36.0304
7.97626	33.059	7.97626	45.4696	7.97677	34.0161	7.97677	37.8727	7.97626	44.2518	7.97626	39.6775	7.97626	34.0332	7.97576	36.2102	7.97626	36.0611
7.98131	33.0896	7.98131	45.4983	7.98131	34.0478	7.98131	37.9036	7.98081	44.2823	7.98182	39.6958	7.98182	34.0643	7.98131	36.242	7.98131	36.0908
7.98636	33.1203	7.98586	45.5262	7.98636	34.0791	7.98636	37.9343	7.98636	44.314	7.98687	39.7136	7.98636	34.096	7.98636	36.2739	7.98586	36.1206
7.99091	33.1514	7.99091	45.5553	7.99192	34.1117	7.99141	37.9643	7.99141	44.3444	7.99242	39.7321	7.99091	34.1281	7.99141	36.3055	7.99091	36.1511
7.99545	33.1814	7.99596	45.5824	7.99697	34.1437	7.99646	37.9948	7.99646	44.376	7.99697	39.7509	7.99646	34.1596	7.99697	36.3379	7.99646	36.1816
8.00101	33.2114	8.00101	45.6109	8.00202	34.1753	8.00151	38.024	8.00152	44.4078	8.00152	39.768	8.00151	34.1923	8.00152	36.3706	8.00151	36.2123
8.00606	33.2409	8.00657	45.6392	8.00707	34.2063	8.00657	38.0556	8.00657	44.4394	8.00657	39.7855	8.00707	34.225	8.00657	36.4032	8.00657	36.2431
8.01111	33.2708	8.01162	45.6677	8.01162	34.2375	8.01162	38.0848	8.01162	44.471	8.01162	39.802	8.01212	34.259	8.01162	36.4359	8.01162	36.2742
8.01566	33.3009	8.01667	45.6962	8.01667	34.2694	8.01667	38.1145	8.01667	44.5037	8.01667	39.8186	8.01717	34.2913	8.01667	36.4695	8.01667	36.3066
8.02071	33.3308	8.02172	45.7236	8.02172	34.301	8.02121	38.1458	8.02172	44.535	8.02172	39.8365	8.02222	34.3243	8.02172	36.5	8.02172	36.3377
8.02525	33.3621	8.02677	45.7529	8.02677	34.3321	8.02677	38.1752	8.02677	44.5664	8.02677	39.854	8.02727	34.3572	8.02626	36.5321	8.02677	36.3683
8.03182	33.3915	8.03182	45.7802	8.03232	34.3633	8.03182	38.2062	8.03182	44.5983	8.03232	39.8713	8.03232	34.3895	8.03182	36.5653	8.03182	36.3995
8.03636	33.4222	8.03687	45.8096	8.03737	34.3952	8.03687	38.2376	8.03687	44.6309	8.03687	39.8889	8.03687	34.4211	8.03687	36.5972	8.03636	36.4293
8.04091	33.4538	8.04192	45.8379	8.04192	34.427	8.04192	38.2687	8.04192	44.6626	8.04141	39.9065	8.04192	34.4525	8.04192	36.6302	8.04192	36.4587
8.04647	33.4847	8.04646	45.8665	8.04697	34.4586	8.04697	38.2996	8.04697	44.6944	8.04697	39.9232	8.04748	34.4841	8.04697	36.6628	8.04748	36.4889
8.05152	33.5152	8.05101	45.8939	8.05253	34.4906	8.05202	38.3312	8.05152	44.7256	8.05202	39.9403	8.05252	34.5178	8.05152	36.6945	8.05202	36.5197
8.05657	33.5456	8.05606	45.9207	8.05707	34.5224	8.05758	38.3618	8.05657	44.7573	8.05707	39.957	8.05657	34.5495	8.05707	36.7265	8.05707	36.5512
8.06162	33.5774	8.06162	45.9479	8.06212	34.5534	8.06263	38.3929	8.06111	44.7871	8.06162	39.974	8.06212	34.5807	8.06263	36.7597	8.06212	36.5815
8.06667	33.6084	8.06717	45.9755	8.06717	34.5852	8.06768	38.4242	8.06768	44.8166	8.06717	39.9903	8.06717	34.6124	8.06717	36.7923	8.06717	36.6132
8.07172	33.6395	8.07172	46.003	8.07273	34.6171	8.07273	38.4549	8.07222	44.8481	8.07172	40.0066	8.07222	34.6449	8.07222	36.8252	8.07222	36.6432
8.07677	33.6703	8.07677	46.0299	8.07778	34.6486	8.07727	38.4853	8.07727	44.8822	8.07727	40.0224	8.07778	34.6773	8.07727	36.858	8.07727	36.6758
8.08182	33.7016	8.08182	46.0585	8.08232	34.6818	8.08232	38.5157	8.08232	44.9138	8.08232	40.039	8.08283	34.709	8.08283	36.89	8.08232	36.707
8.08687	33.7333	8.08687	46.087	8.08737	34.7139	8.08737	38.5463	8.08788	44.9455	8.08737	40.0563	8.08737	34.7406	8.08788	36.9222	8.08737	36.7379
8.09192	33.7639	8.09242	46.1162	8.09293	34.7449	8.09293	38.5763	8.09192	44.9772	8.09242	40.0734	8.09293	34.773	8.09293	36.9547	8.09242	36.7686
8.09748	33.796	8.09697	46.144	8.09798	34.7775	8.09798	38.6053	8.09748	45.0067	8.09798	40.09	8.09798	34.8068	8.09798	36.9871	8.09697	36.7996
8.10202	33.8261	8.10253	46.1722	8.10253	34.8103	8.10252	38.6356	8.10303	45.0384	8.10252	40.1069	8.10252	34.8395	8.10303	37.0196	8.10202	36.8301
8.10707	33.8574	8.10758	46.2007	8.10758	34.8423	8.10808	38.6666	8.10808	45.0703	8.10808	40.1234	8.10808	34.8717	8.10808	37.052	8.10758	36.8606
8.11263	33.8885	8.11263	46.2279	8.11263	34.8734	8.11313	38.6983	8.11263	45.101	8.11263	40.1406	8.11313	34.9039	8.11263	37.0829	8.11263	36.8908
8.11768	33.9202	8.11768	46.2561	8.11768	34.9046	8.11818	38.7289	8.11768	45.1315	8.11818	40.1569	8.11818	34.9365	8.11818	37.1146	8.11717	36.9221
8.12273	33.9509	8.12273	46.285	8.12273	34.9368	8.12323	38.7599	8.12273	45.1644	8.12273	40.1746	8.12273	34.9704	8.12323	37.1463	8.12222	36.9529
8.12778	33.9833	8.12778	46.3127	8.12778	34.9696	8.12828	38.79	8.12828	45.1956	8.12828	40.1913	8.12879	35.0024	8.12778	37.1798	8.12727	36.9838
8.13283	34.0139	8.13283	46.3415	8.13333	35.0022	8.13333	38.8201	8.13232	45.2282	8.13333	40.2076	8.13384	35.0345	8.13283	37.2117	8.13182	37.0137
8.13788	34.0445	8.13687	46.3691	8.13788	35.034	8.13788	38.8505	8.13687	45.2591	8.13788	40.2239	8.13838	35.0669	8.13788	37.2439	8.13737	37.0445
8.14343	34.076	8.14242	46.3961	8.14242	35.066	8.14344	38.8823	8.14192	45.2897	8.14343	40.2403	8.14293	35.1	8.14343	37.2763	8.14242	37.0747
8.14798	34.107	8.14748	46.4221	8.14798	35.0977	8.14848	38.9126	8.14697	45.3193	8.14798	40.256	8.14798	35.1326	8.14798	37.3089	8.14798	37.1056
8.15303	34.1387	8.15202	46.4492	8.15353	35.1302	8.15354	38.9427	8.15303	45.3504	8.15354	40.2722	8.15303	35.1653	8.15354	37.3419	8.15303	37.1364
8.15808	34.1701	8.15758	46.4756	8.15909	35.1634	8.15808	38.9732	8.15808	45.3809	8.15808	40.2881	8.15808	35.1969	8.15808	37.3744	8.15808	37.1689
8.16263	34.2008	8.16313	46.5047	8.16364	35.1963	8.16313	39.0033	8.16364	45.4126	8.16313	40.3035	8.16313	35.2289	8.16313	37.4072	8.16263	37.2
8.16717	34.231	8.16818	46.5324	8.16768	35.23	8.16818	39.0333	8.16818	45.4437	8.16869	40.3194	8.16818	35.2606	8.16869	37.4383	8.16818	37.2306
8.17323	34.2628	8.17323	46.5608	8.17273	35.2629	8.17323	39.0646	8.17323	45.4747	8.17323	40.3342	8.17323	35.2924	8.17374	37.4725	8.17323	37.2623
8.17778	34.2932	8.17778	46.5893	8.17778	35.2951	8.17879	39.0945	8.17828	45.5059	8.17828	40.3498	8.17879	35.3251	8.17879	37.5044	8.17828	37.2946
8.18333	34.3242	8.18333	46.6166	8.18283	35.3267	8.18384	39.1247	8.18384	45.5371	8.18384	40.3654	8.18384	35.3576	8.18384	37.5379	8.18333	37.3258
8.18788	34.3555	8.18838	46.6462	8.18788	35.3575	8.18889	39.1547	8.18889	45.5675	8.18889	40.3812	8.18838	35.3902	8.18889	37.5707	8.18838	37.357
8.19293	34.387	8.19343	46.6733	8.19343	35.3897	8.19394	39.1871	8.19394	45.5998	8.19444	40.3973	8.19394	35.4232	8.19394	37.6052	8.19343	37.388
8.19798	34.4174	8.19848	46.7018	8.19899	35.4224	8.19899	39.2173	8.19849	45.6304	8.1995	40.4123	8.19899	35.4553	8.19848	37.6371	8.19848	37.4193
8.20354	34.4475	8.20354	46.73	8.20354	35.4571	8.20354	39.2486	8.20404	45.6624	8.20354	40.4282	8.20404	35.4884	8.20404	37.6679	8.20353	37.4508
8.20808	34.4779	8.20859	46.7578	8.20909	35.4896	8.20808	39.2802	8.20909	45.6924	8.20909	40.4433	8.20909	35.5226	8.20859	37.7004	8.20859	37.4813
8.21364	34.51	8.21313	46.785	8.21414	35.5224	8.21465	39.3097	8.21414	45.7229	8.21465	40.4588	8.21465	35.5556	8.21364	37.7329	8.21313	37.5133
8.21869	34.5411	8.21869	46.8119	8.21869	35.5544	8.21869	39.3402	8.21869	45.7551	8.21919	40.4737	8.2197	35.5891	8.21919	37.7653	8.21768	37.545
8.22323	34.5722	8.22323	46.8384	8.22424	35.5867	8.22323	39.3704	8.22374	45.7843	8.22475	40.4887	8.22424	35.6225	8.22374	37.7987	8.22323	37.5751
8.22929	34.6022	8.22828	46.8638	8.22929	35.6193	8.22929	39.4017	8.22778	45.8142	8.22929	40.5034	8.22929	35.6555	8.22828	37.8319	8.22828	37.6057
8.23434	34.6336	8.23384	46.8899	8.23434	35.6509	8.23384	39.4318	8.23333	45.8444	8.23434	40.5182	8.23434	35.688	8.23384	37.8643	8.23384	37.636
8.23939	34.6664	8.23838	46.9163	8.2399	35.6838	8.23889	39.4622	8.23939	45.8741	8.23889	40.5325	8.23939	35.7201	8.23889	37.8968	8.23889	37.6664
8.24394	34.698	8.24394	46.943	8.24444	35.7168	8.24444	39.4938	8.24444	45.9049	8.24343	40.5464	8.24444	35.752	8.24394	37.9291	8.24394	37.6975
8.24848	34.7279	8.24899	46.9713	8.2495	35.7497	8.24949	39.5233	8.24899	45.9359	8.24849	40.5604	8.24949	35.7839	8.24949	37.9612	8.24899	37.7283
8.25303	34.7588	8.25404	46.9991	8.25455	35.7818	8.25455	39.5534	8.25455	45.9655	8.25354	40.5751	8.25455	35.8165	8.25505	37.9935	8.25404	37.7607
8.25808	34.7878	8.25909	47.0261	8.2596	35.8144	8.2596	39.5839	8.25909	45.9962	8.2596	40.5895	8.2601	35.849	8.2601	38.0254	8.25909	37.7914
8.26414	34.8178	8.26414	47.053	8.26465	35.847	8.26465	39.6142	8.26414	46.0262	8.26515	40.6035	8.26515	35.882	8.26515	38.0574	8.26414	37.8226
8.2697	34.8479	8.26919	47.0801	8.2697	35.8785	8.2697	39.6462	8.26919	46.0574	8.2702	40.6191	8.2697	35.9144	8.2697	38.09	8.26919	37.8534
8.27424	34.8802	8.27475	47.1089	8.27475	35.9113	8.27525	39.6766	8.27475	46.0868	8.27525	40.6339	8.27525	35.9468	8.27475	38.1228	8.27475	37.8842
8.27929	34.9127	8.2798	47.1368	8.2798	35.9432	8.2798	39.7073	8.2798	46.118	8.2803	40.6492	8.2803	35.98	8.27929	38.1544	8.27929	37.915
8.28384	34.9449	8.28434	47.1639	8.28535	35.9755	8.28485	39.7393	8.28535	46.1491	8.28535	40.6638	8.28586	36.0132	8.28485	38.1853	8.28434	37.9456
8.28889	34.9747	8.28939	47.1915	8.28939	36.0081	8.2899	39.7705	8.2899	46.1806	8.2899	40.6782	8.2899	36.0464	8.28939	38.218	8.28889	37.977
8.29394	35.0051	8.29394	47.2183	8.29444	36.0404	8.29495	39.8009	8.29495	46.2113	8.29495	40.6925	8.29545	36.0787	8.29444	38.2505	8.29343	38.0064
8.2995	35.0362	8.29848	47.2444	8.3	36.0724	8.3	39.8312	8.3005	46.2428	8.3	40.7066	8.30051	36.1115	8.29949	38.282	8.29899	38.0352
8.30455	35.067	8.30303	47.2702	8.30556	36.104	8.30505	39.8614	8.30505	46.2735	8.30505	40.7203	8.30556	36.1441	8.30454	38.3131	8.30404	38.0655
8.30909	35.0983	8.30909	47.2955	8.3101	36.1359	8.3101	39.8914	8.3101	46.3041	8.3101	40.7337	8.31061	36.1767	8.3096	38.3459	8.3096	38.0962
8.31414	35.1302	8.31364	47.3211	8.31465	36.1676	8.31465	39.9225	8.31465	46.334	8.31566	40.7481	8.31566	36.2094	8.31465	38.3755	8.31465	38.1264
8.3197	35.1609	8.31869	47.3466	8.3202	36.2003	8.31919	39.9523	8.3197	46.3646	8.3202	40.7623	8.32071	36.2417	8.3197	38.4085	8.3202	38.157
8.32475	35.1911	8.32424	47.3726	8.32576	36.2324	8.32475	39.9824	8.32525	46.3948	8.32525	40.7771	8.32576	36.2745	8.32475	38.4393	8.32525	38.188
8.32929	35.2219	8.32929	47.3982	8.3303	36.2659	8.32929	40.012	8.3298	46.4254	8.3303	40.7911	8.33081	36.3067	8.3298	38.4705	8.3303	38.2191
8.33485	35.2525	8.33485	47.4262	8.33535	36.2982	8.33434	40.0427	8.33535	46.4563	8.33535	40.8041	8.33586	36.3409	8.33535	38.5022	8.33535	38.25
8.33939	35.2831	8.3399	47.4526	8.3404	36.3305	8.33939	40.0728	8.3404	46.4869	8.3404	40.8171	8.34091	36.3727	8.3404	38.5345	8.3404	38.2803
8.34495	35.3125	8.34495	47.4797	8.34546	36.3623	8.34444	40.1022	8.34545	46.5165	8.34646	40.8301	8.34596	36.405	8.34545	38.5674	8.34545	38.3127
8.35	35.3425	8.35051	47.5085	8.35051	36.3937	8.35	40.1333	8.35101	46.548	8.35101	40.8442	8.35101	36.4379	8.35051	38.5992	8.35051	38.3441
8.35505	35.374	8.35556	47.5353	8.35556	36.4269	8.35505	40.1637	8.35555	46.5781	8.35657	40.8585	8.35606	36.4695	8.35556	38.632	8.35505	38.3747
8.3601	35.4047	8.3596	47.5624	8.36061	36.4567	8.3601	40.1948	8.36061	46.6088	8.36111	40.8725	8.36061	36.5027	8.36061	38.6644	8.36061	38.4045
8.36566	35.4348	8.36566	47.5893	8.36566	36.4885	8.36566	40.2259	8.36616	46.6399	8.36566	40.8858	8.36616	36.5337	8.36515	38.6959	8.36515	38.4352
8.3702	35.4652	8.37071	47.6165	8.37121	36.5216	8.37071	40.2569	8.37071	46.6701	8.37071	40.8989	8.37121	36.566	8.37121	38.7277	8.37071	38.4656
8.37525	35.4951	8.37475	47.6443	8.37576	36.5533	8.37576	40.2873	8.37576	46.7016	8.37576	40.912	8.37626	36.5977	8.37576	38.7599	8.37525	38.4953
8.3803	35.525	8.37929	47.6705	8.38131	36.5855	8.38081	40.3184	8.38081	46.7318	8.38081	40.9247	8.38081	36.6297	8.38081	38.7923	8.3798	38.5258
8.38485	35.5558	8.38485	47.6954	8.38687	36.6171	8.38586	40.349	8.38586	46.762	8.38586	40.9376	8.38636	36.6616	8.38586	38.8248	8.38535	38.5573
8.3904	35.5859	8.38889	47.7214	8.39141	36.6491	8.39091	40.3801	8.39091	46.7917	8.39141	40.9509	8.39091	36.6937	8.3904	38.8564	8.3904	38.5877
8.39495	35.6152	8.39444	47.7472	8.39647	36.6818	8.39596	40.4113	8.39596	46.8207	8.39697	40.9646	8.39596	36.7262	8.39596	38.8902	8.39495	38.6173
8.4005	35.6463	8.40051	47.7733	8.40152	36.7139	8.40101	40.4406	8.40101	46.8514	8.40152	40.9785	8.4005	36.7583	8.40101	38.9218	8.40051	38.6469
8.40556	35.6767	8.40556	47.8	8.40657	36.7458	8.40505	40.4713	8.40606	46.8813	8.40657	40.9915	8.40606	36.7889	8.40606	38.9536	8.40556	38.6773
8.4101	35.7063	8.4101	47.8278	8.41162	36.778	8.41061	40.5009	8.41111	46.9114	8.41111	41.0046	8.41111	36.8222	8.41111	38.9858	8.41111	38.7078
8.41566	35.7357	8.41566	47.8544	8.41616	36.8097	8.41566	40.5309	8.41566	46.941	8.41616	41.0187	8.41667	36.8532	8.41616	39.0179	8.41566	38.7382
8.4202	35.7669	8.42121	47.8814	8.42071	36.842	8.42121	40.5613	8.4202	46.9704	8.42121	41.0317	8.42172	36.8854	8.42121	39.052	8.42071	38.7699
8.42525	35.7966	8.42576	47.9088	8.42626	36.8732	8.42626	40.5917	8.42626	46.9987	8.42626	41.0443	8.42677	36.9175	8.42626	39.085	8.42576	38.8001
8.43131	35.8276	8.43081	47.9361	8.43182	36.9045	8.43182	40.6218	8.43131	47.0288	8.43182	41.0568	8.43131	36.9496	8.43182	39.1172	8.43131	38.8303
8.43586	35.8576	8.43636	47.9636	8.43687	36.9363	8.43636	40.653	8.43535	47.0573	8.43687	41.0689	8.43687	36.9813	8.43636	39.1493	8.43636	38.8608
8.44091	35.8893	8.44141	47.9903	8.44192	36.9681	8.44192	40.6829	8.4404	47.086	8.44192	41.0823	8.44192	37.0134	8.44192	39.1817	8.44141	38.8915
8.44647	35.9185	8.44646	48.0173	8.44697	36.9998	8.44646	40.7137	8.44596	47.1146	8.44697	41.0955	8.44697	37.0461	8.44646	39.2161	8.44596	38.9215
8.45101	35.9504	8.45151	48.0443	8.45152	37.0313	8.45151	40.7457	8.45101	47.1451	8.45202	41.1079	8.45202	37.0794	8.45202	39.2482	8.45101	38.9511
8.45556	35.9813	8.45606	48.0711	8.45758	37.0624	8.45606	40.7748	8.45606	47.1743	8.45707	41.1201	8.45707	37.1109	8.45707	39.2801	8.45606	38.9805
8.46061	36.0121	8.46162	48.0979	8.46162	37.0943	8.46162	40.8065	8.46111	47.2038	8.46212	41.132	8.46212	37.1444	8.46162	39.3134	8.46111	39.0101
8.46616	36.0415	8.46616	48.1245	8.46717	37.126	8.46667	40.8356	8.46616	47.2336	8.46717	41.1437	8.46667	37.1766	8.46667	39.3445	8.46667	39.0402
8.47121	36.0741	8.47071	48.1508	8.47222	37.1578	8.47172	40.8668	8.47121	47.2657	8.47222	41.1551	8.47172	37.2071	8.47121	39.3756	8.47172	39.0703
8.47626	36.1031	8.47576	48.1764	8.47727	37.1896	8.47626	40.8959	8.47626	47.2942	8.47778	41.1674	8.47626	37.2399	8.47626	39.4077	8.47626	39.1005
8.48182	36.1349	8.48131	48.2046	8.48232	37.2231	8.48131	40.926	8.48081	47.323	8.48232	41.18	8.48182	37.272	8.48131	39.4411	8.48081	39.1303
8.48636	36.165	8.48636	48.2315	8.48737	37.2541	8.48636	40.9555	8.48586	47.3537	8.48687	41.1925	8.48687	37.3037	8.48636	39.471	8.48636	39.1606
8.49192	36.1959	8.49141	48.2587	8.49242	37.2854	8.49141	40.9856	8.49192	47.3829	8.49242	41.2039	8.49192	37.3361	8.49192	39.5039	8.49091	39.1915
8.49697	36.2263	8.49697	48.2855	8.49747	37.3171	8.49646	41.0148	8.49748	47.4132	8.49747	41.2147	8.49697	37.3684	8.49646	39.5365	8.49596	39.2217
8.50152	36.2572	8.50202	48.3123	8.50253	37.349	8.50151	41.0465	8.50152	47.4449	8.50202	41.2265	8.50253	37.4011	8.50202	39.57	8.50152	39.2517
8.50556	36.2889	8.50657	48.3388	8.50758	37.3803	8.50657	41.0756	8.50606	47.474	8.50707	41.238	8.50758	37.4334	8.50707	39.6026	8.50707	39.2823
8.51162	36.3188	8.51212	48.3652	8.51263	37.4117	8.51162	41.108	8.51162	47.5032	8.51212	41.2487	8.51263	37.466	8.51263	39.6357	8.51212	39.3123
8.51667	36.3481	8.51717	48.3922	8.51818	37.4426	8.51667	41.1392	8.51616	47.532	8.51768	41.2597	8.51768	37.499	8.51768	39.6681	8.51717	39.3429
8.52172	36.3777	8.52222	48.4182	8.52323	37.4761	8.52273	41.1685	8.52121	47.563	8.52323	41.2713	8.52323	37.5318	8.52222	39.7012	8.52172	39.373
8.52677	36.4093	8.52727	48.4446	8.52778	37.508	8.52778	41.1998	8.52576	47.5923	8.52828	41.2825	8.52778	37.565	8.52778	39.7346	8.52727	39.4037
8.53131	36.4392	8.53232	48.4707	8.53283	37.5404	8.53283	41.2306	8.53131	47.6225	8.53333	41.2932	8.53283	37.5975	8.53182	39.7671	8.53232	39.4358
8.53687	36.4686	8.53737	48.4961	8.53788	37.5711	8.53788	41.2617	8.53687	47.652	8.53838	41.3034	8.53788	37.63	8.53737	39.7995	8.53737	39.4649
8.54242	36.4983	8.54242	48.5226	8.54343	37.6012	8.54293	41.2926	8.54242	47.6831	8.54343	41.3142	8.54293	37.6626	8.54293	39.8317	8.54192	39.4965
8.54697	36.5288	8.54647	48.5492	8.54849	37.6323	8.54798	41.3245	8.54697	47.7136	8.54798	41.3258	8.54798	37.6941	8.54747	39.8632	8.54646	39.5257
8.55202	36.56	8.55202	48.5749	8.55303	37.665	8.55303	41.3553	8.55152	47.7436	8.55303	41.3361	8.55252	37.7269	8.55303	39.8972	8.55152	39.5555
8.55758	36.5901	8.55606	48.6006	8.55859	37.6965	8.55808	41.3859	8.55808	47.7719	8.55808	41.3455	8.55808	37.7586	8.55758	39.9286	8.55707	39.5853
8.56263	36.6204	8.56212	48.6254	8.56364	37.7273	8.56263	41.4158	8.56263	47.8032	8.56313	41.3551	8.56263	37.7904	8.56313	39.9621	8.56212	39.6151
8.56768	36.6513	8.56768	48.6511	8.56818	37.7582	8.56717	41.4454	8.56667	47.8332	8.56818	41.3655	8.56768	37.8222	8.56818	39.9946	8.56717	39.645
8.57222	36.6823	8.57273	48.6772	8.57374	37.7883	8.57323	41.4747	8.57222	47.8627	8.57273	41.3758	8.57323	37.8541	8.57374	40.0282	8.57222	39.6741
8.57828	36.7151	8.57778	48.7035	8.57828	37.8197	8.57778	41.5047	8.57727	47.8938	8.57828	41.3858	8.57828	37.8861	8.57828	40.061	8.57727	39.7039
8.58283	36.7457	8.58283	48.7292	8.58333	37.8502	8.58182	41.536	8.58182	47.9245	8.58384	41.3956	8.58333	37.9183	8.58333	40.0944	8.58283	39.734
8.58788	36.7757	8.58737	48.7556	8.58788	37.881	8.58737	41.566	8.58737	47.954	8.58838	41.4056	8.58838	37.9512	8.58838	40.127	8.58788	39.7635
8.59293	36.8053	8.59293	48.7818	8.59394	37.9113	8.59242	41.5955	8.59192	47.9835	8.59343	41.4154	8.59394	37.9839	8.59343	40.1589	8.59293	39.7938
8.59747	36.8369	8.59798	48.8074	8.59899	37.943	8.59697	41.6269	8.59646	48.014	8.59899	41.4245	8.59848	38.0169	8.59798	40.1916	8.59798	39.8237
8.60303	36.8672	8.60303	48.8325	8.60404	37.9746	8.60252	41.6559	8.60202	48.0414	8.60404	41.4333	8.60404	38.0492	8.60354	40.224	8.60303	39.8533
8.60758	36.8969	8.60808	48.8577	8.60909	38.0069	8.60808	41.688	8.60707	48.071	8.60909	41.4429	8.60859	38.0821	8.60859	40.2584	8.60808	39.8843
8.61313	36.927	8.61313	48.8834	8.61414	38.0382	8.61313	41.7188	8.61263	48.1024	8.61414	41.4519	8.61414	38.1158	8.61364	40.2915	8.61313	39.9142
8.61818	36.9571	8.61869	48.9093	8.6197	38.0682	8.61869	41.75	8.61768	48.1306	8.61919	41.4611	8.61869	38.149	8.61768	40.3239	8.61768	39.9436
8.62374	36.987	8.62374	48.9352	8.62424	38.1	8.62374	41.7807	8.62323	48.1598	8.62424	41.4702	8.62374	38.1809	8.62323	40.356	8.62273	39.9728
8.62828	37.0177	8.62828	48.9609	8.62929	38.1316	8.62828	41.8119	8.62778	48.1895	8.62929	41.4793	8.62879	38.2118	8.62828	40.3889	8.62778	40.0012
8.63384	37.0487	8.63333	48.9859	8.63434	38.1629	8.63333	41.8428	8.63232	48.2202	8.63434	41.4888	8.63384	38.2431	8.63333	40.4207	8.63283	40.0291
8.63838	37.0796	8.63788	49.0111	8.63939	38.1941	8.63889	41.8741	8.63737	48.25	8.63889	41.4975	8.63889	38.2746	8.63788	40.4526	8.63788	40.0581
8.64343	37.1125	8.64242	49.0352	8.64444	38.2251	8.64343	41.9057	8.64343	48.2805	8.64394	41.5057	8.64394	38.3055	8.64293	40.4845	8.64293	40.0872
8.64848	37.1428	8.64848	49.0598	8.6495	38.2573	8.64899	41.936	8.64798	48.3122	8.64899	41.5139	8.64899	38.3375	8.64848	40.5159	8.64848	40.1171
8.65303	37.1728	8.65303	49.083	8.65455	38.2876	8.65404	41.9666	8.65253	48.3426	8.65404	41.5223	8.65404	38.3686	8.65354	40.5494	8.65354	40.1468
8.65859	37.2031	8.65909	49.1064	8.6596	38.319	8.65859	41.9975	8.65808	48.3706	8.6596	41.5306	8.65909	38.4	8.65859	40.5827	8.65858	40.1759
8.66364	37.234	8.66364	49.1324	8.66465	38.3502	8.66364	42.0278	8.66263	48.401	8.66515	41.539	8.66414	38.432	8.66414	40.6154	8.66364	40.2054
8.66869	37.2652	8.66919	49.1579	8.6697	38.3822	8.66869	42.0582	8.66768	48.4296	8.6697	41.5477	8.66919	38.4635	8.66919	40.6462	8.66818	40.2345
8.67424	37.2943	8.67374	49.183	8.67475	38.4134	8.67424	42.0885	8.67273	48.4607	8.67525	41.5561	8.67424	38.4955	8.67424	40.6801	8.67374	40.2645
8.67879	37.324	8.67879	49.2092	8.6803	38.4447	8.67929	42.1188	8.67778	48.4896	8.6798	41.5643	8.67929	38.5276	8.67929	40.7132	8.67879	40.294
8.68434	37.3548	8.68384	49.2344	8.68485	38.4763	8.68434	42.1493	8.68283	48.5209	8.68485	41.5722	8.68434	38.56	8.68434	40.7464	8.68434	40.3244
8.68838	37.3854	8.68838	49.2595	8.6899	38.5083	8.68939	42.1798	8.68838	48.5507	8.6899	41.5802	8.68939	38.5917	8.68939	40.7795	8.68939	40.3537
8.69293	37.4154	8.69343	49.284	8.69495	38.5397	8.69394	42.2113	8.69293	48.5799	8.69545	41.5889	8.69495	38.6251	8.69444	40.8103	8.69445	40.3835
8.69848	37.4444	8.69899	49.3088	8.70051	38.5727	8.69899	42.2421	8.69848	48.6085	8.70051	41.5969	8.7	38.6571	8.69899	40.8432	8.6995	40.4127
8.70354	37.4751	8.70454	49.3354	8.70505	38.6048	8.70354	42.273	8.70404	48.6388	8.70555	41.6041	8.70505	38.6896	8.70454	40.8751	8.70455	40.4417
8.70859	37.5054	8.7096	49.3604	8.7101	38.6364	8.70909	42.3034	8.7096	48.6686	8.71061	41.6118	8.7096	38.7211	8.70909	40.9092	8.70909	40.4699
8.71364	37.535	8.71465	49.385	8.71515	38.6674	8.71414	42.3342	8.71414	48.6984	8.71515	41.619	8.71465	38.7528	8.71414	40.9414	8.71414	40.4999
8.71919	37.5655	8.71919	49.4097	8.7202	38.6983	8.7197	42.3645	8.7197	48.7282	8.72071	41.6261	8.7202	38.7838	8.71919	40.9738	8.71919	40.5299
8.72424	37.5959	8.72374	49.434	8.72576	38.7299	8.72475	42.3956	8.72374	48.7572	8.72525	41.6325	8.72525	38.815	8.72374	41.0052	8.72424	40.5581
8.72929	37.6262	8.72879	49.4576	8.7303	38.7609	8.72879	42.4269	8.72879	48.7875	8.73081	41.6385	8.7298	38.8469	8.72929	41.0382	8.72929	40.5869
8.73384	37.6572	8.73384	49.4815	8.73485	38.792	8.73485	42.4578	8.73434	48.8157	8.73586	41.6455	8.73485	38.8789	8.73434	41.0704	8.73384	40.6158
8.73788	37.6864	8.7399	49.5053	8.7399	38.8231	8.7399	42.4879	8.73889	48.8448	8.7399	41.6514	8.7399	38.9107	8.7399	41.1024	8.7399	40.6451
8.74394	37.7163	8.74495	49.5307	8.74495	38.8558	8.74495	42.518	8.74394	48.8732	8.74495	41.6566	8.74495	38.9421	8.74495	41.1346	8.74444	40.6751
8.7495	37.7459	8.74949	49.5555	8.75051	38.8867	8.7495	42.5479	8.74848	48.9018	8.75051	41.6624	8.75	38.9743	8.75	41.1675	8.7495	40.7039
8.75404	37.7768	8.75454	49.5802	8.75505	38.9173	8.75505	42.5776	8.75404	48.9303	8.75505	41.6682	8.75505	39.0055	8.75505	41.2009	8.75455	40.7334
8.75909	37.8073	8.7601	49.6045	8.76061	38.9484	8.7596	42.6078	8.75859	48.9589	8.7601	41.6743	8.7601	39.0374	8.7601	41.2331	8.7596	40.7622
8.76364	37.8367	8.76465	49.6285	8.76515	38.9795	8.76465	42.6382	8.76364	48.9885	8.76566	41.6802	8.76515	39.0693	8.76515	41.2655	8.76465	40.7919
8.7697	37.8662	8.7697	49.6533	8.77071	39.0102	8.7697	42.6677	8.76869	49.0181	8.77071	41.6861	8.7702	39.1013	8.7702	41.2993	8.7697	40.8209
8.77475	37.8965	8.77525	49.6774	8.77576	39.0411	8.77525	42.6979	8.77323	49.0477	8.77576	41.6925	8.77576	39.1335	8.77525	41.331	8.77475	40.85
8.77929	37.9264	8.7803	49.7011	8.78081	39.0735	8.7803	42.7285	8.77879	49.0768	8.78081	41.6986	8.78081	39.1657	8.7803	41.3618	8.7803	40.8797
8.78434	37.9571	8.78535	49.725	8.78636	39.1053	8.78535	42.759	8.78384	49.1057	8.78535	41.7043	8.78586	39.1977	8.78485	41.394	8.78485	40.9082
8.78939	37.986	8.7904	49.749	8.79091	39.1362	8.7904	42.7899	8.78939	49.1358	8.7904	41.7092	8.7904	39.2309	8.7899	41.4262	8.7899	40.937
8.79444	38.0143	8.79545	49.7736	8.79596	39.1681	8.79596	42.8198	8.79444	49.1654	8.79545	41.7142	8.79545	39.2622	8.79495	41.4585	8.79495	40.9651
8.80101	38.0456	8.80051	49.7976	8.80101	39.2	8.80101	42.8505	8.79949	49.1944	8.80101	41.7203	8.8005	39.2928	8.79949	41.4891	8.7995	40.9936
8.80556	38.0754	8.80505	49.8218	8.80606	39.2319	8.80606	42.8804	8.80505	49.2256	8.80556	41.7262	8.80556	39.3235	8.80505	41.5208	8.80455	41.0209
8.8101	38.1056	8.8101	49.8462	8.81162	39.2647	8.81061	42.9108	8.8101	49.2546	8.81162	41.732	8.81061	39.3548	8.81061	41.5526	8.8096	41.0486
8.81566	38.1358	8.81515	49.8685	8.81616	39.2961	8.81515	42.9406	8.81515	49.2849	8.81667	41.738	8.81566	39.3863	8.81566	41.5854	8.81515	41.0774
8.8202	38.1666	8.8202	49.8922	8.8202	39.3266	8.82071	42.9698	8.81919	49.3146	8.82071	41.7441	8.82071	39.418	8.82121	41.6172	8.8202	41.1058
8.82525	38.1967	8.82525	49.9162	8.82576	39.3561	8.82626	43.0003	8.82424	49.3443	8.82576	41.7493	8.82576	39.4511	8.82626	41.651	8.82525	41.1341
8.8303	38.2268	8.8303	49.9392	8.83081	39.3857	8.83081	43.03	8.8298	49.3732	8.83131	41.7539	8.83081	39.482	8.83081	41.6838	8.8298	41.1624
8.83535	38.2581	8.83535	49.9624	8.83586	39.4176	8.83586	43.0597	8.83485	49.402	8.83636	41.7594	8.83586	39.5133	8.83636	41.7168	8.83485	41.19
8.8399	38.2889	8.8404	49.9853	8.84091	39.4483	8.8399	43.0895	8.8399	49.4308	8.84141	41.7645	8.84091	39.5443	8.84141	41.7501	8.8399	41.218
8.84444	38.3184	8.84596	50.0096	8.84596	39.4794	8.84596	43.1186	8.84545	49.4597	8.84697	41.7694	8.84596	39.5758	8.84646	41.784	8.84545	41.2463
8.8505	38.3483	8.85051	50.0331	8.85152	39.5115	8.85051	43.1478	8.85	49.4891	8.85202	41.7746	8.85151	39.6077	8.85101	41.8168	8.85	41.2744
8.85606	38.3792	8.85556	50.0569	8.85657	39.5428	8.85556	43.1777	8.85455	49.5185	8.85707	41.78	8.85606	39.6398	8.85657	41.8489	8.85505	41.3028
8.86111	38.4097	8.86061	50.0804	8.86162	39.5738	8.86111	43.2071	8.86061	49.5474	8.86162	41.7851	8.86162	39.6714	8.86111	41.8818	8.8601	41.3305
8.86566	38.442	8.86566	50.1043	8.86667	39.6052	8.86667	43.2374	8.86515	49.5762	8.86667	41.7899	8.86667	39.7031	8.86616	41.914	8.86566	41.3588
8.87071	38.4727	8.87071	50.1269	8.87222	39.6363	8.87121	43.2681	8.8697	49.6067	8.87121	41.7949	8.87121	39.7346	8.87121	41.9457	8.87071	41.3873
8.87576	38.5029	8.87576	50.1517	8.87677	39.6675	8.87626	43.299	8.87576	49.635	8.87626	41.7991	8.87626	39.7658	8.87626	41.9793	8.87525	41.4162
8.8803	38.533	8.88081	50.176	8.88182	39.7004	8.88182	43.3288	8.88081	49.6637	8.88081	41.803	8.88081	39.7976	8.88081	42.0103	8.88081	41.4435
8.88586	38.5621	8.88586	50.1999	8.88687	39.7316	8.88687	43.3589	8.88586	49.693	8.88586	41.8067	8.88636	39.8286	8.88687	42.0434	8.88636	41.4718
8.89091	38.5926	8.8904	50.2237	8.89192	39.7617	8.89192	43.3893	8.89091	49.7221	8.89192	41.8105	8.89141	39.8596	8.89141	42.0748	8.89091	41.4999
8.89596	38.6236	8.89545	50.2465	8.89647	39.792	8.89697	43.4208	8.89545	49.7524	8.89697	41.8144	8.89646	39.8916	8.89646	42.1069	8.89545	41.5283
8.90101	38.654	8.90101	50.2693	8.90202	39.8227	8.90101	43.4509	8.9005	49.7812	8.90202	41.8186	8.90151	39.9233	8.90151	42.1389	8.90051	41.5556
8.90606	38.6854	8.90606	50.2926	8.90707	39.8533	8.90606	43.4795	8.90606	49.8096	8.90657	41.823	8.90707	39.9543	8.90657	42.1712	8.90556	41.5839
8.91111	38.7154	8.91111	50.3163	8.91162	39.883	8.91162	43.5082	8.91111	49.8387	8.91111	41.8263	8.91162	39.9855	8.91162	42.2031	8.91061	41.6124
8.91616	38.7461	8.91616	50.3396	8.91717	39.9132	8.91717	43.5382	8.91566	49.8683	8.91667	41.8296	8.91717	40.0165	8.91667	42.2373	8.91616	41.6402
8.92172	38.7769	8.92121	50.3625	8.92172	39.943	8.92172	43.5675	8.9202	49.8979	8.92172	41.8334	8.92222	40.0476	8.92172	42.2695	8.92121	41.6692
8.92576	38.8081	8.92626	50.3865	8.92677	39.9745	8.92727	43.5974	8.92525	49.9262	8.92677	41.8369	8.92677	40.0802	8.92677	42.3021	8.92677	41.6971
8.9298	38.8386	8.93182	50.4097	8.93131	40.0038	8.93182	43.6259	8.93081	49.955	8.93182	41.8404	8.93182	40.1123	8.93182	42.3346	8.93182	41.7254
8.93636	38.869	8.93687	50.4332	8.93687	40.0335	8.93737	43.657	8.93636	49.9829	8.93687	41.8436	8.93737	40.1433	8.93687	42.3668	8.93687	41.7543
8.94141	38.8973	8.94141	50.4565	8.94141	40.064	8.94242	43.6862	8.9404	50.0121	8.94293	41.8465	8.94192	40.1748	8.94192	42.3993	8.94141	41.7826
8.94647	38.9283	8.94647	50.4796	8.94748	40.0949	8.94697	43.716	8.94646	50.0407	8.94697	41.8505	8.94748	40.2067	8.94747	42.4326	8.94697	41.8114
8.95152	38.9602	8.95202	50.5036	8.95202	40.1256	8.95252	43.746	8.95152	50.0708	8.95151	41.8537	8.95202	40.2383	8.95202	42.466	8.95202	41.8417
8.95707	38.9905	8.95657	50.5266	8.95707	40.1567	8.95707	43.7748	8.95707	50.1003	8.95808	41.8555	8.95758	40.2698	8.95707	42.4982	8.95657	41.8702
8.96162	39.0196	8.96162	50.5494	8.96212	40.1871	8.96212	43.8041	8.96212	50.1294	8.96313	41.8592	8.96212	40.3016	8.96212	42.5302	8.96162	41.8981
8.96667	39.0506	8.96717	50.5726	8.96768	40.2172	8.96717	43.8329	8.96667	50.1589	8.96717	41.8634	8.96768	40.3324	8.96717	42.5618	8.96717	41.9248
8.97172	39.0807	8.97172	50.5958	8.97273	40.2488	8.97222	43.8623	8.97172	50.1881	8.97222	41.8669	8.97273	40.3628	8.97222	42.5936	8.97222	41.9532
8.97677	39.1097	8.97626	50.6196	8.97778	40.2801	8.97727	43.8913	8.97677	50.2183	8.97727	41.8692	8.97778	40.3941	8.97677	42.6253	8.97677	41.9815
8.98232	39.1385	8.98182	50.6419	8.98283	40.3112	8.98232	43.9206	8.98131	50.2474	8.98182	41.8718	8.98232	40.4247	8.98182	42.657	8.98182	42.0106
8.98687	39.1684	8.98737	50.6644	8.98737	40.3419	8.98737	43.9483	8.98636	50.276	8.98687	41.8746	8.98737	40.4557	8.98687	42.6893	8.98636	42.0387
8.99242	39.1971	8.99242	50.6883	8.99293	40.3737	8.99242	43.9782	8.99091	50.3048	8.99293	41.8776	8.99293	40.4858	8.99242	42.7224	8.99192	42.0659
8.99697	39.2263	8.99697	50.7116	8.99798	40.404	8.99747	44.0062	8.99646	50.3333	8.99747	41.8808	8.99798	40.5173	8.99747	42.7541	8.99697	42.0932
9.00152	39.2557	9.00202	50.734	9.00303	40.4341	9.00202	44.0346	9.00202	50.363	9.00202	41.8831	9.00303	40.5491	9.00252	42.7853	9.00152	42.1204
9.00606	39.286	9.00758	50.756	9.00758	40.464	9.00758	44.0628	9.00707	50.3918	9.00808	41.8859	9.00758	40.5805	9.00808	42.8166	9.00657	42.1476
9.01162	39.3139	9.01212	50.7785	9.01263	40.4934	9.01212	44.0908	9.01212	50.4207	9.01263	41.8889	9.01263	40.6125	9.01313	42.8488	9.01212	42.1758
9.01667	39.3422	9.01717	50.8013	9.01768	40.523	9.01717	44.1186	9.01717	50.4496	9.01768	41.8914	9.01818	40.6441	9.01818	42.8806	9.01717	42.204
9.02222	39.373	9.02222	50.8237	9.02222	40.5537	9.02273	44.1471	9.02222	50.4785	9.02323	41.8936	9.02323	40.6747	9.02273	42.9125	9.02172	42.2334
9.02677	39.4015	9.02778	50.8464	9.02727	40.5846	9.02778	44.1756	9.02727	50.509	9.02778	41.8955	9.02879	40.7059	9.02828	42.9443	9.02727	42.261
9.03182	39.4309	9.03283	50.8691	9.03283	40.6144	9.03333	44.204	9.03182	50.5383	9.03232	41.8975	9.03384	40.7384	9.03283	42.9759	9.03232	42.2888
9.03636	39.4606	9.03788	50.8918	9.03838	40.645	9.03838	44.2348	9.03737	50.5675	9.03788	41.8992	9.03838	40.7693	9.03737	43.0072	9.03788	42.3175
9.04242	39.4901	9.04293	50.9139	9.04394	40.676	9.04343	44.2644	9.04242	50.5967	9.04293	41.901	9.04343	40.7998	9.04343	43.0381	9.04242	42.3457
9.04747	39.521	9.04798	50.936	9.04848	40.7071	9.04849	44.2932	9.04798	50.6261	9.04747	41.9027	9.04849	40.8299	9.04848	43.0702	9.04747	42.3752
9.05253	39.5525	9.05303	50.9588	9.05354	40.7382	9.05303	44.3218	9.05303	50.6551	9.05252	41.9051	9.05354	40.8615	9.05303	43.1022	9.05252	42.4016
9.05758	39.5837	9.05758	50.9816	9.05808	40.7704	9.05808	44.3505	9.05758	50.6834	9.05808	41.907	9.05859	40.8914	9.05808	43.1336	9.05808	42.4301
9.06313	39.6135	9.06162	51.0028	9.06313	40.8011	9.06313	44.379	9.06263	50.7116	9.06313	41.9083	9.06313	40.9217	9.06313	43.1647	9.06263	42.4587
9.06818	39.6442	9.06768	51.0243	9.06869	40.8318	9.06818	44.4077	9.06717	50.7405	9.06768	41.9098	9.06818	40.9518	9.06818	43.1976	9.06768	42.4866
9.07323	39.6754	9.07273	51.0457	9.07374	40.862	9.07374	44.4364	9.07222	50.7679	9.07323	41.9112	9.07323	40.9829	9.07273	43.2293	9.07273	42.515
9.07828	39.7064	9.07778	51.0663	9.07879	40.8926	9.07828	44.4657	9.07778	50.795	9.07778	41.9124	9.07879	41.0128	9.07828	43.2609	9.07828	42.5437
9.08333	39.7357	9.08283	51.0892	9.08384	40.9231	9.08384	44.4942	9.08333	50.8232	9.08232	41.9132	9.08333	41.0429	9.08333	43.2925	9.08333	42.5718
9.08788	39.7653	9.08788	51.1101	9.08838	40.9535	9.08838	44.5241	9.08788	50.8522	9.08838	41.9138	9.08838	41.0736	9.08838	43.3255	9.08788	42.6013
9.09293	39.7954	9.09343	51.1329	9.09293	40.9855	9.09394	44.5511	9.09293	50.8807	9.09394	41.9145	9.09343	41.1044	9.09394	43.3577	9.09343	42.6284
9.09747	39.8254	9.09798	51.1551	9.09848	41.0155	9.09798	44.5808	9.09798	50.9112	9.09899	41.9155	9.09899	41.1353	9.09848	43.3901	9.09848	42.6578
9.10303	39.8565	9.10303	51.1772	9.10354	41.0464	9.10404	44.6094	9.10303	50.9401	9.10404	41.9165	9.10354	41.1667	9.10354	43.4228	9.10354	42.6859
9.10859	39.8852	9.10859	51.199	9.10859	41.0773	9.10859	44.6373	9.10808	50.9685	9.10909	41.918	9.10859	41.1974	9.10909	43.454	9.10859	42.7147
9.11313	39.9147	9.11364	51.2211	9.11313	41.1083	9.11364	44.6661	9.11364	50.9965	9.11364	41.9188	9.11364	41.2278	9.11414	43.4857	9.11364	42.7424
9.11818	39.9446	9.11869	51.2427	9.11919	41.1376	9.11919	44.6957	9.11818	51.0253	9.11869	41.92	9.11919	41.2582	9.11869	43.5179	9.11869	42.7702
9.12374	39.9755	9.12374	51.2648	9.12424	41.1689	9.12424	44.7245	9.12323	51.0542	9.12374	41.921	9.12424	41.2884	9.12323	43.5492	9.12323	42.7984
9.12879	40.0058	9.12879	51.2861	9.12929	41.1995	9.12879	44.7529	9.12879	51.0828	9.12879	41.9219	9.12929	41.3186	9.12929	43.5797	9.12828	42.8268
9.13283	40.0357	9.13384	51.3091	9.13384	41.2314	9.13384	44.7813	9.13384	51.1114	9.13384	41.9225	9.13384	41.3502	9.13384	43.6124	9.13283	42.8542
9.13838	40.0655	9.13838	51.3315	9.1399	41.2614	9.13889	44.8105	9.13889	51.1398	9.13939	41.9229	9.13939	41.3802	9.13889	43.6438	9.13838	42.882
9.14394	40.0957	9.14343	51.3518	9.14444	41.2923	9.14394	44.8394	9.14343	51.1668	9.14394	41.9234	9.14444	41.4107	9.14394	43.6756	9.14293	42.9091
9.14899	40.1256	9.14747	51.3738	9.14949	41.3229	9.14899	44.8684	9.14798	51.1952	9.14899	41.9239	9.1495	41.4419	9.14899	43.7081	9.14798	42.937
9.15404	40.1569	9.15303	51.3936	9.15404	41.3524	9.15454	44.897	9.15253	51.2217	9.15404	41.9236	9.15404	41.4732	9.15454	43.7394	9.15303	42.9642
9.15909	40.1878	9.15859	51.4151	9.15909	41.3819	9.1596	44.9263	9.15758	51.2488	9.15909	41.9233	9.1596	41.5035	9.15909	43.7712	9.15808	42.9919
9.16414	40.2181	9.16414	51.4357	9.16515	41.4117	9.16465	44.9554	9.16364	51.2749	9.16465	41.923	9.16414	41.533	9.16414	43.8026	9.16364	43.02
9.16919	40.2485	9.16919	51.4561	9.1697	41.4438	9.16919	44.9842	9.16869	51.3028	9.16919	41.9236	9.16919	41.5636	9.16919	43.8338	9.16869	43.0476
9.17323	40.2774	9.17424	51.4779	9.17475	41.4747	9.17374	45.0129	9.17424	51.3304	9.17424	41.9239	9.17374	41.5935	9.17424	43.8663	9.17374	43.076
9.17778	40.306	9.17929	51.501	9.17929	41.5066	9.17929	45.042	9.17929	51.3588	9.17929	41.9235	9.17879	41.6237	9.17929	43.8981	9.17879	43.1038
9.18333	40.3341	9.18434	51.523	9.18384	41.5364	9.18485	45.0697	9.18434	51.3877	9.18485	41.9232	9.18434	41.6552	9.18434	43.9295	9.18384	43.132
9.18889	40.3626	9.18889	51.545	9.18939	41.5656	9.1899	45.0977	9.18889	51.4154	9.1899	41.9233	9.18939	41.6856	9.18939	43.9611	9.18889	43.1604
9.19394	40.3923	9.19444	51.5662	9.19444	41.5953	9.19495	45.1279	9.19394	51.4443	9.19495	41.9228	9.19444	41.7167	9.19444	43.9933	9.19394	43.1892
9.19848	40.4228	9.1995	51.5874	9.2	41.6265	9.2	45.1568	9.19899	51.4713	9.2	41.9227	9.2	41.7484	9.2	44.0252	9.19899	43.2175
9.20354	40.4534	9.20505	51.6088	9.20505	41.6568	9.20505	45.186	9.20455	51.4999	9.20505	41.9229	9.20505	41.7792	9.20454	44.0552	9.20404	43.2453
9.20909	40.4836	9.2101	51.63	9.2101	41.6875	9.2096	45.2152	9.2096	51.527	9.21061	41.9226	9.2096	41.8102	9.2096	44.0854	9.20909	43.2731
9.21515	40.5135	9.21465	51.6517	9.21515	41.7187	9.21465	45.2438	9.21465	51.5543	9.21515	41.9227	9.21465	41.8414	9.21515	44.1166	9.21414	43.3011
9.21919	40.5435	9.2197	51.6735	9.2202	41.7492	9.2197	45.2712	9.21919	51.5818	9.2202	41.922	9.22071	41.8722	9.2197	44.1471	9.2197	43.329
9.22475	40.5728	9.22424	51.6945	9.22525	41.7794	9.22576	45.2995	9.22475	51.6088	9.22576	41.9209	9.22525	41.9033	9.22424	44.1782	9.22475	43.3576
9.2298	40.6021	9.22929	51.7151	9.2303	41.8095	9.2303	45.3293	9.2298	51.6375	9.2303	41.92	9.2303	41.9347	9.22929	44.2096	9.22879	43.3854
9.23485	40.6319	9.23384	51.7357	9.23535	41.8399	9.23535	45.3584	9.23535	51.6643	9.23535	41.9188	9.23535	41.9665	9.23485	44.2396	9.23434	43.4133
9.2404	40.6618	9.23939	51.7562	9.2404	41.8694	9.2399	45.387	9.23889	51.6914	9.2404	41.9178	9.2404	41.9966	9.2399	44.2708	9.23939	43.4406
9.24495	40.6925	9.24444	51.7767	9.24545	41.9001	9.24545	45.4163	9.24495	51.7175	9.24495	41.917	9.24495	42.0271	9.24545	44.3019	9.24444	43.4688
9.2495	40.7221	9.2495	51.797	9.25101	41.9303	9.25	45.4453	9.25051	51.7443	9.24949	41.9153	9.25	42.059	9.25051	44.3337	9.24949	43.4962
9.25455	40.7518	9.25505	51.8176	9.25556	41.9614	9.25505	45.4726	9.25505	51.7711	9.25505	41.913	9.25556	42.0891	9.25556	44.3653	9.25505	43.5239
9.2596	40.7806	9.2596	51.8388	9.2601	41.9926	9.2601	45.5006	9.26061	51.798	9.2601	41.9111	9.26061	42.1197	9.26061	44.3963	9.2601	43.5526
9.26414	40.8089	9.26465	51.8599	9.26616	42.0238	9.26515	45.5289	9.26566	51.8245	9.26515	41.9095	9.26566	42.1509	9.26566	44.4295	9.26515	43.5804
9.26869	40.837	9.26919	51.8803	9.27121	42.0549	9.2702	45.5574	9.27071	51.8514	9.27071	41.9081	9.27071	42.1826	9.27071	44.4604	9.2702	43.6095
9.27475	40.8648	9.27525	51.9	9.27525	42.085	9.27576	45.5857	9.27525	51.8783	9.27626	41.9063	9.27576	42.2136	9.27576	44.4929	9.27525	43.637
9.2803	40.8937	9.2803	51.9203	9.2803	42.1151	9.28081	45.6154	9.28081	51.9065	9.28131	41.9047	9.28081	42.2444	9.28081	44.5239	9.2798	43.6646
9.28535	40.9236	9.28535	51.9412	9.28586	42.1452	9.28636	45.6438	9.28586	51.9331	9.28586	41.903	9.28586	42.2751	9.28586	44.5547	9.28535	43.6921
9.2899	40.9548	9.29091	51.9621	9.29091	42.1753	9.29091	45.6726	9.29091	51.96	9.29091	41.9017	9.29091	42.3066	9.2899	44.585	9.2904	43.7194
9.29495	40.9842	9.29545	51.9829	9.29596	42.2047	9.29596	45.7017	9.29596	51.9868	9.29596	41.8998	9.29646	42.3369	9.29545	44.6148	9.29495	43.7457
9.3	41.0132	9.30051	52.0035	9.30051	42.2365	9.30051	45.7297	9.30101	52.0143	9.30051	41.8982	9.30051	42.3685	9.30051	44.645	9.3	43.7725
9.30505	41.0428	9.30455	52.0239	9.30606	42.2663	9.30606	45.7587	9.30606	52.0419	9.30556	41.8956	9.30555	42.4001	9.30556	44.6761	9.30556	43.7999
9.31061	41.0725	9.3096	52.0436	9.31111	42.2977	9.31111	45.7877	9.31111	52.0689	9.31111	41.8925	9.31111	42.4303	9.31061	44.7068	9.3101	43.8268
9.31566	41.1024	9.31414	52.0629	9.31616	42.328	9.31616	45.8155	9.31515	52.0954	9.31616	41.8898	9.31616	42.4607	9.31566	44.7358	9.31515	43.8541
9.32071	41.1325	9.3197	52.0825	9.32121	42.3584	9.32071	45.8441	9.32071	52.1211	9.32172	41.8871	9.32121	42.4912	9.32071	44.7669	9.3202	43.8805
9.32525	41.1625	9.32475	52.1023	9.32576	42.3885	9.32576	45.8717	9.32525	52.1463	9.32626	41.8847	9.32626	42.5219	9.32576	44.7964	9.32576	43.9071
9.3303	41.1931	9.32929	52.1223	9.33182	42.4181	9.3303	45.8993	9.33081	52.1723	9.33081	41.8826	9.33131	42.5521	9.33081	44.8262	9.33081	43.9336
9.33535	41.2224	9.33434	52.1407	9.33636	42.4485	9.33535	45.9272	9.33636	52.1981	9.33586	41.8799	9.33586	42.5822	9.33586	44.8581	9.33535	43.9603
9.3404	41.2519	9.3399	52.1601	9.34141	42.4789	9.3404	45.9549	9.34091	52.2242	9.34141	41.876	9.34141	42.614	9.34091	44.8891	9.3404	43.988
9.34495	41.2813	9.34596	52.1781	9.34646	42.5094	9.34596	45.9826	9.34646	52.2507	9.34596	41.872	9.34646	42.6438	9.34596	44.9193	9.34545	44.016
9.35	41.31	9.35051	52.1973	9.35152	42.5397	9.35101	46.009	9.35152	52.2771	9.35151	41.8678	9.35151	42.6743	9.35101	44.9494	9.35101	44.0437
9.35606	41.3392	9.35556	52.217	9.35606	42.57	9.35657	46.0364	9.35606	52.3049	9.35707	41.8643	9.35657	42.7066	9.35657	44.9801	9.35606	44.0704
9.36111	41.3686	9.36061	52.2364	9.36162	42.5997	9.36162	46.0651	9.36162	52.3315	9.36162	41.8611	9.36162	42.7376	9.36162	45.0106	9.36111	44.0981
9.36566	41.4001	9.36465	52.2555	9.36667	42.6313	9.36667	46.0935	9.36667	52.3574	9.36667	41.8581	9.36616	42.7681	9.36616	45.0418	9.36616	44.1268
9.37121	41.4313	9.3702	52.2748	9.37172	42.6617	9.37172	46.1225	9.37172	52.3837	9.37172	41.8549	9.37121	42.7982	9.37172	45.0726	9.37121	44.1542
9.37626	41.4606	9.37576	52.2939	9.37778	42.6915	9.37677	46.1523	9.37677	52.4115	9.37677	41.8512	9.37626	42.8287	9.37626	45.1031	9.37626	44.1812
9.38081	41.492	9.38182	52.3141	9.38182	42.7217	9.38182	46.181	9.38182	52.4382	9.38182	41.8476	9.38182	42.8578	9.38182	45.1338	9.38131	44.2085
9.38586	41.5214	9.38586	52.3348	9.38737	42.7519	9.38687	46.2106	9.38636	52.4647	9.38636	41.844	9.38737	42.8885	9.38687	45.1657	9.38636	44.2341
9.39091	41.5497	9.3904	52.3546	9.39192	42.7844	9.39192	46.2391	9.39192	52.4908	9.39141	41.84	9.39141	42.9182	9.39141	45.1962	9.39091	44.2622
9.39596	41.5808	9.39545	52.3736	9.39697	42.8148	9.39697	46.2676	9.39697	52.5165	9.39697	41.8356	9.39697	42.9479	9.39646	45.226	9.39646	44.2886
9.40101	41.6103	9.4	52.3921	9.40252	42.8452	9.40202	46.295	9.40152	52.5419	9.40252	41.8315	9.40202	42.9789	9.40152	45.2565	9.40101	44.3144
9.40657	41.6403	9.40556	52.4107	9.40707	42.8763	9.40656	46.3227	9.40657	52.5684	9.40758	41.8282	9.40657	43.0103	9.40657	45.2884	9.40606	44.3404
9.41162	41.6703	9.41061	52.4309	9.41212	42.9056	9.41162	46.3516	9.41162	52.5935	9.41313	41.8243	9.41162	43.0395	9.41162	45.3177	9.41111	44.3674
9.41616	41.6997	9.41616	52.4511	9.41717	42.935	9.41616	46.378	9.41717	52.6187	9.41768	41.8206	9.41667	43.0682	9.41667	45.3496	9.41616	44.395
9.42071	41.7294	9.42172	52.4709	9.42222	42.9654	9.42222	46.4059	9.42172	52.6443	9.42273	41.8165	9.42222	43.0975	9.42172	45.38	9.42172	44.422
9.42626	41.7588	9.42677	52.491	9.42778	42.9949	9.42677	46.4339	9.42626	52.6706	9.42778	41.8118	9.42778	43.1281	9.42677	45.4112	9.42677	44.4491
9.43131	41.7883	9.43182	52.511	9.43232	43.0242	9.43131	46.462	9.43131	52.6957	9.43283	41.8076	9.43182	43.1591	9.43182	45.4408	9.43182	44.4762
9.43586	41.8173	9.43636	52.531	9.43788	43.053	9.43687	46.4901	9.43687	52.7206	9.43737	41.8034	9.43737	43.1893	9.43687	45.4732	9.43687	44.5029
9.44192	41.8458	9.44141	52.5499	9.44293	43.083	9.44192	46.5184	9.44142	52.7454	9.44242	41.7993	9.44242	43.2205	9.44242	45.5036	9.44192	44.5299
9.44697	41.8759	9.44646	52.5687	9.44748	43.113	9.44748	46.547	9.44697	52.7713	9.44798	41.795	9.44798	43.251	9.44697	45.5348	9.44697	44.5569
9.45202	41.9057	9.45202	52.5883	9.45303	43.143	9.45253	46.5757	9.45202	52.798	9.45303	41.7904	9.45252	43.2808	9.45252	45.5657	9.45202	44.5835
9.45707	41.9368	9.45758	52.6087	9.45808	43.1739	9.45707	46.6041	9.45657	52.8225	9.45808	41.7858	9.45758	43.3124	9.45707	45.5971	9.45707	44.6105
9.46212	41.9665	9.46212	52.6287	9.46313	43.2032	9.46263	46.6323	9.46162	52.8477	9.46263	41.7809	9.46263	43.3446	9.46263	45.6262	9.46212	44.6372
9.46717	41.9965	9.46667	52.6483	9.46869	43.2328	9.46818	46.6607	9.46667	52.8738	9.46768	41.7748	9.46768	43.3743	9.46818	45.6569	9.46667	44.6638
9.47172	42.0251	9.47172	52.6673	9.47323	43.2629	9.47323	46.6901	9.47222	52.8991	9.47323	41.7691	9.47273	43.4055	9.47273	45.6878	9.47172	44.6901
9.47677	42.0544	9.47677	52.6856	9.47828	43.2924	9.47778	46.7182	9.47677	52.9243	9.47727	41.7636	9.47778	43.4354	9.47727	45.7193	9.47727	44.7162
9.48182	42.0838	9.48131	52.7036	9.48283	43.3213	9.48283	46.7465	9.48131	52.9495	9.48333	41.7577	9.48283	43.4664	9.48182	45.7491	9.48232	44.7423
9.48687	42.1127	9.48687	52.721	9.48838	43.3497	9.48788	46.7744	9.48788	52.9736	9.48838	41.752	9.48737	43.4965	9.48687	45.7796	9.48737	44.7698
9.49242	42.1431	9.49242	52.7395	9.49343	43.3807	9.49242	46.8024	9.49242	52.9987	9.49343	41.7465	9.49293	43.527	9.49242	45.8097	9.49192	44.7957
9.49697	42.1723	9.49697	52.7583	9.49848	43.4086	9.49697	46.8306	9.49697	53.0241	9.49849	41.7415	9.49747	43.5572	9.49748	45.8398	9.49697	44.8217
9.50253	42.2006	9.50253	52.7769	9.50354	43.4377	9.50202	46.8574	9.50354	53.0497	9.50354	41.7358	9.50303	43.5873	9.50253	45.8701	9.50252	44.8479
9.50758	42.2307	9.50758	52.7948	9.50859	43.4672	9.50758	46.8847	9.50808	53.0761	9.50808	41.7305	9.50808	43.6174	9.50758	45.9008	9.50758	44.8734
9.51313	42.26	9.51263	52.8136	9.51364	43.4978	9.51263	46.9128	9.51263	53.1016	9.51313	41.725	9.51364	43.648	9.51263	45.9321	9.51263	44.899
9.51768	42.2891	9.51768	52.8318	9.51869	43.5268	9.51818	46.9407	9.51768	53.1269	9.51869	41.7186	9.51869	43.6784	9.51768	45.9632	9.51818	44.9251
9.52222	42.3181	9.52273	52.8505	9.52374	43.5554	9.52323	46.9678	9.52323	53.1515	9.52374	41.7123	9.52374	43.7084	9.52323	45.9943	9.52323	44.9523
9.52677	42.3467	9.52727	52.8691	9.52929	43.585	9.52828	46.9954	9.52828	53.1768	9.52879	41.7064	9.52828	43.7397	9.52828	46.0252	9.52778	44.9788
9.53232	42.3749	9.53283	52.8877	9.53434	43.6151	9.53333	47.0232	9.53333	53.2026	9.53434	41.6999	9.53333	43.7702	9.53333	46.056	9.53283	45.0054
9.53737	42.4056	9.53788	52.9062	9.53939	43.6446	9.53838	47.0522	9.53838	53.2279	9.53889	41.6934	9.53838	43.8007	9.53838	46.0869	9.53788	45.031
9.54242	42.4346	9.54293	52.9248	9.54444	43.6734	9.54343	47.0799	9.54343	53.2538	9.54444	41.6878	9.54343	43.8319	9.54242	46.1167	9.54293	45.0571
9.54798	42.4631	9.54848	52.9433	9.54899	43.7025	9.54899	47.1075	9.54848	53.2806	9.54949	41.6816	9.54899	43.8641	9.54798	46.147	9.54798	45.0838
9.55303	42.4926	9.55303	52.9619	9.55404	43.7315	9.55404	47.1348	9.55303	53.3068	9.55404	41.6752	9.55404	43.8943	9.55354	46.1769	9.55252	45.11
9.55758	42.5212	9.55707	52.9796	9.55909	43.7603	9.55859	47.1629	9.55808	53.3341	9.55859	41.6683	9.55808	43.9247	9.55808	46.2072	9.55758	45.1356
9.56263	42.5508	9.56263	52.9967	9.56364	43.7904	9.56364	47.1912	9.56263	53.359	9.56364	41.6607	9.56364	43.9543	9.56364	46.2373	9.56263	45.1608
9.56768	42.5797	9.56717	53.0136	9.56919	43.8189	9.56869	47.2184	9.56818	53.3841	9.5697	41.653	9.56818	43.9839	9.56869	46.2679	9.56768	45.1875
9.57323	42.6086	9.57323	53.031	9.57424	43.8469	9.57323	47.2457	9.57323	53.409	9.57525	41.6455	9.57323	44.0131	9.57374	46.2978	9.57273	45.2115
9.57879	42.6384	9.57879	53.0489	9.57929	43.8754	9.57879	47.2728	9.57778	53.4339	9.5798	41.6387	9.57879	44.0425	9.57879	46.3284	9.57828	45.2369
9.58384	42.668	9.58333	53.0664	9.58434	43.9032	9.58333	47.302	9.58283	53.4579	9.58434	41.6313	9.58434	44.0733	9.58434	46.3596	9.58333	45.2637
9.58889	42.6972	9.58838	53.0849	9.58939	43.9312	9.58838	47.3306	9.58838	53.4844	9.58939	41.6232	9.58889	44.1015	9.58939	46.3919	9.58838	45.2892
9.59343	42.727	9.59343	53.1026	9.59445	43.9607	9.59343	47.3586	9.59293	53.5094	9.59444	41.6155	9.59444	44.1328	9.59394	46.422	9.59394	45.3148
9.59849	42.7571	9.59848	53.1195	9.5995	43.9876	9.59848	47.3861	9.59848	53.5341	9.59949	41.6075	9.59899	44.1621	9.59949	46.4521	9.59899	45.3406
9.60404	42.7866	9.60354	53.1369	9.60454	44.0164	9.60354	47.4127	9.60252	53.5583	9.60505	41.5998	9.60455	44.1921	9.60404	46.4828	9.60404	45.3666
9.60859	42.8159	9.60859	53.1541	9.6096	44.0446	9.60909	47.44	9.60758	53.5831	9.6101	41.5916	9.6096	44.2218	9.60909	46.5134	9.60909	45.3935
9.61364	42.845	9.61364	53.1714	9.61465	44.0733	9.61414	47.4683	9.61313	53.6065	9.61515	41.5846	9.61465	44.2539	9.61414	46.5435	9.61414	45.4187
9.61869	42.8747	9.61869	53.1885	9.6197	44.1032	9.61919	47.4962	9.61818	53.632	9.62071	41.5768	9.61919	44.2835	9.61919	46.5737	9.61919	45.4441
9.62424	42.9037	9.62424	53.2062	9.62525	44.1321	9.62424	47.5255	9.62323	53.6569	9.62525	41.5693	9.62475	44.313	9.62374	46.6041	9.62374	45.4698
9.62929	42.9327	9.62879	53.2244	9.6303	44.1602	9.62929	47.5538	9.62828	53.6814	9.6303	41.5611	9.62929	44.3431	9.62879	46.633	9.62879	45.495
9.63434	42.9618	9.63384	53.2412	9.63535	44.1882	9.63485	47.5819	9.63333	53.7053	9.63586	41.5529	9.63485	44.3729	9.63434	46.6619	9.63333	45.5194
9.63889	42.9913	9.63889	53.2582	9.6404	44.2173	9.6399	47.6095	9.63838	53.7299	9.6404	41.5452	9.63939	44.403	9.63889	46.6906	9.63838	45.5441
9.64444	43.0209	9.64343	53.2756	9.64495	44.2459	9.64444	47.6369	9.64343	53.7544	9.64495	41.5369	9.64444	44.4326	9.64394	46.722	9.64394	45.5684
9.64899	43.0504	9.64798	53.2921	9.65051	44.2743	9.65	47.6647	9.64848	53.7803	9.65	41.5274	9.64949	44.4618	9.64848	46.7504	9.64899	45.5931
9.65455	43.0795	9.65253	53.3075	9.65556	44.3028	9.65505	47.6923	9.65455	53.8058	9.65505	41.5172	9.65455	44.4924	9.65354	46.7798	9.65404	45.6194
9.6596	43.1084	9.65909	53.3231	9.6601	44.3319	9.6596	47.7197	9.65909	53.8319	9.6601	41.5075	9.65909	44.522	9.65909	46.8085	9.65909	45.6441
9.66414	43.1378	9.66364	53.3396	9.66515	44.3602	9.66465	47.7467	9.66313	53.8568	9.66566	41.4985	9.66465	44.5519	9.66465	46.8399	9.66465	45.6691
9.6697	43.1658	9.6697	53.356	9.6702	44.3882	9.6697	47.7737	9.66919	53.8808	9.67121	41.4895	9.6697	44.5816	9.6697	46.8707	9.66919	45.6943
9.67424	43.1954	9.67424	53.3725	9.67525	44.4162	9.67475	47.8011	9.67424	53.9055	9.67626	41.4808	9.67475	44.6106	9.67475	46.9003	9.67475	45.7193
9.67929	43.2257	9.6798	53.3893	9.6803	44.4446	9.6803	47.8279	9.67929	53.9302	9.68131	41.4719	9.6798	44.64	9.6798	46.9307	9.6798	45.7447
9.68384	43.2542	9.68434	53.4069	9.68586	44.4728	9.68485	47.8554	9.68333	53.9546	9.68636	41.4626	9.68485	44.67	9.68485	46.9608	9.68434	45.7705
9.68889	43.2826	9.68939	53.4235	9.69091	44.5005	9.6899	47.8836	9.68889	53.9806	9.69141	41.4535	9.6899	44.7004	9.6899	46.9915	9.6899	45.7952
9.69444	43.3104	9.69394	53.4402	9.69647	44.5293	9.69444	47.9106	9.69394	54.0053	9.69646	41.4441	9.69495	44.7309	9.69495	47.0219	9.69495	45.8201
9.69899	43.3392	9.69949	53.4561	9.70101	44.558	9.7	47.9375	9.69899	54.0295	9.70152	41.4338	9.70051	44.7607	9.7	47.0525	9.7	45.8447
9.70404	43.3685	9.70455	53.4719	9.70606	44.5868	9.70505	47.9643	9.70404	54.0543	9.70657	41.4237	9.70555	44.7909	9.70505	47.0816	9.70505	45.8694
9.7096	43.397	9.7101	53.4876	9.71111	44.615	9.7101	47.9913	9.7096	54.0791	9.71111	41.4132	9.71061	44.8228	9.7101	47.1133	9.7101	45.895
9.71414	43.426	9.71515	53.5043	9.71616	44.6432	9.71465	48.0176	9.71515	54.1039	9.71616	41.4028	9.71566	44.8516	9.71515	47.1417	9.71515	45.9199
9.7197	43.4543	9.7202	53.5199	9.72071	44.671	9.7202	48.0437	9.7202	54.1304	9.72172	41.3929	9.72071	44.8827	9.71919	47.1723	9.7197	45.9443
9.72475	43.4841	9.72475	53.536	9.72626	44.6994	9.72576	48.07	9.72475	54.1534	9.72677	41.3828	9.72576	44.912	9.72475	47.1998	9.72475	45.9683
9.7298	43.5131	9.72929	53.5509	9.73131	44.7277	9.73081	48.0963	9.7298	54.179	9.73131	41.3718	9.73131	44.9415	9.7298	47.2293	9.7298	45.9922
9.73485	43.542	9.73434	53.5656	9.73636	44.7555	9.73535	48.1237	9.73485	54.203	9.73636	41.361	9.73586	44.9718	9.73485	47.2579	9.73485	46.0169
9.7404	43.5704	9.7399	53.5798	9.74142	44.7834	9.7399	48.1501	9.7399	54.2272	9.74141	41.3503	9.7404	45.0009	9.7404	47.2886	9.7399	46.0416
9.74545	43.5992	9.74495	53.5936	9.74647	44.812	9.74596	48.1756	9.74545	54.2517	9.74646	41.3392	9.74545	45.0305	9.74545	47.3169	9.74495	46.0675
9.75101	43.6281	9.75051	53.6078	9.75101	44.8402	9.75051	48.2021	9.74949	54.2755	9.75151	41.3282	9.75	45.0602	9.75051	47.347	9.75	46.092
9.75555	43.658	9.75505	53.6228	9.75556	44.867	9.75556	48.2291	9.75505	54.2993	9.75606	41.3163	9.75505	45.0892	9.75556	47.3773	9.75505	46.1158
9.7601	43.6873	9.76061	53.6386	9.76111	44.8944	9.7601	48.256	9.7596	54.3227	9.76111	41.3048	9.76061	45.1179	9.76061	47.4085	9.7601	46.1399
9.76566	43.7152	9.76566	53.6536	9.76667	44.9229	9.76566	48.2822	9.76465	54.346	9.76616	41.2935	9.76566	45.148	9.76566	47.4389	9.76515	46.1648
9.7702	43.7435	9.77071	53.6688	9.77172	44.951	9.7702	48.3082	9.7697	54.3705	9.77121	41.2823	9.77071	45.1781	9.77071	47.4694	9.77071	46.1897
9.77475	43.7726	9.77626	53.6833	9.77626	44.9791	9.77576	48.3348	9.77424	54.3942	9.77576	41.2705	9.77525	45.2077	9.77576	47.4992	9.77576	46.2138
9.78081	43.8015	9.78081	53.6981	9.78182	45.0073	9.78081	48.3603	9.7798	54.4187	9.78131	41.2583	9.78081	45.2378	9.78081	47.5297	9.78081	46.239
9.78535	43.8313	9.78586	53.7138	9.78636	45.0345	9.78586	48.3869	9.78434	54.4432	9.78636	41.2474	9.78636	45.267	9.78586	47.5596	9.78586	46.2635
9.7904	43.8593	9.79141	53.7285	9.79142	45.0644	9.79091	48.4129	9.7904	54.4677	9.79192	41.2374	9.79091	45.2972	9.79091	47.5903	9.79141	46.2887
9.79596	43.8886	9.79647	53.7428	9.79647	45.0928	9.79596	48.4387	9.79495	54.492	9.79596	41.2268	9.79646	45.3279	9.79646	47.6209	9.79596	46.3128
9.80101	43.918	9.80152	53.7575	9.80152	45.1213	9.8005	48.4654	9.8005	54.5165	9.80151	41.2157	9.80152	45.3582	9.80101	47.6511	9.80101	46.3366
9.80606	43.9468	9.80606	53.7726	9.80657	45.15	9.80657	48.4925	9.80555	54.5399	9.80707	41.2033	9.80606	45.3887	9.80606	47.6812	9.80606	46.36
9.81111	43.9749	9.81111	53.7877	9.81162	45.1779	9.81162	48.5189	9.81061	54.5644	9.81162	41.1911	9.81162	45.4182	9.81111	47.7104	9.81061	46.3836
9.81616	44.004	9.81566	53.8026	9.81717	45.206	9.81667	48.5462	9.81616	54.5896	9.81667	41.1795	9.81616	45.4483	9.81616	47.74	9.81566	46.4071
9.82121	44.0335	9.82121	53.8166	9.82222	45.2334	9.82172	48.5738	9.82071	54.6142	9.82273	41.1679	9.82172	45.4776	9.82121	47.7695	9.82071	46.4308
9.82626	44.0622	9.82626	53.8291	9.82677	45.2624	9.82626	48.6	9.82576	54.6381	9.82778	41.1571	9.82626	45.5074	9.82626	47.7999	9.82626	46.4555
9.83131	44.0908	9.83081	53.8445	9.83081	45.2899	9.83182	48.626	9.8303	54.6621	9.83232	41.1458	9.83131	45.5374	9.83131	47.8302	9.83081	46.4792
9.83636	44.12	9.83586	53.8578	9.83687	45.3163	9.83636	48.6514	9.83535	54.6855	9.83737	41.1343	9.83687	45.5664	9.83687	47.8619	9.83586	46.5024
9.84141	44.1495	9.84091	53.8737	9.84141	45.3435	9.84141	48.6776	9.84091	54.7089	9.84242	41.121	9.84141	45.5956	9.84192	47.8922	9.84091	46.5255
9.84646	44.1781	9.84596	53.8865	9.84697	45.3717	9.84646	48.704	9.84596	54.7323	9.84747	41.109	9.84646	45.625	9.84697	47.9234	9.84596	46.549
9.85101	44.2066	9.85101	53.8995	9.85202	45.3995	9.8505	48.7286	9.85101	54.7564	9.85303	41.097	9.85152	45.654	9.85202	47.9536	9.85101	46.5727
9.85606	44.2352	9.85657	53.9156	9.85707	45.4268	9.85657	48.7521	9.85555	54.7797	9.85808	41.0849	9.85707	45.6834	9.85707	47.9833	9.85606	46.5961
9.86111	44.2636	9.86111	53.9284	9.86263	45.4543	9.86212	48.7776	9.86061	54.8042	9.86313	41.0731	9.86212	45.7133	9.86212	48.0139	9.86111	46.6195
9.86667	44.2924	9.86667	53.9444	9.86768	45.4821	9.86717	48.8036	9.86566	54.8262	9.86768	41.0612	9.86717	45.7427	9.86717	48.0442	9.86616	46.6427
9.87172	44.3218	9.87172	53.9579	9.87273	45.5112	9.87172	48.829	9.8702	54.8491	9.87273	41.0488	9.87222	45.7721	9.87222	48.0745	9.87121	46.6666
9.87677	44.3521	9.87677	53.9733	9.87778	45.539	9.87677	48.8548	9.87626	54.8715	9.87727	41.0357	9.87727	45.8018	9.87727	48.1046	9.87626	46.6909
9.88131	44.38	9.88182	53.9858	9.88232	45.5673	9.88182	48.8803	9.88081	54.8937	9.88182	41.0216	9.88182	45.8311	9.88182	48.1334	9.88131	46.7146
9.88636	44.4098	9.88636	54.0002	9.88737	45.5947	9.88788	48.9075	9.88687	54.9161	9.88838	41.0073	9.88687	45.86	9.88687	48.163	9.88586	46.7382
9.89141	44.4389	9.89141	54.013	9.89242	45.6218	9.89293	48.9333	9.89192	54.9385	9.89293	40.9949	9.89141	45.889	9.89192	48.1927	9.89192	46.7613
9.89646	44.4676	9.89646	54.0279	9.89747	45.6488	9.89798	48.9588	9.89596	54.9618	9.89747	40.9822	9.89697	45.9174	9.89697	48.2215	9.89646	46.786
9.90152	44.4963	9.90101	54.0403	9.90303	45.6757	9.90303	48.9843	9.90152	54.9845	9.90303	40.9689	9.90202	45.9474	9.90202	48.2509	9.90151	46.8105
9.90657	44.5257	9.90606	54.0521	9.90707	45.7027	9.90808	49.0104	9.90606	55.007	9.90808	40.9562	9.90758	45.9769	9.90707	48.2805	9.90606	46.8353
9.91162	44.5544	9.91212	54.0664	9.91313	45.7301	9.91263	49.0371	9.91111	55.0294	9.91313	40.9435	9.91263	46.006	9.91212	48.3094	9.91162	46.8575
9.91717	44.5829	9.91667	54.0785	9.91717	45.7566	9.91768	49.0612	9.91667	55.0519	9.91818	40.9302	9.91717	46.0344	9.91717	48.3397	9.91667	46.8815
9.92222	44.6113	9.92222	54.0937	9.92273	45.7827	9.92273	49.0866	9.92222	55.0758	9.92222	40.9172	9.92222	46.0636	9.92273	48.3697	9.92172	46.9048
9.92727	44.6401	9.92727	54.1052	9.92727	45.8089	9.92828	49.1104	9.92677	55.0985	9.92727	40.9037	9.92778	46.0927	9.92727	48.3995	9.92677	46.9282
9.93232	44.6692	9.93182	54.1198	9.93232	45.8369	9.93283	49.1361	9.93182	55.1224	9.93283	40.8894	9.93283	46.1214	9.93232	48.4295	9.93182	46.9525
9.93737	44.6976	9.93687	54.1321	9.93737	45.8634	9.93838	49.1607	9.93687	55.1448	9.93788	40.8752	9.93737	46.1497	9.93788	48.4592	9.93687	46.9747
9.94141	44.726	9.94242	54.1441	9.94192	45.8901	9.94293	49.1864	9.94192	55.1668	9.94293	40.8614	9.94293	46.1784	9.94293	48.4907	9.94242	46.9989
9.94798	44.7531	9.94747	54.1585	9.94697	45.9172	9.94798	49.2114	9.94798	55.1903	9.94848	40.8481	9.94798	46.2074	9.94747	48.5208	9.94747	47.0218
9.95252	44.7807	9.95202	54.17	9.95253	45.9439	9.95303	49.2357	9.95253	55.2122	9.95354	40.8344	9.95252	46.2378	9.95303	48.5503	9.95252	47.0465
9.95758	44.8093	9.95707	54.1853	9.95757	45.9712	9.95808	49.2622	9.95758	55.2352	9.95808	40.8213	9.95808	46.2668	9.95758	48.5791	9.95758	47.0696
9.96263	44.8376	9.96263	54.1973	9.96212	45.9991	9.96364	49.2879	9.96263	55.258	9.96263	40.8075	9.96313	46.2959	9.96263	48.6087	9.96212	47.0933
9.96768	44.8674	9.96717	54.2097	9.96768	46.0269	9.96869	49.3134	9.96768	55.2804	9.96869	40.7934	9.96818	46.3248	9.96818	48.6377	9.96717	47.1168
9.97273	44.8966	9.97273	54.2234	9.97323	46.0551	9.97374	49.3371	9.97323	55.3042	9.97424	40.7801	9.97323	46.3532	9.97323	48.667	9.97323	47.1406
9.97778	44.9253	9.97727	54.2379	9.97778	46.0831	9.97879	49.362	9.97778	55.3271	9.97879	40.7673	9.97828	46.3831	9.97828	48.6963	9.97778	47.163
9.98333	44.9533	9.98232	54.2474	9.98333	46.1107	9.98384	49.387	9.98283	55.3493	9.98283	40.7535	9.98333	46.4115	9.98283	48.7254	9.98283	47.1867
9.98788	44.9809	9.98737	54.2624	9.98838	46.1379	9.98889	49.4124	9.98838	55.3704	9.98889	40.7382	9.98838	46.4409	9.98788	48.7546	9.98737	47.2099
9.99293	45.009	9.99293	54.2736	9.99293	46.1656	9.99343	49.437	9.99242	55.3936	9.99293	40.7239	9.99293	46.4689	9.99293	48.7854	9.99242	47.2322
9.99798	45.0374	9.99848	54.2866	9.99798	46.1929	9.99848	49.4608	9.99697	55.4149	9.99848	40.7102	9.99798	46.4961	9.99798	48.8137	9.99747	47.2554
10.003	45.0661	10.003	54.2979	10.003	46.2204	10.003	49.4861	10.002	55.4371	10.004	40.697	10.0035	46.5243	10.0035	48.8435	10.002	47.2776
10.0081	45.093	10.0076	54.3108	10.0081	46.249	10.0081	49.5097	10.0076	55.4592	10.0086	40.6834	10.0086	46.5527	10.0081	48.8726	10.0076	47.2992
10.0126	45.1213	10.0126	54.3217	10.0131	46.2758	10.0131	49.5334	10.0131	55.4816	10.0136	40.67	10.0136	46.5823	10.0136	48.9017	10.0126	47.3205
10.0172	45.149	10.0177	54.3348	10.0182	46.3031	10.0182	49.5566	10.0182	55.5055	10.0192	40.6555	10.0182	46.6115	10.0182	48.9328	10.0177	47.3421
10.0222	45.1771	10.0227	54.3454	10.0232	46.3298	10.0237	49.5804	10.0232	55.528	10.0242	40.6412	10.0237	46.6401	10.0237	48.9626	10.0232	47.3642
10.0273	45.2038	10.0283	54.3579	10.0283	46.3567	10.0283	49.6053	10.0283	55.5513	10.0293	40.6274	10.0288	46.6687	10.0288	48.9918	10.0278	47.3861
10.0333	45.2317	10.0333	54.3683	10.0333	46.3834	10.0338	49.6291	10.0333	55.5748	10.0343	40.6135	10.0338	46.6975	10.0338	49.0211	10.0328	47.4094
10.0379	45.2594	10.0389	54.3812	10.0384	46.4103	10.0389	49.6542	10.0384	55.5979	10.0389	40.5993	10.0389	46.7258	10.0389	49.0511	10.0379	47.4305
10.0429	45.2862	10.0434	54.392	10.0434	46.437	10.0439	49.679	10.0429	55.6206	10.0444	40.5847	10.0439	46.7548	10.0434	49.0795	10.0434	47.4527
10.048	45.3141	10.0485	54.4046	10.049	46.463	10.049	49.7048	10.0485	55.6431	10.05	40.5702	10.049	46.7834	10.0485	49.1081	10.0485	47.4754
10.0535	45.3439	10.054	54.4148	10.0545	46.4901	10.054	49.7289	10.054	55.6653	10.0551	40.5556	10.054	46.8115	10.054	49.1358	10.0535	47.4977
10.0586	45.3731	10.0586	54.4273	10.0591	46.5164	10.0591	49.7542	10.0596	55.6876	10.0596	40.541	10.0591	46.8416	10.0591	49.1658	10.0581	47.5198
10.0636	45.4018	10.0636	54.4375	10.0641	46.5424	10.0641	49.7777	10.0641	55.7102	10.0646	40.5269	10.0636	46.8704	10.0641	49.1954	10.0636	47.5417
10.0687	45.4298	10.0682	54.4496	10.0687	46.5689	10.0687	49.8011	10.0687	55.7339	10.0697	40.5115	10.0692	46.8978	10.0687	49.224	10.0687	47.5636
10.0737	45.4588	10.0722	54.4588	10.0732	46.595	10.0737	49.825	10.0732	55.7543	10.0742	40.4972	10.0737	46.9245	10.0737	49.2523	10.0737	47.5864
10.0788	45.4873	10.0788	54.4692	10.0788	46.6204	10.0793	49.8498	10.0783	55.7766	10.0798	40.4824	10.0793	46.9534	10.0793	49.2806	10.0788	47.6094
10.0843	45.5162	10.0838	54.4781	10.0838	46.646	10.0843	49.8742	10.0838	55.7969	10.0848	40.4682	10.0843	46.9812	10.0843	49.309	10.0838	47.6314
10.0889	45.5448	10.0884	54.4895	10.0889	46.6715	10.0894	49.8991	10.0894	55.8178	10.0894	40.453	10.0894	47.0087	10.0889	49.338	10.0889	47.6535
10.0944	45.5728	10.0934	54.4991	10.0944	46.6983	10.0944	49.9239	10.0939	55.8388	10.0944	40.4369	10.0944	47.0367	10.0944	49.3672	10.0944	47.6762
[truncated: 1,970 more rows]

## Sheet: Optimal Parameter Sets
OVERTURE White		SUNLU White		HATCHBOX White		OVERTURE Black		SUNLU Black		HATCHBOX Black		OVERTURE Green		SUNLU Green		HATCHBOX Green
Strain (%)	Stress (MPa)	Strain (%)	Stress (MPa)	Strain (%)	Stress (MPa)	Strain (%)	Stress (MPa)	Strain (%)	Stress (MPa)	Strain (%)	Stress (MPa)	Strain (%)	Stress (MPa)	Strain (%)	Stress (MPa)	Strain (%)	Stress (MPa)
0	0	0	0	0	0	0	0	0	0	0	0	0	0	0	0	0	0
0.00454541	0.0154749	0.00505039	0.015771	0.0045457	0.00141758	0.00555547	0.00253991	0.00505039	0.0137038	0.00555557	0.0145898	0.00505059	0.000413448	0.00505039	0.00212642	0.00454551	0.00159486
0.0095958	0.0305967	0.0101009	0.0324872	0.0101012	0.002717	0.0101009	0.00531609	0.010101	0.0274073	0.0106061	0.0304788	0.0095959	0.000886023	0.010101	0.00431196	0.009596	0.00330778
0.0151514	0.0467812	0.0156565	0.0486717	0.015657	0.0040755	0.0151515	0.00750159	0.0146463	0.0409337	0.0151515	0.0467224	0.0151516	0.00141758	0.0151512	0.00614304	0.0146466	0.00460725
0.020202	0.063556	0.0207069	0.0644427	0.0202023	0.0054341	0.020707	0.0103368	0.020202	0.0539879	0.020707	0.061962	0.020707	0.00212642	0.0202018	0.00785601	0.019697	0.00620211
0.0252525	0.0797408	0.0257575	0.0806863	0.0257578	0.0067927	0.0257575	0.0123451	0.0247475	0.0678098	0.0257575	0.0776146	0.0252525	0.00248084	0.0247475	0.00956897	0.0252526	0.00773785
0.0303029	0.0955708	0.030303	0.0968117	0.0308082	0.00826935	0.030808	0.0145897	0.0303031	0.0816905	0.030808	0.0932083	0.030808	0.00301244	0.0303029	0.0119907	0.030303	0.00886014
0.0353535	0.111874	0.0353535	0.11276	0.0353539	0.00962795	0.0358585	0.0174249	0.0358584	0.096044	0.0358586	0.108566	0.0353535	0.00336681	0.0353533	0.0137037	0.0353535	0.0101597
0.0398988	0.127999	0.0409091	0.128354	0.0404043	0.0108092	0.0409091	0.0202011	0.0404041	0.110279	0.0409091	0.124515	0.0404039	0.00431191	0.0404039	0.0151213	0.0404041	0.0117544
0.0444443	0.143652	0.0459596	0.144833	0.0459598	0.0116953	0.0459596	0.0223275	0.0454545	0.124632	0.0459596	0.140522	0.0459596	0.00525701	0.0454543	0.0170114	0.0459596	0.0128177
0.05	0.15901	0.05101	0.161195	0.0505055	0.0129357	0.0510101	0.0249265	0.0505049	0.138986	0.0510101	0.156116	0.0510102	0.00620211	0.0499998	0.0190197	0.0505051	0.0138219
0.0550504	0.174958	0.0560605	0.177793	0.0555559	0.0140579	0.0560605	0.0275255	0.0555555	0.152689	0.0560605	0.171355	0.0560605	0.00661556	0.0550504	0.0208508	0.0550505	0.0150622
0.060101	0.191556	0.061111	0.194037	0.0606063	0.0152393	0.061111	0.0302426	0.0606061	0.16663	0.061111	0.187362	0.0606061	0.00761969	0.0601008	0.0232135	0.0601011	0.0163617
0.0651516	0.208685	0.0656565	0.210694	0.0661617	0.0164207	0.0666666	0.0330188	0.0656564	0.18057	0.0656565	0.20331	0.0656566	0.00862387	0.0651514	0.0249265	0.0651516	0.0179565
0.070202	0.224633	0.0707069	0.226583	0.0707074	0.0177201	0.0717171	0.0357359	0.0712121	0.195277	0.070707	0.218904	0.070707	0.00880106	0.070202	0.0263441	0.0702021	0.0195513
0.0757574	0.240995	0.0757575	0.242472	0.0762629	0.0191378	0.0762626	0.038394	0.0762627	0.210517	0.0762626	0.234616	0.0752525	0.00897824	0.0752523	0.0282342	0.0752526	0.0210281
0.080808	0.259188	0.081313	0.258893	0.0813137	0.0205554	0.0813131	0.0409928	0.080808	0.224929	0.0813132	0.250151	0.0803029	0.00939174	0.0803029	0.0302426	0.080303	0.0229182
0.0853533	0.276495	0.0863636	0.276436	0.0863637	0.0222093	0.0863636	0.0436509	0.0858586	0.238574	0.0863636	0.265745	0.0858586	0.00956892	0.0858584	0.0316602	0.0853535	0.0245721
0.0904039	0.293093	0.0919191	0.292857	0.0909094	0.0235679	0.0909091	0.0461908	0.0914143	0.252927	0.0914141	0.281456	0.0909092	0.0101597	0.090909	0.0340229	0.0904041	0.0258125
0.0964646	0.309513	0.0969696	0.311522	0.0959598	0.0246901	0.0959596	0.0490261	0.0959596	0.267694	0.0959596	0.297287	0.0954547	0.0106321	0.0959594	0.0363265	0.0959596	0.0267576
0.10101	0.327647	0.10202	0.32942	0.101011	0.0260487	0.101515	0.0515069	0.10101	0.282461	0.10101	0.312822	0.10101	0.0109275	0.10101	0.0382758	0.100505	0.0281161
0.106061	0.345072	0.106566	0.346845	0.106061	0.0275254	0.106566	0.0536924	0.106566	0.296932	0.106061	0.328829	0.106566	0.0112228	0.10606	0.0404612	0.106061	0.0295338
0.111111	0.361788	0.111111	0.363915	0.111112	0.0290611	0.111616	0.0562914	0.111111	0.310991	0.111616	0.345072	0.111111	0.0119317	0.111111	0.042883	0.110606	0.0303607
0.116162	0.378563	0.116667	0.381104	0.116162	0.0304787	0.116667	0.0591266	0.116162	0.326053	0.116667	0.361375	0.116162	0.0128177	0.116162	0.0452457	0.116162	0.0316011
0.121212	0.394984	0.121717	0.397879	0.121717	0.0311875	0.121717	0.0617846	0.121212	0.340761	0.121212	0.377441	0.121717	0.013172	0.121212	0.0473131	0.121212	0.0326053
0.126263	0.41235	0.126768	0.414418	0.126263	0.032369	0.126263	0.0643245	0.126768	0.35665	0.126768	0.393567	0.126263	0.0137627	0.126262	0.0492623	0.126263	0.034141
0.131313	0.428889	0.131818	0.431429	0.131313	0.0333139	0.131818	0.0671007	0.131818	0.371417	0.131818	0.410223	0.131818	0.0139399	0.131313	0.0509753	0.131313	0.0351452
0.135354	0.446136	0.136869	0.448382	0.136869	0.0345544	0.136869	0.0704085	0.136363	0.386361	0.136869	0.426349	0.136869	0.0138808	0.135858	0.053338	0.136364	0.0365037
0.140404	0.461967	0.141414	0.466161	0.14192	0.0356177	0.141919	0.0734209	0.141414	0.401482	0.141919	0.44342	0.141919	0.0140581	0.140909	0.0559369	0.140909	0.0378033
0.145959	0.478328	0.14697	0.483291	0.14697	0.0366808	0.14697	0.0764925	0.146465	0.416072	0.14697	0.459722	0.146465	0.0142353	0.14596	0.0581816	0.14596	0.038453
0.15101	0.495576	0.15202	0.500715	0.15202	0.038571	0.15202	0.0792096	0.151515	0.430603	0.151515	0.475611	0.151515	0.0148259	0.151515	0.0604261	0.15101	0.039339
0.156061	0.513237	0.157071	0.518377	0.157071	0.0404611	0.157071	0.082222	0.156566	0.445665	0.156566	0.491028	0.156061	0.0160073	0.156565	0.0624935	0.156566	0.0402841
0.161616	0.530899	0.161616	0.535506	0.162121	0.0422332	0.162121	0.0847619	0.161616	0.460904	0.161111	0.507626	0.161111	0.0168933	0.161616	0.0644427	0.161616	0.0417017
0.166667	0.549091	0.166667	0.553581	0.167172	0.043828	0.167172	0.0871836	0.167172	0.476084	0.166667	0.523515	0.166667	0.017543	0.166666	0.0660965	0.166667	0.042883
0.171717	0.566339	0.172727	0.571006	0.172222	0.0458363	0.172222	0.0904324	0.172222	0.490792	0.171717	0.539227	0.171717	0.0181928	0.171717	0.0684002	0.172222	0.0440644
0.176768	0.583646	0.177273	0.588431	0.177273	0.0475492	0.177273	0.0936811	0.176768	0.505441	0.176768	0.554821	0.176768	0.0191378	0.176768	0.0702313	0.176768	0.0452457
0.181818	0.601071	0.182828	0.606682	0.181818	0.0487306	0.182323	0.0966935	0.182323	0.520503	0.182323	0.571538	0.181818	0.0202601	0.181818	0.0723577	0.181818	0.0466043
0.186364	0.618318	0.187374	0.624935	0.186869	0.0500891	0.187374	0.10006	0.186869	0.536038	0.187374	0.588667	0.186869	0.0210871	0.186869	0.0738935	0.186869	0.0477856
0.191414	0.635743	0.192424	0.642595	0.19192	0.0515068	0.192424	0.103309	0.192424	0.551336	0.192929	0.60686	0.191919	0.0225638	0.191919	0.0758427	0.191919	0.0485535
0.19697	0.653405	0.197475	0.660788	0.197475	0.0527473	0.197475	0.106381	0.197475	0.566871	0.197475	0.623576	0.197475	0.0238633	0.19697	0.0777919	0.19697	0.0497349
0.20202	0.671951	0.20303	0.679276	0.202526	0.0542239	0.202525	0.109747	0.20202	0.582347	0.202525	0.64041	0.202525	0.0251628	0.20202	0.0800365	0.201515	0.0509162
0.206565	0.689258	0.208081	0.697587	0.207576	0.0555233	0.207576	0.113291	0.207576	0.597586	0.207576	0.657185	0.207576	0.0264031	0.207071	0.0823991	0.206566	0.0519204
0.211616	0.706211	0.212626	0.716666	0.212627	0.0572955	0.212626	0.116245	0.212626	0.612707	0.212626	0.673488	0.212626	0.0275255	0.212121	0.0849981	0.212121	0.0532199
0.216162	0.722691	0.218182	0.733855	0.217677	0.0585949	0.217677	0.119316	0.217677	0.627711	0.217677	0.690263	0.217677	0.0285887	0.216667	0.0871245	0.217172	0.0543421
0.221717	0.739525	0.222727	0.752461	0.222223	0.0600125	0.222727	0.122152	0.222222	0.643541	0.222727	0.706979	0.222727	0.0296519	0.221717	0.0888966	0.221717	0.0553463
0.226768	0.757599	0.227778	0.770949	0.227778	0.0617255	0.227778	0.124928	0.227778	0.659075	0.227778	0.724699	0.227778	0.0303016	0.226767	0.0911412	0.227273	0.056055
0.231818	0.774788	0.232828	0.788906	0.232828	0.0630841	0.232828	0.128295	0.232323	0.674551	0.232828	0.741534	0.232323	0.0306561	0.231818	0.0930904	0.232323	0.0574136
0.237374	0.792036	0.237879	0.807039	0.237879	0.0643835	0.237879	0.131898	0.237879	0.689672	0.237879	0.758545	0.237374	0.0316011	0.237374	0.0947443	0.236869	0.0583587
0.242424	0.810229	0.242424	0.824169	0.242929	0.0657421	0.242929	0.135028	0.242424	0.705207	0.242424	0.775497	0.242424	0.0327825	0.241919	0.0963391	0.241919	0.0593038
0.24697	0.82978	0.247475	0.842126	0.24798	0.0675141	0.247475	0.137864	0.24798	0.720269	0.247475	0.791682	0.24798	0.0334913	0.247475	0.0982883	0.24697	0.0607214
0.252525	0.848446	0.25202	0.859433	0.25303	0.0686363	0.25303	0.140994	0.252525	0.734977	0.252525	0.808102	0.25303	0.034141	0.252525	0.100179	0.25202	0.0619618
0.257071	0.86717	0.257071	0.877684	0.258081	0.0698178	0.257576	0.144302	0.258081	0.750984	0.258081	0.824405	0.258081	0.0350861	0.257576	0.102187	0.257576	0.062966
0.262626	0.884831	0.262121	0.89629	0.263132	0.0717079	0.263131	0.147669	0.262626	0.76587	0.263131	0.840944	0.263131	0.0360903	0.263131	0.1039	0.262626	0.0637339
0.267171	0.902787	0.267172	0.913833	0.268182	0.0737753	0.268182	0.151154	0.267677	0.780932	0.268182	0.858546	0.268182	0.0369763	0.268182	0.105554	0.268182	0.0643245
0.272222	0.921217	0.272222	0.932735	0.272727	0.0756063	0.273232	0.154107	0.273232	0.796821	0.273232	0.876267	0.273232	0.0379805	0.273232	0.108153	0.273232	0.0653287
0.277778	0.939055	0.277273	0.950987	0.278283	0.0773783	0.278283	0.157356	0.278283	0.811883	0.278283	0.894459	0.277778	0.0385711	0.278283	0.109688	0.277778	0.0666872
0.282828	0.958547	0.282828	0.970657	0.283334	0.0792094	0.283333	0.1609	0.283333	0.827949	0.283333	0.912475	0.283333	0.0390436	0.282828	0.111815	0.283333	0.0676323
0.287879	0.977213	0.287879	0.989972	0.288384	0.0810405	0.288384	0.164798	0.288384	0.843425	0.288384	0.930313	0.288384	0.0399887	0.288384	0.114296	0.288384	0.068282
0.292929	0.995641	0.292929	1.00781	0.293434	0.0831671	0.293434	0.168047	0.293434	0.859432	0.293434	0.94762	0.293434	0.0407566	0.292929	0.116717	0.293434	0.0689909
0.297475	1.01419	0.29798	1.02648	0.29899	0.0852343	0.298485	0.171591	0.298485	0.875499	0.298485	0.965635	0.298485	0.0412882	0.297475	0.118667	0.29798	0.0697587
0.302525	1.0322	0.30303	1.04597	0.303536	0.0871836	0.303535	0.175312	0.30303	0.891801	0.303535	0.983061	0.303535	0.041997	0.30303	0.120734	0.30303	0.070881
0.307071	1.05034	0.308081	1.06617	0.308586	0.0890147	0.308586	0.179034	0.308586	0.907454	0.308586	1.00031	0.308586	0.0428239	0.308081	0.122683	0.308081	0.0719442
0.312626	1.06865	0.313636	1.08548	0.313637	0.0907867	0.313131	0.182696	0.313636	0.92482	0.313636	1.01726	0.313131	0.0439462	0.313131	0.125105	0.312626	0.0728302
0.318182	1.08684	0.318687	1.10509	0.318687	0.0930904	0.318687	0.186122	0.318687	0.940355	0.318687	1.03539	0.317677	0.044596	0.318182	0.127586	0.317677	0.0735391
0.322727	1.10557	0.323737	1.12429	0.324243	0.0948623	0.323737	0.189311	0.323737	0.956303	0.323232	1.05311	0.323232	0.0453638	0.323232	0.130126	0.323232	0.0741297
0.328283	1.12465	0.328788	1.14337	0.329293	0.0966344	0.328283	0.19256	0.328788	0.972252	0.329293	1.07083	0.327778	0.046427	0.328283	0.132725	0.328788	0.0744842
0.333333	1.14361	0.332828	1.16274	0.333839	0.0989971	0.333333	0.195868	0.333838	0.988613	0.334343	1.08838	0.332828	0.0474312	0.333333	0.135206	0.333838	0.0756064
0.338384	1.16351	0.338384	1.18153	0.338889	0.101537	0.338384	0.198998	0.338384	1.00444	0.338889	1.10663	0.337879	0.0487898	0.338889	0.137391	0.338384	0.0767878
0.343434	1.183	0.343434	1.20114	0.34394	0.103073	0.343434	0.202188	0.343434	1.01986	0.344444	1.12447	0.343434	0.0500892	0.343939	0.139517	0.343939	0.0780282
0.348485	1.20208	0.348485	1.22069	0.34899	0.104431	0.34899	0.205437	0.348485	1.03575	0.34899	1.14331	0.34798	0.0513887	0.34899	0.141762	0.34899	0.0793277
0.35404	1.22205	0.35404	1.23959	0.354545	0.106853	0.35404	0.208981	0.35303	1.05217	0.354545	1.16204	0.353535	0.0528655	0.35404	0.143948	0.35404	0.0800956
0.358586	1.24124	0.359091	1.25961	0.359596	0.109452	0.359091	0.212466	0.358586	1.06729	0.359596	1.17981	0.358586	0.0544602	0.359091	0.146192	0.359091	0.0807453
0.363636	1.26103	0.364141	1.27875	0.363637	0.111342	0.364141	0.215655	0.363636	1.08336	0.364646	1.19807	0.363636	0.055996	0.364141	0.148082	0.364141	0.0815722
0.369192	1.28094	0.368687	1.29889	0.369192	0.113055	0.368687	0.218963	0.368687	1.10001	0.369192	1.2152	0.368687	0.0580634	0.369192	0.149736	0.368687	0.0827536
0.373737	1.30114	0.374242	1.31868	0.374243	0.1153	0.374242	0.223039	0.373737	1.11661	0.374242	1.23227	0.374243	0.0600717	0.374242	0.151863	0.373737	0.0836396
0.378788	1.32081	0.379293	1.33823	0.379293	0.117308	0.379293	0.227056	0.378788	1.13321	0.378788	1.25005	0.379293	0.0622571	0.379293	0.154521	0.379293	0.0852344
0.384343	1.33936	0.384343	1.35814	0.384344	0.120025	0.384343	0.230541	0.383838	1.14922	0.383838	1.268	0.384344	0.0643836	0.384343	0.157297	0.384344	0.086593
0.388889	1.35855	0.389394	1.37787	0.389394	0.122506	0.389394	0.234203	0.388889	1.16617	0.389394	1.2862	0.389394	0.0666872	0.389394	0.159778	0.389394	0.0880106
0.393434	1.37787	0.394444	1.39848	0.39495	0.12481	0.394444	0.237924	0.394445	1.18259	0.394444	1.30397	0.394444	0.0689318	0.393939	0.16214	0.393939	0.0897235
0.399495	1.39659	0.399495	1.41797	0.4	0.127586	0.399495	0.241586	0.399495	1.19925	0.399495	1.32228	0.399495	0.0711764	0.39899	0.164976	0.399495	0.0914956
0.40404	1.41585	0.404545	1.43806	0.405051	0.130303	0.404545	0.245071	0.404546	1.21661	0.404546	1.3406	0.40404	0.0731846	0.40404	0.168047	0.40404	0.0931495
0.409091	1.4354	0.409596	1.45773	0.410101	0.133433	0.409596	0.248733	0.409596	1.23333	0.409596	1.35843	0.409091	0.0750748	0.409596	0.170528	0.409596	0.0946261
0.414141	1.45466	0.415151	1.47751	0.415152	0.135324	0.414646	0.252455	0.415151	1.25075	0.414646	1.37568	0.413636	0.0773784	0.414646	0.173304	0.414141	0.0958666
0.419192	1.47427	0.419697	1.49754	0.419697	0.137332	0.419697	0.256294	0.419697	1.26777	0.419697	1.39399	0.418687	0.0798001	0.419697	0.176021	0.419697	0.0974614
0.424242	1.49364	0.424747	1.51662	0.424748	0.139222	0.424242	0.260252	0.424747	1.28501	0.425252	1.41189	0.424747	0.0822811	0.424747	0.179093	0.424747	0.0990562
0.429293	1.51278	0.429798	1.53652	0.429798	0.141053	0.429293	0.264563	0.429293	1.30126	0.429798	1.43026	0.428788	0.0845256	0.429798	0.181514	0.429798	0.100769
0.434343	1.53156	0.434848	1.55649	0.435354	0.14318	0.434848	0.268698	0.434343	1.31786	0.435354	1.44963	0.434343	0.0867111	0.434848	0.184704	0.434849	0.102187
0.439394	1.55129	0.439899	1.57675	0.440404	0.145483	0.439899	0.273246	0.439899	1.33475	0.440404	1.46812	0.439899	0.0885422	0.439899	0.188012	0.440404	0.103723
0.444444	1.5699	0.44495	1.59784	0.445455	0.148023	0.444949	0.277617	0.444949	1.35188	0.445455	1.4862	0.445454	0.0907277	0.444949	0.191556	0.44495	0.105731
0.45	1.5901	0.450505	1.61922	0.45	0.149736	0.45	0.281929	0.45	1.36978	0.450505	1.50492	0.450505	0.0932676	0.449495	0.195041	0.450505	0.107916
0.45505	1.61018	0.45505	1.63995	0.455556	0.152099	0.45505	0.28571	0.455051	1.38744	0.455555	1.52294	0.45505	0.0955122	0.45505	0.197935	0.45505	0.109629
0.459596	1.62997	0.460101	1.66039	0.460606	0.154284	0.460101	0.289962	0.460101	1.40539	0.460606	1.54131	0.460101	0.097934	0.460101	0.20077	0.460101	0.111224
0.464646	1.64916	0.465656	1.68083	0.465152	0.155938	0.465151	0.294865	0.465152	1.42258	0.465152	1.55974	0.465152	0.10006	0.464646	0.204019	0.465657	0.112878
0.469697	1.66848	0.470202	1.70185	0.470707	0.157769	0.470202	0.298822	0.470202	1.44036	0.470202	1.5771	0.470202	0.102305	0.469697	0.207091	0.470202	0.114237
0.474747	1.68827	0.475252	1.72264	0.475757	0.159541	0.475252	0.303607	0.475757	1.45731	0.475252	1.596	0.475253	0.104431	0.475252	0.20969	0.475253	0.115713
0.479798	1.708	0.480808	1.74438	0.480809	0.161668	0.480303	0.30786	0.480808	1.47545	0.480303	1.6142	0.480303	0.107208	0.480303	0.212761	0.480303	0.117485
0.485353	1.72831	0.485354	1.765	0.485859	0.163853	0.484848	0.312408	0.485354	1.49352	0.485353	1.63239	0.484848	0.10957	0.485354	0.215774	0.485354	0.119375
0.490404	1.74846	0.490404	1.78585	0.490909	0.16598	0.490404	0.317015	0.490404	1.51089	0.490909	1.65064	0.490404	0.112346	0.490404	0.21914	0.490404	0.121443
0.49596	1.7676	0.495454	1.80611	0.49596	0.168165	0.495454	0.321327	0.49596	1.52879	0.49596	1.66954	0.495455	0.115359	0.495454	0.222212	0.495455	0.123274
0.500505	1.78786	0.500505	1.82572	0.501011	0.17041	0.500505	0.326053	0.500505	1.54662	0.50101	1.68809	0.500505	0.118194	0.500505	0.225992	0.500505	0.125459
0.50505	1.80794	0.505555	1.84574	0.505556	0.172772	0.50505	0.330365	0.50505	1.56411	0.506061	1.70705	0.505556	0.120734	0.505555	0.229123	0.505556	0.127645
0.510101	1.82832	0.510606	1.86612	0.510606	0.174899	0.510606	0.335031	0.510606	1.58183	0.511111	1.72607	0.510606	0.123038	0.510606	0.232312	0.510606	0.129358
0.515656	1.84757	0.516162	1.88709	0.516162	0.176907	0.515657	0.339343	0.515152	1.59931	0.516162	1.74485	0.515656	0.125932	0.515656	0.235798	0.515657	0.131189
0.520707	1.8673	0.520707	1.90812	0.521212	0.178915	0.520202	0.343891	0.520707	1.6165	0.521717	1.76458	0.520707	0.128176	0.520707	0.238928	0.520707	0.133256
0.525758	1.88721	0.525758	1.92938	0.526263	0.180747	0.525758	0.348616	0.525253	1.63393	0.526263	1.78331	0.526263	0.130539	0.525757	0.242118	0.525758	0.135087
0.530303	1.90723	0.530808	1.94935	0.531313	0.182459	0.530808	0.353873	0.530808	1.65129	0.531313	1.80304	0.531313	0.133374	0.530808	0.245485	0.530808	0.136446
0.535859	1.92714	0.535858	1.96878	0.536364	0.184527	0.535858	0.35913	0.535354	1.66895	0.536364	1.82241	0.535859	0.136032	0.535353	0.248261	0.535859	0.137805
0.540909	1.94686	0.541414	1.98904	0.541414	0.187008	0.540909	0.365096	0.540404	1.68573	0.541414	1.84155	0.541414	0.138631	0.540909	0.251864	0.540909	0.139517
0.545454	1.96695	0.546465	2.00948	0.546465	0.189666	0.546465	0.370649	0.545455	1.70309	0.546465	1.86193	0.54596	0.141467	0.54596	0.255585	0.54596	0.141349
0.550505	1.98609	0.55101	2.03163	0.551515	0.192147	0.55101	0.375374	0.550505	1.72016	0.551515	1.88177	0.55101	0.144184	0.550505	0.259306	0.55101	0.143948
0.555555	2.00564	0.556061	2.0523	0.556566	0.194627	0.556061	0.380158	0.556061	1.73848	0.556566	1.90144	0.556061	0.147137	0.556061	0.262732	0.556061	0.146783
0.560101	2.02554	0.561111	2.07292	0.561616	0.19699	0.561616	0.385179	0.562121	1.75732	0.561616	1.92058	0.561111	0.149854	0.561111	0.266572	0.561111	0.149323
0.565656	2.04639	0.566667	2.09412	0.566667	0.199648	0.566667	0.390141	0.566162	1.77628	0.566667	1.93978	0.566162	0.152689	0.565656	0.270943	0.566162	0.151272
0.570707	2.06701	0.571212	2.11562	0.571718	0.202247	0.571212	0.395989	0.570707	1.79459	0.571717	1.95868	0.570707	0.155761	0.570707	0.274723	0.571212	0.153457
0.575757	2.0868	0.576263	2.13653	0.576768	0.204551	0.576768	0.401718	0.576263	1.81219	0.576768	1.97752	0.576768	0.158537	0.575757	0.27874	0.576263	0.155584
0.580808	2.10664	0.581313	2.15768	0.581818	0.207563	0.581313	0.407389	0.581313	1.83021	0.581818	1.99642	0.581818	0.161727	0.581313	0.282933	0.581313	0.157415
0.586364	2.1269	0.585859	2.17888	0.586869	0.209926	0.586364	0.413059	0.586364	1.84769	0.586869	2.01656	0.586869	0.164857	0.586363	0.286714	0.586869	0.15901
0.591414	2.14722	0.591414	2.19967	0.59192	0.212525	0.590909	0.418316	0.591414	1.86642	0.591919	2.03629	0.591919	0.167752	0.591414	0.290553	0.591414	0.160605
0.59697	2.16725	0.596464	2.22076	0.59697	0.214828	0.596465	0.424046	0.59596	1.88437	0.59697	2.05502	0.596465	0.170528	0.596464	0.294333	0.596465	0.162317
0.601515	2.18762	0.601515	2.24179	0.602021	0.217546	0.601515	0.429598	0.60101	1.90186	0.60202	2.07463	0.601515	0.173068	0.60202	0.298409	0.601515	0.164562
0.606061	2.20883	0.607071	2.26329	0.607071	0.22044	0.606566	0.435446	0.606061	1.91851	0.607576	2.09477	0.606566	0.176198	0.606566	0.303194	0.607071	0.16657
0.611616	2.22803	0.611616	2.28579	0.612121	0.223275	0.611616	0.440703	0.611111	1.93612	0.612626	2.11556	0.611616	0.179329	0.611616	0.307801	0.612121	0.168756
0.616667	2.24858	0.617172	2.30706	0.617677	0.225992	0.616667	0.44655	0.616162	1.95448	0.617677	2.136	0.616667	0.182519	0.616667	0.312172	0.617172	0.171
0.621717	2.26949	0.622222	2.32702	0.622728	0.228591	0.621717	0.452103	0.621212	1.97244	0.622727	2.15608	0.621717	0.185058	0.621717	0.316188	0.621717	0.173068
0.626768	2.29022	0.627273	2.34917	0.627778	0.23119	0.626768	0.457773	0.626263	1.99164	0.627778	2.17652	0.626768	0.187835	0.626767	0.320618	0.627273	0.175549
0.631818	2.31108	0.632323	2.3705	0.632324	0.233966	0.631818	0.463739	0.631818	2.00977	0.632323	2.19566	0.632323	0.190552	0.631818	0.324871	0.632323	0.177143
0.636363	2.33063	0.637374	2.39277	0.637374	0.236388	0.637374	0.470177	0.636869	2.0282	0.637374	2.21539	0.637374	0.193387	0.636869	0.328356	0.637374	0.178561
0.641919	2.34982	0.641919	2.41397	0.642929	0.239164	0.641919	0.476911	0.642424	2.0471	0.642424	2.23511	0.642424	0.196222	0.641414	0.332491	0.641919	0.180569
0.64697	2.36926	0.64697	2.43541	0.64798	0.242118	0.64697	0.483231	0.64697	2.06482	0.64798	2.25484	0.647475	0.199471	0.64697	0.336567	0.64697	0.182578
0.65202	2.38969	0.652525	2.45638	0.652525	0.245189	0.65202	0.489197	0.65202	2.08396	0.652525	2.27487	0.65202	0.202424	0.65202	0.340938	0.651515	0.184645
0.657071	2.41072	0.657576	2.47847	0.658081	0.248202	0.657576	0.495458	0.657071	2.10233	0.657071	2.2953	0.657576	0.205378	0.657071	0.345427	0.656566	0.186653
0.662626	2.43157	0.662626	2.50074	0.662627	0.250623	0.662121	0.501838	0.662626	2.12082	0.661616	2.31397	0.662626	0.208567	0.662121	0.350211	0.662121	0.189016
0.667171	2.45349	0.667172	2.52271	0.668182	0.253281	0.667172	0.50863	0.667171	2.13996	0.666667	2.33175	0.667172	0.211225	0.666667	0.354523	0.667677	0.191024
0.672222	2.47369	0.672222	2.54398	0.672727	0.255703	0.672222	0.515423	0.672222	2.15797	0.671717	2.35006	0.672222	0.214002	0.672222	0.359249	0.672727	0.192737
0.677273	2.49348	0.677778	2.56548	0.677778	0.258007	0.677273	0.522216	0.676768	2.17569	0.676768	2.36902	0.677778	0.216542	0.677273	0.363856	0.677778	0.194509
0.681818	2.51409	0.682323	2.58728	0.682829	0.260429	0.682323	0.528772	0.681818	2.19412	0.682323	2.38881	0.682828	0.219554	0.682323	0.368758	0.682828	0.19634
0.686869	2.53447	0.687374	2.60931	0.687879	0.262968	0.687879	0.535388	0.687374	2.21243	0.687879	2.40919	0.687374	0.22233	0.687373	0.373602	0.687879	0.198349
0.692424	2.55414	0.692424	2.63087	0.69293	0.265804	0.692424	0.542004	0.692424	2.23216	0.692929	2.42968	0.692929	0.225165	0.692424	0.377855	0.692929	0.200948
0.69798	2.57404	0.69798	2.65231	0.69798	0.268816	0.697475	0.548796	0.69697	2.25136	0.69798	2.45107	0.69798	0.228296	0.697475	0.38193	0.69798	0.203251
0.702525	2.59466	0.702525	2.6741	0.70303	0.272183	0.702525	0.555648	0.70202	2.26996	0.70303	2.4715	0.70303	0.231249	0.702525	0.386065	0.70303	0.20526
0.707576	2.61515	0.707576	2.69578	0.708081	0.275254	0.707576	0.563032	0.707576	2.28875	0.708081	2.49141	0.708081	0.234793	0.707576	0.390613	0.708081	0.207209
0.712121	2.635	0.713131	2.71841	0.713132	0.278799	0.713131	0.570238	0.712626	2.30765	0.713131	2.51143	0.713131	0.237747	0.712626	0.395575	0.713131	0.209512
0.717172	2.65508	0.717677	2.74044	0.718687	0.282165	0.717677	0.57768	0.717677	2.32643	0.718687	2.53169	0.718182	0.240818	0.717171	0.400714	0.718182	0.211639
0.722222	2.67564	0.722727	2.76211	0.723738	0.284823	0.723232	0.58465	0.723232	2.34563	0.723232	2.55231	0.723232	0.244244	0.722222	0.405557	0.722727	0.214238
0.727273	2.6959	0.728283	2.78403	0.728283	0.287836	0.728283	0.592152	0.727778	2.36424	0.728283	2.57339	0.728283	0.247079	0.726767	0.410519	0.728283	0.216719
0.732828	2.71634	0.732828	2.80642	0.733839	0.291026	0.733333	0.600303	0.733333	2.38296	0.733838	2.59371	0.733333	0.250151	0.732323	0.415658	0.732828	0.218668
0.737374	2.73825	0.738384	2.82904	0.738889	0.293506	0.737879	0.607686	0.738384	2.40133	0.738889	2.6145	0.738384	0.252632	0.737374	0.420797	0.737374	0.221326
0.742424	2.75999	0.742929	2.85078	0.743435	0.296046	0.743434	0.615483	0.743435	2.42029	0.743434	2.63542	0.743434	0.255172	0.742424	0.42629	0.742929	0.223925
0.747475	2.7809	0.74798	2.87281	0.74899	0.298645	0.74798	0.623753	0.74798	2.43972	0.748485	2.65432	0.748485	0.258184	0.747475	0.431311	0.74798	0.226406
0.752525	2.80193	0.752525	2.89472	0.75404	0.301658	0.75303	0.632259	0.753535	2.45821	0.753535	2.67499	0.753535	0.261197	0.75303	0.436981	0.75303	0.228828
0.758081	2.82248	0.757576	2.91587	0.758586	0.305202	0.758081	0.640233	0.758081	2.47776	0.758586	2.6949	0.758586	0.263736	0.75808	0.442475	0.758081	0.23119
0.762626	2.84351	0.763131	2.93755	0.763637	0.30845	0.762626	0.648089	0.763637	2.49548	0.763636	2.71492	0.763636	0.266276	0.763131	0.447791	0.763131	0.233258
0.767677	2.86424	0.768182	2.95993	0.768687	0.310813	0.768182	0.655649	0.767677	2.51427	0.768687	2.73506	0.769192	0.268934	0.768182	0.45293	0.768182	0.235443
0.773232	2.88438	0.773737	2.98356	0.773737	0.313826	0.773232	0.663801	0.772727	2.53181	0.774242	2.75514	0.773737	0.271592	0.773232	0.458187	0.773232	0.237806
0.777778	2.90541	0.778788	3.00636	0.779293	0.317192	0.778283	0.67207	0.777778	2.55018	0.778788	2.77546	0.778788	0.274664	0.778283	0.463326	0.778788	0.24005
0.783838	2.92644	0.783333	3.02957	0.784344	0.320677	0.783333	0.680458	0.783333	2.56837	0.784343	2.79679	0.783838	0.277735	0.783333	0.468287	0.783838	0.242236
0.788384	2.94776	0.788889	3.05237	0.788889	0.323926	0.788889	0.68855	0.788384	2.5884	0.788889	2.81711	0.788889	0.280807	0.788384	0.473662	0.788384	0.244776
0.793434	2.96938	0.793434	3.0747	0.793939	0.326702	0.793939	0.697292	0.793435	2.60718	0.794444	2.83701	0.793939	0.283819	0.793939	0.478683	0.793434	0.247079
0.798485	2.98958	0.79899	3.09655	0.79899	0.33001	0.79899	0.705739	0.798485	2.62626	0.799495	2.85662	0.79899	0.287423	0.79899	0.48394	0.79899	0.249856
0.803535	3.01079	0.80404	3.11935	0.804041	0.333259	0.80404	0.713949	0.803535	2.64534	0.804546	2.87677	0.804546	0.291026	0.80303	0.489965	0.80404	0.252809
0.809091	3.03241	0.809091	3.14162	0.809596	0.336626	0.809596	0.722455	0.808586	2.66489	0.809091	2.89738	0.809091	0.294097	0.808081	0.495163	0.809091	0.255408
0.814141	3.05361	0.813636	3.1646	0.814142	0.340347	0.814141	0.730724	0.814141	2.68432	0.814142	2.91882	0.814141	0.29711	0.813131	0.500715	0.813636	0.257712
0.818687	3.07529	0.819192	3.18728	0.819192	0.34395	0.819192	0.739348	0.818687	2.70417	0.819697	2.93932	0.819192	0.300772	0.818182	0.506445	0.818687	0.260606
0.823737	3.09756	0.824242	3.21008	0.824243	0.347612	0.824242	0.747913	0.824242	2.72349	0.824242	2.95993	0.824242	0.303312	0.823737	0.512293	0.823737	0.263382
0.828788	3.11941	0.829293	3.23253	0.829798	0.35092	0.829293	0.756359	0.829293	2.74315	0.829293	2.98049	0.828788	0.30656	0.828788	0.517963	0.829293	0.266572
0.833838	3.14062	0.833838	3.25556	0.834344	0.354464	0.833838	0.76522	0.834344	2.76194	0.833838	3.00122	0.834343	0.3104	0.833838	0.524283	0.833838	0.268934
0.838889	3.16206	0.838889	3.27777	0.839394	0.358658	0.839394	0.77343	0.838889	2.7822	0.838889	3.02119	0.839394	0.314239	0.838889	0.530604	0.839394	0.268403
0.843939	3.18451	0.843939	3.3001	0.843939	0.362261	0.844444	0.78229	0.843939	2.80193	0.844444	3.04174	0.844445	0.317842	0.843939	0.536333	0.844445	0.267281
0.849495	3.20553	0.84899	3.32261	0.849495	0.365628	0.849495	0.790559	0.848485	2.82053	0.849495	3.06306	0.849495	0.321327	0.84899	0.54224	0.849495	0.268934
0.85404	3.22686	0.854545	3.34523	0.854546	0.369585	0.854546	0.799301	0.853535	2.83867	0.85404	3.08315	0.85505	0.325108	0.854545	0.548324	0.854546	0.272183
0.859091	3.24859	0.859596	3.36838	0.859091	0.373838	0.859596	0.808221	0.858081	2.85804	0.859596	3.10276	0.859596	0.329242	0.859091	0.554408	0.859596	0.275904
0.864141	3.2701	0.864646	3.3913	0.864647	0.377914	0.864646	0.817731	0.864141	2.877	0.864141	3.12379	0.864646	0.332904	0.864141	0.560551	0.864646	0.279626
0.869697	3.29266	0.869697	3.4141	0.869697	0.382639	0.869697	0.826532	0.869697	2.89714	0.869697	3.14405	0.869697	0.336862	0.869192	0.566221	0.869697	0.284233
0.874747	3.31428	0.874747	3.43808	0.874748	0.386833	0.874747	0.835392	0.874747	2.91711	0.874748	3.16413	0.875253	0.340288	0.874747	0.572187	0.874747	0.28949
0.879293	3.3369	0.879798	3.46212	0.879798	0.391027	0.879798	0.844724	0.879293	2.93731	0.879798	3.18587	0.879798	0.343714	0.879798	0.578035	0.879798	0.294333
0.884343	3.35734	0.884343	3.48557	0.885354	0.39528	0.884848	0.853703	0.884849	2.95822	0.884849	3.20742	0.885354	0.347376	0.884343	0.583882	0.884849	0.299413
0.888889	3.3789	0.889394	3.50826	0.890404	0.399474	0.889899	0.862209	0.889899	2.97777	0.890404	3.22898	0.890404	0.350625	0.889394	0.589671	0.889899	0.304375
0.893939	3.40028	0.894444	3.53224	0.895455	0.403195	0.894949	0.871187	0.895454	2.99803	0.894949	3.2496	0.895455	0.353814	0.894444	0.595578	0.894445	0.308982
0.89899	3.42178	0.9	3.55734	0.900505	0.40733	0.9	0.881524	0.9	3.01776	0.900505	3.2698	0.900505	0.357358	0.899495	0.60113	0.899495	0.313294
0.90404	3.44352	0.90505	3.58103	0.905556	0.411641	0.90505	0.890915	0.904546	3.03737	0.90505	3.29047	0.905051	0.361198	0.904545	0.606682	0.904546	0.317606
0.909596	3.46437	0.910101	3.60371	0.910606	0.415835	0.910101	0.900189	0.910101	3.05739	0.910101	3.31209	0.909596	0.36486	0.909596	0.612884	0.910101	0.32245
0.915151	3.48658	0.914646	3.62739	0.915657	0.420206	0.914646	0.909167	0.915152	3.077	0.915151	3.33271	0.915656	0.368168	0.915152	0.619618	0.914646	0.327411
0.919697	3.50896	0.920202	3.65191	0.920707	0.424164	0.919697	0.917968	0.920202	3.09721	0.920707	3.35344	0.920202	0.371239	0.919697	0.626116	0.919697	0.332314
0.925252	3.53224	0.924747	3.67524	0.925253	0.428121	0.924747	0.926887	0.925253	3.11752	0.925252	3.37441	0.925758	0.374842	0.924747	0.632495	0.924748	0.336803
0.930303	3.55474	0.930303	3.69875	0.930809	0.431724	0.930303	0.935984	0.930303	3.13849	0.929798	3.39544	0.930808	0.378623	0.930303	0.638579	0.930303	0.34141
0.934343	3.57748	0.935858	3.72238	0.935354	0.434914	0.935353	0.94508	0.935353	3.15834	0.934343	3.41729	0.935859	0.382226	0.934848	0.645608	0.935354	0.345958
0.940404	3.59934	0.940404	3.74647	0.940404	0.437395	0.940404	0.95459	0.939899	3.17777	0.940404	3.43926	0.940909	0.385947	0.940404	0.652223	0.940404	0.35092
0.944949	3.6222	0.945454	3.76975	0.945455	0.438045	0.945454	0.963568	0.945454	3.19862	0.945455	3.46023	0.94596	0.389964	0.94495	0.658839	0.945455	0.355586
0.95	3.64535	0.95101	3.79402	0.950505	0.43515	0.950505	0.972074	0.950505	3.21936	0.950505	3.4815	0.95101	0.394098	0.950505	0.665632	0.95	0.361021
0.955555	3.66744	0.956061	3.81783	0.955051	0.430897	0.955555	0.98182	0.955556	3.23985	0.95505	3.50259	0.956061	0.39841	0.95505	0.672661	0.956061	0.365864
0.960101	3.68977	0.960606	3.84187	0.960606	0.428535	0.960606	0.990798	0.960606	3.25988	0.961111	3.52385	0.960606	0.401895	0.960606	0.679394	0.960606	0.370649
0.965152	3.71186	0.965152	3.86573	0.966162	0.429421	0.965656	0.999777	0.965656	3.28096	0.966162	3.54594	0.966162	0.406148	0.965656	0.686423	0.965657	0.375728
0.970707	3.73502	0.971212	3.88948	0.971212	0.431311	0.970707	1.00911	0.971212	3.30235	0.970707	3.56726	0.971212	0.41046	0.970707	0.693925	0.970707	0.38069
0.975253	3.75693	0.976263	3.91304	0.975758	0.432551	0.975758	1.0185	0.975758	3.32302	0.975758	3.58888	0.976262	0.414949	0.975757	0.7006	0.976263	0.385947
0.979798	3.77831	0.980808	3.93667	0.980808	0.43456	0.980808	1.0276	0.980303	3.3434	0.980808	3.60997	0.981313	0.419202	0.980303	0.707924	0.980808	0.39144
0.985353	3.80029	0.985859	3.95953	0.985859	0.437395	0.986363	1.03711	0.985859	3.36413	0.986364	3.63088	0.985859	0.423396	0.985353	0.715662	0.985354	0.396343
0.989899	3.82155	0.990909	3.98316	0.991414	0.440762	0.991414	1.04656	0.990909	3.3838	0.990909	3.65232	0.990909	0.427294	0.990909	0.722396	0.990909	0.401364
0.99596	3.84287	0.99596	4.00702	0.99596	0.44401	0.996465	1.05619	0.99596	3.40312	0.99596	3.67506	0.995454	0.431252	0.995454	0.730015	0.99596	0.406207
1.0005	3.86479	1.00101	4.03053	1.00152	0.447554	1.00101	1.06605	1.00101	3.42385	1.0005	3.69615	1.00051	0.436155	1.00101	0.737694	1.00101	0.411878
1.00556	3.88788	1.00556	4.0554	1.00657	0.451453	1.00556	1.07586	1.00606	3.44499	1.00556	3.71706	1.00556	0.440644	1.00606	0.745137	1.00606	0.417194
1.01061	3.91021	1.01061	4.07879	1.01111	0.455529	1.01111	1.08507	1.01061	3.46655	1.01061	3.73773	1.01061	0.44466	1.01111	0.752284	1.01162	0.422569
1.01515	3.93212	1.01616	4.10283	1.01616	0.459368	1.01616	1.09464	1.01616	3.48752	1.01616	3.75947	1.01566	0.4485	1.01616	0.759844	1.01667	0.428476
1.02071	3.95445	1.02121	4.12681	1.02121	0.463503	1.02121	1.10421	1.02071	3.50761	1.02121	3.78121	1.02121	0.453048	1.02121	0.767405	1.02121	0.434619
1.02626	3.97642	1.02626	4.15014	1.02677	0.467106	1.02626	1.11443	1.02576	3.52869	1.02576	3.80371	1.02626	0.458246	1.02626	0.775025	1.02626	0.440585
1.03131	3.99881	1.03182	4.17454	1.03131	0.471418	1.03182	1.12506	1.03081	3.5483	1.03182	3.82498	1.03131	0.463266	1.03131	0.782645	1.03131	0.44655
1.03586	4.02202	1.03636	4.1994	1.03636	0.476379	1.03687	1.1351	1.03636	3.56898	1.03687	3.84725	1.03636	0.468464	1.03636	0.790323	1.03687	0.452516
1.04141	4.04447	1.04141	4.2225	1.04141	0.481637	1.04192	1.14491	1.04141	3.59042	1.04141	3.86928	1.04192	0.473485	1.04141	0.797589	1.04141	0.4586
1.04596	4.06851	1.04596	4.24571	1.04646	0.487189	1.04697	1.15459	1.04646	3.61151	1.04747	3.89048	1.04697	0.478329	1.04646	0.805563	1.04646	0.464389
1.05101	4.09125	1.05152	4.26887	1.05202	0.492564	1.05152	1.16552	1.05152	3.63312	1.05202	3.91222	1.05202	0.482995	1.05151	0.813419	1.05202	0.470296
1.05606	4.1134	1.05657	4.29285	1.05657	0.498234	1.05657	1.1758	1.05657	3.65403	1.05707	3.93472	1.05758	0.487957	1.05657	0.821511	1.05657	0.476025
1.06111	4.13496	1.06212	4.31736	1.06212	0.504082	1.06162	1.18584	1.06162	3.67488	1.06162	3.95729	1.06263	0.493804	1.06111	0.829485	1.06162	0.481577
1.06616	4.15758	1.06667	4.34093	1.06717	0.509339	1.06667	1.19647	1.06667	3.69467	1.06717	3.97908	1.06717	0.499652	1.06616	0.836809	1.06616	0.487366
1.07121	4.18044	1.07222	4.36603	1.07172	0.514419	1.07222	1.20675	1.07172	3.71541	1.07222	4.00141	1.07172	0.504555	1.07121	0.844843	1.07121	0.493568
1.07576	4.20454	1.07677	4.38966	1.07677	0.519735	1.07727	1.21738	1.07626	3.73513	1.07677	4.02297	1.07727	0.509575	1.07626	0.852935	1.07626	0.499593
1.08131	4.22746	1.08131	4.41264	1.08232	0.525701	1.08232	1.22795	1.08182	3.75593	1.08232	4.04506	1.08182	0.514478	1.08131	0.861145	1.08131	0.505854
1.08687	4.24979	1.08636	4.43615	1.08737	0.531312	1.08687	1.23811	1.08687	3.77719	1.08737	4.06751	1.08636	0.519499	1.08636	0.870478	1.08687	0.512706
1.09192	4.27265	1.09192	4.46007	1.09242	0.537278	1.09192	1.24821	1.09192	3.79845	1.09242	4.0893	1.09141	0.524992	1.09141	0.878984	1.09192	0.51944
1.09646	4.29722	1.09747	4.48452	1.09697	0.543362	1.09697	1.25832	1.09747	3.81925	1.09697	4.11133	1.09697	0.530899	1.09646	0.887489	1.09747	0.526292
1.10152	4.32037	1.10253	4.51069	1.10202	0.548678	1.10202	1.26895	1.10202	3.84039	1.10202	4.13289	1.10202	0.536865	1.10202	0.895995	1.10253	0.53338
1.10707	4.34323	1.10758	4.5355	1.10707	0.553935	1.10657	1.27946	1.10707	3.86201	1.10707	4.15505	1.10758	0.542181	1.10707	0.904324	1.10758	0.540468
1.11212	4.36733	1.11263	4.5606	1.11212	0.559664	1.11212	1.29015	1.11212	3.88251	1.11212	4.1769	1.11263	0.547851	1.11212	0.913184	1.11263	0.547201
1.11717	4.39049	1.11768	4.58541	1.11717	0.565276	1.11667	1.30114	1.11717	3.90348	1.11717	4.19952	1.11768	0.554171	1.11717	0.922103	1.11768	0.553876
1.12222	4.41465	1.12222	4.61004	1.12273	0.571006	1.12222	1.31201	1.12222	3.92421	1.12222	4.22102	1.12273	0.560137	1.12222	0.931199	1.12273	0.561023
1.12727	4.43745	1.12727	4.63402	1.12778	0.576617	1.12727	1.32382	1.12778	3.94394	1.12727	4.24436	1.12778	0.565985	1.12727	0.939705	1.12778	0.568111
1.13182	4.46001	1.13232	4.65824	1.13283	0.582701	1.13232	1.33493	1.13283	3.96526	1.13232	4.26621	1.13283	0.571301	1.13283	0.948565	1.13283	0.574372
1.13737	4.48222	1.13788	4.6824	1.13788	0.58849	1.13737	1.34574	1.13737	3.98676	1.13788	4.2883	1.13838	0.577149	1.13737	0.957484	1.13737	0.581106
1.14192	4.50431	1.14293	4.70674	1.14293	0.594928	1.14293	1.3569	1.14242	4.00868	1.14293	4.31057	1.14343	0.583882	1.14242	0.966285	1.14242	0.587781
1.14596	4.52782	1.14747	4.73107	1.14798	0.601248	1.14747	1.36836	1.14747	4.02864	1.14747	4.33219	1.14798	0.589789	1.14747	0.975027	1.14747	0.594633
1.15152	4.55003	1.15253	4.75623	1.15354	0.607805	1.15253	1.38058	1.15253	4.04991	1.15303	4.35552	1.15303	0.595873	1.15202	0.984242	1.15253	0.601662
1.15707	4.57224	1.15808	4.7811	1.15808	0.614479	1.15808	1.39193	1.15707	4.07211	1.15808	4.37915	1.15808	0.601484	1.15758	0.993634	1.15758	0.608218
1.16263	4.59516	1.16263	4.80615	1.16313	0.620977	1.16313	1.40344	1.16263	4.09267	1.16263	4.40354	1.16313	0.606978	1.16212	1.00214	1.16313	0.61507
1.16768	4.61831	1.16768	4.83066	1.16818	0.626943	1.16768	1.41449	1.16818	4.11352	1.16768	4.42528	1.16818	0.612825	1.16768	1.01165	1.16768	0.622217
1.17273	4.64158	1.17273	4.8544	1.17374	0.632908	1.17323	1.42542	1.17323	4.13467	1.17222	4.44832	1.17323	0.618673	1.17273	1.02092	1.17273	0.629305
1.17727	4.66627	1.17727	4.87874	1.17828	0.63852	1.17828	1.4367	1.17828	4.15552	1.17778	4.46958	1.17828	0.625052	1.17778	1.03055	1.17828	0.636748
1.18182	4.68972	1.18283	4.90349	1.18333	0.644249	1.18333	1.44816	1.18283	4.17714	1.18232	4.49155	1.18333	0.63155	1.18283	1.04	1.18333	0.644663
1.18737	4.71193	1.18838	4.92942	1.18838	0.650629	1.18788	1.45932	1.18838	4.19828	1.18788	4.51364	1.18838	0.638165	1.18788	1.04892	1.18838	0.652342
1.19242	4.73509	1.19293	4.95446	1.19343	0.657126	1.19343	1.47108	1.19293	4.22008	1.19343	4.53662	1.19343	0.644309	1.19343	1.05867	1.19343	0.659784
1.19747	4.75901	1.19798	4.98004	1.19849	0.663446	1.19848	1.48259	1.19798	4.24146	1.19848	4.56001	1.19848	0.650511	1.19798	1.06824	1.19798	0.667167
1.20253	4.78205	1.20303	5.00503	1.20303	0.669471	1.20354	1.49405	1.20354	4.26278	1.20354	4.58328	1.20404	0.656713	1.20354	1.07763	1.20303	0.674669
1.20758	4.80502	1.20859	5.0293	1.20808	0.675614	1.20859	1.50545	1.20859	4.28411	1.20859	4.60668	1.20909	0.663978	1.20808	1.08743	1.20859	0.682052
1.21263	4.82818	1.21364	5.05429	1.21364	0.682289	1.21313	1.5175	1.21364	4.30537	1.21364	4.62942	1.21364	0.670416	1.21313	1.09688	1.21313	0.689672
1.21768	4.85181	1.21919	5.08022	1.21818	0.689022	1.21869	1.52944	1.21869	4.32699	1.21818	4.65239	1.21869	0.676736	1.21818	1.10704	1.21818	0.696819
1.22222	4.87461	1.22323	5.10562	1.22374	0.695225	1.22374	1.54178	1.22374	4.34808	1.22323	4.67531	1.22424	0.683588	1.22323	1.11649	1.22374	0.703199
1.22727	4.89723	1.22828	5.13072	1.22879	0.701249	1.22879	1.55353	1.22879	4.36934	1.22879	4.69746	1.22929	0.690204	1.22778	1.12571	1.22828	0.710759
1.23283	4.92145	1.23333	5.15612	1.23384	0.707688	1.23384	1.56677	1.23333	4.39102	1.23333	4.71991	1.23434	0.697174	1.23283	1.13451	1.23283	0.717611
1.23737	4.9443	1.23838	5.18046	1.23889	0.713713	1.23838	1.57958	1.23889	4.41252	1.23889	4.74176	1.23889	0.70438	1.23788	1.14355	1.23838	0.724877
1.24242	4.96716	1.24343	5.20574	1.24394	0.720446	1.24394	1.59146	1.24394	4.43367	1.24394	4.76498	1.24394	0.710759	1.24293	1.15353	1.24343	0.732083
1.24747	4.99091	1.24848	5.23114	1.24949	0.726944	1.24848	1.60297	1.24848	4.45452	1.24899	4.78801	1.24899	0.717139	1.24848	1.16322	1.24798	0.739584
1.25354	5.01412	1.25303	5.256	1.25455	0.733973	1.25404	1.61485	1.25404	4.4759	1.25354	4.81046	1.25404	0.723636	1.25354	1.17296	1.25354	0.746791
1.25758	5.03858	1.25808	5.28099	1.2596	0.740943	1.25808	1.62719	1.25859	4.49776	1.25859	4.8332	1.2596	0.730133	1.25859	1.18271	1.25859	0.754942
1.26364	5.06179	1.26313	5.30503	1.26414	0.747322	1.26364	1.6396	1.26364	4.51855	1.26364	4.85565	1.26465	0.737163	1.26364	1.19316	1.26364	0.762975
1.26768	5.085	1.26818	5.33055	1.26919	0.753819	1.26919	1.65194	1.26869	4.53963	1.26869	4.87779	1.2697	0.744014	1.26869	1.20403	1.26919	0.770949
1.27323	5.10816	1.27323	5.35559	1.27374	0.760258	1.27424	1.66452	1.27374	4.56161	1.27374	4.90101	1.27424	0.750689	1.27374	1.21419	1.27424	0.778333
1.27828	5.13202	1.27778	5.38058	1.27929	0.766401	1.27929	1.6771	1.27929	4.5837	1.27929	4.9231	1.2798	0.757954	1.27879	1.22406	1.27929	0.786543
1.28333	5.15447	1.28333	5.40497	1.28434	0.77278	1.28434	1.69033	1.28434	4.60544	1.28384	4.94761	1.28434	0.764924	1.28434	1.23469	1.28434	0.79434
1.28838	5.17756	1.28788	5.42972	1.28939	0.779986	1.28939	1.70298	1.28939	4.62682	1.28939	4.97065	1.28939	0.772131	1.28889	1.24508	1.28939	0.802373
1.29394	5.2016	1.29343	5.45518	1.29444	0.787429	1.29444	1.71568	1.29444	4.64891	1.29444	4.99304	1.29444	0.779514	1.29394	1.25542	1.29444	0.809993
1.29899	5.22553	1.29848	5.48111	1.29949	0.794635	1.29949	1.72967	1.29949	4.67059	1.2995	5.01595	1.3	0.786602	1.29899	1.26635	1.29949	0.817613
1.30354	5.25022	1.30354	5.50781	1.30455	0.801546	1.30455	1.74285	1.30404	4.69297	1.30404	5.03893	1.30505	0.793986	1.30404	1.27663	1.30455	0.824996
1.30859	5.27355	1.30859	5.53185	1.3096	0.808339	1.3096	1.75602	1.30909	4.71501	1.3096	5.06191	1.3096	0.800955	1.30909	1.28649	1.3096	0.832616
1.31313	5.29694	1.31414	5.55819	1.31465	0.814954	1.31465	1.76925	1.31465	4.73792	1.31465	5.08394	1.31515	0.807984	1.31414	1.29624	1.31465	0.840058
1.31818	5.31968	1.31919	5.58401	1.3197	0.821924	1.3197	1.7823	1.31919	4.76049	1.3197	5.10668	1.3197	0.814954	1.31869	1.30651	1.31919	0.847442
1.32323	5.34289	1.32424	5.61029	1.32525	0.829249	1.32424	1.7953	1.32424	4.78258	1.32475	5.12984	1.32424	0.822102	1.32424	1.31738	1.32424	0.855534
1.32879	5.3667	1.32929	5.6361	1.3298	0.836987	1.3298	1.80794	1.3298	4.80461	1.32929	5.15405	1.32929	0.829072	1.32929	1.32766	1.32929	0.863331
1.33333	5.39074	1.33434	5.66286	1.33535	0.844724	1.33485	1.82052	1.33485	4.82664	1.33434	5.17739	1.33384	0.835982	1.33434	1.33876	1.33485	0.871541
1.33889	5.41466	1.33939	5.68737	1.3404	0.852049	1.3399	1.83328	1.33939	4.84992	1.3399	5.20066	1.33939	0.843248	1.33939	1.34869	1.3399	0.879338
1.34444	5.43882	1.34394	5.71372	1.34495	0.859314	1.34444	1.84633	1.34444	4.87189	1.34495	5.2234	1.34444	0.850631	1.34444	1.36009	1.34444	0.887726
1.34899	5.4641	1.34899	5.73853	1.35	0.86652	1.35	1.85915	1.3495	4.89392	1.35	5.24667	1.35	0.858251	1.34949	1.37137	1.35	0.895818
1.35404	5.48778	1.35404	5.76434	1.35505	0.873549	1.35505	1.87244	1.35455	4.91572	1.35556	5.26935	1.35455	0.866579	1.35505	1.382	1.35505	0.903556
1.35909	5.51141	1.35909	5.79074	1.3601	0.880047	1.36061	1.88603	1.3596	4.93763	1.3601	5.29298	1.3596	0.874199	1.3601	1.39281	1.3601	0.911057
1.36465	5.53462	1.36465	5.81703	1.36566	0.886544	1.36515	1.90032	1.36364	4.95889	1.36515	5.31708	1.36465	0.882114	1.36515	1.40457	1.36515	0.918854
1.3697	5.55884	1.3697	5.84302	1.3702	0.893691	1.3702	1.91473	1.3697	4.97963	1.37071	5.3397	1.3697	0.889616	1.3702	1.4152	1.3702	0.926828
1.37475	5.58324	1.37475	5.86936	1.37525	0.900956	1.37525	1.9285	1.37424	5.00113	1.37576	5.36256	1.37475	0.897176	1.37525	1.4263	1.37525	0.935098
1.3798	5.60793	1.3803	5.89665	1.3803	0.907868	1.3803	1.94202	1.3798	5.02328	1.3803	5.38513	1.3803	0.904619	1.3803	1.43705	1.3803	0.943485
1.38434	5.63256	1.38485	5.92311	1.38535	0.915546	1.38535	1.95643	1.38485	5.04596	1.38535	5.40822	1.38586	0.912947	1.38535	1.44727	1.38535	0.951341
1.38939	5.65666	1.3904	5.94981	1.3904	0.923048	1.3904	1.96984	1.38939	5.06782	1.3904	5.43226	1.3904	0.921276	1.3899	1.45826	1.3904	0.959611
1.39495	5.68034	1.39495	5.97562	1.39545	0.930963	1.39545	1.98449	1.39495	5.09073	1.39545	5.45536	1.39545	0.929545	1.39495	1.46883	1.39545	0.968412
1.39949	5.7048	1.4	6.00179	1.40051	0.938996	1.40051	1.99873	1.4005	5.11294	1.4	5.47798	1.40051	0.937874	1.4	1.48	1.40051	0.976858
1.40556	5.72907	1.40505	6.02802	1.40606	0.946439	1.40556	2.01261	1.40556	5.13545	1.40556	5.50155	1.40606	0.945966	1.40505	1.4911	1.40505	0.984833
1.41061	5.75353	1.4101	6.05407	1.41111	0.954058	1.41111	2.0269	1.4101	5.15831	1.41061	5.52565	1.41061	0.953822	1.4101	1.5025	1.4101	0.993515
1.41515	5.77781	1.41515	6.0807	1.41616	0.961914	1.41616	2.04143	1.41566	5.18093	1.41566	5.54951	1.41566	0.96156	1.41515	1.51366	1.41515	1.00196
1.4202	5.80149	1.4202	6.10711	1.42121	0.969652	1.42071	2.05502	1.42071	5.20432	1.42071	5.57379	1.4202	0.969593	1.42071	1.52495	1.4202	1.01023
1.42475	5.82547	1.42576	6.13286	1.42576	0.977154	1.42576	2.06925	1.42576	5.2273	1.42576	5.59641	1.42626	0.977213	1.42576	1.53617	1.42525	1.01868
1.43081	5.84975	1.4303	6.15873	1.43131	0.98501	1.43081	2.08367	1.4303	5.25081	1.4303	5.6198	1.43081	0.985246	1.43081	1.54786	1.43081	1.02742
1.43535	5.87403	1.43535	6.18531	1.43586	0.993161	1.43586	2.0982	1.43586	5.27225	1.43586	5.64148	1.43586	0.99387	1.43586	1.55915	1.43586	1.03658
1.4399	5.89813	1.4404	6.21112	1.44091	1.00114	1.44091	2.11267	1.4404	5.29452	1.44141	5.6644	1.44141	1.00155	1.44091	1.57037	1.44091	1.04485
1.44495	5.9224	1.44545	6.23706	1.44646	1.00899	1.44596	2.12708	1.44545	5.31643	1.44646	5.68785	1.44596	1.00958	1.44596	1.58183	1.44596	1.05441
1.45051	5.94662	1.45	6.26328	1.45152	1.01679	1.45101	2.14072	1.45101	5.33923	1.45152	5.71242	1.45101	1.01756	1.45101	1.59364	1.45101	1.06345
1.45556	5.97119	1.45556	6.28986	1.45657	1.02518	1.45606	2.15478	1.45606	5.36209	1.45707	5.73551	1.45606	1.02547	1.45606	1.60516	1.45606	1.07208
1.46111	5.99535	1.46061	6.31644	1.46162	1.03262	1.46111	2.17073	1.46111	5.38483	1.46162	5.75967	1.46111	1.03362	1.46061	1.61656	1.46111	1.08076
1.46566	6.01975	1.46616	6.34314	1.46616	1.04065	1.46616	2.18526	1.46616	5.40875	1.46717	5.78377	1.46667	1.04201	1.46616	1.6279	1.46616	1.08938
1.4702	6.04509	1.47071	6.36996	1.47172	1.04898	1.47121	2.20091	1.47121	5.43197	1.47172	5.80764	1.47121	1.0504	1.47121	1.63918	1.47121	1.09842
1.47525	6.06883	1.47626	6.39583	1.47677	1.05784	1.47626	2.21568	1.47576	5.45559	1.47626	5.83049	1.47677	1.05819	1.47576	1.65111	1.47677	1.10704
1.48081	6.09399	1.48131	6.42276	1.48182	1.06629	1.48131	2.22944	1.48081	5.47763	1.48131	5.8546	1.48131	1.0664	1.48081	1.66246	1.48131	1.11555
1.48586	6.11933	1.48586	6.44864	1.48687	1.0745	1.48636	2.24451	1.48636	5.50167	1.48636	5.87651	1.48687	1.07438	1.48586	1.67492	1.48636	1.12488
1.49091	6.14261	1.49141	6.47469	1.49141	1.08277	1.49141	2.25791	1.49141	5.52458	1.49141	5.8999	1.49091	1.08147	1.49141	1.6859	1.49141	1.13398
1.49646	6.16647	1.49646	6.50014	1.49646	1.09092	1.49646	2.27245	1.49646	5.54815	1.49646	5.924	1.49646	1.08808	1.49646	1.6979	1.49646	1.14296
1.50101	6.19152	1.50152	6.52672	1.50202	1.09919	1.50152	2.28733	1.50202	5.57137	1.50202	5.94727	1.50152	1.09417	1.50101	1.70977	1.50101	1.15205
1.50606	6.21585	1.50606	6.55384	1.50707	1.10722	1.50657	2.30251	1.50657	5.59511	1.50707	5.97054	1.50707	1.10096	1.50657	1.72164	1.50657	1.16139
1.51111	6.24036	1.51111	6.57935	1.51212	1.11573	1.51162	2.31745	1.51111	5.6188	1.51212	5.99429	1.51162	1.10805	1.51162	1.73357	1.51162	1.1703
1.51616	6.2647	1.51616	6.60558	1.51667	1.12429	1.51616	2.3324	1.51616	5.64166	1.51667	6.01762	1.51667	1.11431	1.51667	1.74509	1.51667	1.1794
1.52071	6.28933	1.52121	6.6308	1.52172	1.1328	1.52121	2.34681	1.52121	5.6641	1.52222	6.04089	1.52172	1.11968	1.52172	1.75708	1.52222	1.18891
1.52626	6.31355	1.52677	6.65644	1.52677	1.14124	1.52626	2.36152	1.52626	5.68832	1.52727	6.06517	1.52677	1.12565	1.52677	1.76878	1.52727	1.19895
1.53182	6.33771	1.53131	6.68278	1.53182	1.14975	1.53131	2.37711	1.53131	5.70976	1.53232	6.08898	1.53232	1.13179	1.53182	1.78024	1.53182	1.21
1.53636	6.36187	1.53636	6.71007	1.53687	1.15843	1.53636	2.39241	1.53636	5.73315	1.53737	6.11325	1.53737	1.13835	1.53687	1.79288	1.53687	1.22051
1.54091	6.38585	1.54091	6.73576	1.54192	1.16735	1.54141	2.40818	1.54141	5.75572	1.54293	6.13729	1.54242	1.14556	1.54192	1.8051	1.54192	1.23085
1.54646	6.40989	1.54646	6.75975	1.54747	1.1758	1.54646	2.42384	1.54697	5.77852	1.54798	6.16068	1.54747	1.15329	1.54646	1.81733	1.54697	1.24071
1.55152	6.43357	1.55152	6.78668	1.55253	1.18501	1.55202	2.43925	1.55152	5.80191	1.55253	6.18484	1.55253	1.16091	1.55202	1.82861	1.55202	1.25052
1.55606	6.45803	1.55657	6.81326	1.55758	1.1937	1.55707	2.45431	1.55606	5.82494	1.55808	6.20865	1.55758	1.16859	1.55657	1.84066	1.55707	1.26091
1.56162	6.48242	1.56212	6.8399	1.56263	1.20273	1.56212	2.47103	1.56212	5.84827	1.56263	6.23209	1.56212	1.17651	1.56162	1.85283	1.56212	1.27202
1.56667	6.50688	1.56667	6.86601	1.56768	1.21224	1.56717	2.48609	1.56717	5.87137	1.56768	6.25584	1.56768	1.18401	1.56667	1.86464	1.56768	1.28377
1.57121	6.53145	1.57172	6.89176	1.57273	1.22205	1.57222	2.50228	1.57222	5.89541	1.57222	6.27882	1.57222	1.19127	1.57172	1.87699	1.57222	1.29547
1.57727	6.55508	1.57727	6.91728	1.57778	1.23132	1.57778	2.51846	1.57727	5.91886	1.57778	6.30227	1.57778	1.19765	1.57727	1.88939	1.57727	1.30646
1.58232	6.57971	1.58182	6.94315	1.58283	1.24024	1.58232	2.53388	1.58182	5.94231	1.58232	6.32519	1.58232	1.20332	1.58182	1.90203	1.58232	1.31715
1.58687	6.60599	1.58737	6.96967	1.58788	1.24957	1.58737	2.54977	1.58737	5.96541	1.58788	6.34846	1.58788	1.2097	1.58687	1.91426	1.58737	1.32825
1.59192	6.63104	1.59192	6.99601	1.59293	1.25914	1.59242	2.56607	1.59242	5.98933	1.59293	6.37333	1.59242	1.21655	1.59192	1.92596	1.59242	1.33971
1.59747	6.65573	1.59697	7.02189	1.59798	1.2693	1.59747	2.58202	1.59747	6.01301	1.59747	6.39719	1.59747	1.22423	1.59747	1.93824	1.59747	1.35152
1.60202	6.68142	1.60152	7.04764	1.60253	1.27828	1.60253	2.59808	1.60202	6.03776	1.60303	6.42082	1.60253	1.23203	1.60252	1.9507	1.60253	1.3631
1.60758	6.70641	1.60707	7.07369	1.60808	1.28785	1.60808	2.61403	1.60707	6.06092	1.60808	6.44456	1.60808	1.24018	1.60758	1.96388	1.60758	1.37621
1.61263	6.73275	1.61263	7.09909	1.61263	1.29724	1.61263	2.62868	1.61212	6.08395	1.61313	6.4676	1.61263	1.24845	1.61263	1.97752	1.61313	1.38856
1.61717	6.7575	1.61768	7.12449	1.61818	1.30699	1.61717	2.64493	1.61717	6.10652	1.61818	6.49116	1.61818	1.2569	1.61768	1.99081	1.61768	1.40096
1.62222	6.78195	1.62273	7.15	1.62323	1.31691	1.62273	2.66076	1.62222	6.12938	1.62323	6.51538	1.62323	1.26582	1.62273	2.00428	1.62323	1.41354
1.62778	6.80712	1.62778	7.17599	1.62828	1.32618	1.62778	2.67676	1.62778	6.15342	1.62828	6.53984	1.62828	1.27485	1.62778	2.01751	1.62828	1.42636
1.63283	6.83187	1.63333	7.20287	1.63333	1.33611	1.63283	2.69295	1.63283	6.17687	1.63333	6.56506	1.63333	1.28454	1.63283	2.03045	1.63333	1.43924
1.63788	6.85744	1.63838	7.23004	1.63838	1.34544	1.63788	2.70937	1.63737	6.20085	1.63838	6.58916	1.63838	1.29435	1.63788	2.04362	1.63838	1.45158
1.64293	6.88231	1.64293	7.2578	1.64343	1.35578	1.64293	2.72591	1.64242	6.22548	1.64343	6.61332	1.64394	1.30403	1.64242	2.05703	1.64343	1.46399
1.64747	6.90694	1.64798	7.28421	1.64849	1.36588	1.64798	2.74239	1.64798	6.24899	1.64848	6.63736	1.64848	1.31407	1.64798	2.0699	1.64798	1.47681
1.65253	6.93145	1.65303	7.31126	1.65354	1.37598	1.65303	2.75833	1.65303	6.27315	1.65354	6.6614	1.65354	1.324	1.65253	2.08361	1.65303	1.48986
1.65758	6.95668	1.65808	7.33748	1.65859	1.38614	1.65808	2.77493	1.65808	6.2963	1.65859	6.68461	1.65859	1.3338	1.65758	2.09684	1.65808	1.50244
1.66364	6.98143	1.66364	7.36395	1.66364	1.39659	1.66364	2.79194	1.66313	6.31999	1.66313	6.70765	1.66364	1.34373	1.66263	2.11078	1.66313	1.51496
1.66818	7.00611	1.66818	7.39017	1.66869	1.40693	1.66869	2.80878	1.66768	6.34344	1.66768	6.73257	1.66869	1.35412	1.66818	2.12413	1.66818	1.52766
1.67323	7.0308	1.67323	7.41687	1.67374	1.41721	1.67374	2.82573	1.67323	6.36683	1.67273	6.75567	1.67323	1.36428	1.67273	2.13765	1.67374	1.54084
1.67828	7.05526	1.67778	7.44316	1.67879	1.42778	1.67828	2.84262	1.67778	6.39075	1.67778	6.778	1.67828	1.37474	1.67778	2.15183	1.67879	1.55442
1.68333	7.0803	1.68333	7.46891	1.68384	1.43829	1.68333	2.85993	1.68283	6.41414	1.68283	6.8008	1.68384	1.38519	1.68333	2.16477	1.68384	1.56783
1.68838	7.10434	1.68838	7.49525	1.68889	1.4494	1.68788	2.87694	1.68788	6.43836	1.68788	6.82448	1.68838	1.39594	1.68838	2.17841	1.68838	1.58136
1.69293	7.12939	1.69343	7.52136	1.69394	1.45909	1.69343	2.89336	1.69293	6.46228	1.69293	6.84811	1.69394	1.40587	1.69343	2.19211	1.69394	1.59476
1.69798	7.15343	1.69848	7.54836	1.69899	1.46966	1.69899	2.91085	1.69798	6.48508	1.69848	6.87233	1.69899	1.41561	1.69848	2.20653	1.69848	1.60794
1.70303	7.17794	1.70354	7.57635	1.70404	1.48029	1.70354	2.92898	1.70303	6.50806	1.70404	6.89796	1.70404	1.42565	1.70354	2.22052	1.70404	1.62111
1.70859	7.20399	1.70909	7.60282	1.70909	1.49086	1.70859	2.94635	1.70808	6.53198	1.70909	6.92177	1.70909	1.4367	1.70859	2.23399	1.70859	1.63452
1.71313	7.22809	1.71364	7.62934	1.71414	1.50185	1.71364	2.963	1.71313	6.55638	1.71414	6.94634	1.71414	1.4478	1.71313	2.24728	1.71414	1.64787
1.71869	7.25337	1.71869	7.65533	1.71919	1.51313	1.71818	2.97972	1.71869	6.58142	1.71919	6.97032	1.71919	1.45855	1.71818	2.26063	1.71919	1.66151
1.72323	7.27777	1.72374	7.68179	1.72424	1.52382	1.72424	2.99679	1.72374	6.60522	1.72424	6.99448	1.72424	1.46919	1.72374	2.27463	1.72424	1.67533
1.72778	7.30281	1.72879	7.70866	1.72929	1.53481	1.72879	3.01392	1.72879	6.62891	1.72929	7.0187	1.72929	1.47923	1.72828	2.28857	1.72879	1.68921
1.73333	7.32697	1.73384	7.73589	1.73485	1.54556	1.73434	3.03199	1.73434	6.65425	1.73434	7.04415	1.73434	1.48951	1.73333	2.3021	1.73434	1.70244
1.73889	7.35266	1.73889	7.7623	1.7399	1.55667	1.73889	3.04977	1.73889	6.67811	1.7399	7.06802	1.73939	1.49996	1.73838	2.31539	1.73889	1.71579
1.74444	7.37777	1.74394	7.79012	1.74444	1.56777	1.74444	3.06803	1.74444	6.70221	1.74444	7.09253	1.74444	1.51065	1.74343	2.3285	1.74394	1.72944
1.74848	7.40399	1.74899	7.8167	1.7495	1.57935	1.74949	3.08592	1.74899	6.72679	1.74899	7.11681	1.74949	1.52193	1.74848	2.34244	1.74899	1.7432
1.75354	7.42945	1.75354	7.84233	1.75505	1.59045	1.75455	3.10447	1.75404	6.75236	1.75404	7.14091	1.75455	1.53339	1.75354	2.35614	1.75404	1.75702
1.75909	7.45568	1.75859	7.86838	1.7596	1.60232	1.7596	3.12254	1.7596	6.77646	1.7596	7.16383	1.7596	1.54414	1.75909	2.37026	1.75909	1.77084
1.76465	7.4812	1.76313	7.89408	1.76465	1.61384	1.76414	3.14038	1.76414	6.80044	1.76465	7.18893	1.76465	1.55501	1.76364	2.38408	1.76465	1.78484
1.76919	7.50789	1.76869	7.91959	1.7697	1.62489	1.76869	3.15775	1.76919	6.82419	1.76869	7.21273	1.7697	1.56564	1.76919	2.39755	1.76919	1.79878
1.77424	7.53317	1.77424	7.94558	1.77475	1.63605	1.77323	3.175	1.77424	6.84876	1.77475	7.2379	1.77475	1.57598	1.77424	2.41125	1.77424	1.8132
1.77879	7.55733	1.77879	7.97252	1.7798	1.64674	1.77879	3.19325	1.77879	6.87215	1.7798	7.26182	1.7803	1.58691	1.77929	2.42466	1.77929	1.82773
1.78434	7.58291	1.78384	8.00105	1.78434	1.65808	1.78434	3.21073	1.78384	6.89584	1.78535	7.28698	1.78485	1.59813	1.78434	2.43854	1.78485	1.84202
1.78889	7.60819	1.78939	8.02792	1.7904	1.66954	1.78939	3.22816	1.78889	6.91887	1.7904	7.31185	1.7899	1.60894	1.78939	2.45242	1.7899	1.85631
1.79444	7.63436	1.79444	8.05439	1.79545	1.68124	1.79495	3.246	1.79394	6.94321	1.79495	7.33725	1.79545	1.61969	1.79444	2.46713	1.79495	1.87043
1.79949	7.66011	1.79949	8.08292	1.8	1.69276	1.79949	3.26324	1.7995	6.96754	1.8	7.36093	1.80051	1.63091	1.79949	2.48113	1.79949	1.88425
1.80404	7.6864	1.80404	8.10932	1.80505	1.70386	1.80455	3.28114	1.80455	6.99253	1.80505	7.38592	1.80505	1.64202	1.80455	2.49495	1.80505	1.89861
1.80909	7.71162	1.8096	8.1356	1.8101	1.71508	1.8101	3.30022	1.8096	7.01692	1.8096	7.4102	1.81061	1.65365	1.8096	2.50972	1.8101	1.91373
1.81414	7.7369	1.81465	8.16118	1.81515	1.72666	1.81515	3.31847	1.81465	7.04309	1.81465	7.43536	1.81566	1.66476	1.81465	2.52443	1.81515	1.92873
1.8197	7.76194	1.8197	8.188	1.8202	1.73847	1.8202	3.3369	1.8202	7.06831	1.8202	7.45987	1.82071	1.67592	1.8197	2.53831	1.8202	1.94373
1.82525	7.78781	1.82475	8.21505	1.82475	1.75035	1.82475	3.35486	1.82475	7.09318	1.82525	7.48415	1.82525	1.68673	1.82424	2.5526	1.82475	1.95844
1.8298	7.81386	1.8298	8.24134	1.8298	1.7621	1.8303	3.37299	1.8298	7.11793	1.8303	7.50896	1.8298	1.69855	1.82929	2.56672	1.8303	1.97297
1.83485	7.83962	1.83485	8.26922	1.83535	1.77344	1.83535	3.39189	1.83535	7.1428	1.83485	7.53329	1.83535	1.70989	1.83485	2.5806	1.83535	1.98739
1.8399	7.86637	1.8399	8.2965	1.8404	1.78561	1.8404	3.40997	1.8404	7.16707	1.8404	7.5581	1.8404	1.72135	1.8399	2.59507	1.8399	2.00245
1.84495	7.89219	1.84444	8.32303	1.84545	1.79807	1.84495	3.42816	1.84545	7.19141	1.84545	7.58149	1.84545	1.7328	1.84444	2.60966	1.84545	2.01727
1.84949	7.91776	1.85	8.34907	1.85051	1.8106	1.85	3.44594	1.85	7.21728	1.85	7.60648	1.85051	1.7445	1.85	2.62461	1.85051	2.03204
1.85404	7.94387	1.85455	8.37524	1.85505	1.82241	1.85556	3.46407	1.85455	7.2415	1.85556	7.62993	1.85556	1.75596	1.85505	2.63931	1.85556	2.04752
1.8601	7.96886	1.8601	8.40153	1.8601	1.8344	1.86061	3.48256	1.8596	7.2656	1.8601	7.65391	1.86111	1.7676	1.8601	2.65414	1.86061	2.0627
1.86515	7.99325	1.86515	8.42952	1.86566	1.8468	1.86566	3.50164	1.86465	7.28964	1.86465	7.67907	1.86616	1.77988	1.86566	2.66956	1.86566	2.07782
1.87071	8.01954	1.8702	8.45664	1.8702	1.8598	1.87071	3.52042	1.8697	7.31232	1.8702	7.70388	1.87071	1.79164	1.87071	2.68438	1.87071	2.09329
1.87576	8.04364	1.87525	8.48274	1.87576	1.87256	1.87576	3.53927	1.87576	7.33861	1.87525	7.7294	1.87626	1.80386	1.87576	2.69956	1.87626	2.10883
1.88081	8.07022	1.8803	8.51133	1.88081	1.88549	1.88081	3.55823	1.88081	7.36483	1.8803	7.75444	1.88081	1.81568	1.8803	2.7138	1.88081	2.1243
1.88586	8.09833	1.88485	8.53856	1.88586	1.89837	1.88636	3.5776	1.88586	7.39029	1.88586	7.77848	1.88586	1.82773	1.88535	2.72898	1.88586	2.13978
1.8899	8.12432	1.8904	8.56568	1.89091	1.91148	1.89091	3.59757	1.8904	7.41474	1.89141	7.80489	1.89141	1.83907	1.8904	2.74363	1.89091	2.15549
1.89495	8.1496	1.89495	8.59231	1.89596	1.92424	1.89596	3.61623	1.89545	7.43949	1.89596	7.83153	1.89646	1.85064	1.89545	2.75904	1.89596	2.17044
1.9	8.17494	1.9005	8.61901	1.90101	1.93671	1.90101	3.63436	1.9005	7.46454	1.90101	7.85616	1.90152	1.86222	1.9005	2.7734	1.90101	2.18568
1.90455	8.19898	1.90556	8.64583	1.90606	1.94911	1.90606	3.6535	1.90556	7.48976	1.90606	7.88256	1.90657	1.8748	1.90556	2.78864	1.90606	2.20062
1.9101	8.22373	1.91111	8.67259	1.91111	1.96163	1.91111	3.67223	1.91061	7.51528	1.91111	7.90695	1.91111	1.88715	1.91111	2.80287	1.91111	2.21574
1.91465	8.24984	1.91616	8.69923	1.91667	1.97457	1.91616	3.69036	1.91515	7.53944	1.91616	7.93359	1.91566	1.89873	1.91566	2.81793	1.91616	2.23051
1.92121	8.27524	1.92071	8.72675	1.92172	1.98744	1.92121	3.70914	1.92071	7.56377	1.92121	7.95763	1.92071	1.91036	1.92071	2.83276	1.92121	2.24533
1.92626	8.30194	1.92576	8.75333	1.92626	1.99997	1.92626	3.72799	1.92576	7.58876	1.92626	7.98451	1.92626	1.92212	1.92576	2.84741	1.92576	2.26034
1.93131	8.32846	1.93131	8.77897	1.93131	2.01225	1.93081	3.74636	1.93131	7.61357	1.93131	8.00885	1.93131	1.93399	1.93081	2.86229	1.93081	2.27617
1.93586	8.35498	1.93535	8.80549	1.93636	2.02548	1.93535	3.76485	1.93636	7.63873	1.93636	8.0346	1.93687	1.94716	1.93636	2.87718	1.93586	2.29158
1.94141	8.38239	1.94091	8.83231	1.94141	2.03925	1.94091	3.78257	1.94091	7.66365	1.94091	8.06024	1.94192	1.95933	1.94141	2.89283	1.94091	2.30682
1.94596	8.40879	1.94646	8.85942	1.94646	2.05236	1.94646	3.80117	1.94646	7.68888	1.94646	8.08493	1.94697	1.97167	1.94646	2.90819	1.94646	2.32271
1.95151	8.43573	1.95101	8.88742	1.95101	2.06535	1.95152	3.82196	1.95152	7.71363	1.95152	8.11009	1.95202	1.9842	1.95152	2.92426	1.95152	2.33896
1.95657	8.46213	1.95657	8.91435	1.95606	2.07782	1.95657	3.84151	1.95657	7.73855	1.95657	8.13637	1.95707	1.99636	1.95606	2.93961	1.95657	2.35461
1.96162	8.48859	1.96162	8.94158	1.96162	2.09046	1.96111	3.86107	1.96162	7.76354	1.96162	8.16213	1.96212	2.00859	1.96111	2.95462	1.96111	2.36973
1.96717	8.5144	1.96616	8.96964	1.96667	2.10363	1.96667	3.88139	1.96667	7.78864	1.96667	8.18634	1.96717	2.02088	1.96616	2.96974	1.96667	2.38562
1.97172	8.54158	1.97121	8.9964	1.97172	2.11668	1.97172	3.90105	1.97172	7.81534	1.97172	8.21156	1.97222	2.03263	1.97121	2.98586	1.97172	2.40233
1.97626	8.5678	1.97626	9.02368	1.97727	2.12956	1.97677	3.92013	1.97727	7.84068	1.97677	8.2369	1.97677	2.04456	1.97677	3.00087	1.97677	2.41793
1.98182	8.59409	1.98182	9.05115	1.98182	2.14273	1.98131	3.9388	1.98182	7.86525	1.98131	8.26313	1.98232	2.05673	1.98131	3.01676	1.98232	2.43275
1.98586	8.62049	1.98687	9.07785	1.98687	2.1559	1.98636	3.95794	1.98687	7.8903	1.98636	8.28918	1.98737	2.06925	1.98636	3.03223	1.98687	2.44882
1.99141	8.64613	1.99141	9.10473	1.99192	2.16967	1.99192	3.97707	1.99141	7.91451	1.99141	8.31346	1.99192	2.0826	1.99192	3.04741	1.99192	2.46465
1.99596	8.6717	1.99697	9.13101	1.99697	2.18302	1.99747	3.99633	1.99646	7.93832	1.99697	8.33986	1.99697	2.09489	1.99646	3.06371	1.99697	2.48013
2.00101	8.69692	2.00152	9.15818	2.00253	2.19643	2.00202	4.01624	2.00202	7.96283	2.00202	8.36526	2.00152	2.10688	2.00151	3.07901	2.00202	2.49537
2.00707	8.72303	2.00657	9.18583	2.00758	2.2106	2.00758	4.03561	2.00657	7.98853	2.00707	8.39036	2.00657	2.11869	2.00707	3.09467	2.00707	2.51173
2.01162	8.74932	2.01162	9.21359	2.01263	2.22507	2.01263	4.05658	2.01162	8.01316	2.01162	8.41517	2.01162	2.13074	2.01212	3.11026	2.01263	2.52844
2.01667	8.77489	2.01616	9.24099	2.01717	2.23878	2.01717	4.07643	2.01667	8.03826	2.01667	8.44016	2.01667	2.14297	2.01667	3.12556	2.01768	2.54469
2.02172	8.80064	2.02121	9.2684	2.02222	2.2523	2.02222	4.09527	2.02172	8.06319	2.02121	8.46467	2.02172	2.15608	2.02222	3.14074	2.02222	2.56052
2.02677	8.82723	2.02677	9.2948	2.02677	2.26536	2.02727	4.11382	2.02677	8.08817	2.02727	8.49072	2.02778	2.16902	2.02727	3.15745	2.02778	2.57605
2.03131	8.85321	2.03182	9.32263	2.03182	2.27888	2.03232	4.13301	2.03131	8.11345	2.03232	8.51635	2.03232	2.18254	2.03182	3.1734	2.03283	2.592
2.03737	8.87932	2.03687	9.3495	2.03788	2.29229	2.03737	4.15386	2.03687	8.13767	2.03687	8.54211	2.03737	2.19613	2.03737	3.18959	2.03737	2.60783
2.04192	8.90655	2.04192	9.37856	2.04192	2.30629	2.04293	4.17342	2.04192	8.16272	2.04192	8.56756	2.04293	2.20942	2.04192	3.20577	2.04293	2.62402
2.04697	8.93426	2.04697	9.40674	2.04697	2.32005	2.04798	4.19314	2.04747	8.18812	2.04747	8.59237	2.04798	2.22224	2.04697	3.22278	2.04747	2.63961
2.05202	8.96101	2.05202	9.43385	2.05202	2.33441	2.05253	4.21305	2.05253	8.21387	2.05202	8.61848	2.05303	2.23582	2.05253	3.23873	2.05303	2.65591
2.05657	8.98759	2.05657	9.46149	2.05758	2.34782	2.05808	4.23378	2.05758	8.23986	2.05758	8.6437	2.05808	2.2487	2.05758	3.25468	2.05758	2.67292
2.06162	9.01465	2.06212	9.4892	2.06263	2.36116	2.06313	4.25363	2.06263	8.2655	2.06313	8.66922	2.06313	2.26158	2.06212	3.27063	2.06263	2.68881
2.06667	9.03928	2.06768	9.51678	2.06818	2.37528	2.06768	4.27324	2.06717	8.29101	2.06818	8.69456	2.06869	2.27563	2.06768	3.28634	2.06768	2.70417
2.07222	9.06491	2.07273	9.54502	2.07273	2.39064	2.07273	4.2932	2.07273	8.31647	2.07273	8.72014	2.07323	2.28833	2.07222	3.30187	2.07273	2.7197
2.07677	9.09043	2.07727	9.57289	2.07828	2.40458	2.07828	4.31341	2.07727	8.34163	2.07778	8.74601	2.07828	2.30145	2.07727	3.31747	2.07727	2.73624
2.08232	9.11713	2.08232	9.60018	2.08283	2.41799	2.08333	4.33414	2.08232	8.36733	2.08333	8.77111	2.08283	2.31468	2.08232	3.33389	2.08232	2.75272
2.08737	9.14383	2.08737	9.62783	2.08788	2.43169	2.08788	4.35457	2.08737	8.39243	2.08788	8.79781	2.08838	2.32756	2.08737	3.3509	2.08737	2.76879
2.09192	9.17088	2.09242	9.65517	2.09343	2.44575	2.09343	4.37495	2.09293	8.41765	2.09293	8.82297	2.09343	2.34031	2.09242	3.36697	2.09242	2.78497
2.09747	9.19817	2.09747	9.6827	2.09848	2.4601	2.09848	4.3948	2.09798	8.4427	2.09798	8.84802	2.09798	2.35331	2.09747	3.38327	2.09798	2.80134
2.10253	9.22487	2.10252	9.70999	2.10303	2.47522	2.10303	4.41441	2.10303	8.4701	2.10354	8.87241	2.10303	2.36613	2.10202	3.39969	2.10303	2.81912
2.10758	9.25174	2.10758	9.73752	2.10808	2.4891	2.10808	4.43467	2.10859	8.49479	2.10808	8.89722	2.10859	2.37871	2.10808	3.41593	2.10808	2.83595
2.11263	9.27791	2.11313	9.76752	2.11313	2.50393	2.11313	4.45534	2.11364	8.52114	2.11313	8.92262	2.11364	2.39235	2.11313	3.43218	2.11364	2.8542
2.11869	9.30425	2.11818	9.79576	2.11768	2.51775	2.11869	4.47596	2.11818	8.54784	2.11818	8.94737	2.11869	2.40629	2.11818	3.44895	2.11869	2.87151
2.12323	9.33084	2.12323	9.82423	2.12323	2.53163	2.12323	4.49616	2.12323	8.57324	2.12323	8.97224	2.12374	2.41982	2.12323	3.46632	2.12374	2.88946
2.12778	9.35836	2.12778	9.85252	2.12828	2.54611	2.12879	4.51636	2.12828	8.59834	2.12828	8.9971	2.12828	2.434	2.12828	3.48345	2.12879	2.9063
2.13333	9.38654	2.13283	9.88034	2.13333	2.56099	2.13384	4.53662	2.13333	8.62445	2.13384	9.02203	2.13384	2.44734	2.13333	3.49957	2.13384	2.9239
2.13889	9.41211	2.13838	9.90804	2.13838	2.57582	2.13838	4.55653	2.13838	8.64985	2.13838	9.04678	2.13889	2.46176	2.13788	3.51641	2.13838	2.94133
2.14293	9.4407	2.14343	9.93575	2.14343	2.59106	2.14343	4.57702	2.14394	8.67536	2.14343	9.07259	2.14394	2.4754	2.14343	3.53342	2.14343	2.95828
2.14848	9.46705	2.14899	9.96363	2.14899	2.60641	2.14899	4.59722	2.14848	8.70058	2.14849	9.0971	2.14899	2.48934	2.14848	3.55096	2.14848	2.97553
2.15303	9.49304	2.15354	9.99151	2.15404	2.62136	2.15455	4.61813	2.15354	8.72658	2.15354	9.12203	2.15404	2.50293	2.15303	3.56738	2.15354	2.99254
2.15758	9.51914	2.15859	10.0196	2.15859	2.63671	2.15859	4.63898	2.15859	8.75203	2.15859	9.14932	2.15909	2.51639	2.15859	3.58457	2.15859	3.00854
2.16263	9.54596	2.16313	10.0473	2.16414	2.65284	2.16364	4.66072	2.16364	8.77832	2.16414	9.17478	2.16414	2.53016	2.16313	3.60058	2.16364	3.02591
2.16768	9.57154	2.16869	10.0762	2.16919	2.66778	2.16919	4.68145	2.16818	8.80277	2.16869	9.20053	2.16919	2.54421	2.16818	3.61706	2.16869	3.04387
2.17374	9.59888	2.17323	10.1035	2.17424	2.68308	2.17424	4.70219	2.17374	8.82699	2.17374	9.22629	2.17374	2.55774	2.17323	3.63478	2.17374	3.06111
2.17879	9.62594	2.17828	10.1306	2.17929	2.69862	2.17879	4.72322	2.17929	8.85245	2.17879	9.25192	2.17929	2.57109	2.17828	3.65167	2.17929	3.07854
2.18384	9.65299	2.18333	10.1578	2.18434	2.71427	2.18434	4.74424	2.18384	8.87832	2.18283	9.27738	2.18434	2.58438	2.18384	3.66862	2.18384	3.09561
2.18838	9.68004	2.18788	10.185	2.18939	2.73034	2.18939	4.76474	2.18889	8.90384	2.18838	9.30213	2.18889	2.59779	2.18889	3.68587	2.18889	3.1128
2.19242	9.70674	2.19343	10.2127	2.19444	2.74469	2.19444	4.78547	2.19444	8.92788	2.19343	9.3267	2.19444	2.61102	2.19394	3.70312	2.19394	3.13028
2.19798	9.73374	2.19899	10.2402	2.1995	2.75922	2.19899	4.80579	2.19899	8.95339	2.19899	9.35175	2.19949	2.62443	2.19899	3.7209	2.19899	3.148
2.20303	9.76008	2.20354	10.2682	2.20404	2.77393	2.20455	4.82641	2.20404	8.97844	2.20404	9.37697	2.20455	2.63884	2.20404	3.73844	2.20404	3.16578
2.20808	9.78607	2.20859	10.2959	2.20909	2.78875	2.2096	4.8472	2.20909	9.0036	2.20909	9.40502	2.2096	2.65254	2.20909	3.75658	2.20909	3.18285
2.21364	9.81147	2.21414	10.3231	2.21414	2.80423	2.21465	4.8687	2.21414	9.02871	2.21414	9.43113	2.21515	2.66643	2.21414	3.77394	2.21414	3.2004
2.21869	9.83775	2.21869	10.3509	2.2197	2.8203	2.21919	4.8899	2.2197	9.05458	2.21919	9.45736	2.2202	2.68048	2.21919	3.79154	2.2197	3.21906
2.22374	9.86469	2.22374	10.3788	2.22475	2.83624	2.22475	4.91099	2.22475	9.08004	2.22475	9.48287	2.22475	2.69501	2.22424	3.80926	2.22424	3.2369
2.22828	9.8921	2.22879	10.4074	2.2298	2.85202	2.2298	4.93149	2.2298	9.10774	2.22929	9.50934	2.2298	2.70937	2.22929	3.82687	2.22929	3.25415
2.23333	9.91744	2.23384	10.435	2.23485	2.86779	2.23485	4.95198	2.23434	9.13367	2.23434	9.53468	2.23485	2.72384	2.23384	3.84388	2.23434	3.2721
2.23838	9.94307	2.23889	10.4622	2.2399	2.88403	2.2399	4.9726	2.23939	9.15919	2.23939	9.55937	2.2399	2.73855	2.23889	3.86065	2.23939	3.28917
2.24343	9.969	2.24394	10.4894	2.24495	2.90104	2.24495	4.99386	2.24444	9.18435	2.24444	9.58418	2.24495	2.75308	2.24394	3.8769	2.24394	3.30636
2.24899	9.99576	2.24899	10.5176	2.25	2.91652	2.24949	5.01525	2.2495	9.20951	2.24949	9.61158	2.25	2.76719	2.24899	3.89367	2.2495	3.32467
2.25404	10.0223	2.25404	10.5453	2.25505	2.93187	2.25505	5.03657	2.25455	9.23432	2.25455	9.63822	2.25505	2.78096	2.25404	3.91062	2.25455	3.34257
2.25909	10.0483	2.25909	10.5736	2.26061	2.9483	2.2596	5.05825	2.2596	9.26001	2.2596	9.66427	2.2596	2.79478	2.25909	3.92787	2.25909	3.36041
2.26465	10.0754	2.26364	10.6014	2.26515	2.9646	2.26515	5.07963	2.26465	9.285	2.26414	9.68985	2.26515	2.80807	2.26414	3.94541	2.26414	3.37807
2.26919	10.103	2.26869	10.6287	2.2702	2.98108	2.2702	5.10142	2.2697	9.31075	2.2697	9.71655	2.27071	2.82219	2.2697	3.96313	2.2697	3.39615
2.27475	10.1317	2.27475	10.6556	2.27525	2.9959	2.27475	5.12227	2.27475	9.33674	2.27424	9.74218	2.27525	2.83713	2.27475	3.98015	2.27475	3.41428
2.27929	10.1573	2.2798	10.6838	2.2803	3.01244	2.2798	5.14307	2.2798	9.36191	2.27929	9.7677	2.2803	2.85196	2.2798	3.99751	2.2798	3.43294
2.28384	10.1848	2.28384	10.712	2.28485	3.02786	2.28485	5.16427	2.28485	9.38695	2.28485	9.79233	2.28535	2.86684	2.28535	4.01511	2.28535	3.45256
2.28889	10.2098	2.28939	10.7395	2.2904	3.04351	2.2899	5.18595	2.2899	9.41276	2.2899	9.81779	2.2904	2.88102	2.2904	4.03337	2.2904	3.47234
2.29444	10.2372	2.29394	10.7676	2.29545	3.0594	2.29545	5.20769	2.29495	9.43834	2.29495	9.84561	2.29545	2.89525	2.29545	4.05126	2.29545	3.49148
2.29949	10.262	2.29899	10.7952	2.30051	3.07464	2.30051	5.22889	2.3005	9.46451	2.3	9.87189	2.3005	2.90972	2.3	4.06804	2.3005	3.51038
2.30455	10.2895	2.30404	10.8231	2.30505	3.09035	2.30556	5.25104	2.30556	9.49014	2.30505	9.89788	2.30556	2.92437	2.30505	4.08653	2.30556	3.52899
2.3101	10.3173	2.30909	10.8507	2.31061	3.10648	2.31061	5.27278	2.3101	9.51566	2.3101	9.92417	2.31061	2.9389	2.3101	4.10454	2.31061	3.54742
2.31465	10.3453	2.31465	10.879	2.31515	3.12207	2.31566	5.29487	2.31515	9.54129	2.31515	9.95028	2.31566	2.95379	2.31465	4.12167	2.31515	3.56567
2.3197	10.3722	2.3197	10.908	2.32071	3.13826	2.32071	5.31684	2.3202	9.56799	2.3202	9.9755	2.32071	2.96944	2.3202	4.13815	2.3202	3.58569
2.32475	10.3987	2.32475	10.9366	2.32576	3.15438	2.32576	5.3384	2.32525	9.59357	2.32576	10.0017	2.32576	2.98444	2.32525	4.15564	2.32525	3.60489
2.3298	10.4259	2.3303	10.9651	2.33081	3.17068	2.33081	5.36055	2.33081	9.61932	2.3303	10.0283	2.3303	2.99992	2.3298	4.17294	2.3303	3.62344
2.33434	10.4529	2.33485	10.9944	2.33586	3.1877	2.33535	5.38259	2.33535	9.64525	2.33586	10.0543	2.33535	3.01498	2.33535	4.19119	2.33535	3.64222
2.3399	10.4805	2.3399	11.0232	2.34091	3.20459	2.3404	5.40397	2.34091	9.67089	2.3404	10.0805	2.3399	3.02987	2.3404	4.20874	2.3404	3.66112
2.34495	10.5093	2.34495	11.0526	2.34646	3.22154	2.34545	5.42506	2.34596	9.69658	2.34545	10.1064	2.34545	3.04493	2.34545	4.22646	2.34545	3.67985
2.35051	10.5367	2.34949	11.0821	2.35101	3.23796	2.35051	5.44762	2.35101	9.72352	2.3505	10.1333	2.35051	3.05976	2.35	4.24477	2.3505	3.69863
2.35556	10.5649	2.35505	11.1105	2.35606	3.25403	2.35556	5.46924	2.35556	9.74945	2.35556	10.159	2.35606	3.07423	2.35556	4.26296	2.35606	3.71777
2.3596	10.5932	2.3601	11.1392	2.36111	3.26968	2.36111	5.49009	2.36061	9.7752	2.36111	10.1864	2.36061	3.09047	2.36061	4.28198	2.36111	3.73702
2.36566	10.621	2.36515	11.1676	2.36566	3.28575	2.36566	5.51324	2.36566	9.8006	2.36616	10.2118	2.36616	3.1066	2.36566	4.29958	2.36566	3.75652
2.3702	10.6496	2.3702	11.1975	2.37121	3.30311	2.37121	5.53545	2.37071	9.82623	2.37121	10.2382	2.37071	3.12178	2.37121	4.3186	2.37071	3.77565
2.37525	10.6776	2.37525	11.2274	2.37626	3.31983	2.37677	5.55725	2.37525	9.85181	2.37626	10.2664	2.37576	3.13713	2.37626	4.33691	2.37626	3.79597
2.38081	10.7055	2.3803	11.2569	2.38131	3.33625	2.38131	5.57922	2.38081	9.87792	2.38131	10.2932	2.38081	3.15285	2.38131	4.35452	2.38081	3.81517
2.38636	10.7339	2.38586	11.2863	2.38636	3.35249	2.38636	5.60155	2.38586	9.90326	2.38636	10.3195	2.38586	3.16803	2.38586	4.37271	2.38636	3.83401
2.39091	10.762	2.3904	11.3155	2.39091	3.36892	2.39141	5.62447	2.39091	9.92872	2.39141	10.3454	2.39141	3.18403	2.39141	4.3912	2.39141	3.85333
2.39596	10.7897	2.39545	11.346	2.39647	3.3851	2.39646	5.64715	2.39596	9.95447	2.39646	10.3714	2.39646	3.19927	2.39646	4.41045	2.39596	3.87306
2.40051	10.8176	2.40101	11.3753	2.40101	3.40247	2.40151	5.66936	2.40101	9.98081	2.40152	10.3966	2.40152	3.21581	2.40101	4.42912	2.40152	3.89184
2.40556	10.8442	2.40657	11.4056	2.40606	3.42036	2.40657	5.69092	2.40606	10.0066	2.40606	10.4215	2.40657	3.23247	2.40606	4.44761	2.40657	3.91056
2.41061	10.8726	2.41061	11.4359	2.41162	3.43767	2.41162	5.71378	2.41111	10.0319	2.41111	10.447	2.41162	3.2483	2.41111	4.46657	2.41111	3.931
2.41616	10.9006	2.41566	11.4658	2.41717	3.45515	2.41667	5.73616	2.41667	10.0586	2.41667	10.4736	2.41667	3.26472	2.41616	4.48476	2.41616	3.9502
2.42172	10.9278	2.42121	11.4961	2.42172	3.47228	2.42172	5.75778	2.42172	10.0864	2.42172	10.5003	2.42172	3.28155	2.42121	4.50396	2.42121	3.96975
2.42626	10.9562	2.42626	11.5261	2.42677	3.48989	2.42677	5.7797	2.42677	10.1127	2.42626	10.5265	2.42677	3.29762	2.42626	4.52315	2.42576	3.98918
2.43131	10.9838	2.43081	11.5558	2.43182	3.50648	2.43131	5.80285	2.43232	10.1392	2.43182	10.5525	2.43131	3.31369	2.43131	4.542	2.43131	4.00903
2.43636	11.0118	2.43586	11.5855	2.43687	3.52338	2.43636	5.82506	2.43687	10.1659	2.43687	10.5785	2.43687	3.32899	2.43636	4.56084	2.43636	4.0284
2.44192	11.0389	2.44091	11.6151	2.44192	3.5408	2.44141	5.84638	2.44141	10.1932	2.44091	10.6044	2.44192	3.3457	2.44141	4.57992	2.44141	4.04866
2.44697	11.0669	2.44596	11.6458	2.44697	3.55752	2.44697	5.86847	2.44646	10.2193	2.44646	10.6312	2.44697	3.36283	2.44646	4.6	2.44697	4.06898
2.45152	11.0957	2.45101	11.6755	2.45202	3.57412	2.45152	5.89039	2.45152	10.2453	2.45202	10.6578	2.45202	3.37961	2.45202	4.61949	2.45202	4.08818
2.45606	11.1232	2.45606	11.7051	2.45758	3.5916	2.45657	5.91313	2.45657	10.2712	2.45758	10.685	2.45707	3.39591	2.45707	4.63869	2.45707	4.10809
2.46162	11.1506	2.46111	11.7346	2.46212	3.6092	2.46212	5.93605	2.46162	10.2975	2.46263	10.7113	2.46212	3.41186	2.46162	4.65724	2.46263	4.12858
2.46667	11.1788	2.46616	11.7635	2.46717	3.62621	2.46717	5.95932	2.46667	10.3233	2.46768	10.7384	2.46717	3.42792	2.46667	4.67596	2.46717	4.14932
2.47172	11.2065	2.47172	11.7943	2.47222	3.64311	2.47222	5.98159	2.47222	10.3495	2.47273	10.7655	2.47222	3.44411	2.47172	4.69528	2.47222	4.16958
2.47626	11.2349	2.47677	11.8246	2.47677	3.66065	2.47727	6.00386	2.47677	10.3769	2.47778	10.7926	2.47727	3.46159	2.47727	4.71365	2.47727	4.18925
2.48131	11.2619	2.48182	11.8544	2.48232	3.6779	2.48232	6.02713	2.48182	10.4036	2.48232	10.819	2.48283	3.47854	2.48232	4.73196	2.48182	4.20903
2.48687	11.2907	2.48636	11.8839	2.48737	3.69491	2.48737	6.04952	2.48687	10.4298	2.48737	10.8455	2.48737	3.49497	2.48687	4.7521	2.48687	4.22888
2.49141	11.3185	2.49141	11.9136	2.49242	3.71263	2.49242	6.07273	2.49242	10.456	2.49242	10.8712	2.49242	3.51109	2.49192	4.77112	2.49192	4.24991
2.49697	11.3454	2.49646	11.9427	2.49748	3.72976	2.49747	6.09447	2.49697	10.4824	2.49747	10.8965	2.49798	3.52745	2.49697	4.79008	2.49747	4.26952
2.50151	11.374	2.50202	11.9713	2.50253	3.7473	2.50253	6.11697	2.50202	10.5095	2.50253	10.9231	2.50202	3.54328	2.50202	4.80981	2.50253	4.28895
2.50707	11.4016	2.50707	12.0009	2.50758	3.76514	2.50758	6.14013	2.50707	10.536	2.50758	10.9496	2.50758	3.55929	2.50707	4.82883	2.50707	4.30797
2.51162	11.4295	2.51212	12.0305	2.51263	3.78339	2.51263	6.16251	2.51263	10.5624	2.51313	10.9748	2.51313	3.5753	2.51212	4.84838	2.51263	4.32847
2.51667	11.4576	2.51717	12.0598	2.51818	3.8007	2.51768	6.18549	2.51717	10.5893	2.51768	11.0024	2.51768	3.59243	2.51768	4.86787	2.51768	4.34861
2.52222	11.486	2.52222	12.0886	2.52323	3.81836	2.52222	6.20829	2.52172	10.616	2.52273	11.028	2.52273	3.60938	2.52273	4.88689	2.52273	4.36928
2.52778	11.5135	2.52727	12.1181	2.52778	3.83537	2.52727	6.23056	2.52677	10.6421	2.52828	11.0541	2.52828	3.62627	2.52778	4.9068	2.52778	4.38901
2.53182	11.5428	2.53182	12.1479	2.53232	3.85191	2.53232	6.25383	2.53182	10.6681	2.53333	11.0807	2.53333	3.64405	2.53283	4.92664	2.53283	4.41057
2.53687	11.571	2.53737	12.1767	2.53788	3.86922	2.53788	6.27669	2.53737	10.6941	2.53838	11.1073	2.53838	3.66165	2.53788	4.94572	2.53838	4.43107
2.54242	11.5987	2.54242	12.2064	2.54293	3.88723	2.54242	6.29984	2.54192	10.7211	2.54343	11.1343	2.54343	3.67902	2.54293	4.96521	2.54293	4.45121
2.54747	11.6268	2.54747	12.236	2.54798	3.90566	2.54798	6.32211	2.54697	10.7467	2.54849	11.1609	2.54848	3.69633	2.54798	4.98524	2.54798	4.47117
2.55202	11.6546	2.55202	12.2655	2.55354	3.92362	2.55303	6.34533	2.55202	10.7736	2.55354	11.1885	2.55354	3.71387	2.55253	5.00467	2.55303	4.49096
2.55707	11.6818	2.55758	12.2949	2.55808	3.9414	2.55808	6.36925	2.55808	10.8002	2.55859	11.215	2.55859	3.73124	2.55758	5.02381	2.55808	4.51128
2.56212	11.7097	2.56263	12.3243	2.56313	3.95935	2.56313	6.39252	2.56263	10.8271	2.56364	11.2415	2.56364	3.74872	2.56313	5.04318	2.56313	4.53065
2.56717	11.7375	2.56818	12.3528	2.56869	3.97855	2.56818	6.41579	2.56768	10.8535	2.56869	11.268	2.56869	3.76591	2.56768	5.06262	2.56818	4.5521
2.57222	11.7666	2.57273	12.3837	2.57374	3.99663	2.57323	6.43913	2.57273	10.8802	2.57374	11.2945	2.57323	3.78351	2.57222	5.08187	2.57323	4.57271
2.57778	11.7937	2.57778	12.4117	2.57879	4.01511	2.57828	6.46222	2.57828	10.9086	2.57879	11.3218	2.57879	3.80129	2.57778	5.10077	2.57828	4.59344
2.58283	11.8217	2.58283	12.4403	2.58384	4.03295	2.58333	6.4865	2.58283	10.9365	2.58384	11.3479	2.58333	3.81871	2.58283	5.11962	2.58333	4.61418
2.58788	11.8512	2.58788	12.4694	2.58838	4.05067	2.58838	6.50965	2.58788	10.9642	2.58838	11.3741	2.58838	3.83602	2.58788	5.14005	2.58838	4.63509
2.59343	11.8789	2.59293	12.4992	2.59394	4.0694	2.59394	6.53281	2.59293	10.9916	2.59343	11.4001	2.59343	3.85368	2.59293	5.16043	2.59343	4.6547
2.59848	11.9071	2.59798	12.5278	2.59899	4.08789	2.59848	6.5559	2.59798	11.0187	2.59899	11.4263	2.59848	3.87164	2.59798	5.18087	2.59848	4.67632
2.60354	11.9344	2.60252	12.557	2.60404	4.1062	2.60354	6.57989	2.60354	11.0462	2.60404	11.4529	2.60354	3.88971	2.60303	5.20054	2.60354	4.69711
2.60909	11.9638	2.60758	12.5865	2.60859	4.12457	2.60859	6.60245	2.60808	11.0739	2.60859	11.4789	2.60909	3.90732	2.60859	5.22051	2.60859	4.71814
2.61364	11.9925	2.61263	12.6148	2.61364	4.14211	2.61414	6.62513	2.61313	11.1011	2.61414	11.5066	2.61414	3.92545	2.61364	5.24035	2.61414	4.73969
2.61818	12.0208	2.61768	12.6435	2.61869	4.1606	2.61919	6.64864	2.61768	11.128	2.61919	11.5331	2.61869	3.94447	2.61869	5.26091	2.61869	4.76084
2.62374	12.0489	2.62323	12.672	2.62374	4.1785	2.62374	6.67215	2.62323	11.1543	2.62424	11.5592	2.62424	3.96249	2.62424	5.28129	2.62374	4.78258
2.62879	12.0769	2.62828	12.7008	2.62879	4.19716	2.62879	6.69613	2.62828	11.1815	2.62929	11.5851	2.62879	3.9808	2.62879	5.30231	2.62879	4.80355
2.63333	12.1041	2.63333	12.7303	2.63384	4.21565	2.63384	6.71846	2.63283	11.2084	2.63384	11.6113	2.63434	3.99923	2.63384	5.32352	2.63434	4.82475
2.63838	12.1318	2.63889	12.7589	2.63889	4.23437	2.63889	6.74067	2.63838	11.2355	2.63889	11.6377	2.63939	4.01706	2.63889	5.34325	2.63939	4.84661
2.64394	12.1593	2.64394	12.7879	2.64343	4.25357	2.64394	6.76323	2.64343	11.2641	2.64444	11.6639	2.64444	4.0352	2.64394	5.36398	2.64394	4.86823
2.64899	12.1863	2.64899	12.8187	2.64949	4.27259	2.64899	6.78633	2.64848	11.2916	2.64949	11.6915	2.64899	4.05392	2.64848	5.38359	2.6495	4.88967
2.65354	12.2138	2.65404	12.848	2.65455	4.29167	2.65404	6.80989	2.65353	11.3193	2.65404	11.7177	2.65455	4.07235	2.65404	5.40385	2.65455	4.91093
2.65859	12.2426	2.65909	12.8764	2.65909	4.31122	2.65909	6.83423	2.65909	11.347	2.65909	11.7437	2.6596	4.09043	2.65859	5.42382	2.65909	4.93279
2.66364	12.2703	2.66364	12.9049	2.66465	4.33113	2.66414	6.85744	2.66414	11.3749	2.66414	11.7698	2.66465	4.10933	2.66364	5.44378	2.66414	4.95322
2.66919	12.2975	2.66919	12.9334	2.6697	4.35097	2.66869	6.88036	2.66869	11.4029	2.66919	11.7957	2.6697	4.12711	2.66869	5.46434	2.66919	4.97478
2.67475	12.3256	2.67424	12.9617	2.67475	4.37005	2.67424	6.90375	2.67374	11.4298	2.67424	11.8224	2.67525	4.1453	2.67323	5.48424	2.67374	4.99439
2.67929	12.3532	2.67929	12.9908	2.67929	4.38836	2.6798	6.92756	2.67828	11.4573	2.67929	11.8482	2.6798	4.16444	2.67879	5.50302	2.67929	5.01613
2.68384	12.3827	2.68384	13.0192	2.68485	4.40803	2.68434	6.95095	2.68384	11.4847	2.68384	11.8746	2.68485	4.18239	2.68434	5.52281	2.68434	5.03745
2.68939	12.4104	2.68889	13.0478	2.6899	4.42705	2.68889	6.97428	2.68889	11.5122	2.68889	11.8994	2.6899	4.20047	2.68889	5.54325	2.68939	5.0599
2.69444	12.4383	2.69444	13.0758	2.69444	4.4466	2.69444	6.99832	2.69343	11.5394	2.69444	11.9243	2.69495	4.21925	2.69444	5.56369	2.69444	5.08134
2.7	12.4658	2.69949	13.1041	2.6995	4.46639	2.69848	7.0213	2.69848	11.5667	2.6995	11.9503	2.7	4.23679	2.69899	5.58424	2.7	5.10385
2.70505	12.4937	2.70505	13.1337	2.70455	4.48553	2.70404	7.04445	2.70354	11.5932	2.70404	11.9759	2.70505	4.25576	2.70455	5.60433	2.70455	5.12535
2.70909	12.5221	2.70909	13.1624	2.7096	4.50431	2.7101	7.06772	2.70859	11.6196	2.7096	12.0013	2.7101	4.27519	2.7096	5.62583	2.7096	5.14738
2.71414	12.55	2.71465	13.1911	2.71465	4.52351	2.71465	7.09147	2.71313	11.6469	2.71465	12.0283	2.71515	4.29368	2.71465	5.64715	2.71515	5.1687
2.7197	12.5768	2.7197	13.2201	2.7197	4.543	2.71919	7.1158	2.7197	11.6739	2.7202	12.0549	2.7202	4.31216	2.7197	5.66847	2.7202	5.19103
2.72475	12.6047	2.72424	13.2488	2.72475	4.5622	2.72475	7.13902	2.72424	11.7026	2.72525	12.0817	2.72525	4.33053	2.72424	5.68885	2.72525	5.21253
2.72929	12.6343	2.7298	13.2775	2.7298	4.58169	2.7298	7.16288	2.72879	11.7313	2.7298	12.1102	2.7303	4.35015	2.72929	5.70923	2.7303	5.23439
2.73434	12.6623	2.73485	13.3076	2.73535	4.60118	2.73485	7.18562	2.73434	11.7592	2.73485	12.1364	2.73535	4.36916	2.73485	5.73061	2.73485	5.25624
2.73838	12.6896	2.73939	13.3356	2.7399	4.62115	2.73939	7.21025	2.73939	11.787	2.7399	12.1619	2.7404	4.3883	2.73939	5.75182	2.7399	5.27721
2.74444	12.7164	2.74444	13.3646	2.74546	4.64105	2.74495	7.23394	2.74444	11.815	2.74495	12.1888	2.74545	4.40691	2.74444	5.77208	2.74495	5.29942
2.75	12.7441	2.74949	13.3948	2.75051	4.66114	2.75	7.25768	2.7495	11.8442	2.75	12.2158	2.75051	4.42587	2.74949	5.79257	2.75	5.32145
2.75556	12.7728	2.75455	13.4229	2.75556	4.68216	2.75556	7.28178	2.75505	11.8722	2.75556	12.2429	2.75505	4.44483	2.75455	5.81455	2.75505	5.34331
2.7601	12.8018	2.7596	13.4519	2.76061	4.70213	2.76061	7.30724	2.7601	11.9002	2.7601	12.2702	2.76061	4.46379	2.7596	5.83575	2.7596	5.36504
2.76566	12.8301	2.76414	13.4807	2.76566	4.72197	2.76515	7.33128	2.76465	11.9272	2.76515	12.2966	2.76566	4.48287	2.76465	5.85666	2.76515	5.38654
2.7702	12.8577	2.76919	13.5092	2.7702	4.74176	2.7702	7.35562	2.7697	11.955	2.77071	12.3222	2.7702	4.50154	2.7702	5.87781	2.77071	5.40763
2.77576	12.8856	2.77424	13.5395	2.77525	4.7619	2.77525	7.37895	2.77525	11.9821	2.77576	12.3484	2.77576	4.52032	2.77525	5.89848	2.77525	5.42949
2.7803	12.9146	2.7798	13.5679	2.7803	4.78228	2.7798	7.40346	2.7798	12.0102	2.7803	12.3743	2.7803	4.53892	2.7798	5.91927	2.7803	5.45122
2.78485	12.9423	2.78485	13.5959	2.78586	4.80207	2.78485	7.42662	2.78485	12.0383	2.78586	12.4009	2.78586	4.55771	2.78535	5.94166	2.78535	5.47314
2.7899	12.9702	2.7899	13.6243	2.79091	4.82168	2.7899	7.45019	2.78939	12.0659	2.79091	12.4274	2.79091	4.57685	2.7904	5.96287	2.7904	5.49452
2.79545	12.9975	2.79495	13.654	2.79546	4.84135	2.79495	7.47505	2.79495	12.0932	2.79596	12.4547	2.79596	4.59634	2.79545	5.98437	2.79545	5.51649
2.8	13.0274	2.8	13.6832	2.80101	4.86132	2.80051	7.49939	2.8	12.1202	2.8005	12.4814	2.80101	4.61554	2.80051	6.00563	2.80101	5.53935
2.80606	13.0555	2.80556	13.7112	2.80606	4.88128	2.80606	7.52343	2.80505	12.1477	2.80556	12.5096	2.80606	4.63473	2.80556	6.02654	2.80556	5.56215
2.81061	13.0838	2.8101	13.7399	2.81111	4.90178	2.81061	7.54865	2.8101	12.1754	2.81061	12.536	2.81111	4.65387	2.8101	6.04721	2.81061	5.58412
2.81566	13.1126	2.81515	13.7689	2.81616	4.92174	2.81566	7.57257	2.81566	12.2027	2.81566	12.5635	2.81616	4.67419	2.81566	6.06836	2.81616	5.60604
2.8202	13.141	2.8202	13.7989	2.82121	4.94153	2.82121	7.59715	2.82071	12.2299	2.82071	12.5895	2.82121	4.69309	2.82071	6.08957	2.82121	5.62831
2.82576	13.1683	2.82576	13.8274	2.82626	4.96208	2.82576	7.62325	2.82525	12.2576	2.82576	12.6168	2.82626	4.71211	2.82525	6.11107	2.82626	5.65111
2.83081	13.1965	2.8303	13.8564	2.83081	4.98181	2.83131	7.64771	2.8303	12.287	2.83131	12.6431	2.83131	4.73172	2.8303	6.13221	2.83131	5.67343
2.83586	13.225	2.83586	13.8856	2.83586	5.00172	2.83586	7.67328	2.83586	12.3152	2.83586	12.6711	2.83636	4.75169	2.83535	6.15377	2.83586	5.69588
2.84091	13.2537	2.84091	13.914	2.84091	5.02239	2.84091	7.69762	2.84091	12.3432	2.84091	12.6986	2.84091	4.77177	2.8404	6.1745	2.84091	5.71862
2.84596	13.2824	2.84596	13.9434	2.84596	5.04218	2.84646	7.72172	2.84545	12.3704	2.84596	12.7256	2.84646	4.79085	2.84545	6.19535	2.84647	5.74107
2.85101	13.3112	2.85101	13.9734	2.85152	5.0635	2.85152	7.7457	2.85101	12.399	2.85101	12.7521	2.85151	4.81046	2.85101	6.21603	2.85101	5.76487
2.85606	13.3388	2.85556	14.0018	2.85657	5.08394	2.85606	7.77039	2.85606	12.4273	2.85606	12.7782	2.85657	4.83025	2.85606	6.2383	2.85657	5.78714
2.86061	13.3672	2.8601	14.0302	2.86111	5.10385	2.86111	7.79526	2.86061	12.455	2.86111	12.8047	2.86162	4.85068	2.86061	6.25992	2.86162	5.80964
2.86515	13.3961	2.86566	14.0595	2.86616	5.12375	2.86667	7.81877	2.86566	12.4821	2.86616	12.8312	2.86667	4.86994	2.86616	6.28083	2.86667	5.83221
2.87071	13.4239	2.8702	14.0885	2.87071	5.1433	2.87172	7.84263	2.8702	12.509	2.87121	12.8579	2.87172	4.88961	2.87121	6.30209	2.87172	5.85483
2.87576	13.4508	2.87626	14.1183	2.87626	5.16339	2.87677	7.8672	2.87576	12.5353	2.87677	12.8859	2.87677	4.90945	2.87626	6.32377	2.87677	5.87775
2.88182	13.4788	2.88081	14.1467	2.88131	5.18371	2.88182	7.89207	2.88182	12.5629	2.88182	12.9127	2.88182	4.93013	2.88131	6.34592	2.88182	5.90262
2.88636	13.507	2.88636	14.1764	2.88687	5.2045	2.88687	7.91729	2.88687	12.5911	2.88636	12.9403	2.88687	4.95045	2.88687	6.36689	2.88687	5.92571
2.89141	13.5357	2.89141	14.208	2.89141	5.22499	2.89192	7.94263	2.89141	12.6197	2.89141	12.9677	2.89192	4.97083	2.89091	6.3888	2.89192	5.94869
2.89646	13.565	2.89646	14.2385	2.89646	5.24596	2.89697	7.96732	2.89646	12.6482	2.89697	12.9944	2.89697	4.99038	2.89646	6.409	2.89697	5.97137
2.90101	13.5944	2.90101	14.2679	2.90152	5.2664	2.90202	7.99225	2.90202	12.6765	2.90253	13.0221	2.90202	5.01064	2.90151	6.43092	2.90202	5.99405
2.90606	13.6221	2.90606	14.2969	2.90657	5.28825	2.90707	8.01611	2.90606	12.7046	2.90657	13.0501	2.90707	5.0309	2.90657	6.45307	2.90707	6.01668
2.91111	13.6488	2.91162	14.3259	2.91212	5.30928	2.91212	8.04181	2.91162	12.7323	2.91162	13.0772	2.91263	5.05027	2.91162	6.47445	2.91212	6.03918
2.91566	13.6781	2.91667	14.3562	2.91717	5.33049	2.91667	8.06567	2.91667	12.76	2.91667	13.103	2.91768	5.07089	2.91616	6.49613	2.91717	6.06139
2.92121	13.7063	2.92172	14.3858	2.92222	5.35152	2.92222	8.09012	2.92121	12.7871	2.92172	13.1308	2.92222	5.09085	2.92121	6.5171	2.92222	6.08384
2.92576	13.7334	2.92677	14.4157	2.92727	5.37178	2.92727	8.11493	2.92626	12.8155	2.92677	13.1571	2.92677	5.11052	2.92626	6.53895	2.92727	6.10681
2.93232	13.7626	2.93131	14.4466	2.93232	5.39381	2.93232	8.14086	2.93131	12.8434	2.93232	13.1836	2.93182	5.12972	2.93131	6.56051	2.93232	6.13097
2.93687	13.7922	2.93687	14.4757	2.93737	5.41442	2.93687	8.16567	2.93687	12.8712	2.93687	13.2109	2.93687	5.14986	2.93687	6.58207	2.93737	6.15359
2.94192	13.8219	2.94141	14.5059	2.94242	5.43586	2.94141	8.18977	2.94242	12.8993	2.94192	13.2383	2.94242	5.16947	2.94192	6.60381	2.94192	6.1771
2.94596	13.8513	2.94646	14.5355	2.94747	5.45725	2.94646	8.21369	2.94697	12.9269	2.94747	13.2658	2.94798	5.18979	2.94697	6.6259	2.94697	6.20002
2.95151	13.8809	2.95202	14.5649	2.95202	5.47768	2.95202	8.23679	2.95152	12.9547	2.95202	13.2927	2.95252	5.21094	2.95202	6.6484	2.95253	6.22235
2.95707	13.9093	2.95758	14.5947	2.95707	5.49848	2.95707	8.26213	2.95707	12.9826	2.95707	13.3194	2.95758	5.2322	2.95758	6.67126	2.95758	6.24533
2.96263	13.9386	2.96212	14.6251	2.96212	5.52033	2.96263	8.28599	2.96212	13.0109	2.96212	13.3459	2.96263	5.25311	2.96212	6.69371	2.96263	6.26966
2.96717	13.9683	2.96667	14.6548	2.96717	5.54118	2.96717	8.31157	2.96717	13.0406	2.96667	13.3724	2.96818	5.27284	2.96717	6.71604	2.96768	6.29299
2.97222	13.9972	2.97222	14.6858	2.97222	5.56162	2.97222	8.33614	2.97222	13.0692	2.97222	13.3995	2.97273	5.2941	2.97222	6.73872	2.97222	6.31674
2.97727	14.0266	2.97677	14.7168	2.97727	5.58223	2.97778	8.36083	2.97727	13.0974	2.97727	13.4275	2.97778	5.31454	2.97677	6.76128	2.97727	6.34066
2.98283	14.0553	2.98182	14.7475	2.98283	5.60391	2.98283	8.3857	2.98232	13.1263	2.98283	13.4545	2.98283	5.33515	2.98232	6.78361	2.98232	6.36423
2.98687	14.0846	2.98737	14.7778	2.98788	5.62559	2.98737	8.41086	2.98788	13.1547	2.98737	13.4825	2.98788	5.3553	2.98737	6.80617	2.98737	6.38933
2.99242	14.1136	2.99242	14.8076	2.99293	5.64668	2.99293	8.43573	2.99293	13.1837	2.99242	13.5096	2.99293	5.37591	2.99192	6.82856	2.99293	6.41331
2.99747	14.1421	2.99697	14.8381	2.99798	5.6683	2.99747	8.46119	2.99747	13.2121	2.99747	13.5375	2.99798	5.39694	2.99747	6.85083	2.99747	6.43647
3.00202	14.1709	3.00202	14.8688	3.00303	5.68974	3.00303	8.48658	3.00202	13.2394	3.00253	13.5643	3.00303	5.41815	3.00253	6.87351	3.00253	6.45986
3.00707	14.1994	3.00808	14.8981	3.00808	5.71147	3.00808	8.51163	3.00707	13.2669	3.00758	13.5904	3.00758	5.43882	3.00758	6.89584	3.00808	6.48319
3.01212	14.2282	3.01263	14.9277	3.01313	5.73374	3.01313	8.53667	3.01263	13.295	3.01263	13.6181	3.01263	5.45914	3.01263	6.91952	3.01313	6.50711
3.01768	14.2574	3.01768	14.9577	3.01818	5.75548	3.01818	8.56308	3.01768	13.3231	3.01717	13.6454	3.01768	5.47863	3.01768	6.94185	3.01818	6.53263
3.02323	14.2875	3.02273	14.988	3.02323	5.77668	3.02323	8.58788	3.02273	13.3514	3.02172	13.6728	3.02273	5.49806	3.02273	6.96418	3.02273	6.55679
3.02727	14.3177	3.02677	15.0173	3.02778	5.79795	3.02828	8.61311	3.02727	13.3812	3.02778	13.6998	3.02778	5.51773	3.02778	6.98668	3.02828	6.58012
3.03283	14.3473	3.03232	15.0459	3.03283	5.81915	3.03283	8.63815	3.03283	13.4084	3.03283	13.7269	3.03283	5.53723	3.03283	7.00895	3.03333	6.60404
3.03788	14.3767	3.03788	15.0755	3.03788	5.84119	3.03838	8.66308	3.03788	13.436	3.03737	13.7546	3.03838	5.55737	3.03838	7.03128	3.03788	6.62873
3.04242	14.4049	3.04242	15.1043	3.04242	5.86263	3.04343	8.68771	3.04242	13.4641	3.04293	13.7821	3.04343	5.57804	3.04343	7.05431	3.04343	6.65289
3.04748	14.4338	3.04798	15.1339	3.04798	5.88383	3.04848	8.71299	3.04798	13.4922	3.04848	13.81	3.04848	5.59984	3.04848	7.07806	3.04798	6.67711
3.05303	14.4626	3.05303	15.164	3.05354	5.90527	3.05354	8.73809	3.05253	13.5203	3.05303	13.8387	3.05354	5.62063	3.05354	7.10033	3.05354	6.70085
3.05758	14.4934	3.05808	15.1942	3.05808	5.92689	3.05859	8.76349	3.05808	13.5477	3.05859	13.867	3.05909	5.6416	3.05808	7.12254	3.05909	6.72478
3.06313	14.5222	3.06263	15.2235	3.06313	5.94828	3.06364	8.7906	3.06313	13.5776	3.06313	13.8963	3.06414	5.66333	3.06313	7.14439	3.06364	6.74964
3.06768	14.5512	3.06768	15.2533	3.06869	5.97119	3.06869	8.81606	3.06818	13.6048	3.06818	13.9227	3.06869	5.68466	3.06869	7.16648	3.06869	6.77516
3.07222	14.5799	3.07273	15.2828	3.07374	5.99346	3.07374	8.84105	3.07323	13.633	3.07374	13.9516	3.07374	5.70657	3.07323	7.18958	3.07374	6.79938
3.07778	14.6082	3.07778	15.312	3.07879	6.01561	3.07929	8.86662	3.07828	13.6621	3.07828	13.9785	3.07929	5.7266	3.07828	7.21297	3.07828	6.82371
3.08283	14.637	3.08333	15.3417	3.08384	6.03764	3.08434	8.89143	3.08333	13.691	3.08333	14.0063	3.08434	5.74798	3.08333	7.2353	3.08384	6.84858
3.08788	14.6668	3.08788	15.3725	3.08889	6.05932	3.08939	8.91618	3.08838	13.7208	3.08838	14.0336	3.08889	5.7703	3.08838	7.25668	3.08838	6.87357
3.09343	14.6965	3.09343	15.4022	3.09394	6.08088	3.09444	8.94341	3.09293	13.7491	3.09394	14.0606	3.09394	5.79098	3.09293	7.27919	3.09343	6.89749
3.09899	14.7256	3.09798	15.4323	3.09899	6.10173	3.09949	8.96928	3.09798	13.7768	3.09899	14.0881	3.09899	5.81212	3.09848	7.30193	3.09848	6.92124
3.10354	14.7547	3.10303	15.462	3.10455	6.12306	3.10404	8.99433	3.10354	13.8047	3.10354	14.1166	3.10354	5.83262	3.10354	7.3252	3.10404	6.9451
3.10808	14.7844	3.10808	15.4915	3.1096	6.14503	3.10909	9.0192	3.10909	13.8331	3.10808	14.143	3.10859	5.85347	3.10859	7.34906	3.10909	6.97103
3.11313	14.8137	3.11313	15.5223	3.11414	6.16777	3.11414	9.04436	3.11364	13.8625	3.11313	14.1712	3.11364	5.87568	3.11364	7.37263	3.11414	6.9959
3.11869	14.845	3.11768	15.553	3.11869	6.18921	3.11919	9.06923	3.11869	13.8915	3.11818	14.1983	3.11869	5.89683	3.11869	7.39649	3.11869	7.02059
3.12374	14.875	3.12374	15.5831	3.12374	6.21	3.12424	9.09427	3.12424	13.9206	3.12374	14.2248	3.12374	5.91821	3.12424	7.41959	3.12475	7.0454
3.12929	14.9043	3.12828	15.6142	3.12879	6.23144	3.12929	9.12085	3.12879	13.9493	3.12828	14.2529	3.12929	5.93924	3.12929	7.44304	3.1298	7.07009
3.13434	14.9343	3.13283	15.6446	3.13434	6.25283	3.13485	9.14572	3.13384	13.9776	3.13434	14.2807	3.13434	5.96015	3.13434	7.46749	3.13485	7.09501
3.13889	14.9652	3.13838	15.6749	3.13939	6.27439	3.13939	9.17141	3.13889	14.0054	3.13939	14.3086	3.13939	5.98189	3.13939	7.49183	3.1399	7.12088
3.14444	14.9946	3.14343	15.7048	3.14444	6.29677	3.14444	9.19681	3.14444	14.0338	3.14394	14.337	3.14444	6.00404	3.14394	7.51581	3.14495	7.14569
3.14949	15.0243	3.14899	15.7357	3.14949	6.31869	3.14949	9.22256	3.1495	14.0624	3.1495	14.3647	3.14949	6.02536	3.14949	7.54062	3.15	7.17032
3.15354	15.0555	3.15404	15.7648	3.15404	6.34078	3.15455	9.24944	3.15404	14.0904	3.15404	14.3942	3.15455	6.04834	3.15455	7.56342	3.15455	7.19507
3.15859	15.0832	3.1596	15.7957	3.1596	6.36381	3.15909	9.27478	3.1596	14.1192	3.1596	14.422	3.1596	6.07037	3.15909	7.58846	3.1596	7.22012
3.16364	15.1127	3.16465	15.8262	3.16465	6.3862	3.16515	9.30006	3.16414	14.1481	3.16465	14.4503	3.16515	6.09134	3.16414	7.6115	3.16465	7.24516
3.16919	15.1427	3.16919	15.8551	3.1697	6.40888	3.1702	9.32611	3.16919	14.1758	3.16919	14.4792	3.1702	6.11343	3.16919	7.63459	3.1697	7.26962
3.17374	15.1722	3.17424	15.8856	3.17525	6.43292	3.17475	9.35204	3.17475	14.2037	3.17475	14.5074	3.17475	6.13469	3.17374	7.65858	3.17475	7.2936
3.17828	15.2019	3.17929	15.9153	3.1798	6.45567	3.1803	9.37744	3.17929	14.2313	3.17929	14.5356	3.1798	6.15613	3.17929	7.68197	3.1798	7.31776
3.18434	15.2316	3.18434	15.9458	3.18535	6.47699	3.18535	9.40343	3.18485	14.2584	3.18434	14.564	3.18485	6.17758	3.18434	7.70642	3.18485	7.34121
3.18939	15.2623	3.18939	15.9756	3.1904	6.5002	3.1899	9.4293	3.1899	14.2867	3.18889	14.5908	3.1899	6.20038	3.18939	7.73017	3.1899	7.36572
3.19444	15.2923	3.19394	16.0046	3.19495	6.52318	3.19495	9.45612	3.19444	14.316	3.19394	14.6184	3.19495	6.22235	3.19444	7.7535	3.19495	7.39171
3.19899	15.3239	3.19899	16.0341	3.2	6.54598	3.2	9.48087	3.1995	14.345	3.19899	14.6458	3.2	6.24438	3.19949	7.77801	3.20051	7.41728
3.20404	15.3543	3.20556	16.0638	3.20556	6.56854	3.20505	9.50656	3.20455	14.3729	3.20354	14.6726	3.20556	6.26612	3.20505	7.80211	3.20505	7.4428
3.20859	15.3843	3.2096	16.0943	3.21061	6.59123	3.2101	9.53226	3.2096	14.4023	3.2096	14.7002	3.21061	6.28915	3.2101	7.82603	3.2101	7.46814
3.21364	15.4149	3.21465	16.1247	3.21515	6.61473	3.21515	9.55931	3.21465	14.4308	3.21515	14.7282	3.21566	6.31083	3.21515	7.85037	3.21566	7.49307
3.21919	15.4441	3.2197	16.1543	3.2202	6.63783	3.22071	9.58494	3.2197	14.4584	3.2202	14.7574	3.22071	6.33334	3.2202	7.87476	3.22071	7.51823
3.22475	15.4731	3.22475	16.184	3.22525	6.66045	3.22576	9.61093	3.22525	14.4864	3.22525	14.7858	3.22576	6.35561	3.22525	7.90052	3.22525	7.54333
3.2298	15.5026	3.2298	16.2139	3.2303	6.68237	3.2303	9.63704	3.2303	14.5147	3.2303	14.8145	3.23081	6.37829	3.2303	7.92467	3.23081	7.56832
3.23434	15.534	3.23485	16.2443	3.23586	6.70434	3.23535	9.66333	3.23535	14.5432	3.23535	14.8418	3.23586	6.40174	3.23535	7.94801	3.23535	7.59407
3.23939	15.5638	3.2399	16.2744	3.2404	6.72696	3.24091	9.68938	3.2404	14.5729	3.2399	14.8697	3.2404	6.42436	3.2404	7.9724	3.2404	7.619
3.24394	15.5932	3.24444	16.3046	3.24546	6.74976	3.24545	9.7159	3.24545	14.6021	3.24495	14.8974	3.24545	6.44621	3.24495	7.99745	3.24545	7.64399
3.24899	15.6233	3.24949	16.3346	3.25101	6.77351	3.25051	9.74135	3.2505	14.6305	3.25	14.9251	3.25101	6.46831	3.25	8.02143	3.25	7.66868
3.25455	15.6532	3.25455	16.3651	3.25556	6.79613	3.25606	9.76687	3.25556	14.6585	3.25556	14.9526	3.25606	6.4917	3.25455	8.04476	3.25556	7.69348
3.2596	15.6835	3.2601	16.3955	3.26061	6.81864	3.26061	9.79375	3.26061	14.6879	3.26061	14.9806	3.26061	6.51326	3.2596	8.06915	3.2601	7.71941
3.26515	15.7138	3.26465	16.4245	3.26616	6.84114	3.26566	9.81938	3.26566	14.716	3.26566	15.0091	3.26566	6.53476	3.26515	8.09302	3.26515	7.74428
3.2702	15.7444	3.26919	16.455	3.27121	6.86394	3.27071	9.84573	3.27071	14.7438	3.2702	15.0362	3.27071	6.55661	3.2702	8.11688	3.2702	7.76939
3.27576	15.7768	3.27424	16.4849	3.27626	6.88851	3.27626	9.87136	3.27576	14.7725	3.27475	15.0645	3.27525	6.57876	3.27525	8.14122	3.27576	7.79419
3.28081	15.808	3.2798	16.5146	3.28131	6.91202	3.28081	9.89847	3.2803	14.8003	3.2803	15.0919	3.28081	6.60186	3.28081	8.16555	3.28081	7.81954
3.28586	15.8395	3.28586	16.5444	3.28636	6.93488	3.28586	9.925	3.28535	14.8292	3.28485	15.1187	3.28636	6.62448	3.28535	8.19136	3.28586	7.84452
3.2899	15.8701	3.2904	16.5758	3.29091	6.95721	3.29091	9.95116	3.29091	14.8567	3.2899	15.1474	3.29141	6.64722	3.29091	8.21611	3.29091	7.87004
3.29444	15.8999	3.29495	16.6063	3.29596	6.97965	3.29596	9.97686	3.29596	14.8852	3.29596	15.1756	3.29646	6.6689	3.29596	8.24057	3.29646	7.89555
3.29949	15.9296	3.3	16.6358	3.30101	7.00316	3.30101	10.0033	3.30101	14.9138	3.30101	15.2034	3.30152	6.69264	3.30101	8.2649	3.30101	7.9216
3.30505	15.959	3.30505	16.6654	3.30606	7.02472	3.30606	10.0305	3.30606	14.9417	3.30606	15.2317	3.30606	6.71521	3.30606	8.28924	3.30657	7.94759
3.31111	15.9898	3.31061	16.6956	3.31111	7.04817	3.31162	10.0581	3.31111	14.9696	3.31111	15.2599	3.31111	6.7373	3.31111	8.31458	3.31162	7.974
3.31566	16.0199	3.31566	16.7263	3.31616	7.07085	3.31667	10.0861	3.31616	14.9981	3.31566	15.2882	3.31616	6.75998	3.31616	8.33945	3.31616	8.00129
3.32071	16.0516	3.3202	16.7563	3.32121	7.0933	3.32172	10.115	3.32121	15.0278	3.32121	15.3163	3.32172	6.78231	3.32121	8.36366	3.32172	8.02751
3.32525	16.0818	3.32576	16.7866	3.32626	7.11521	3.32677	10.1417	3.32576	15.0557	3.32626	15.3448	3.32677	6.80599	3.32576	8.38782	3.32677	8.05397
3.3303	16.1145	3.33081	16.8176	3.33131	7.13748	3.33182	10.1687	3.33131	15.0829	3.33081	15.3726	3.33182	6.82868	3.33081	8.41163	3.33131	8.08002
3.33586	16.1442	3.33586	16.8479	3.33687	7.1617	3.33687	10.1975	3.33687	15.1104	3.33636	15.3993	3.33687	6.85154	3.33586	8.43673	3.33687	8.10536
3.34091	16.1742	3.34091	16.8777	3.34192	7.18568	3.34141	10.2252	3.34141	15.1384	3.34141	15.4267	3.34141	6.87428	3.34091	8.45918	3.34141	8.13041
3.34545	16.2055	3.34596	16.908	3.34697	7.20895	3.34646	10.2523	3.34596	15.1669	3.34646	15.4547	3.34596	6.89708	3.34596	8.48428	3.34646	8.15569
3.35151	16.2364	3.35101	16.9381	3.35202	7.23199	3.35152	10.2792	3.35152	15.1942	3.35152	15.4828	3.35101	6.92	3.35101	8.50879	3.35152	8.1818
3.35606	16.2676	3.35556	16.9693	3.35707	7.25497	3.35657	10.3066	3.35657	15.2219	3.35657	15.511	3.35657	6.94161	3.35606	8.53342	3.35657	8.20808
3.36111	16.2991	3.36061	16.9993	3.36263	7.27812	3.36162	10.3335	3.36162	15.2496	3.36162	15.5384	3.36162	6.96459	3.36162	8.55794	3.36162	8.23389
3.36667	16.3301	3.36616	17.0308	3.36717	7.30269	3.36667	10.3609	3.36616	15.2776	3.36667	15.5662	3.36667	6.98757	3.36667	8.58216	3.36717	8.25988
3.37071	16.3611	3.37121	17.0605	3.37172	7.32508	3.37172	10.3883	3.37121	15.3053	3.37172	15.5948	3.37172	7.01072	3.37172	8.60773	3.37172	8.28688
3.37626	16.3915	3.37626	17.0892	3.37677	7.34688	3.37677	10.4154	3.37677	15.3322	3.37677	15.6234	3.37727	7.03518	3.37677	8.63224	3.37677	8.31245
3.38131	16.4213	3.38131	17.1197	3.38232	7.36968	3.38232	10.4438	3.38182	15.36	3.38232	15.6523	3.38182	7.05928	3.38232	8.65729	3.38232	8.33815
3.38636	16.4519	3.38636	17.1508	3.38737	7.39348	3.38737	10.4705	3.38636	15.388	3.38687	15.681	3.38687	7.08214	3.38737	8.68269	3.38737	8.36414
3.39192	16.483	3.39141	17.1811	3.39242	7.41699	3.39192	10.5	3.39141	15.4156	3.39242	15.709	3.39192	7.10641	3.39192	8.70744	3.39242	8.39072
3.39747	16.514	3.39646	17.2114	3.39747	7.4405	3.39697	10.5284	3.39646	15.4446	3.39697	15.7387	3.39697	7.12868	3.39646	8.73242	3.39697	8.41677
3.40202	16.5438	3.40152	17.2418	3.40202	7.46229	3.40202	10.5562	3.40152	15.4727	3.40202	15.7664	3.40253	7.15378	3.40202	8.75776	3.40202	8.44252
3.40707	16.5748	3.40606	17.2722	3.40758	7.48498	3.40707	10.5839	3.40707	15.5011	3.40707	15.7941	3.40758	7.17682	3.40707	8.78228	3.40707	8.4688
3.41111	16.6051	3.41162	17.3028	3.41263	7.50772	3.41212	10.6118	3.41212	15.53	3.41212	15.8212	3.41263	7.20116	3.41212	8.80762	3.41212	8.49515
3.41616	16.6352	3.41717	17.3344	3.41768	7.53058	3.41768	10.6396	3.41667	15.5587	3.41717	15.8485	3.41768	7.22561	3.41717	8.83254	3.41717	8.52191
3.42222	16.6659	3.42172	17.3659	3.42273	7.55355	3.42273	10.6675	3.42222	15.5864	3.42222	15.8753	3.42273	7.24977	3.42172	8.85729	3.42222	8.54943
3.42727	16.696	3.42677	17.3975	3.42778	7.57742	3.42778	10.6945	3.42727	15.6153	3.42778	15.9041	3.42778	7.27251	3.42727	8.88228	3.42677	8.57536
3.43182	16.7274	3.43182	17.4274	3.43333	7.6011	3.43232	10.7223	3.43232	15.6445	3.43283	15.9322	3.43283	7.29685	3.43232	8.90762	3.43232	8.60153
3.43687	16.7585	3.43687	17.457	3.43788	7.62544	3.43737	10.7493	3.43788	15.6746	3.43737	15.9612	3.43737	7.31971	3.43737	8.93231	3.43687	8.62722
3.44242	16.7905	3.44192	17.4877	3.44293	7.64859	3.44242	10.7767	3.44293	15.7029	3.44242	15.9883	3.44192	7.34268	3.44242	8.95717	3.44242	8.65292
3.44697	16.8199	3.44646	17.5183	3.44798	7.67204	3.44747	10.8037	3.44747	15.7323	3.44747	16.0153	3.44747	7.36601	3.44747	8.98305	3.44747	8.67932
3.45253	16.8514	3.45151	17.5484	3.45303	7.69502	3.45202	10.8323	3.45253	15.7622	3.45253	16.0431	3.45253	7.38834	3.45253	9.0085	3.45303	8.70667
3.45707	16.8817	3.45657	17.5786	3.45808	7.71741	3.45758	10.8589	3.45758	15.7893	3.45758	16.0711	3.45758	7.41232	3.45758	9.03402	3.45808	8.73419
3.46263	16.9122	3.46162	17.6089	3.46313	7.7405	3.46263	10.8867	3.46212	15.8159	3.46313	16.0997	3.46313	7.43577	3.46263	9.05924	3.46313	8.76125
3.46768	16.9417	3.46717	17.6387	3.46818	7.7649	3.46768	10.914	3.46717	15.8434	3.46818	16.1272	3.46818	7.46005	3.46768	9.08476	3.46818	8.78871
3.47273	16.9715	3.47222	17.6683	3.47374	7.78835	3.47323	10.9406	3.47222	15.8715	3.47323	16.1558	3.47323	7.48309	3.47273	9.10992	3.47323	8.81571
3.47778	17.0011	3.47727	17.6983	3.47828	7.81126	3.47828	10.9691	3.47778	15.9	3.47828	16.1837	3.47828	7.50642	3.47778	9.13544	3.47828	8.84247
3.48283	17.0307	3.48232	17.7299	3.48333	7.83465	3.48283	10.9967	3.48283	15.9286	3.48333	16.2114	3.48283	7.53128	3.48232	9.16084	3.48333	8.86952
3.48737	17.0609	3.48737	17.7599	3.48838	7.85787	3.48838	11.0245	3.48838	15.957	3.48838	16.239	3.48838	7.55521	3.48788	9.18712	3.48838	8.89568
3.49192	17.0913	3.49242	17.7907	3.49343	7.88091	3.49293	11.0518	3.49293	15.9875	3.49293	16.2668	3.49343	7.57937	3.49293	9.21246	3.49293	8.92345
3.49747	17.121	3.49697	17.8207	3.49899	7.904	3.49848	11.0794	3.49798	16.016	3.49747	16.2941	3.49848	7.60364	3.49747	9.23792	3.49798	8.95003
3.50253	17.1513	3.50253	17.8514	3.50354	7.9278	3.50303	11.107	3.50303	16.0455	3.50303	16.3212	3.50354	7.62762	3.50303	9.26309	3.50303	8.97596
3.50758	17.1816	3.50657	17.8811	3.50859	7.95273	3.50808	11.1336	3.50808	16.0739	3.50808	16.3482	3.50859	7.65166	3.50758	9.28813	3.50808	9.0023
3.51263	17.2117	3.51263	17.9122	3.51364	7.97624	3.51313	11.1613	3.51313	16.1031	3.51364	16.377	3.51313	7.67576	3.51313	9.31323	3.51364	9.0287
3.51717	17.2415	3.51818	17.9418	3.51919	7.99957	3.51869	11.1889	3.51818	16.1324	3.51818	16.4032	3.51818	7.69951	3.51818	9.33875	3.51818	9.05552
3.52222	17.2725	3.52273	17.9723	3.52424	8.02438	3.52374	11.2162	3.52323	16.1613	3.52323	16.4318	3.52323	7.72302	3.52323	9.36439	3.52374	9.08246
3.52828	17.3029	3.52778	18.0022	3.52879	8.04789	3.52879	11.2432	3.52828	16.1921	3.52879	16.459	3.52828	7.747	3.52879	9.38908	3.52879	9.10957
3.53333	17.3325	3.53333	18.0321	3.53384	8.07181	3.53283	11.2719	3.53283	16.22	3.53333	16.4876	3.53384	7.77134	3.53333	9.4143	3.53384	9.1365
3.53838	17.3641	3.53788	18.0622	3.53838	8.09538	3.53838	11.2988	3.53838	16.25	3.53889	16.516	3.53889	7.79603	3.53838	9.44017	3.53889	9.16391
3.54242	17.3949	3.54293	18.0929	3.54343	8.11865	3.54343	11.3257	3.54343	16.2792	3.54394	16.5443	3.54394	7.82018	3.54343	9.46722	3.54394	9.1915
3.54747	17.4252	3.54798	18.124	3.54899	8.14181	3.54899	11.3517	3.54798	16.3077	3.54899	16.5719	3.54899	7.84541	3.54848	9.49174	3.54899	9.21849
3.55303	17.4545	3.55303	18.1549	3.55404	8.16573	3.55404	11.381	3.55303	16.3362	3.55455	16.6002	3.55455	7.8701	3.55354	9.51749	3.55404	9.24619
3.55859	17.4839	3.55808	18.1854	3.5596	8.19036	3.55909	11.4083	3.55808	16.3642	3.5596	16.6279	3.5596	7.89544	3.55909	9.54348	3.55859	9.27313
3.56313	17.5145	3.56313	18.2145	3.56414	8.2144	3.56364	11.4363	3.56313	16.3931	3.56414	16.6549	3.56414	7.92078	3.56364	9.56894	3.56364	9.30053
3.56818	17.5436	3.56818	18.2439	3.56919	8.23915	3.56869	11.4639	3.56818	16.4218	3.56919	16.6833	3.56919	7.94511	3.56869	9.59351	3.56869	9.32711
3.57273	17.5725	3.57323	18.274	3.57424	8.26295	3.57424	11.4916	3.57323	16.4507	3.57475	16.711	3.57424	7.97081	3.57374	9.61891	3.57424	9.35458
3.57828	17.6032	3.57879	18.3058	3.57929	8.28664	3.57929	11.5201	3.57828	16.4791	3.57929	16.74	3.57929	7.99603	3.57879	9.64578	3.57879	9.38163
3.58283	17.632	3.58333	18.3359	3.58434	8.31039	3.58434	11.5489	3.58384	16.5085	3.58485	16.7674	3.58434	8.02149	3.58333	9.67089	3.58384	9.40721
3.58838	17.6609	3.58838	18.366	3.58939	8.33502	3.58939	11.576	3.58889	16.5385	3.58939	16.7953	3.58939	8.04724	3.58889	9.69463	3.58939	9.43474
3.59394	17.6914	3.59293	18.3956	3.59495	8.35876	3.59444	11.603	3.59394	16.5687	3.59444	16.8223	3.59444	8.07163	3.59394	9.71968	3.59394	9.46285
3.59899	17.7215	3.59849	18.4262	3.59949	8.38322	3.59949	11.6306	3.59848	16.5993	3.59899	16.8499	3.59949	8.09603	3.59899	9.74578	3.5995	9.48896
3.60404	17.7514	3.60354	18.455	3.60505	8.40696	3.60455	11.6591	3.60354	16.6296	3.60455	16.877	3.60455	8.12161	3.60404	9.77118	3.60404	9.51731
3.60909	17.7817	3.60859	18.4851	3.6101	8.43065	3.6096	11.6859	3.60909	16.6598	3.6096	16.9051	3.6096	8.14559	3.60909	9.79717	3.6096	9.54454
3.61414	17.8115	3.61364	18.5162	3.61465	8.45516	3.61414	11.7133	3.61414	16.6893	3.61465	16.9322	3.61515	8.17069	3.61414	9.82293	3.61465	9.57201
3.61919	17.8423	3.61869	18.5464	3.6197	8.48032	3.6197	11.7408	3.61919	16.7189	3.6197	16.96	3.6202	8.19627	3.61869	9.84892	3.6197	9.59924
3.62424	17.8725	3.62323	18.5761	3.62475	8.50306	3.62475	11.7683	3.62374	16.7476	3.62475	16.9873	3.62475	8.2219	3.62424	9.87449	3.62475	9.62682
3.62929	17.9025	3.62828	18.606	3.6298	8.52699	3.6298	11.7955	3.62929	16.7766	3.6298	17.0147	3.6303	8.24683	3.62929	9.90096	3.6298	9.65399
3.63434	17.9331	3.63384	18.6359	3.63535	8.54979	3.63434	11.8231	3.63384	16.8064	3.63485	17.0416	3.63485	8.273	3.63434	9.92718	3.63485	9.68034
3.6399	17.9638	3.63889	18.6668	3.6404	8.57412	3.6399	11.8503	3.63889	16.8357	3.6399	17.0687	3.6399	8.29792	3.63939	9.95311	3.6399	9.70851
3.64394	17.9938	3.64394	18.6968	3.64495	8.59893	3.64495	11.878	3.64394	16.8644	3.64545	17.0956	3.64545	8.3232	3.64495	9.97904	3.64495	9.73545
3.64899	18.0245	3.64949	18.7289	3.65	8.62421	3.64949	11.9051	3.64899	16.8937	3.65	17.123	3.65	8.34854	3.64899	10.0045	3.65	9.76262
3.65455	18.054	3.65455	18.7603	3.65505	8.64772	3.65455	11.9325	3.65455	16.923	3.65556	17.151	3.65505	8.37388	3.65455	10.0303	3.65505	9.78979
3.6596	18.0836	3.6596	18.7917	3.66061	8.67217	3.6596	11.9611	3.6596	16.9528	3.6601	17.1787	3.6601	8.3994	3.6596	10.0561	3.6596	9.81726
3.66414	18.1137	3.66465	18.8227	3.66515	8.69716	3.66515	11.9882	3.66414	16.9822	3.66515	17.208	3.66515	8.42391	3.66414	10.0809	3.66465	9.84525
3.66919	18.1432	3.66919	18.853	3.6702	8.72079	3.6697	12.015	3.6697	17.0115	3.6702	17.2355	3.67071	8.44884	3.6697	10.1066	3.6702	9.87213
3.67475	18.1729	3.67424	18.8827	3.67576	8.745	3.67525	12.0428	3.67475	17.041	3.67525	17.2626	3.67576	8.47442	3.67475	10.1318	3.67475	9.89901
3.6798	18.2043	3.67929	18.9142	3.68081	8.76958	3.6798	12.07	3.6798	17.0709	3.6803	17.2905	3.68081	8.4997	3.67929	10.1584	3.6798	9.92553
3.68485	18.2346	3.68434	18.944	3.68586	8.7945	3.68485	12.0974	3.68434	17.1	3.68535	17.318	3.68535	8.52592	3.68434	10.1824	3.68485	9.95152
3.6899	18.2656	3.6899	18.9741	3.6904	8.81931	3.6899	12.1249	3.68939	17.1305	3.6899	17.3449	3.6904	8.55097	3.68939	10.2073	3.6904	9.97934
3.69444	18.2948	3.69444	19.005	3.69596	8.84394	3.69495	12.1523	3.69495	17.1593	3.69444	17.371	3.69596	8.57578	3.69444	10.233	3.69545	10.0062
[truncated: 3,236 more rows]
