# Supplementary material for: Establishing a Framework for Fused Filament Fabrication Process Optimization: A Case Study with PLA Filaments
Source: Polymers (Basel). 2023 Apr 19;15(8):1945. doi: 10.3390/polym15081945 (PMC10141671; doi:10.3390/polym15081945)
Supplement: Supplementary file 1 [file polymers-15-01945-s001.zip › polymers-2303527-supplementary/Spreadsheet S2 Phase 1 Testing Values.xlsx]

## Sheet: Dimensional Accuracy
			Absolute Value of Percent Error from Expected Dimensions (%) - Pre-Tensile Testing
Filament Brand	Filament Color	Parameter Set	A (mm)	B (mm)	C (mm)	D (mm)	E (mm)	F (mm)
OVERTURE	White	"Standard"	0.157895	0.210526	0.252174	0.717172	4.44444	3.55556
SUNLU	White	"Standard"	0.403509	0.22807	0.530435	0.919192	2.11111	0.388889
HATCHBOX	White	"Standard"	0.263158	0.350877	0.55942	1.70707	5.22222	1.30556
OVERTURE	White	"Glass"	0.333333	0.280702	0.663768	1.46465	5.11111	2.86111
SUNLU	White	"Glass"	0.298246	0.0701754	0.727536	0.40404	2.44444	1.52778
HATCHBOX	White	"Glass"	0.192982	0.22807	0.724638	0.515152	1.22222	0.722222
OVERTURE	White	"Unheated"	0.526316	0.666667	0.553623	0.646465	5.44444	4
SUNLU	White	"Unheated"	0.54386	0.859649	0.307246	0.989899	4.27778	4.30556
HATCHBOX	White	"Unheated"	0.315789	0.842105	0.721739	0.767677	3.88889	9.41667
OVERTURE	White	"80°C"	2.24561	2.29825	1.5971	1.21212	2.55556	1.58333
SUNLU	White	"80°C"	1.2807	1.10526	1.34493	1.60606	3.33333	2.08333
HATCHBOX	White	"80°C"	0.859649	0.964912	0.785507	1.40404	1.94444	1
OVERTURE	Black	"Standard"	0.666667	0.263158	0.823188	1.78788	0.444444	2.19444
SUNLU	Black	"Standard"	0.22807	0.403509	0.611594	1.08081	3.11111	1.80556
HATCHBOX	Black	"Standard"	0.333333	0.421053	0.811594	1.55556	0.888889	1.30556
OVERTURE	Black	"Glass"	0.263158	0.701754	0.582609	1.67677	0.722222	2.38889
SUNLU	Black	"Glass"	0.245614	0.333333	0.634783	1.28283	1.88889	0.777778
HATCHBOX	Black	"Glass"	0.578947	0.298246	0.930435	0.868687	0.5	2.02778
OVERTURE	Black	"Unheated"	0.22807	0.315789	0.414493	1.33333	2.77778	10.4167
SUNLU	Black	"Unheated"	1.42105	1.36842	0.0550725	0.818182	9.05556	8.63889
HATCHBOX	Black	"Unheated"	0.438596	0.877193	0.304348	0.989899	4	21.25
OVERTURE	Black	"80°C"	2.63158	2.77193	1.05217	0.252525	0.333333	1.38889
SUNLU	Black	"80°C"	0.0877193	0.192982	0.910145	0.959596	1	0.333333
HATCHBOX	Black	"80°C"	1.7193	1.31579	0.82029	1.25253	0.944444	2.38889
OVERTURE	Green	"Standard"	0.491228	0.245614	0.77971	1.24242	1	2.44444
SUNLU	Green	"Standard"	0.614035	0.298246	0.707246	1.58586	2.55556	2.22222
HATCHBOX	Green	"Standard"	0.45614	0.280702	0.744928	1.74747	0.666667	1.66667
OVERTURE	Green	"Glass"	0.473684	0.192982	0.588406	2.85859	2.72222	4.11111
SUNLU	Green	"Glass"	0.912281	0.22807	0.747826	1.77778	1.22222	1.69444
HATCHBOX	Green	"Glass"	0.473684	0.385965	0.463768	0.606061	0.333333	4.27778
OVERTURE	Green	"Unheated"	0.122807	0.403509	0.536232	0.343434	2.77778	7.16667
SUNLU	Green	"Unheated"	1.10526	0.508772	0.53913	0.343434	7.11111	20.1944
HATCHBOX	Green	"Unheated"	0.894737	1.38596	0.391304	0.515152	5.77778	25.4167
OVERTURE	Green	"80°C"	2.92982	2.54386	1.23478	0.30303	1.5	1.66667
SUNLU	Green	"80°C"	0.947368	0.701754	0.515942	0.717172	1.5	2.58333
HATCHBOX	Green	"80°C"	1.96491	1.49123	0.985507	0.494949	1.66667	3.13889

## Sheet: Mechanical Properties
			Mechanical Property Values - From Uniaxial Tensile Testing
			E (MPa)		σy (MPa)		σUTS (MPa)		εf (%)
Filament Brand	Filament Color	Parameter Set	Average	Standard Deviation	Average	Standard Deviation	Average	Standard Deviation	Average	Standard Deviation
OVERTURE	White	"Standard"	612.659	20.209	46.569	1.527	51.457	1.461	13.41	0.711
SUNLU	White	"Standard"	619.205	5.809	50.368	0.496	56.794	0.53	14.584	0.453
HATCHBOX	White	"Standard"	576.502	42.682	45.057	0.437	49.691	0.294	15.127	0.797
OVERTURE	White	"Glass"	619.63	6.127	47.394	1.579	52.735	0.668	12.694	0.263
SUNLU	White	"Glass"	603.29	7.963	45.184	0.729	51.493	0.499	12.593	0.514
HATCHBOX	White	"Glass"	586.425	13.074	42.982	0.745	47.165	0.375	20.029	1.736
OVERTURE	White	"Unheated"	548.791	8.756	41.719	0.787	46.153	0.647	15.924	3.85
SUNLU	White	"Unheated"	584.015	13.009	50.196	0.245	54.856	0.068	25.58	5.954
HATCHBOX	White	"Unheated"	475.48	34.86	45.908	1.137	47.656	0.438	214.474	0.881
OVERTURE	White	"80°C"	539.126	27.749	48.879	0.649	52.792	0.322	16.653	3.273
SUNLU	White	"80°C"	619.013	22.457	53.453	1.395	58.149	3.037	13.427	1.173
HATCHBOX	White	"80°C"	629.613	2.686	48.104	0.499	50.676	0.394	20.602	2.537
OVERTURE	Black	"Standard"	582.764	0.353	44.723	0.153	47.946	0.266	14.306	1.745
SUNLU	Black	"Standard"	636.829	9.435	56.151	0.535	62.915	0.793	14.228	1.011
HATCHBOX	Black	"Standard"	553.808	17.818	39.701	0.913	44.012	0.645	14.783	2.31
OVERTURE	Black	"Glass"	562.819	23.776	48.967	0.42	51.908	0.457	14.688	3.052
SUNLU	Black	"Glass"	630.24	24.367	54.36	0.276	60.761	0.867	13.849	0.982
HATCHBOX	Black	"Glass"	521.579	10.202	37.977	1.191	41.771	0.207	13.999	2.37
OVERTURE	Black	"Unheated"	541.427	25.926	42.699	0.217	46.132	0.394	14.175	3.197
SUNLU	Black	"Unheated"	551.359	49.825	55.335	1.014	60.689	1.215	13.987	1.504
HATCHBOX	Black	"Unheated"	441.866	21.114	42.367	0.486	46.332	0.55	21.614	10.557
OVERTURE	Black	"80°C"	569.148	23.778	49.004	0.375	53.236	0.849	18.587	4.863
SUNLU	Black	"80°C"	610.277	28.535	53.385	1.52	59.044	1.033	12.64	0.533
HATCHBOX	Black	"80°C"	537.962	34.659	37.824	0.599	40.65	0.244	11.782	1.88
OVERTURE	Green	"Standard"	597.364	40.449	41.174	5.232	44.566	6.545	12.019	2.01
SUNLU	Green	"Standard"	625.57	17.672	44.844	5.712	48.548	6.77	12.081	2.075
HATCHBOX	Green	"Standard"	554.432	14.282	37.349	1.653	41.793	1.128	11.871	0.83
OVERTURE	Green	"Glass"	637.046	9.947	49.129	0.727	53.02	0.298	14.101	1.573
SUNLU	Green	"Glass"	594.269	30.423	44.834	0.92	48.292	0.832	11.634	1.123
HATCHBOX	Green	"Glass"	616.132	0.955	46.149	0.478	51.465	0.468	15.213	1.973
OVERTURE	Green	"Unheated"	565.35	34.29	49.214	0.679	52.398	0.661	16.541	2.239
SUNLU	Green	"Unheated"	474.471	33.005	50.806	3.649	56.16	1.928	15.394	0.229
HATCHBOX	Green	"Unheated"	447.047	57.342	45.153	3.849	49.722	1.663	16.613	2.865
OVERTURE	Green	"80°C"	567.333	48.128	49.833	0.494	53.956	0.186	19.103	7.713
SUNLU	Green	"80°C"	592.476	20.844	53.057	0.568	57.305	0.359	13.839	0.673
HATCHBOX	Green	"80°C"	516.34	16.961	34.43	1.502	38.309	1.556	11.78	1.425
