# Supplementary material for: Establishing a Framework for Fused Filament Fabrication Process Optimization: A Case Study with PLA Filaments
Source: Polymers (Basel). 2023 Apr 19;15(8):1945. doi: 10.3390/polym15081945 (PMC10141671; doi:10.3390/polym15081945)
Supplement: Supplementary file 1 [file polymers-15-01945-s001.zip › polymers-2303527-supplementary/Spreadsheet S3 Phase 2 Testing Values.xlsx]

## Sheet: Dimensional Accuracy
				Absolute Value of Percent Error from Expected Dimensions (%) - Pre-Tensile Testing
FIlament Brand	Filament Color	Infill Pattern	Infill Density	A (mm)	B (mm)	C (mm)	D (mm)	E (mm)	F (mm)
OVERTURE	White	Lines	0.1	0.824561	0.859649	0.849275	0.181818	1.83333	3.33333
OVERTURE	White	Lines	0.5	0.754386	0.508772	0.773913	0.353535	0.722222	2.16667
OVERTURE	White	Lines	1	0.157895	0.210526	0.252174	0.717172	4.44444	3.55556
OVERTURE	White	Triangles	0.1	0.719298	0.578947	0.611594	0.686869	0.5	2.66667
OVERTURE	White	Triangles	0.5	0.333333	0.245614	0.707246	0.525253	1.77778	3.55556
OVERTURE	White	Triangles	1	1.17544	0.561404	0.84058	0.494949	0.333333	3.86111
OVERTURE	White	Gyroid	0.1	0.350877	0.175439	0.724638	0.242424	0.333333	2.25
OVERTURE	White	Gyroid	0.5	0.508772	0.350877	0.62029	0.59596	0.333333	2.55556
OVERTURE	White	Gyroid	1	0.684211	0.473684	0.771014	0.414141	1.05556	2.91667
SUNLU	White	Lines	0.1	0.526316	0.175439	0.727536	0.737374	0.666667	1.86111
SUNLU	White	Lines	0.5	0.280702	0.140351	0.637681	0.484848	0.5	2.13889
SUNLU	White	Lines	1	0.403509	0.22807	0.530435	0.919192	2.11111	0.388889
SUNLU	White	Triangles	0.1	0.438596	0.140351	0.527536	0.636364	0.166667	1.75
SUNLU	White	Triangles	0.5	0.140351	0.210526	0.66087	0.343434	0.777778	2.25
SUNLU	White	Triangles	1	0.614035	0.22807	0.736232	0.646465	1	1.91667
SUNLU	White	Gyroid	0.1	0.263158	0.140351	0.518841	0.474747	0.388889	2.08333
SUNLU	White	Gyroid	0.5	0.315789	0.175439	0.710145	0.575758	0.111111	2.75
SUNLU	White	Gyroid	1	0.473684	0.22807	0.608696	0.59596	0.611111	1.41667
HATCHBOX	White	Lines	0.1	1.7193	1.49123	0.875362	0.414141	1	1.30556
HATCHBOX	White	Lines	0.5	1.92982	1.42105	0.791304	0.757576	1.72222	1.33333
HATCHBOX	White	Lines	1	0.859649	0.964912	0.785507	1.40404	1.94444	1
HATCHBOX	White	Triangles	0.1	1.84211	1.38596	0.942029	0.40404	2.11111	2.30556
HATCHBOX	White	Triangles	0.5	1.49123	1.19298	0.66087	0.505051	0.666667	1.55556
HATCHBOX	White	Triangles	1	1.24561	1.03509	0.826087	0.353535	0.722222	2.41667
HATCHBOX	White	Gyroid	0.1	1.61404	1.33333	0.895652	0.40404	1.11111	2.97222
HATCHBOX	White	Gyroid	0.5	1.29825	0.789474	1.09275	0.555556	0.111111	0.944444
HATCHBOX	White	Gyroid	1	1.36842	0.789474	1.10435	0.626263	0.277778	1.13889
OVERTURE	Black	Lines	0.1	2.57895	2.4386	1.03768	0.515152	2.5	2.11111
OVERTURE	Black	Lines	0.5	2.36842	2.19298	1.26087	0.333333	1.5	2.13889
OVERTURE	Black	Lines	1	2.63158	2.77193	1.05217	0.252525	0.333333	1.38889
OVERTURE	Black	Triangles	0.1	2.85965	1.82456	1.11014	0.606061	1.72222	0.833333
OVERTURE	Black	Triangles	0.5	2.59649	2.4386	0.79942	0.454545	1.22222	1.97222
OVERTURE	Black	Triangles	1	2.82456	2.77193	1.05507	0.555556	0.833333	3.33333
OVERTURE	Black	Gyroid	0.1	2.4386	1.64912	1.53043	0.535354	0.944444	3.02778
OVERTURE	Black	Gyroid	0.5	2.4386	1.94737	0.93913	0.747475	1.77778	2.69444
OVERTURE	Black	Gyroid	1	2.77193	2.89474	0.823188	0.424242	1.22222	2.83333
SUNLU	Black	Lines	0.1	0.22807	0.0701754	0.368116	0.767677	0.722222	4.11111
SUNLU	Black	Lines	0.5	0.105263	0.298246	0.550725	0.353535	0.444444	3.88889
SUNLU	Black	Lines	1	0.22807	0.403509	0.611594	1.08081	3.11111	1.80556
SUNLU	Black	Triangles	0.1	0.157895	0.280702	0.376812	0.141414	0.388889	4.22222
SUNLU	Black	Triangles	0.5	0.105263	0.333333	0.55942	0.464646	0.388889	3.75
SUNLU	Black	Triangles	1	0.192982	0.140351	0.466667	0.454545	0.833333	2.38889
SUNLU	Black	Gyroid	0.1	0.22807	0.280702	0.591304	0.555556	0.555556	3.55556
SUNLU	Black	Gyroid	0.5	0.210526	0.385965	0.689855	0.515152	0.388889	2.47222
SUNLU	Black	Gyroid	1	0.333333	0.561404	0.852174	0.353535	1.33333	0.944444
HATCHBOX	Black	Lines	0.1	0.385965	0.192982	0.750725	0.161616	1.44444	4.02778
HATCHBOX	Black	Lines	0.5	0.350877	0.0526316	0.553623	0.131313	0.833333	3.77778
HATCHBOX	Black	Lines	1	0.333333	0.421053	0.811594	1.55556	0.888889	1.30556
HATCHBOX	Black	Triangles	0.1	0.280702	0.0701754	0.762319	0.171717	0.5	4.66667
HATCHBOX	Black	Triangles	0.5	0.385965	0.245614	0.884058	0.191919	0.444444	3.80556
HATCHBOX	Black	Triangles	1	0.438596	0.210526	0.695652	0.343434	0.944444	3.77778
HATCHBOX	Black	Gyroid	0.1	0.438596	0.175439	0.73913	0.323232	0.944444	3.33333
HATCHBOX	Black	Gyroid	0.5	0.350877	0.280702	0.82029	0.30303	0.888889	4.19444
HATCHBOX	Black	Gyroid	1	0.122807	0.210526	1.02029	0.191919	0.444444	1.88889
OVERTURE	Green	Lines	0.1	2.08772	1.89474	0.857971	0.232323	0.777778	3.05556
OVERTURE	Green	Lines	0.5	2.38596	2.50877	1.12754	0.20202	0.722222	2.27778
OVERTURE	Green	Lines	1	2.92982	2.54386	1.23478	0.30303	1.5	1.66667
OVERTURE	Green	Triangles	0.1	2.24561	2.10526	0.965217	0.272727	0.555556	2.19444
OVERTURE	Green	Triangles	0.5	2.26316	2.29825	0.857971	0.111111	0.388889	3
OVERTURE	Green	Triangles	1	3.40351	2.52632	1.2058	0.262626	0.888889	2.27778
OVERTURE	Green	Gyroid	0.1	2.75439	2.24561	0.904348	0.191919	1.66667	3.22222
OVERTURE	Green	Gyroid	0.5	2.40351	2.31579	1.21739	0.333333	3.72222	3
OVERTURE	Green	Gyroid	1	2.70175	2.64912	0.782609	0.20202	0.611111	3.19444
SUNLU	Green	Lines	0.1	1.52632	0.929825	1.03478	0.272727	2.11111	3.16667
SUNLU	Green	Lines	0.5	1.08772	0.77193	1.02319	0.161616	1.66667	3.05556
SUNLU	Green	Lines	1	0.947368	0.701754	0.515942	0.717172	1.5	2.58333
SUNLU	Green	Triangles	0.1	1.24561	0.859649	1.08986	0.20202	1	3.27778
SUNLU	Green	Triangles	0.5	0.947368	0.736842	0.828986	0.121212	0.777778	1.80556
SUNLU	Green	Triangles	1	1.08772	0.807018	1.31014	0.111111	0.555556	2.72222
SUNLU	Green	Gyroid	0.1	1.38596	0.719298	1.06667	0.141414	1.94444	3.55556
SUNLU	Green	Gyroid	0.5	0.77193	0.54386	1.22319	0.212121	1.44444	2.80556
SUNLU	Green	Gyroid	1	0.789474	0.684211	0.921739	0.181818	1	2.75
HATCHBOX	Green	Lines	0.1	0.350877	0.210526	1.1942	0.161616	1.44444	3.69444
HATCHBOX	Green	Lines	0.5	0.368421	0.192982	1.03188	0.171717	0.666667	4.11111
HATCHBOX	Green	Lines	1	0.473684	0.385965	0.463768	0.606061	0.333333	4.27778
HATCHBOX	Green	Triangles	0.1	0.368421	0.140351	1.06377	0.20202	0.888889	3.47222
HATCHBOX	Green	Triangles	0.5	0.245614	0.175439	0.898551	0.0808081	0.777778	3.63889
HATCHBOX	Green	Triangles	1	0.333333	0.263158	1.11884	0.161616	1.22222	7.27778
HATCHBOX	Green	Gyroid	0.1	0.403509	0.280702	1.0058	0.121212	2.11111	4.61111
HATCHBOX	Green	Gyroid	0.5	0.263158	0.350877	0.965217	0.191919	1.16667	6.19444
HATCHBOX	Green	Gyroid	1	0.403509	1.15789	1.14203	0.20202	1.05556	8.66667

## Sheet: Mechanical Properties
				Mechanical Property Values - From Uniaxial Tensile Testing
				E (MPa)		σy (MPa)		σUTS (MPa)		εf (%)		σUTS/m (MPa/g)
FIlament Brand	Filament Color	Infill Pattern	Infill Density	Average	Standard Deviation	Average	Standard Deviation	Average	Standard Deviation	Average	Standard Deviation	Average	Standard Deviation
OVERTURE	White	Lines	0.1	326.066	16.953	20.941	0.359	25.472	0.917	11.71	0.547	7.479	0.291
OVERTURE	White	Lines	0.5	469.417	10.659	29.569	0.91	31.754	1.048	11.32	1.014	6.499	0.206
OVERTURE	White	Lines	1	612.659	20.209	46.569	1.527	51.457	1.461	13.41	0.711	7.596	0.128
OVERTURE	White	Triangles	0.1	384.11	21.069	25.119	0.445	27.909	0.481	10.72	0.24	7.803	0.139
OVERTURE	White	Triangles	0.5	485.593	18.104	30.368	0.552	31.94	0.632	9.031	0.43	6.567	0.054
OVERTURE	White	Triangles	1	606.194	28.869	43.139	0.946	46.546	0.54	12.43	2.58	7.028	0.117
OVERTURE	White	Gyroid	0.1	411.419	5.287	27.964	0.46	30.432	0.711	12.673	1.184	8.136	0.075
OVERTURE	White	Gyroid	0.5	497.837	24.389	33.13	0.539	35.643	0.626	11.118	1.289	6.837	0.096
OVERTURE	White	Gyroid	1	620.803	38.793	45.604	1.729	50.109	1.258	13.27	1.221	7.354	0.146
SUNLU	White	Lines	0.1	396.297	21.638	26.357	0.665	30.11	0.523	11.079	0.674	8.029	0.044
SUNLU	White	Lines	0.5	515.699	19.222	33.5	1.494	37.022	0.893	10.892	0.808	6.864	0.144
SUNLU	White	Lines	1	619.205	5.809	50.368	0.496	56.794	0.53	14.584	0.453	7.951	0.117
SUNLU	White	Triangles	0.1	438.686	13.713	29.256	0.445	31.557	0.502	10.241	0.064	8.218	0.135
SUNLU	White	Triangles	0.5	497.272	3.551	31.656	0.462	32.918	0.605	8.727	0.273	6.527	0.069
SUNLU	White	Triangles	1	639.882	29.938	53.972	0.919	57.756	0.952	12.885	0.56	8.159	0.192
SUNLU	White	Gyroid	0.1	422.301	5.581	29.863	0.436	32.435	0.26	10.125	0.581	8.331	0.118
SUNLU	White	Gyroid	0.5	481.91	6.762	31.97	0.71	34.751	0.318	10.79	1.167	6.692	0.098
SUNLU	White	Gyroid	1	611.349	29.483	48.003	1.069	52.389	1.361	12.132	0.693	7.525	0.259
HATCHBOX	White	Lines	0.1	364.125	11.851	22.813	0.55	27.103	0.052	13.151	1.541	6.992	0.081
HATCHBOX	White	Lines	0.5	456.086	9.902	29.409	0.474	31.064	0.536	15.335	2.216	5.959	0.14
HATCHBOX	White	Lines	1	629.613	2.686	48.104	0.499	50.676	0.394	20.602	2.537	7.088	0.05
HATCHBOX	White	Triangles	0.1	393.118	13.533	24.616	1.311	26.859	0.398	12.87	1.195	7.201	0.088
HATCHBOX	White	Triangles	0.5	463.487	35.098	28.573	0.811	30.278	0.846	9.333	0.404	5.848	0.103
HATCHBOX	White	Triangles	1	587.195	16.531	46.787	0.309	49.171	0.134	16.97	1.994	7.038	0.072
HATCHBOX	White	Gyroid	0.1	385.801	5.97	25.25	0.153	27.729	0.293	12.918	2.521	7.31	0.01
HATCHBOX	White	Gyroid	0.5	485.267	12.172	31.112	1.057	33.211	0.59	13.328	2.466	6.196	0.101
HATCHBOX	White	Gyroid	1	603.43	18.828	46.434	1.564	49.827	0.488	16.834	1.047	7.019	0.119
OVERTURE	Black	Lines	0.1	372.032	17.625	24.468	0.708	27.48	1.252	10.842	0.403	7.711	0.3
OVERTURE	Black	Lines	0.5	425.359	14.78	30.697	1.68	32.733	1.856	13.483	0.826	6.484	0.291
OVERTURE	Black	Lines	1	569.148	23.778	49.004	0.375	53.236	0.849	18.587	4.863	7.817	0.272
OVERTURE	Black	Triangles	0.1	404.423	11.411	26.087	0.921	27.69	1.041	9.531	0.478	7.664	0.305
OVERTURE	Black	Triangles	0.5	496.987	17.701	30.741	0.481	31.891	0.556	8.629	0.405	6.53	0.036
OVERTURE	Black	Triangles	1	623.982	32.82	44.895	1.759	50.238	0.822	14.009	1.426	7.506	0.1
OVERTURE	Black	Gyroid	0.1	410.827	8.388	26.67	0.093	28.913	0.448	11.023	0.425	7.929	0.007
OVERTURE	Black	Gyroid	0.5	531.625	5.577	34.38	0.347	37.074	0.536	10.89	0.962	7.185	0.09
OVERTURE	Black	Gyroid	1	643.341	4.04	44.477	0.315	51.912	0.948	16.038	2.037	7.673	0.204
SUNLU	Black	Lines	0.1	430.644	10.895	29.31	0.364	30.726	0.189	9.587	0.636	8.209	0.083
SUNLU	Black	Lines	0.5	535.912	7.681	34.089	0.783	35.935	0.787	9.26	0.382	6.898	0.162
SUNLU	Black	Lines	1	636.829	9.435	56.151	0.535	62.915	0.793	14.228	1.011	8.548	0.091
SUNLU	Black	Triangles	0.1	460.236	8.014	29.753	0.145	31.023	0.343	8.686	0.25	8.347	0.07
SUNLU	Black	Triangles	0.5	548.561	25.005	33.348	1.131	34.401	1.367	7.827	0.355	6.543	0.202
SUNLU	Black	Triangles	1	702.824	11.783	53.992	1.434	59.061	0.63	10.692	0.635	8.315	0.098
SUNLU	Black	Gyroid	0.1	455.619	5.865	30.844	1.068	32.613	0.66	9.099	0.825	8.471	0.136
SUNLU	Black	Gyroid	0.5	546.164	5.517	35.599	0.531	39.094	0.629	10.126	0.139	7.16	0.122
SUNLU	Black	Gyroid	1	678.362	4.284	53.177	1.092	62.106	0.621	12.64	0.464	8.622	0.041
HATCHBOX	Black	Lines	0.1	369.531	1.319	23.305	0.257	25.988	0.105	11.458	1.199	7.127	0.065
HATCHBOX	Black	Lines	0.5	445.722	15.041	27.204	0.588	28.675	0.538	16.421	5.549	5.825	0.166
HATCHBOX	Black	Lines	1	553.808	17.818	39.701	0.913	44.012	0.645	14.783	2.31	6.333	0.136
HATCHBOX	Black	Triangles	0.1	375.344	12.25	24.046	0.615	25.612	0.23	10.318	0.443	7.196	0.139
HATCHBOX	Black	Triangles	0.5	439.669	16.387	27.005	0.209	27.966	0.246	8.565	0.598	5.867	0.031
HATCHBOX	Black	Triangles	1	596.074	9.899	41.952	1.097	46.11	0.873	13.465	0.979	6.742	0.178
HATCHBOX	Black	Gyroid	0.1	360.136	4.497	24.335	0.364	26.488	0.153	13.083	1.949	7.224	0.042
HATCHBOX	Black	Gyroid	0.5	472.69	5.979	29.983	0.781	32.253	0.613	14.402	4.711	6.291	0.073
HATCHBOX	Black	Gyroid	1	600.153	12.661	43.794	0.362	47.26	0.179	16.145	3.668	6.774	0.051
OVERTURE	Green	Lines	0.1	386.825	13.722	26.417	0.158	29.418	0.362	11.198	1.275	8.031	0.061
OVERTURE	Green	Lines	0.5	499.301	9.671	31.767	1.33	34.107	1.607	12.17	0.989	6.585	0.321
OVERTURE	Green	Lines	1	567.333	48.128	49.833	0.494	53.956	0.186	19.103	7.713	7.749	0.08
OVERTURE	Green	Triangles	0.1	428.804	8.108	29.031	1.003	31.221	0.48	9.79	0.154	8.356	0.168
OVERTURE	Green	Triangles	0.5	511.758	6.963	32.491	0.996	33.967	1.209	8.53	0.334	6.62	0.158
OVERTURE	Green	Triangles	1	625.483	15.653	51.353	0.968	55.356	0.918	12.794	1.425	8.083	0.21
OVERTURE	Green	Gyroid	0.1	412.908	8.637	28.168	1.148	30.607	0.744	10.826	1.23	8.176	0.173
OVERTURE	Green	Gyroid	0.5	510.96	12.248	32.472	0.706	34.929	0.946	9.827	0.405	6.73	0.154
OVERTURE	Green	Gyroid	1	643.908	6.414	49.544	0.855	54.412	1.035	13.783	0.23	7.963	0.15
SUNLU	Green	Lines	0.1	420.487	6.489	28.05	0.664	31.836	0.559	10.484	0.681	8.513	0.195
SUNLU	Green	Lines	0.5	533.304	14.202	32.907	0.989	35.889	1.275	11.583	0.662	6.924	0.253
SUNLU	Green	Lines	1	592.476	20.844	53.057	0.568	57.305	0.359	13.839	0.673	8.191	0.115
SUNLU	Green	Triangles	0.1	445.068	9.917	29.531	0.449	32.178	0.828	9.743	0.053	8.627	0.24
SUNLU	Green	Triangles	0.5	542.133	11.749	33.77	1.058	36.057	0.975	8.44	0.53	6.947	0.129
SUNLU	Green	Triangles	1	625.827	4.894	45.93	0.99	52.421	0.656	18.536	5.009	7.507	0.141
SUNLU	Green	Gyroid	0.1	439.369	7.488	30.107	0.189	32.387	0.172	10.327	0.81	8.486	0.093
SUNLU	Green	Gyroid	0.5	557.231	7.483	35.526	0.596	38.274	0.356	10.808	1.525	7.244	0.052
SUNLU	Green	Gyroid	1	691.557	14.874	55.02	0.975	58.778	0.707	12.11	0.409	8.409	0.074
HATCHBOX	Green	Lines	0.1	368.782	13.086	24.318	0.139	27.134	0.113	11.238	0.792	7.455	0.103
HATCHBOX	Green	Lines	0.5	481.086	8.473	29.003	1.092	31.223	1.059	12.115	0.214	6.257	0.213
HATCHBOX	Green	Lines	1	616.132	0.955	46.149	0.478	51.465	0.468	15.213	1.973	7.463	0.129
HATCHBOX	Green	Triangles	0.1	410.931	11.686	24.489	0.173	26.877	0.309	9.501	0.506	7.529	0.128
HATCHBOX	Green	Triangles	0.5	453.428	9.728	28.363	0.704	30.177	0.423	8.26	0.047	6.18	0.041
HATCHBOX	Green	Triangles	1	584.54	22.521	44.461	2.902	47.587	2.311	12.46	0.139	7.161	0.472
HATCHBOX	Green	Gyroid	0.1	378.407	21.117	23.361	0.414	26.755	0.979	10.691	0.923	7.532	0.346
HATCHBOX	Green	Gyroid	0.5	496.62	3.197	29.65	0.666	31.867	0.525	11.004	1.187	6.421	0.133
HATCHBOX	Green	Gyroid	1	545.447	30.251	42.088	3.029	46.416	2.636	12.946	0.34	7.07	0.517
