# Supplementary material for: Establishing a Framework for Fused Filament Fabrication Process Optimization: A Case Study with PLA Filaments
Source: Polymers (Basel). 2023 Apr 19;15(8):1945. doi: 10.3390/polym15081945 (PMC10141671; doi:10.3390/polym15081945)
Supplement: Supplementary file 1 [file polymers-15-01945-s001.zip › polymers-2303527-supplementary/Spreadsheet S4 Phase 3 Testing Values.xlsx]

## Sheet: Dimensional Accuracy
				Absolute Value of Percent Error from Expected Dimensions (%) - Pre-Tensile Testing
Filament Brand	Filament Color	Parameter Set Classification	Treatment Condition	A (mm)	B (mm)	C (mm)	D (mm)	E (mm)	F (mm)
OVERTURE	White	Optimal	As-Printed	0.157895	0.210526	0.252174	0.717172	4.44444	3.55556
OVERTURE	White	Worst-Case	As-Printed	0.824561	0.859649	0.849275	0.181818	1.83333	3.33333
OVERTURE	White	Optimal	Annealed	4.05263	3.94737	5.06667	1.69697	1.5	2.77778
OVERTURE	White	Worst-Case	Annealed	4.73684	4.07018	5.44928	4.31313	1	2.02778
SUNLU	White	Optimal	As-Printed	0.403509	0.22807	0.530435	0.919192	2.11111	0.388889
SUNLU	White	Worst-Case	As-Printed	0.526316	0.175439	0.727536	0.737374	0.666667	1.86111
SUNLU	White	Optimal	Annealed	2.68421	2.24561	3.03768	0.79798	0.611111	2.13889
SUNLU	White	Worst-Case	Annealed	2.52632	2.29825	3.25507	2.07071	0.5	0.583333
HATCHBOX	White	Optimal	As-Printed	0.859649	0.964912	0.785507	1.40404	1.94444	1
HATCHBOX	White	Worst-Case	As-Printed	1.84211	1.38596	0.942029	0.40404	2.11111	2.30556
HATCHBOX	White	Optimal	Annealed	1.36842	1.12281	1.38261	0.181818	0.388889	2
HATCHBOX	White	Worst-Case	Annealed	2.36842	2.22807	1.47246	0.222222	1.33333	2.16667
OVERTURE	Black	Optimal	As-Printed	2.63158	2.77193	1.05217	0.252525	0.333333	1.38889
OVERTURE	Black	Worst-Case	As-Printed	2.85965	1.82456	1.11014	0.606061	1.72222	0.833333
OVERTURE	Black	Optimal	Annealed	3.82456	4.15789	2.65507	2.45455	0.333333	1.13889
OVERTURE	Black	Worst-Case	Annealed	3.7193	3.92982	3.0058	2.92929	1.22222	0.833333
SUNLU	Black	Optimal	As-Printed	0.192982	0.140351	0.466667	0.454545	0.833333	2.38889
SUNLU	Black	Worst-Case	As-Printed	0.22807	0.0701754	0.368116	0.767677	0.722222	4.11111
SUNLU	Black	Optimal	Annealed	0.280702	0.578947	1.61159	1.14141	0.944444	0.944444
SUNLU	Black	Worst-Case	Annealed	0.807018	0.666667	1.84638	0.949495	0.277778	1.19444
HATCHBOX	Black	Optimal	As-Printed	0.122807	0.210526	1.02029	0.191919	0.444444	1.88889
HATCHBOX	Black	Worst-Case	As-Printed	0.385965	0.192982	0.750725	0.161616	1.44444	4.02778
HATCHBOX	Black	Optimal	Annealed	2.05263	2.05263	2.74493	2.41414	1.77778	0.888889
HATCHBOX	Black	Worst-Case	Annealed	2.33333	2.47368	2.88696	2.82828	1.55556	0.944444
OVERTURE	Green	Optimal	As-Printed	2.70175	2.64912	0.782609	0.20202	0.611111	3.19444
OVERTURE	Green	Worst-Case	As-Printed	2.40351	2.31579	1.21739	0.333333	3.72222	3
OVERTURE	Green	Optimal	Annealed	3.33333	2.94737	2.43768	1.82828	1.22222	1.22222
OVERTURE	Green	Worst-Case	Annealed	3	2.80702	2.46667	3.82828	0.555556	0.833333
SUNLU	Green	Optimal	As-Printed	0.789474	0.684211	0.921739	0.181818	1	2.75
SUNLU	Green	Worst-Case	As-Printed	1.52632	0.929825	1.03478	0.272727	2.11111	3.16667
SUNLU	Green	Optimal	Annealed	1.47368	1.14035	1.18261	0.505051	1.72222	2.16667
SUNLU	Green	Worst-Case	Annealed	2.08772	1.91228	1.48116	0.393939	3	2.86111
HATCHBOX	Green	Optimal	As-Printed	0.473684	0.385965	0.463768	0.606061	0.333333	4.27778
HATCHBOX	Green	Worst-Case	As-Printed	0.403509	0.280702	1.0058	0.121212	2.11111	4.61111
HATCHBOX	Green	Optimal	Annealed	1.54386	1.77193	2.58261	1.58586	0.833333	3.55556
HATCHBOX	Green	Worst-Case	Annealed	2	1.85965	2.52174	1.71717	0.722222	2.69444

## Sheet: Mechanical Properties
				Mechanical Property Values - From Uniaxial Tensile Testing
				E (MPa)		σy (MPa)		σUTS (MPa)		εf (%)		σUTS/m (MPa/g)
Filament Brand	Filament Color	Parameter Set Classification	Treatment Condition	Average	Standard Deviation	Average	Standard Deviation	Average	Standard Deviation	Average	Standard Deviation	Average	Standard Deviation
OVERTURE	White	Optimal	As-Printed	612.659	20.209	46.569	1.527	51.457	1.461	13.41	0.711	7.596	0.128
OVERTURE	White	Worst-Case	As-Printed	326.066	16.953	20.941	0.359	25.472	0.917	11.71	0.547	7.479	0.291
OVERTURE	White	Optimal	Annealed	591.136	23.047	43.616	0.546	48.114	1.313	11.615	0.254	7.094	0.213
OVERTURE	White	Worst-Case	Annealed	360.365	17.872	23.603	1.946	26.625	2.753	10.679	1.265	7.285	0.703
SUNLU	White	Optimal	As-Printed	619.205	5.809	50.368	0.496	56.794	0.53	14.584	0.453	7.951	0.117
SUNLU	White	Worst-Case	As-Printed	396.297	21.638	26.357	0.665	30.11	0.523	11.079	0.674	8.029	0.044
SUNLU	White	Optimal	Annealed	628.527	20.548	45.097	1.267	50.016	1.224	12.38	0.819	7.264	0.242
SUNLU	White	Worst-Case	Annealed	398.494	3.522	25.807	1.047	30.806	0.643	11.03	0.384	8.031	0.242
HATCHBOX	White	Optimal	As-Printed	629.613	2.686	48.104	0.499	50.676	0.394	20.602	2.537	7.088	0.05
HATCHBOX	White	Worst-Case	As-Printed	393.118	13.533	24.616	1.311	26.859	0.398	12.87	1.195	7.201	0.088
HATCHBOX	White	Optimal	Annealed	655.762	16.368	44.405	0.82	46.806	0.617	22.328	4.704	6.681	0.157
HATCHBOX	White	Worst-Case	Annealed	392.79	16.654	23.586	0.372	25.266	0.534	13.238	0.371	6.816	0.043
OVERTURE	Black	Optimal	As-Printed	569.148	23.778	49.004	0.375	53.236	0.849	18.587	4.863	7.817	0.272
OVERTURE	Black	Worst-Case	As-Printed	404.423	11.411	26.087	0.921	27.69	1.041	9.531	0.478	7.664	0.305
OVERTURE	Black	Optimal	Annealed	521.33	48.894	45.375	2.832	48.022	2.333	16.879	1.401	7.043	0.274
OVERTURE	Black	Worst-Case	Annealed	328.836	18.674	25.769	0.779	26.95	0.894	12.563	1.438	7.363	0.205
SUNLU	Black	Optimal	As-Printed	702.824	11.783	53.992	1.434	59.061	0.63	10.692	0.635	8.315	0.098
SUNLU	Black	Worst-Case	As-Printed	430.644	10.895	29.31	0.364	30.726	0.189	9.587	0.636	8.209	0.083
SUNLU	Black	Optimal	Annealed	675.748	41.698	56.749	2.328	62.487	2.544	11.544	0.65	8.613	0.28
SUNLU	Black	Worst-Case	Annealed	453.579	21.056	31.866	0.905	33.688	1.153	9.15	0.592	8.339	0.272
HATCHBOX	Black	Optimal	As-Printed	600.153	12.661	43.794	0.362	47.26	0.179	16.145	3.668	6.774	0.051
HATCHBOX	Black	Worst-Case	As-Printed	369.531	1.319	23.305	0.257	25.988	0.105	11.458	1.199	7.127	0.065
HATCHBOX	Black	Optimal	Annealed	621.643	11.521	41.624	1.311	43.881	0.738	14.507	1.454	6.351	0.146
HATCHBOX	Black	Worst-Case	Annealed	342.037	16.76	23.065	1.715	25.582	0.573	19.125	1.754	6.947	0.221
OVERTURE	Green	Optimal	As-Printed	643.908	6.414	49.544	0.855	54.412	1.035	13.783	0.23	7.963	0.15
OVERTURE	Green	Worst-Case	As-Printed	510.96	12.248	32.472	0.706	34.929	0.946	9.827	0.405	6.73	0.154
OVERTURE	Green	Optimal	Annealed	595.553	44.732	49.664	1.835	53.21	1.828	16.311	1.011	7.579	0.177
OVERTURE	Green	Worst-Case	Annealed	443.461	27.042	33.272	1.547	35.473	1.057	13.29	0.417	6.569	0.173
SUNLU	Green	Optimal	As-Printed	691.557	14.874	55.02	0.975	58.778	0.707	12.11	0.409	8.409	0.074
SUNLU	Green	Worst-Case	As-Printed	420.487	6.489	28.05	0.664	31.836	0.559	10.484	0.681	8.513	0.195
SUNLU	Green	Optimal	Annealed	622.578	9.623	45.238	1.84	48.917	1.282	10.751	0.286	7.299	0.24
SUNLU	Green	Worst-Case	Annealed	372.337	15.297	25.207	0.338	28.31	0.634	10.367	0.699	8.029	0.223
HATCHBOX	Green	Optimal	As-Printed	616.132	0.955	46.149	0.478	51.465	0.468	15.213	1.973	7.463	0.129
HATCHBOX	Green	Worst-Case	As-Printed	378.407	21.117	23.361	0.414	26.755	0.979	10.691	0.923	7.532	0.346
HATCHBOX	Green	Optimal	Annealed	575.451	91.306	46.971	1.631	50.511	0.992	14.381	1.037	7.427	0.251
HATCHBOX	Green	Worst-Case	Annealed	404.768	7.953	26.073	0.609	28.492	0.549	11.116	1.72	7.694	0.143
