# Supplementary material for: Establishing a Framework for Fused Filament Fabrication Process Optimization: A Case Study with PLA Filaments
Source: Polymers (Basel). 2023 Apr 19;15(8):1945. doi: 10.3390/polym15081945 (PMC10141671; doi:10.3390/polym15081945)
Supplement: Supplementary file 1 [file polymers-15-01945-s001.zip › polymers-2303527-supplementary/Spreadsheet S5 Phase 1 Rankings.xlsx]

## Sheet: Dimensional Accuracy
(For total of all scale factors being 12)
Dimension	A	B	C	D	E	F
KDimension	2	2	2	2	2	2
			Ranking & Scoring - Dimensional Accuracy
Filament Brand	Filament Color	Parameter Set	RA	RB	RC	RD	RE	RF	SDimension
OVERTURE	White	"Standard"	1	1	1	2	2	3	20
OVERTURE	White	"Glass"	2	2	3	4	3	2	32
OVERTURE	White	"Unheated"	3	3	2	1	4	4	34
OVERTURE	White	"80°C"	4	4	4	3	1	1	34
SUNLU	White	"Standard"	2	2	2	2	1	1	20
SUNLU	White	"Glass"	1	1	3	1	2	2	20
SUNLU	White	"Unheated"	3	3	1	3	4	4	36
SUNLU	White	"80°C"	4	4	4	4	3	3	44
HATCHBOX	White	"Standard"	2	2	1	4	4	3	32
HATCHBOX	White	"Glass"	1	1	3	1	1	1	16
HATCHBOX	White	"Unheated"	3	3	2	2	3	4	34
HATCHBOX	White	"80°C"	4	4	4	3	2	2	38
OVERTURE	Black	"Standard"	3	1	3	4	2	2	30
OVERTURE	Black	"Glass"	2	3	2	3	3	3	32
OVERTURE	Black	"Unheated"	1	2	1	2	4	4	28
OVERTURE	Black	"80°C"	4	4	4	1	1	1	30
SUNLU	Black	"Standard"	2	3	2	3	3	3	32
SUNLU	Black	"Glass"	3	2	3	4	2	2	32
SUNLU	Black	"Unheated"	4	4	1	1	4	4	36
SUNLU	Black	"80°C"	1	1	4	2	1	1	20
HATCHBOX	Black	"Standard"	1	2	2	4	2	1	24
HATCHBOX	Black	"Glass"	3	1	4	1	1	2	24
HATCHBOX	Black	"Unheated"	2	3	1	2	4	4	32
HATCHBOX	Black	"80°C"	4	4	3	3	3	3	40
OVERTURE	Green	"Standard"	3	2	3	3	1	2	28
OVERTURE	Green	"Glass"	2	1	2	4	3	3	30
OVERTURE	Green	"Unheated"	1	3	1	2	4	4	30
OVERTURE	Green	"80°C"	4	4	4	1	2	1	32
SUNLU	Green	"Standard"	1	2	3	3	3	2	28
SUNLU	Green	"Glass"	2	1	4	4	1	1	26
SUNLU	Green	"Unheated"	4	3	2	1	4	4	36
SUNLU	Green	"80°C"	3	4	1	2	2	3	30
HATCHBOX	Green	"Standard"	1	1	3	4	2	1	24
HATCHBOX	Green	"Glass"	2	2	2	3	1	3	26
HATCHBOX	Green	"Unheated"	3	3	1	2	4	4	34
HATCHBOX	Green	"80°C"	4	4	4	1	3	2	36

## Sheet: Mechanical Properties
(For total of all scale factors being 12)
Property	E (MPa)	σy (MPa)	σUTS (MPa)	εf (%)
KProperty	3	3	3	3
			Ranking & Scoring - Mechanical Properties
Filament Brand	Filament Color	Parameter Set	RE	Rσy	RσUTS	Rεf	SProperty
OVERTURE	White	"Standard"	2	3	3	3	33
OVERTURE	White	"Glass"	1	2	2	4	27
OVERTURE	White	"Unheated"	3	4	4	2	39
OVERTURE	White	"80°C"	4	1	1	1	21
SUNLU	White	"Standard"	1	2	2	2	21
SUNLU	White	"Glass"	3	4	4	4	45
SUNLU	White	"Unheated"	4	3	3	1	33
SUNLU	White	"80°C"	2	1	1	3	21
HATCHBOX	White	"Standard"	3	3	2	4	36
HATCHBOX	White	"Glass"	2	4	4	3	39
HATCHBOX	White	"Unheated"	4	2	3	1	30
HATCHBOX	White	"80°C"	1	1	1	2	15
OVERTURE	Black	"Standard"	1	3	3	3	30
OVERTURE	Black	"Glass"	3	2	2	2	27
OVERTURE	Black	"Unheated"	4	4	4	4	48
OVERTURE	Black	"80°C"	2	1	1	1	15
SUNLU	Black	"Standard"	1	1	1	1	12
SUNLU	Black	"Glass"	2	3	2	3	30
SUNLU	Black	"Unheated"	4	2	3	2	33
SUNLU	Black	"80°C"	3	4	4	4	45
HATCHBOX	Black	"Standard"	1	2	2	2	21
HATCHBOX	Black	"Glass"	3	3	3	3	36
HATCHBOX	Black	"Unheated"	4	1	1	1	21
HATCHBOX	Black	"80°C"	2	4	4	4	42
OVERTURE	Green	"Standard"	2	4	4	4	42
OVERTURE	Green	"Glass"	1	3	2	3	27
OVERTURE	Green	"Unheated"	4	2	3	2	33
OVERTURE	Green	"80°C"	3	1	1	1	18
SUNLU	Green	"Standard"	1	3	3	3	30
SUNLU	Green	"Glass"	2	4	4	4	42
SUNLU	Green	"Unheated"	4	2	2	1	27
SUNLU	Green	"80°C"	3	1	1	2	21
HATCHBOX	Green	"Standard"	2	3	3	3	33
HATCHBOX	Green	"Glass"	1	1	1	2	15
HATCHBOX	Green	"Unheated"	4	2	2	1	27
HATCHBOX	Green	"80°C"	3	4	4	4	45

## Sheet: Combined Ranking
Filament Brand	Filament Color	Parameter Set	SDimension	SProperty	SCombined
OVERTURE	White	"Standard"	20	33	53
OVERTURE	White	"Glass"	32	27	59
OVERTURE	White	"Unheated"	34	39	73
OVERTURE	White	"80°C"	34	21	55
SUNLU	White	"Standard"	20	21	41
SUNLU	White	"Glass"	20	45	65
SUNLU	White	"Unheated"	36	33	69
SUNLU	White	"80°C"	44	21	65
HATCHBOX	White	"Standard"	32	36	68
HATCHBOX	White	"Glass"	16	39	55
HATCHBOX	White	"Unheated"	34	30	64
HATCHBOX	White	"80°C"	38	15	53
OVERTURE	Black	"Standard"	30	30	60
OVERTURE	Black	"Glass"	32	27	59
OVERTURE	Black	"Unheated"	28	48	76
OVERTURE	Black	"80°C"	30	15	45
SUNLU	Black	"Standard"	32	12	44
SUNLU	Black	"Glass"	32	30	62
SUNLU	Black	"Unheated"	36	33	69
SUNLU	Black	"80°C"	20	45	65
HATCHBOX	Black	"Standard"	24	21	45
HATCHBOX	Black	"Glass"	24	36	60
HATCHBOX	Black	"Unheated"	32	21	53
HATCHBOX	Black	"80°C"	40	42	82
OVERTURE	Green	"Standard"	28	42	70
OVERTURE	Green	"Glass"	30	27	57
OVERTURE	Green	"Unheated"	30	33	63
OVERTURE	Green	"80°C"	32	18	50
SUNLU	Green	"Standard"	28	30	58
SUNLU	Green	"Glass"	26	42	68
SUNLU	Green	"Unheated"	36	27	63
SUNLU	Green	"80°C"	30	21	51
HATCHBOX	Green	"Standard"	24	33	57
HATCHBOX	Green	"Glass"	26	15	41
HATCHBOX	Green	"Unheated"	34	27	61
HATCHBOX	Green	"80°C"	36	45	81
