# Supplementary material for: Establishing a Framework for Fused Filament Fabrication Process Optimization: A Case Study with PLA Filaments
Source: Polymers (Basel). 2023 Apr 19;15(8):1945. doi: 10.3390/polym15081945 (PMC10141671; doi:10.3390/polym15081945)
Supplement: Supplementary file 1 [file polymers-15-01945-s001.zip › polymers-2303527-supplementary/Spreadsheet S6 Phase 2 Rankings.xlsx]

## Sheet: Dimensional Accuracy
(For total of all scale factors being 30)
Dimension	A	B	C	D	E	F
KDimension	5	5	5	5	5	5
				Ranking & Scoring - Dimensional Accuracy
FIlament Brand	Filament Color	Infill Pattern	Infill Density	RA	RB	RC	RD	RE	RF	SDimension
OVERTURE	White	Lines	0.1	8	9	9	1	8	6	205
OVERTURE	White	Lines	0.5	7	6	7	3	5	1	145
OVERTURE	White	Lines	1	1	2	1	9	9	7	145
OVERTURE	White	Triangles	0.1	6	8	2	8	4	4	160
OVERTURE	White	Triangles	0.5	2	3	4	6	7	8	150
OVERTURE	White	Triangles	1	9	7	8	5	2	9	200
OVERTURE	White	Gyroid	0.1	3	1	5	2	3	2	80
OVERTURE	White	Gyroid	0.5	4	4	3	7	1	3	110
OVERTURE	White	Gyroid	1	5	5	6	4	6	5	155
SUNLU	White	Lines	0.1	8	4	8	8	6	4	190
SUNLU	White	Lines	0.5	3	3	5	3	4	7	125
SUNLU	White	Lines	1	5	7	3	9	9	1	170
SUNLU	White	Triangles	0.1	6	1	2	6	2	3	100
SUNLU	White	Triangles	0.5	1	6	6	1	7	8	145
SUNLU	White	Triangles	1	9	7	9	7	8	5	225
SUNLU	White	Gyroid	0.1	2	1	1	2	3	6	75
SUNLU	White	Gyroid	0.5	4	4	7	4	1	9	145
SUNLU	White	Gyroid	1	7	7	4	5	5	2	150
HATCHBOX	White	Lines	0.1	7	9	5	4	5	4	170
HATCHBOX	White	Lines	0.5	9	8	3	8	7	5	200
HATCHBOX	White	Lines	1	1	3	2	9	8	2	125
HATCHBOX	White	Triangles	0.1	8	7	7	3	9	7	205
HATCHBOX	White	Triangles	0.5	5	5	1	5	3	6	125
HATCHBOX	White	Triangles	1	2	4	4	1	4	8	115
HATCHBOX	White	Gyroid	0.1	6	6	6	2	6	9	175
HATCHBOX	White	Gyroid	0.5	3	1	8	6	1	1	100
HATCHBOX	White	Gyroid	1	4	2	9	7	2	3	135
OVERTURE	Black	Lines	0.1	4	5	4	5	9	4	155
OVERTURE	Black	Lines	0.5	1	4	8	2	6	5	130
OVERTURE	Black	Lines	1	6	7	5	1	1	2	110
OVERTURE	Black	Triangles	0.1	9	2	7	8	7	1	170
OVERTURE	Black	Triangles	0.5	5	6	1	4	5	3	120
OVERTURE	Black	Triangles	1	8	8	6	7	2	9	200
OVERTURE	Black	Gyroid	0.1	3	1	9	6	3	8	150
OVERTURE	Black	Gyroid	0.5	2	3	3	9	8	6	155
OVERTURE	Black	Gyroid	1	7	9	2	3	4	7	160
SUNLU	Black	Lines	0.1	6	1	1	8	6	8	150
SUNLU	Black	Lines	0.5	1	5	4	2	4	7	115
SUNLU	Black	Lines	1	6	8	7	9	9	2	205
SUNLU	Black	Triangles	0.1	3	3	2	1	3	9	105
SUNLU	Black	Triangles	0.5	1	6	5	5	1	6	120
SUNLU	Black	Triangles	1	4	2	3	4	7	3	115
SUNLU	Black	Gyroid	0.1	6	4	6	7	5	5	165
SUNLU	Black	Gyroid	0.5	5	7	8	6	1	4	155
SUNLU	Black	Gyroid	1	9	9	9	2	8	1	190
HATCHBOX	Black	Lines	0.1	6	4	4	2	9	7	160
HATCHBOX	Black	Lines	0.5	4	1	1	1	4	4	75
HATCHBOX	Black	Lines	1	3	9	6	9	5	1	165
HATCHBOX	Black	Triangles	0.1	2	2	5	3	3	9	120
HATCHBOX	Black	Triangles	0.5	6	7	8	4	1	6	160
HATCHBOX	Black	Triangles	1	8	6	2	8	7	4	175
HATCHBOX	Black	Gyroid	0.1	9	3	3	7	7	3	160
HATCHBOX	Black	Gyroid	0.5	4	8	7	6	5	8	190
HATCHBOX	Black	Gyroid	1	1	5	9	5	2	2	120
OVERTURE	Green	Lines	0.1	1	1	2	5	5	7	105
OVERTURE	Green	Lines	0.5	4	6	6	4	4	4	140
OVERTURE	Green	Lines	1	8	8	9	8	7	1	205
OVERTURE	Green	Triangles	0.1	2	2	5	7	2	2	100
OVERTURE	Green	Triangles	0.5	3	4	2	1	1	6	85
OVERTURE	Green	Triangles	1	9	7	7	6	6	3	190
OVERTURE	Green	Gyroid	0.1	7	3	4	2	8	9	165
OVERTURE	Green	Gyroid	0.5	5	5	8	9	9	5	205
OVERTURE	Green	Gyroid	1	6	9	1	3	3	8	150
SUNLU	Green	Lines	0.1	9	9	5	8	9	7	235
SUNLU	Green	Lines	0.5	5	6	4	4	7	6	160
SUNLU	Green	Lines	1	3	3	1	9	6	2	120
SUNLU	Green	Triangles	0.1	7	8	7	6	3	8	195
SUNLU	Green	Triangles	0.5	3	5	2	2	2	1	75
SUNLU	Green	Triangles	1	6	7	9	1	1	3	135
SUNLU	Green	Gyroid	0.1	8	4	6	3	8	9	190
SUNLU	Green	Gyroid	0.5	1	1	8	7	5	5	135
SUNLU	Green	Gyroid	1	2	2	3	5	3	4	95
HATCHBOX	Green	Lines	0.1	4	4	9	3	8	3	155
HATCHBOX	Green	Lines	0.5	5	3	5	5	2	4	120
HATCHBOX	Green	Lines	1	9	8	1	9	1	5	165
HATCHBOX	Green	Triangles	0.1	6	1	6	7	4	1	125
HATCHBOX	Green	Triangles	0.5	1	2	2	1	3	2	55
HATCHBOX	Green	Triangles	1	3	5	7	4	7	8	170
HATCHBOX	Green	Gyroid	0.1	8	6	4	2	9	6	175
HATCHBOX	Green	Gyroid	0.5	2	7	3	6	6	7	155
HATCHBOX	Green	Gyroid	1	7	9	8	7	5	9	225

## Sheet: Mechanical Properties
(For total of all scale factors being 12)
Property	E (MPa)	σy (MPa)	σUTS (MPa)	εf (%)	σUTS/m (MPa/g)
KProperty	6	6	6	6	6
				Ranking & Scoring - Mechanical Properties
FIlament Brand	Filament Color	Infill Pattern	Infill Density	RE	Rσy	RσUTS	Rεf	RσUTS/m	SProperty
OVERTURE	White	Lines	0.1	9	9	9	5	4	216
OVERTURE	White	Lines	0.5	6	6	6	6	9	198
OVERTURE	White	Lines	1	2	1	1	1	3	48
OVERTURE	White	Triangles	0.1	8	8	8	8	2	204
OVERTURE	White	Triangles	0.5	5	5	5	9	8	192
OVERTURE	White	Triangles	1	3	3	3	4	6	114
OVERTURE	White	Gyroid	0.1	7	7	7	3	1	150
OVERTURE	White	Gyroid	0.5	4	4	4	7	7	156
OVERTURE	White	Gyroid	1	1	2	2	2	5	72
SUNLU	White	Lines	0.1	9	9	9	4	4	210
SUNLU	White	Lines	0.5	4	4	4	5	7	144
SUNLU	White	Lines	1	2	2	2	1	5	72
SUNLU	White	Triangles	0.1	7	8	8	7	2	192
SUNLU	White	Triangles	0.5	5	6	6	9	9	210
SUNLU	White	Triangles	1	1	1	1	2	3	48
SUNLU	White	Gyroid	0.1	8	7	7	8	1	186
SUNLU	White	Gyroid	0.5	6	5	5	6	8	180
SUNLU	White	Gyroid	1	3	3	3	3	6	108
HATCHBOX	White	Lines	0.1	9	9	8	6	6	228
HATCHBOX	White	Lines	0.5	6	5	5	4	8	168
HATCHBOX	White	Lines	1	1	1	1	1	3	42
HATCHBOX	White	Triangles	0.1	7	8	9	8	2	204
HATCHBOX	White	Triangles	0.5	5	6	6	9	9	210
HATCHBOX	White	Triangles	1	3	2	3	2	4	84
HATCHBOX	White	Gyroid	0.1	8	7	7	7	1	180
HATCHBOX	White	Gyroid	0.5	4	4	4	5	7	144
HATCHBOX	White	Gyroid	1	2	3	2	3	5	90
OVERTURE	Black	Lines	0.1	9	9	9	7	3	222
OVERTURE	Black	Lines	0.5	6	6	5	4	9	180
OVERTURE	Black	Lines	1	3	1	1	1	2	48
OVERTURE	Black	Triangles	0.1	8	8	8	8	5	222
OVERTURE	Black	Triangles	0.5	5	5	6	9	8	198
OVERTURE	Black	Triangles	1	2	2	3	3	6	96
OVERTURE	Black	Gyroid	0.1	7	7	7	5	1	162
OVERTURE	Black	Gyroid	0.5	4	4	4	6	7	150
OVERTURE	Black	Gyroid	1	1	3	2	2	4	72
SUNLU	Black	Lines	0.1	9	9	9	5	6	228
SUNLU	Black	Lines	0.5	6	5	5	6	8	180
SUNLU	Black	Lines	1	3	1	1	1	2	48
SUNLU	Black	Triangles	0.1	7	8	8	8	4	210
SUNLU	Black	Triangles	0.5	4	6	6	9	9	204
SUNLU	Black	Triangles	1	1	2	3	3	5	84
SUNLU	Black	Gyroid	0.1	8	7	7	7	3	192
SUNLU	Black	Gyroid	0.5	5	4	4	4	7	144
SUNLU	Black	Gyroid	1	2	3	2	2	1	60
HATCHBOX	Black	Lines	0.1	8	9	8	7	3	210
HATCHBOX	Black	Lines	0.5	5	5	5	1	9	150
HATCHBOX	Black	Lines	1	3	3	3	3	6	108
HATCHBOX	Black	Triangles	0.1	7	8	9	8	2	204
HATCHBOX	Black	Triangles	0.5	6	6	6	9	8	210
HATCHBOX	Black	Triangles	1	2	2	2	5	5	96
HATCHBOX	Black	Gyroid	0.1	9	7	7	6	1	180
HATCHBOX	Black	Gyroid	0.5	4	4	4	4	7	138
HATCHBOX	Black	Gyroid	1	1	1	1	2	4	54
OVERTURE	Green	Lines	0.1	9	9	9	5	4	216
OVERTURE	Green	Lines	0.5	6	6	5	4	9	180
OVERTURE	Green	Lines	1	3	2	3	1	6	90
OVERTURE	Green	Triangles	0.1	7	7	7	8	1	180
OVERTURE	Green	Triangles	0.5	4	4	6	9	8	186
OVERTURE	Green	Triangles	1	2	1	1	3	3	60
OVERTURE	Green	Gyroid	0.1	8	8	8	6	2	192
OVERTURE	Green	Gyroid	0.5	5	5	4	7	7	168
OVERTURE	Green	Gyroid	1	1	3	2	2	5	78
SUNLU	Green	Lines	0.1	9	9	9	6	2	210
SUNLU	Green	Lines	0.5	6	6	6	4	9	186
SUNLU	Green	Lines	1	3	2	2	2	5	84
SUNLU	Green	Triangles	0.1	7	8	8	8	1	192
SUNLU	Green	Triangles	0.5	5	5	5	9	8	192
SUNLU	Green	Triangles	1	2	3	3	1	6	90
SUNLU	Green	Gyroid	0.1	8	7	7	7	3	192
SUNLU	Green	Gyroid	0.5	4	4	4	5	7	144
SUNLU	Green	Gyroid	1	1	1	1	3	4	60
HATCHBOX	Green	Lines	0.1	9	8	7	5	4	198
HATCHBOX	Green	Lines	0.5	5	5	5	4	8	162
HATCHBOX	Green	Lines	1	1	1	1	1	3	42
HATCHBOX	Green	Triangles	0.1	7	7	8	8	2	192
HATCHBOX	Green	Triangles	0.5	6	6	6	9	9	216
HATCHBOX	Green	Triangles	1	2	2	2	3	5	84
HATCHBOX	Green	Gyroid	0.1	8	9	9	7	1	204
HATCHBOX	Green	Gyroid	0.5	4	4	4	6	7	150
HATCHBOX	Green	Gyroid	1	3	3	3	2	6	102

## Sheet: Combined Ranking
FIlament Brand	Filament Color	Infill Pattern	Infill Density	SDimension	SProperty	SCombined
OVERTURE	White	Lines	0.1	205	216	421
OVERTURE	White	Lines	0.5	145	198	343
OVERTURE	White	Lines	1	145	48	193
OVERTURE	White	Triangles	0.1	160	204	364
OVERTURE	White	Triangles	0.5	150	192	342
OVERTURE	White	Triangles	1	200	114	314
OVERTURE	White	Gyroid	0.1	80	150	230
OVERTURE	White	Gyroid	0.5	110	156	266
OVERTURE	White	Gyroid	1	155	72	227
SUNLU	White	Lines	0.1	190	210	400
SUNLU	White	Lines	0.5	125	144	269
SUNLU	White	Lines	1	170	72	242
SUNLU	White	Triangles	0.1	100	192	292
SUNLU	White	Triangles	0.5	145	210	355
SUNLU	White	Triangles	1	225	48	273
SUNLU	White	Gyroid	0.1	75	186	261
SUNLU	White	Gyroid	0.5	145	180	325
SUNLU	White	Gyroid	1	150	108	258
HATCHBOX	White	Lines	0.1	170	228	398
HATCHBOX	White	Lines	0.5	200	168	368
HATCHBOX	White	Lines	1	125	42	167
HATCHBOX	White	Triangles	0.1	205	204	409
HATCHBOX	White	Triangles	0.5	125	210	335
HATCHBOX	White	Triangles	1	115	84	199
HATCHBOX	White	Gyroid	0.1	175	180	355
HATCHBOX	White	Gyroid	0.5	100	144	244
HATCHBOX	White	Gyroid	1	135	90	225
OVERTURE	Black	Lines	0.1	155	222	377
OVERTURE	Black	Lines	0.5	130	180	310
OVERTURE	Black	Lines	1	110	48	158
OVERTURE	Black	Triangles	0.1	170	222	392
OVERTURE	Black	Triangles	0.5	120	198	318
OVERTURE	Black	Triangles	1	200	96	296
OVERTURE	Black	Gyroid	0.1	150	162	312
OVERTURE	Black	Gyroid	0.5	155	150	305
OVERTURE	Black	Gyroid	1	160	72	232
SUNLU	Black	Lines	0.1	150	228	378
SUNLU	Black	Lines	0.5	115	180	295
SUNLU	Black	Lines	1	205	48	253
SUNLU	Black	Triangles	0.1	105	210	315
SUNLU	Black	Triangles	0.5	120	204	324
SUNLU	Black	Triangles	1	115	84	199
SUNLU	Black	Gyroid	0.1	165	192	357
SUNLU	Black	Gyroid	0.5	155	144	299
SUNLU	Black	Gyroid	1	190	60	250
HATCHBOX	Black	Lines	0.1	160	210	370
HATCHBOX	Black	Lines	0.5	75	150	225
HATCHBOX	Black	Lines	1	165	108	273
HATCHBOX	Black	Triangles	0.1	120	204	324
HATCHBOX	Black	Triangles	0.5	160	210	370
HATCHBOX	Black	Triangles	1	175	96	271
HATCHBOX	Black	Gyroid	0.1	160	180	340
HATCHBOX	Black	Gyroid	0.5	190	138	328
HATCHBOX	Black	Gyroid	1	120	54	174
OVERTURE	Green	Lines	0.1	105	216	321
OVERTURE	Green	Lines	0.5	140	180	320
OVERTURE	Green	Lines	1	205	90	295
OVERTURE	Green	Triangles	0.1	100	180	280
OVERTURE	Green	Triangles	0.5	85	186	271
OVERTURE	Green	Triangles	1	190	60	250
OVERTURE	Green	Gyroid	0.1	165	192	357
OVERTURE	Green	Gyroid	0.5	205	168	373
OVERTURE	Green	Gyroid	1	150	78	228
SUNLU	Green	Lines	0.1	235	210	445
SUNLU	Green	Lines	0.5	160	186	346
SUNLU	Green	Lines	1	120	84	204
SUNLU	Green	Triangles	0.1	195	192	387
SUNLU	Green	Triangles	0.5	75	192	267
SUNLU	Green	Triangles	1	135	90	225
SUNLU	Green	Gyroid	0.1	190	192	382
SUNLU	Green	Gyroid	0.5	135	144	279
SUNLU	Green	Gyroid	1	95	60	155
HATCHBOX	Green	Lines	0.1	155	198	353
HATCHBOX	Green	Lines	0.5	120	162	282
HATCHBOX	Green	Lines	1	165	42	207
HATCHBOX	Green	Triangles	0.1	125	192	317
HATCHBOX	Green	Triangles	0.5	55	216	271
HATCHBOX	Green	Triangles	1	170	84	254
HATCHBOX	Green	Gyroid	0.1	175	204	379
HATCHBOX	Green	Gyroid	0.5	155	150	305
HATCHBOX	Green	Gyroid	1	225	102	327
