# Supplementary material for: Establishing a Framework for Fused Filament Fabrication Process Optimization: A Case Study with PLA Filaments
Source: Polymers (Basel). 2023 Apr 19;15(8):1945. doi: 10.3390/polym15081945 (PMC10141671; doi:10.3390/polym15081945)
Supplement: Supplementary file 1 [file polymers-15-01945-s001.zip › polymers-2303527-supplementary/Spreadsheet S7 Filament DSC Heating and Cooling Curves.xlsx]

## Sheet: Heating - Run #1
OVERTURE White		OVERTURE Black		OVERTURE Green		SUNLU White		SUNLU Black		SUNLU Green		HATCHBOX White		HATCHBOX Black		HATCHBOX Green
Temperature (°C)	Heat Flow (W/g)	Temperature (°C)	Heat Flow (W/g)	Temperature (°C)	Heat Flow (W/g)	Temperature (°C)	Heat Flow (W/g)	Temperature (°C)	Heat Flow (W/g)	Temperature (°C)	Heat Flow (W/g)	Temperature (°C)	Heat Flow (W/g)	Temperature (°C)	Heat Flow (W/g)	Temperature (°C)	Heat Flow (W/g)
24.8182	0.00524831	24.8752	0.0256528	24.8922	0.0398445	24.8898	0.0350633	24.8947	0.039676	24.9041	0.0543787	24.879	0.0275386	24.8907	0.0481122	24.8944	0.0435534
24.8186	0.00502937	24.8753	0.0250729	24.8925	0.039361	24.8898	0.0345891	24.8945	0.039127	24.9035	0.0536707	24.8791	0.0269561	24.8902	0.0473539	24.8944	0.0429739
24.819	0.00478742	24.8754	0.0246598	24.8925	0.0390189	24.8898	0.0341313	24.8943	0.0384989	24.9028	0.0529856	24.8795	0.0265613	24.8906	0.0467674	24.8943	0.0424445
24.8195	0.00444751	24.8748	0.0243232	24.8926	0.0384548	24.8894	0.0336455	24.8939	0.0378606	24.9024	0.0521354	24.8794	0.0259306	24.8907	0.0461278	24.8941	0.0419595
24.82	0.00406564	24.8747	0.0240544	24.8921	0.0379229	24.8886	0.0331147	24.8938	0.0371023	24.9017	0.0511858	24.879	0.025472	24.8906	0.0455967	24.8936	0.0413903
24.8205	0.00368819	24.8748	0.0236828	24.8917	0.037443	24.8888	0.032349	24.8932	0.0365327	24.9019	0.05044	24.8788	0.0251426	24.8903	0.0453028	24.8933	0.0407723
24.8208	0.00331366	24.8747	0.0233319	24.8914	0.0369476	24.8885	0.0317405	24.8934	0.0360473	24.9016	0.0497958	24.8788	0.0246698	24.8893	0.0445276	24.893	0.0401035
24.8209	0.00304053	24.8747	0.0229652	24.891	0.0364111	24.8883	0.0312188	24.8932	0.0353217	24.9013	0.0492744	24.8787	0.0241348	24.8893	0.0438576	24.8931	0.0396212
24.8212	0.00281587	24.8748	0.0227507	24.8907	0.0360225	24.8882	0.0307536	24.8929	0.0349163	24.9012	0.0487606	24.8787	0.0237716	24.889	0.0436355	24.8926	0.0391123
24.8221	0.00269799	24.8746	0.0224367	24.8907	0.0356309	24.8884	0.0303741	24.8924	0.0345062	24.9009	0.0483446	24.8787	0.0234582	24.8889	0.043549	24.8928	0.0386527
24.8226	0.00261659	24.8748	0.02198	24.8908	0.0351663	24.8884	0.0301099	24.8923	0.0339428	24.9015	0.0478816	24.8788	0.0231262	24.8892	0.0430831	24.8923	0.0381346
24.8232	0.00257167	24.8755	0.0215544	24.891	0.0346801	24.8882	0.0297368	24.8925	0.0335006	24.9017	0.0474251	24.8788	0.0228646	24.8893	0.0423117	24.8923	0.0376783
24.8237	0.0025465	24.8761	0.0211319	24.8911	0.0343725	24.8881	0.0294523	24.893	0.0332387	24.9019	0.0470247	24.879	0.022746	24.8889	0.0416106	24.8925	0.0372758
24.8243	0.00252764	24.8765	0.0206992	24.8911	0.0340431	24.8889	0.0291413	24.893	0.0329962	24.902	0.0467565	24.8793	0.0225125	24.8888	0.0409146	24.8924	0.0368865
24.8252	0.00250073	24.8766	0.0202447	24.8912	0.0336801	24.8892	0.0289525	24.8932	0.0326423	24.9021	0.046336	24.8795	0.0221215	24.8894	0.0404258	24.8929	0.0365488
24.8261	0.0024185	24.8773	0.0197965	24.8916	0.0331579	24.8895	0.0287291	24.8934	0.0322569	24.9023	0.0459352	24.8797	0.0218369	24.8899	0.0400882	24.8933	0.0360608
24.8276	0.00232073	24.8778	0.0194842	24.8922	0.0326852	24.8904	0.0282768	24.8935	0.0318378	24.9029	0.0453864	24.8802	0.0215944	24.8901	0.0393939	24.8937	0.0359685
24.8284	0.00222825	24.8783	0.0190674	24.8925	0.0323352	24.8913	0.0280528	24.894	0.0315975	24.903	0.0450982	24.8807	0.0213074	24.8906	0.0389469	24.8941	0.0355277
24.8293	0.00212628	24.879	0.0188332	24.8932	0.0322007	24.8912	0.0277732	24.8947	0.0313004	24.9032	0.0446732	24.8815	0.0209648	24.891	0.0386494	24.895	0.0349926
24.8302	0.00200037	24.8794	0.0186036	24.8938	0.0320404	24.892	0.0276442	24.8954	0.0310495	24.9038	0.0442169	24.8822	0.0205212	24.8917	0.0384673	24.8957	0.0344646
24.8313	0.00189307	24.8802	0.0184508	24.8943	0.031793	24.8929	0.0272456	24.8968	0.0307457	24.9044	0.0438245	24.8832	0.0198917	24.8929	0.0383068	24.8964	0.0342147
24.8329	0.00176279	24.8809	0.0183079	24.8956	0.0313808	24.8933	0.0269057	24.897	0.0303287	24.9054	0.0434259	24.8844	0.0194821	24.8935	0.0382395	24.897	0.0339802
24.8339	0.00165659	24.882	0.0181122	24.8963	0.0312305	24.8939	0.0266455	24.8977	0.0301683	24.9059	0.0431698	24.8851	0.0191504	24.8954	0.0382161	24.8979	0.0336151
24.8354	0.00152093	24.8831	0.0178639	24.8973	0.0309314	24.8953	0.0263015	24.899	0.0302038	24.9068	0.0427073	24.8858	0.0188436	24.8958	0.038048	24.899	0.0335365
24.837	0.00133528	24.8843	0.0176459	24.8988	0.0305807	24.8967	0.0259549	24.9002	0.0300224	24.9079	0.0426115	24.8873	0.0183911	24.8974	0.037733	24.8997	0.0334295
24.8389	0.00120424	24.8856	0.0173517	24.8999	0.0302959	24.8975	0.0256769	24.9015	0.0298774	24.9091	0.0426593	24.8885	0.0180404	24.8983	0.0375088	24.9011	0.0332619
24.8407	0.00106946	24.8872	0.0170192	24.9009	0.0301351	24.8985	0.0251968	24.9031	0.0298185	24.9105	0.0426184	24.8899	0.0176078	24.8996	0.0373873	24.9027	0.0332377
24.8428	0.000904374	24.8888	0.0167053	24.9022	0.0300255	24.9003	0.0247814	24.9045	0.0295507	24.9118	0.0427103	24.8911	0.0173783	24.9012	0.0374079	24.9043	0.0333316
24.8448	0.000710105	24.8897	0.0161661	24.9036	0.029771	24.9021	0.0243882	24.9057	0.0292609	24.9137	0.0428149	24.8929	0.0171213	24.9032	0.0374722	24.9058	0.0334943
24.8468	0.000503768	24.8917	0.0156008	24.9052	0.0296654	24.9035	0.0242025	24.9074	0.028989	24.9159	0.0429484	24.8948	0.0168541	24.9048	0.0375842	24.9074	0.033508
24.8489	0.000337019	24.8934	0.0149776	24.9066	0.0296803	24.9051	0.0240933	24.9091	0.0288321	24.917	0.0430977	24.8964	0.0164279	24.9065	0.0376889	24.909	0.033433
24.8508	0.000129936	24.8956	0.0143838	24.909	0.0297167	24.9067	0.0240128	24.9109	0.0288256	24.9188	0.0432832	24.8982	0.0158925	24.9087	0.0378427	24.9112	0.0334608
24.853	-0.00017463	24.8974	0.0137718	24.9108	0.0296179	24.9081	0.023981	24.9129	0.0287376	24.9213	0.0435333	24.9002	0.0154341	24.9106	0.0380314	24.9136	0.0335669
24.8558	-0.00058181	24.8995	0.0130583	24.9132	0.0296085	24.9105	0.0238496	24.9152	0.0287259	24.9234	0.0437914	24.9029	0.0149809	24.9134	0.0394497	24.9155	0.0336951
24.8586	-0.00105098	24.9017	0.0122462	24.9156	0.0296017	24.913	0.0237631	24.9177	0.0287054	24.9258	0.0450255	24.9047	0.0144701	24.9156	0.0397763	24.9179	0.0338357
24.8612	-0.00161768	24.9044	0.0114732	24.918	0.0295962	24.9156	0.0236321	24.9205	0.0287017	24.9283	0.0456538	24.9071	0.0135964	24.9186	0.0400213	24.9205	0.0339717
24.8647	-0.00220793	24.9066	0.0108	24.9206	0.0295935	24.918	0.0233731	24.9232	0.0287702	24.9311	0.0462102	24.9093	0.0127767	24.9213	0.0403671	24.9231	0.0340808
24.8676	-0.00283159	24.9096	0.0101061	24.9239	0.0296599	24.9208	0.0230983	24.9255	0.0288441	24.934	0.0466471	24.9122	0.0119617	24.9243	0.040714	24.9258	0.0347426
24.8708	-0.0036547	24.9123	0.0095713	24.9265	0.0297753	24.9237	0.0228844	24.9286	0.0288692	24.937	0.0470226	24.915	0.0112561	24.927	0.0410458	24.9288	0.034992
24.8738	-0.0044547	24.9156	0.00906653	24.9297	0.0298823	24.9269	0.0226166	24.9315	0.028877	24.9402	0.0474719	24.9184	0.0105132	24.9305	0.0413579	24.9323	0.0352919
24.8781	-0.00514925	24.9189	0.00849341	24.9333	0.030742	24.9303	0.0223289	24.9351	0.0288795	24.944	0.0481644	24.9216	0.00990366	24.9336	0.0417821	24.9355	0.0355202
24.8815	-0.00587267	24.9223	0.00774317	24.9369	0.0309439	24.9337	0.0221407	24.9383	0.0288594	24.9479	0.0491759	24.9247	0.00905659	24.9375	0.0423766	24.9394	0.0357837
24.8853	-0.00680306	24.9257	0.00681617	24.9409	0.0313476	24.937	0.0219942	24.9414	0.0288606	24.9517	0.0503552	24.9283	0.00815352	24.9413	0.0432238	24.943	0.0360571
24.8896	-0.00762855	24.9293	0.00583077	24.9452	0.0315134	24.9408	0.0219176	24.9458	0.0288826	24.9556	0.0517756	24.9316	0.0072975	24.9455	0.0442678	24.9472	0.0362996
24.8942	-0.00840007	24.9333	0.00447003	24.9495	0.0315486	24.945	0.0217402	24.9495	0.0289147	24.96	0.0535192	24.9359	0.00659253	24.9498	0.045448	24.9514	0.0365784
24.8985	-0.00909202	24.9371	0.00342254	24.9532	0.0316902	24.9492	0.0214581	24.9542	0.0289253	24.965	0.0550747	24.9397	0.00575612	24.9539	0.0466855	24.9557	0.036981
24.9026	-0.0100736	24.941	0.00224299	24.9576	0.0318893	24.9529	0.0211657	24.9591	0.0293032	24.9698	0.0568464	24.9438	0.00472954	24.9584	0.0480081	24.9605	0.0375363
24.9075	-0.0110186	24.9454	0.00109817	24.9623	0.0320805	24.9576	0.0208591	24.9636	0.0295363	24.975	0.0585608	24.9481	0.00357115	24.9638	0.0495004	24.965	0.0381975
24.9123	-0.0121263	24.9498	8.32366e-05	24.9672	0.0322523	24.9626	0.0205669	24.9685	0.0296906	24.9803	0.0600756	24.9527	0.00265424	24.9688	0.0512635	24.9702	0.0390498
24.9176	-0.0128621	24.9547	-0.000954597	24.9723	0.0324718	24.9679	0.0203748	24.9731	0.0298016	24.9859	0.0613947	24.957	0.00177637	24.9742	0.0532858	24.9749	0.0398376
24.9228	-0.0136287	24.9594	-0.00190759	24.9772	0.0327058	24.9727	0.0202292	24.9788	0.0298929	24.9917	0.062862	24.962	0.000593993	24.9796	0.0552283	24.9806	0.0407086
24.9279	-0.0144588	24.9647	-0.00332985	24.9827	0.0330311	24.9779	0.0199663	24.9843	0.0299551	24.9973	0.0643062	24.9676	-0.000465926	24.9855	0.0566671	24.9864	0.0415998
24.934	-0.0156738	24.9701	-0.00451508	24.9883	0.0334241	24.9833	0.0197332	24.9895	0.0300596	25.0035	0.0657608	24.9728	-0.00175501	24.9916	0.0579887	24.9918	0.0424621
24.9392	-0.0170927	24.9755	-0.00572672	24.9939	0.0338635	24.9888	0.0194207	24.9953	0.0301596	25.0095	0.0673689	24.9785	-0.00285499	24.9969	0.059368	24.9979	0.0433862
24.945	-0.0184235	24.9813	-0.00697857	24.9997	0.0342564	24.9944	0.0191078	25.0008	0.030146	25.0161	0.0689408	24.9838	-0.00420359	25.0035	0.060705	25.0043	0.0443649
24.9515	-0.0197938	24.9872	-0.00807974	25.0062	0.0345844	25.0007	0.0187676	25.007	0.030097	25.0225	0.0704863	24.9896	-0.00527953	25.0101	0.0620611	25.0104	0.0451151
24.9576	-0.0208954	24.9931	-0.00917921	25.0122	0.0349157	25.0068	0.0181947	25.0135	0.0301095	25.0298	0.071835	24.9948	-0.00616217	25.0169	0.0632529	25.0172	0.0458699
24.9635	-0.0221739	24.9989	-0.0103467	25.0192	0.035273	25.013	0.0176901	25.0201	0.0301909	25.037	0.0730201	25.001	-0.00762488	25.0237	0.0642084	25.0241	0.0465323
24.9702	-0.023061	25.0052	-0.0116746	25.0258	0.0355375	25.0194	0.0169785	25.0266	0.0302731	25.0442	0.0744109	25.0071	-0.00878412	25.0311	0.0655826	25.031	0.0470514
24.9772	-0.0242026	25.012	-0.0128264	25.0325	0.035818	25.0261	0.0162184	25.0332	0.0303426	25.0516	0.0757345	25.0138	-0.0100964	25.0387	0.0669643	25.0376	0.0476421
24.984	-0.0250632	25.0191	-0.0140761	25.0397	0.0360447	25.0327	0.015384	25.0404	0.0303859	25.0592	0.077255	25.0204	-0.0110788	25.0458	0.0681027	25.045	0.0482589
24.9913	-0.0259426	25.0256	-0.0153268	25.0474	0.0362001	25.0399	0.0147041	25.048	0.0303716	25.0672	0.0788366	25.0271	-0.0123254	25.0532	0.0694822	25.0525	0.0487233
24.9991	-0.0271571	25.0329	-0.0168851	25.0548	0.0363243	25.0471	0.0138912	25.0552	0.0303135	25.075	0.0802239	25.0338	-0.0136025	25.0609	0.0705766	25.0605	0.0491374
25.0068	-0.0284097	25.0399	-0.0181292	25.0625	0.0364455	25.0543	0.012993	25.0625	0.0303073	25.0832	0.0813292	25.0409	-0.0151986	25.0693	0.0715829	25.068	0.0493849
25.0143	-0.0294892	25.0476	-0.0190375	25.0702	0.0365396	25.0616	0.0123269	25.0703	0.0302879	25.0913	0.0826719	25.0482	-0.016784	25.0775	0.0723297	25.0758	0.0495702
25.0222	-0.0309282	25.0552	-0.0205351	25.0783	0.0365954	25.0696	0.011606	25.0786	0.0302301	25.1003	0.0839835	25.0558	-0.0181153	25.0857	0.0729348	25.0838	0.049763
25.03	-0.0324159	25.0624	-0.0221069	25.0863	0.0366322	25.0775	0.0111794	25.0863	0.0301105	25.1089	0.0849229	25.0635	-0.019721	25.0941	0.0733255	25.0922	0.049871
25.0381	-0.0339566	25.0707	-0.0235462	25.0949	0.0366492	25.0853	0.0104319	25.0944	0.0299011	25.1179	0.0860139	25.0712	-0.0212554	25.103	0.0738038	25.1008	0.0499631
25.0465	-0.0353497	25.0786	-0.0249699	25.1036	0.0366457	25.0935	0.009744	25.103	0.0295874	25.127	0.0867155	25.0789	-0.0226026	25.1122	0.074114	25.1095	0.0499385
25.055	-0.0366726	25.087	-0.0266439	25.1123	0.0366286	25.1015	0.00909958	25.1117	0.0291202	25.1362	0.0874511	25.0869	-0.0240442	25.1202	0.0745371	25.1183	0.0498636
25.0637	-0.0379135	25.0951	-0.0282394	25.1209	0.0366235	25.1101	0.00851458	25.1206	0.0283725	25.1452	0.0881049	25.0951	-0.0255876	25.1293	0.074934	25.1273	0.049777
25.0722	-0.0389448	25.1037	-0.0296478	25.13	0.0366143	25.1189	0.00751564	25.1289	0.0274731	25.1552	0.0887368	25.1042	-0.0269471	25.1384	0.075098	25.1359	0.0497239
25.0812	-0.0402902	25.1123	-0.0310097	25.1394	0.0366008	25.1277	0.0066412	25.1381	0.026593	25.164	0.0893041	25.113	-0.0281911	25.1482	0.0754996	25.1453	0.0496628
25.09	-0.0417908	25.1213	-0.0326166	25.1483	0.0365533	25.1371	0.00570897	25.147	0.0257099	25.1741	0.0898192	25.1219	-0.0293732	25.1574	0.0757804	25.1549	0.0495895
25.0992	-0.0433636	25.1303	-0.0338272	25.1579	0.0364333	25.1459	0.00467837	25.1563	0.0249374	25.1837	0.0899096	25.131	-0.0307235	25.1672	0.0760132	25.1638	0.049492
25.1082	-0.0445165	25.1393	-0.035159	25.1673	0.0361699	25.1553	0.00326901	25.1656	0.0238896	25.1935	0.0898378	25.1396	-0.03217	25.177	0.0757741	25.1735	0.0493819
25.1177	-0.0458218	25.1486	-0.0363855	25.1767	0.0357281	25.165	0.00195915	25.1754	0.022795	25.2033	0.0898276	25.1486	-0.0335809	25.1871	0.075347	25.1829	0.0491831
25.1269	-0.04699	25.1584	-0.0376691	25.1865	0.035001	25.1741	0.000758949	25.185	0.0219048	25.2135	0.0898082	25.1572	-0.0350842	25.1972	0.0747733	25.1932	0.0490444
25.137	-0.048063	25.1677	-0.0391598	25.1966	0.033986	25.1836	-0.000558687	25.1944	0.0207888	25.2238	0.0896393	25.167	-0.0365487	25.2074	0.0743677	25.2028	0.0489718
25.1468	-0.0493958	25.1772	-0.0406613	25.206	0.0325336	25.1931	-0.0020537	25.2043	0.0194853	25.2344	0.0892455	25.1761	-0.0380409	25.2181	0.0738793	25.2126	0.0489532
25.1565	-0.0507199	25.1869	-0.0421825	25.2159	0.0309395	25.2029	-0.00346536	25.2144	0.0181649	25.245	0.0890293	25.1857	-0.0395386	25.2286	0.0734094	25.2229	0.0489276
25.1664	-0.0518231	25.1965	-0.0437636	25.2267	0.0292832	25.2126	-0.00485322	25.2248	0.0169044	25.2554	0.0885582	25.1953	-0.0411566	25.2389	0.0719635	25.2332	0.0487683
25.1763	-0.0530969	25.2064	-0.0454972	25.2367	0.0274302	25.2227	-0.00606464	25.2345	0.0157725	25.2665	0.0879611	25.2052	-0.0428507	25.2497	0.0713026	25.2432	0.0482786
25.1872	-0.0542428	25.2164	-0.0469624	25.2469	0.0258905	25.233	-0.00729614	25.2452	0.0145403	25.2774	0.087359	25.2154	-0.0442681	25.2602	0.070772	25.2533	0.0473266
25.1972	-0.0555929	25.2268	-0.0483856	25.2573	0.0246833	25.2425	-0.00847251	25.2553	0.0133907	25.2882	0.0868616	25.2258	-0.0456409	25.2705	0.0703541	25.2642	0.0458939
25.2076	-0.0570155	25.2369	-0.050081	25.2679	0.023271	25.253	-0.00976921	25.2656	0.0123328	25.2992	0.0859598	25.2362	-0.0469414	25.2812	0.0700517	25.2757	0.0436093
25.2184	-0.0583353	25.2471	-0.0517089	25.2784	0.0221195	25.2634	-0.0109356	25.2765	0.0109705	25.3104	0.0849857	25.2466	-0.0481626	25.2921	0.069894	25.2862	0.0406701
25.2292	-0.0595685	25.2578	-0.0531384	25.2892	0.0208292	25.274	-0.0122753	25.287	0.00968202	25.3214	0.0840118	25.2568	-0.0496062	25.3027	0.0696894	25.297	0.0378049
25.2395	-0.0609596	25.2685	-0.0545558	25.3	0.0195545	25.2843	-0.0137242	25.2974	0.00850635	25.3319	0.0831503	25.2676	-0.0511458	25.3134	0.0693155	25.3084	0.0356256
25.2504	-0.0623247	25.2794	-0.0560373	25.3109	0.0183573	25.295	-0.0151475	25.3083	0.00708935	25.343	0.0825945	25.2783	-0.0524402	25.3246	0.0687649	25.3194	0.0341503
25.2617	-0.063752	25.2898	-0.0577154	25.3222	0.0168723	25.3058	-0.016653	25.3191	0.00574683	25.3542	0.0821889	25.2886	-0.0542063	25.3362	0.0679315	25.3308	0.032869
25.2724	-0.0653945	25.3009	-0.059194	25.3328	0.0152887	25.3168	-0.0182612	25.3297	0.00430939	25.3655	0.0816871	25.2998	-0.0558664	25.3473	0.0662289	25.3418	0.0314354
25.2834	-0.066784	25.3119	-0.0606175	25.3439	0.0137918	25.3276	-0.0197739	25.3406	0.00265413	25.3767	0.0807749	25.3107	-0.0574465	25.3587	0.0637119	25.353	0.0301087
25.2948	-0.0681529	25.323	-0.0619319	25.3554	0.0121947	25.3385	-0.0212252	25.3521	0.00104512	25.3881	0.0795124	25.3218	-0.0590277	25.3701	0.0604988	25.3642	0.028756
25.3058	-0.069552	25.3335	-0.0634696	25.3667	0.0106066	25.3495	-0.0225888	25.3635	-0.000449122	25.4	0.0778765	25.3323	-0.0605396	25.3818	0.0571397	25.3754	0.0272319
25.3169	-0.0706586	25.3448	-0.0647958	25.3777	0.00910897	25.3606	-0.0239644	25.3747	-0.00193669	25.4119	0.0760857	25.3435	-0.062086	25.3935	0.0544929	25.3865	0.0257742
25.3287	-0.0720595	25.3562	-0.0662329	25.3895	0.00757188	25.372	-0.02553	25.3859	-0.00337306	25.4238	0.0737169	25.3548	-0.0636371	25.4051	0.0524259	25.3982	0.0243179
25.3405	-0.0732425	25.3674	-0.0677745	25.4012	0.00605083	25.3834	-0.0274215	25.3977	-0.00485604	25.4356	0.0709619	25.366	-0.0650473	25.4171	0.050369	25.4094	0.0226809
25.3519	-0.0744042	25.3789	-0.0689529	25.4125	0.00438097	25.3947	-0.0293611	25.4089	-0.00654534	25.4475	0.0694421	25.3775	-0.0667547	25.4289	0.0485516	25.4213	0.0210202
25.363	-0.0757064	25.3905	-0.0702739	25.4242	0.00263555	25.4064	-0.0310786	25.4203	-0.00818469	25.4592	0.0677981	25.389	-0.0684618	25.4406	0.0467034	25.4325	0.0194202
25.375	-0.077005	25.4021	-0.071573	25.4362	0.00103748	25.4187	-0.0325946	25.4322	-0.00974363	25.471	0.0662293	25.4006	-0.0699373	25.4526	0.0448337	25.4447	0.0175354
25.3867	-0.0782148	25.4141	-0.0730361	25.448	-0.000605396	25.4297	-0.0342498	25.4438	-0.0112007	25.4827	0.0645732	25.412	-0.0714543	25.4646	0.042847	25.4564	0.0155236
25.3983	-0.0795748	25.4257	-0.074461	25.4597	-0.00235813	25.4419	-0.0359573	25.4555	-0.0127275	25.4947	0.0626293	25.4238	-0.0730109	25.4771	0.040661	25.4685	0.013476
25.4101	-0.0811119	25.4383	-0.0760681	25.4713	-0.00396596	25.4538	-0.0377246	25.4669	-0.0144324	25.5073	0.0607292	25.4357	-0.0744466	25.4888	0.0386471	25.4801	0.0116417
25.4222	-0.0823542	25.4502	-0.0774997	25.4832	-0.00553165	25.4653	-0.0392764	25.4791	-0.0161138	25.5192	0.0588231	25.4472	-0.0759062	25.5012	0.0368182	25.4919	0.00998149
25.4342	-0.0837462	25.4616	-0.078908	25.4952	-0.00714073	25.477	-0.0406937	25.4906	-0.0178229	25.5316	0.056991	25.4593	-0.0772333	25.5132	0.0350422	25.5039	0.0081412
25.4467	-0.0850677	25.4738	-0.0805016	25.507	-0.00863706	25.4887	-0.0417959	25.5024	-0.0195141	25.5439	0.0551055	25.4713	-0.0785745	25.5255	0.0332123	25.5157	0.00649287
25.4586	-0.0862835	25.486	-0.0818758	25.5194	-0.0100211	25.5006	-0.0432648	25.5147	-0.0211262	25.5565	0.0532337	25.4837	-0.0798446	25.5374	0.0314331	25.528	0.00487361
25.4715	-0.0874583	25.4981	-0.0831805	25.5311	-0.0116651	25.5124	-0.0446823	25.5266	-0.0227358	25.5688	0.0514366	25.4955	-0.0812044	25.5496	0.0295676	25.5404	0.00337145
25.4838	-0.0887484	25.5107	-0.084682	25.5436	-0.013441	25.5248	-0.0460723	25.539	-0.024273	25.5811	0.0496751	25.5074	-0.0828473	25.562	0.0273539	25.5524	0.00172848
25.496	-0.0898702	25.5228	-0.0861127	25.5557	-0.0153167	25.5366	-0.0476373	25.5508	-0.0258955	25.5933	0.0477425	25.5197	-0.0844065	25.5742	0.0254223	25.5654	-8.33174e-05
25.5086	-0.0911526	25.5352	-0.087239	25.5676	-0.0170305	25.5488	-0.0489504	25.5634	-0.0274962	25.6061	0.0459454	25.532	-0.0858049	25.5871	0.0235786	25.5774	-0.00155876
25.5211	-0.0925613	25.5477	-0.0882824	25.5807	-0.0190738	25.5609	-0.050438	25.5756	-0.0291034	25.6182	0.0442386	25.5446	-0.0871961	25.5997	0.0213579	25.5895	-0.00315187
25.5333	-0.0937975	25.5604	-0.0893335	25.5934	-0.0208332	25.5736	-0.0520133	25.5878	-0.0308086	25.6305	0.0424681	25.5572	-0.0886462	25.6125	0.019177	25.6021	-0.00497022
25.5457	-0.0951315	25.5729	-0.0906264	25.6056	-0.0225398	25.5861	-0.0536005	25.6004	-0.0324136	25.6428	0.0406195	25.5698	-0.090247	25.625	0.0170776	25.6147	-0.00677421
25.5583	-0.0964161	25.5853	-0.0920489	25.6181	-0.0243993	25.5985	-0.0553026	25.6132	-0.0342591	25.6551	0.0386253	25.582	-0.0918922	25.6378	0.0148585	25.6271	-0.00867873
25.5714	-0.0975179	25.598	-0.0937506	25.6305	-0.0262648	25.6109	-0.0572057	25.6256	-0.0360126	25.668	0.0367056	25.5942	-0.0933804	25.6503	0.012891	25.6397	-0.010362
25.5839	-0.0988387	25.6111	-0.0954626	25.6424	-0.0279728	25.6233	-0.0590467	25.6379	-0.0375992	25.6807	0.0349174	25.6073	-0.0949017	25.6629	0.0109772	25.6523	-0.0120046
25.5964	-0.0999117	25.6236	-0.0971765	25.6556	-0.0297095	25.6359	-0.0609646	25.6504	-0.0393016	25.6929	0.0330872	25.6198	-0.0959994	25.6755	0.00922139	25.6647	-0.0135687
25.6096	-0.100896	25.6361	-0.0988118	25.6681	-0.0311732	25.6484	-0.0625577	25.6629	-0.0408923	25.7053	0.0310978	25.6323	-0.097321	25.6885	0.00754537	25.6775	-0.0151972
25.6223	-0.102138	25.6488	-0.100237	25.6809	-0.032729	25.6609	-0.0641908	25.6754	-0.042356	25.7181	0.0291777	25.6448	-0.0985985	25.7005	0.00574871	25.69	-0.0169543
25.6353	-0.103162	25.6617	-0.10159	25.6938	-0.0342024	25.6734	-0.0656259	25.6881	-0.0437179	25.7313	0.0271414	25.6577	-0.0999854	25.7137	0.00366326	25.703	-0.0187322
25.6478	-0.104272	25.6747	-0.102848	25.7066	-0.0358545	25.6859	-0.0670656	25.7012	-0.045259	25.7441	0.0253136	25.6704	-0.101527	25.7268	0.00180375	25.7158	-0.0202965
25.661	-0.105699	25.6877	-0.103744	25.719	-0.0373534	25.6982	-0.0684485	25.7143	-0.0467527	25.7572	0.0237091	25.6833	-0.103007	25.7401	0.000168644	25.7282	-0.0218526
25.674	-0.106775	25.7008	-0.104513	25.7321	-0.0386638	25.7115	-0.0695826	25.7271	-0.0480907	25.7701	0.0220038	25.6963	-0.104538	25.7534	-0.0016395	25.7416	-0.0236582
25.6867	-0.108335	25.714	-0.105418	25.7457	-0.0400717	25.7244	-0.0707034	25.7397	-0.0495186	25.784	0.0202101	25.7096	-0.105793	25.7664	-0.00323608	25.7543	-0.0253449
25.7002	-0.109735	25.7278	-0.106367	25.7587	-0.041421	25.7374	-0.0718574	25.7532	-0.0509432	25.7973	0.0184581	25.7227	-0.107407	25.7798	-0.0052918	25.7676	-0.0270701
25.7134	-0.11123	25.7413	-0.107393	25.7711	-0.0428207	25.7505	-0.0731274	25.7662	-0.0525102	25.81	0.0166762	25.7357	-0.108875	25.7929	-0.00700872	25.781	-0.0287408
25.7266	-0.112308	25.7545	-0.10881	25.7844	-0.0445041	25.7636	-0.0744653	25.7791	-0.0538807	25.8236	0.0151363	25.749	-0.110012	25.8063	-0.00877282	25.7939	-0.03046
25.7403	-0.113488	25.7677	-0.110194	25.7977	-0.0459643	25.7766	-0.0758649	25.7922	-0.0553675	25.8365	0.0135528	25.7624	-0.110886	25.8194	-0.0105168	25.8075	-0.0322399
25.7535	-0.114609	25.7811	-0.111507	25.8107	-0.0474403	25.7901	-0.0771557	25.805	-0.0568037	25.8492	0.0120975	25.7755	-0.112017	25.8326	-0.0122166	25.8207	-0.0339388
25.7674	-0.115574	25.7946	-0.113043	25.8242	-0.0489109	25.8036	-0.0784593	25.818	-0.0581802	25.8626	0.0105301	25.7887	-0.112986	25.8457	-0.0140378	25.8337	-0.0355142
25.7807	-0.116496	25.8079	-0.114383	25.8376	-0.0503297	25.8169	-0.0799916	25.8315	-0.0594313	25.8757	0.00887601	25.8021	-0.113855	25.8591	-0.0158119	25.8466	-0.0370492
25.7943	-0.117597	25.8214	-0.115726	25.8503	-0.0518515	25.8298	-0.0815514	25.8453	-0.0608118	25.8889	0.00721562	25.8157	-0.115066	25.8725	-0.0172529	25.8599	-0.0387305
25.8078	-0.118773	25.8348	-0.117297	25.864	-0.0534628	25.8434	-0.082896	25.8582	-0.0624603	25.9024	0.00567815	25.8292	-0.116361	25.8858	-0.0186393	25.8734	-0.0403431
25.8212	-0.119818	25.8486	-0.118764	25.8772	-0.0548435	25.857	-0.0841141	25.8715	-0.0637691	25.9159	0.00416276	25.8428	-0.117674	25.8995	-0.0202641	25.887	-0.0418432
25.8346	-0.120975	25.8621	-0.120046	25.8906	-0.0563031	25.8704	-0.0855532	25.8846	-0.0650916	25.9295	0.00283847	25.8565	-0.118971	25.9129	-0.0215581	25.9	-0.0433178
25.8479	-0.12195	25.8756	-0.121163	25.9044	-0.0577099	25.8835	-0.0867819	25.8982	-0.0663959	25.9429	0.00137766	25.8702	-0.12005	25.9265	-0.0231435	25.9142	-0.0444861
25.8614	-0.123292	25.8898	-0.122146	25.9179	-0.0590314	25.897	-0.0879872	25.9117	-0.0676582	25.956	-0.000324465	25.8838	-0.121464	25.9406	-0.0244456	25.9281	-0.0457836
25.8751	-0.124606	25.9033	-0.123583	25.9315	-0.0604741	25.9103	-0.089221	25.9254	-0.0691002	25.9695	-0.0016688	25.8979	-0.12312	25.9542	-0.0258957	25.9407	-0.0470119
25.8889	-0.12563	25.9168	-0.12472	25.9453	-0.0620673	25.9237	-0.0907064	25.9393	-0.070474	25.9832	-0.00309507	25.9119	-0.124216	25.968	-0.0276022	25.9544	-0.0481542
25.903	-0.126669	25.9312	-0.126118	25.9589	-0.06346	25.9374	-0.0918101	25.9523	-0.0718776	25.9965	-0.00449065	25.925	-0.125441	25.9821	-0.0291896	25.9681	-0.049225
25.9171	-0.127773	25.9452	-0.12726	25.9727	-0.0647512	25.9508	-0.0931162	25.9664	-0.0733725	26.0105	-0.00601524	25.9394	-0.126688	25.9959	-0.0310002	25.9819	-0.0506846
25.9312	-0.128792	25.9594	-0.128145	25.9865	-0.066151	25.9642	-0.0945337	25.98	-0.0747897	26.0243	-0.00754868	25.953	-0.127936	26.0098	-0.0328604	25.996	-0.0519804
25.945	-0.129768	25.9735	-0.128909	26.0004	-0.0675226	25.9782	-0.0959835	25.9942	-0.0757025	26.038	-0.0092291	25.9668	-0.129427	26.0238	-0.0346367	26.0097	-0.0533044
25.9595	-0.130892	25.9873	-0.129859	26.014	-0.0690053	25.9925	-0.0972827	26.0077	-0.0768964	26.0515	-0.010799	25.9806	-0.131003	26.0374	-0.0361966	26.0236	-0.0548764
25.9735	-0.132075	26.0011	-0.130714	26.0277	-0.0704095	26.0063	-0.0983927	26.0219	-0.078283	26.0654	-0.012422	25.9946	-0.13228	26.0512	-0.0378381	26.0371	-0.0562113
25.9875	-0.133201	26.0157	-0.131799	26.0416	-0.071698	26.0199	-0.0995781	26.0354	-0.0796577	26.0792	-0.0139401	26.0086	-0.133734	26.0652	-0.0394746	26.0514	-0.0574364
26.0022	-0.134106	26.0296	-0.132962	26.0553	-0.0728207	26.0338	-0.100868	26.049	-0.0807616	26.0932	-0.0152999	26.0223	-0.134794	26.0787	-0.0409732	26.0654	-0.0588653
26.0162	-0.135245	26.0438	-0.133845	26.0691	-0.073954	26.048	-0.102081	26.063	-0.0818066	26.107	-0.0169888	26.0367	-0.135747	26.093	-0.0422903	26.0791	-0.0602971
26.0303	-0.136121	26.0584	-0.134847	26.0833	-0.0751354	26.0621	-0.103111	26.077	-0.0830323	26.1212	-0.0184555	26.05	-0.136579	26.1072	-0.0434702	26.0935	-0.0615939
26.044	-0.137259	26.0725	-0.136221	26.0973	-0.0761879	26.0761	-0.104184	26.0909	-0.0842041	26.1353	-0.0197104	26.0644	-0.137403	26.1212	-0.0448909	26.1069	-0.0628219
26.0585	-0.138331	26.0872	-0.137385	26.1109	-0.0772544	26.0901	-0.105097	26.105	-0.0854818	26.1493	-0.0210356	26.0783	-0.138218	26.1354	-0.0460179	26.1209	-0.0640077
26.0728	-0.139049	26.1016	-0.138595	26.125	-0.078217	26.104	-0.106202	26.1186	-0.086758	26.1634	-0.0223427	26.0929	-0.138859	26.1497	-0.0474992	26.1351	-0.0654408
26.0872	-0.139906	26.1158	-0.139776	26.1396	-0.0794167	26.118	-0.107154	26.1332	-0.0878443	26.1774	-0.0236394	26.1071	-0.139482	26.1636	-0.0488477	26.1489	-0.0669334
26.1013	-0.140477	26.1303	-0.140783	26.1532	-0.0803785	26.1321	-0.10819	26.1475	-0.0889094	26.1915	-0.0247824	26.1215	-0.140354	26.1786	-0.0501899	26.1627	-0.068372
26.1156	-0.141366	26.1445	-0.141471	26.1676	-0.0815666	26.1461	-0.109262	26.1619	-0.0900497	26.2063	-0.0259188	26.1356	-0.141695	26.1928	-0.0515037	26.1772	-0.0694519
26.1303	-0.142281	26.1589	-0.142056	26.1815	-0.0826537	26.1602	-0.110454	26.1762	-0.0910797	26.2202	-0.0271497	26.1504	-0.142698	26.2069	-0.0528363	26.1913	-0.0707835
26.1448	-0.143309	26.1731	-0.142675	26.1962	-0.0837861	26.1747	-0.111401	26.1904	-0.0921701	26.2344	-0.0285372	26.1649	-0.144057	26.2208	-0.0543588	26.2053	-0.0718186
26.159	-0.14426	26.1874	-0.143475	26.2105	-0.0852037	26.1889	-0.112459	26.2041	-0.0931817	26.2478	-0.0300575	26.1795	-0.14542	26.2354	-0.0558296	26.2198	-0.0729737
26.1737	-0.145307	26.2019	-0.144141	26.225	-0.0865005	26.2037	-0.113609	26.2181	-0.094385	26.2625	-0.0315939	26.1941	-0.146793	26.2502	-0.0572642	26.234	-0.0743615
26.1886	-0.146177	26.2164	-0.144886	26.2392	-0.0878694	26.2179	-0.114721	26.2326	-0.0955773	26.2771	-0.0329776	26.209	-0.147746	26.2645	-0.0586247	26.2485	-0.0755536
26.2026	-0.147375	26.2309	-0.145513	26.2535	-0.0889711	26.232	-0.115773	26.2472	-0.0969086	26.2913	-0.0344869	26.2233	-0.148544	26.279	-0.0600921	26.2631	-0.0764563
26.2177	-0.14862	26.2459	-0.146451	26.2679	-0.0903178	26.2464	-0.116847	26.2612	-0.0981128	26.3049	-0.0360278	26.2371	-0.149521	26.2937	-0.0616891	26.278	-0.0773222
26.2322	-0.1497	26.261	-0.147629	26.2825	-0.0914343	26.2606	-0.117792	26.2761	-0.0994586	26.3193	-0.0372952	26.2519	-0.150383	26.3084	-0.0631902	26.2924	-0.0784312
26.2472	-0.150625	26.276	-0.148815	26.2967	-0.092815	26.2752	-0.118672	26.2904	-0.100537	26.3332	-0.0389048	26.2663	-0.151067	26.3231	-0.0646544	26.307	-0.0795972
26.2614	-0.151571	26.2909	-0.150154	26.3113	-0.093965	26.2895	-0.119656	26.3049	-0.101665	26.3477	-0.0400666	26.2815	-0.151865	26.3375	-0.0659956	26.3211	-0.0809605
26.2761	-0.152414	26.3054	-0.151424	26.3257	-0.0950366	26.3036	-0.120725	26.3193	-0.102921	26.362	-0.0411601	26.2959	-0.152735	26.3518	-0.0672673	26.3358	-0.0820195
26.2905	-0.153149	26.32	-0.152908	26.34	-0.0959934	26.3185	-0.121874	26.3339	-0.104021	26.3764	-0.0422354	26.3101	-0.153466	26.3665	-0.0685437	26.3507	-0.0834023
26.3053	-0.153749	26.335	-0.153645	26.3552	-0.0969129	26.3327	-0.122915	26.3484	-0.105019	26.3909	-0.0433166	26.325	-0.154374	26.3805	-0.0700115	26.365	-0.0845509
26.3199	-0.154309	26.3501	-0.154718	26.3698	-0.0979146	26.3476	-0.124045	26.3634	-0.106	26.4055	-0.0442851	26.3401	-0.155271	26.395	-0.0712559	26.3797	-0.0859211
26.3348	-0.15494	26.3646	-0.155451	26.3844	-0.0992162	26.3622	-0.125176	26.3777	-0.106836	26.4206	-0.0453699	26.3548	-0.156187	26.41	-0.0722422	26.3946	-0.0872911
26.3494	-0.155657	26.3798	-0.155758	26.3989	-0.100291	26.377	-0.12622	26.3924	-0.10782	26.4357	-0.0467561	26.3693	-0.156979	26.4244	-0.0730729	26.4086	-0.0884349
26.3643	-0.15631	26.3948	-0.156292	26.4133	-0.101352	26.3912	-0.127264	26.4071	-0.108716	26.4499	-0.0481711	26.384	-0.157521	26.4392	-0.0740655	26.4232	-0.0896871
26.3791	-0.157056	26.41	-0.156621	26.428	-0.102369	26.4062	-0.128296	26.4217	-0.109538	26.4643	-0.0493887	26.3995	-0.158176	26.4539	-0.0750423	26.4379	-0.0907651
26.3941	-0.157752	26.4249	-0.157036	26.4428	-0.103069	26.4214	-0.129178	26.436	-0.110457	26.4792	-0.0507341	26.4145	-0.158694	26.4692	-0.0759146	26.452	-0.091824
26.4091	-0.158546	26.4398	-0.157817	26.4578	-0.104117	26.4357	-0.129772	26.4508	-0.111394	26.4938	-0.0521949	26.4295	-0.159557	26.4838	-0.0768948	26.4667	-0.0929666
26.4245	-0.159308	26.4548	-0.15889	26.4722	-0.104878	26.451	-0.130604	26.4656	-0.112201	26.5085	-0.0534951	26.4447	-0.160478	26.4989	-0.0780714	26.4812	-0.0937778
26.4392	-0.160232	26.4696	-0.159783	26.4875	-0.105808	26.4655	-0.13133	26.48	-0.113225	26.5226	-0.0548478	26.4599	-0.161401	26.5137	-0.0792317	26.4958	-0.0948624
26.4545	-0.161177	26.4849	-0.160729	26.5018	-0.106611	26.4801	-0.132202	26.4951	-0.114393	26.5373	-0.0560653	26.4751	-0.162235	26.5285	-0.0803079	26.5108	-0.0958406
26.4692	-0.161882	26.4995	-0.161774	26.5164	-0.107349	26.4954	-0.133064	26.5098	-0.115235	26.5522	-0.0571561	26.4899	-0.163055	26.5435	-0.0817595	26.5256	-0.096699
26.4845	-0.162688	26.5145	-0.162908	26.5312	-0.108155	26.5098	-0.13387	26.5246	-0.116235	26.5672	-0.058226	26.5046	-0.163866	26.5588	-0.0832752	26.5403	-0.0977528
26.4998	-0.163576	26.5298	-0.163789	26.5461	-0.109129	26.5247	-0.134893	26.5393	-0.117253	26.5821	-0.0590617	26.5196	-0.164987	26.5733	-0.0845519	26.5554	-0.098879
26.5148	-0.164297	26.5447	-0.164671	26.5607	-0.110002	26.5398	-0.135717	26.554	-0.118293	26.5968	-0.0602196	26.5346	-0.166108	26.588	-0.0859729	26.5701	-0.0999306
26.5297	-0.164974	26.5604	-0.165515	26.5759	-0.11115	26.5546	-0.136585	26.5693	-0.11922	26.6122	-0.0611524	26.5495	-0.166756	26.603	-0.0872254	26.5849	-0.100861
26.5449	-0.16579	26.5759	-0.166034	26.5906	-0.112374	26.5696	-0.137529	26.5839	-0.120108	26.6269	-0.0619533	26.5639	-0.167574	26.6179	-0.0884466	26.6	-0.101688
26.5602	-0.166539	26.5912	-0.166571	26.6056	-0.113405	26.5846	-0.138433	26.5987	-0.121002	26.6417	-0.0630502	26.5794	-0.16822	26.6328	-0.089584	26.6149	-0.10288
26.5752	-0.167083	26.6064	-0.166993	26.6205	-0.114483	26.5998	-0.139181	26.6132	-0.121875	26.6567	-0.0639449	26.5942	-0.168869	26.6481	-0.0908211	26.63	-0.103911
26.5899	-0.167655	26.6217	-0.16738	26.636	-0.115532	26.6146	-0.140022	26.6286	-0.122561	26.6713	-0.0651781	26.6097	-0.169496	26.6631	-0.0916775	26.6452	-0.104735
26.6055	-0.168123	26.6369	-0.167951	26.6512	-0.116596	26.6295	-0.140594	26.6434	-0.123442	26.6862	-0.0665167	26.6253	-0.170075	26.6784	-0.0924787	26.6603	-0.105698
26.6208	-0.168734	26.6524	-0.168507	26.666	-0.117622	26.6446	-0.141552	26.6584	-0.124475	26.7011	-0.0676875	26.6407	-0.170609	26.6934	-0.0933558	26.6757	-0.10669
26.6359	-0.169204	26.6677	-0.169062	26.6811	-0.11849	26.6594	-0.142522	26.6738	-0.125295	26.7162	-0.069029	26.6562	-0.170974	26.7084	-0.0941451	26.6907	-0.107625
26.6507	-0.169664	26.683	-0.169706	26.6962	-0.119257	26.6743	-0.143311	26.6888	-0.125948	26.7308	-0.0704304	26.6714	-0.17161	26.7235	-0.095063	26.7054	-0.108637
26.666	-0.170037	26.6983	-0.170351	26.7111	-0.120146	26.6896	-0.143896	26.7043	-0.12685	26.7458	-0.0715121	26.6869	-0.172191	26.7386	-0.0958365	26.7204	-0.109583
26.6821	-0.170435	26.7135	-0.17059	26.7262	-0.120781	26.7047	-0.144622	26.7191	-0.127885	26.7605	-0.0723406	26.7014	-0.17292	26.7536	-0.0967219	26.7349	-0.110414
26.6972	-0.170663	26.7296	-0.171211	26.7415	-0.121541	26.7201	-0.145363	26.7341	-0.128684	26.7756	-0.0731976	26.717	-0.173677	26.7691	-0.0977462	26.7505	-0.111206
26.7127	-0.171345	26.7453	-0.171559	26.7565	-0.122429	26.7351	-0.146052	26.7491	-0.129595	26.7905	-0.0740619	26.732	-0.17436	26.7845	-0.0989753	26.7658	-0.111965
26.7279	-0.172225	26.7607	-0.172069	26.7715	-0.123352	26.7502	-0.146764	26.7641	-0.130295	26.8059	-0.0748432	26.7476	-0.174926	26.7998	-0.100202	26.7808	-0.112639
26.7433	-0.173029	26.7757	-0.172844	26.7863	-0.124119	26.7656	-0.147478	26.7789	-0.131052	26.8208	-0.0756219	26.763	-0.175788	26.8149	-0.101409	26.7961	-0.113577
26.7584	-0.173752	26.7911	-0.173562	26.8017	-0.124606	26.7805	-0.148355	26.7943	-0.131863	26.8359	-0.0764243	26.7787	-0.176637	26.8301	-0.102558	26.8114	-0.114461
26.7739	-0.174335	26.8062	-0.173989	26.8168	-0.125453	26.7958	-0.148874	26.8095	-0.132748	26.851	-0.0772718	26.7941	-0.177273	26.8455	-0.103466	26.8269	-0.115175
26.7894	-0.175266	26.822	-0.174311	26.8326	-0.126006	26.8109	-0.14961	26.8246	-0.133616	26.8658	-0.0780825	26.8091	-0.177863	26.8608	-0.104509	26.842	-0.116082
26.8047	-0.176129	26.8369	-0.175047	26.8479	-0.126589	26.8261	-0.150318	26.8402	-0.134355	26.8809	-0.0790486	26.8247	-0.178614	26.8761	-0.105546	26.8573	-0.117088
26.8199	-0.17691	26.8528	-0.175429	26.8631	-0.127347	26.8408	-0.150992	26.8551	-0.135197	26.8963	-0.0800195	26.8398	-0.179305	26.8913	-0.106561	26.8724	-0.118092
26.8354	-0.177571	26.8681	-0.176359	26.8781	-0.128128	26.8563	-0.151684	26.8704	-0.135785	26.9115	-0.0811638	26.8555	-0.179752	26.9064	-0.107369	26.8871	-0.119151
26.8508	-0.178259	26.8833	-0.176603	26.8937	-0.129008	26.8712	-0.152512	26.8858	-0.136579	26.9271	-0.0819671	26.8713	-0.180253	26.9222	-0.108321	26.9023	-0.119858
26.8662	-0.17852	26.899	-0.177136	26.909	-0.129802	26.887	-0.153145	26.9012	-0.137301	26.9421	-0.0829663	26.8867	-0.180657	26.9371	-0.109039	26.9175	-0.120653
26.8816	-0.178948	26.9146	-0.177695	26.9239	-0.130651	26.9026	-0.153467	26.9163	-0.138006	26.9577	-0.0837775	26.9022	-0.181185	26.9526	-0.109877	26.933	-0.121399
26.8972	-0.179602	26.9305	-0.178098	26.9395	-0.131642	26.9181	-0.15404	26.9315	-0.138471	26.9728	-0.0846366	26.917	-0.18185	26.9679	-0.110806	26.9486	-0.121958
26.9127	-0.180016	26.9459	-0.178593	26.9548	-0.132437	26.9336	-0.154598	26.9469	-0.138977	26.9881	-0.0858504	26.9329	-0.182268	26.9835	-0.111468	26.9643	-0.122399
26.9283	-0.180422	26.9615	-0.179308	26.9699	-0.133178	26.9487	-0.155306	26.962	-0.139497	27.0031	-0.0869033	26.9486	-0.182748	26.9988	-0.112595	26.9794	-0.123081
26.9438	-0.180961	26.9773	-0.179673	26.9854	-0.133964	26.964	-0.155964	26.9777	-0.140148	27.0183	-0.0880061	26.9641	-0.18341	27.0145	-0.11335	26.9952	-0.123876
26.9597	-0.181522	26.993	-0.18049	27.001	-0.134345	26.9799	-0.156723	26.9926	-0.14083	27.0332	-0.0890494	26.9795	-0.183713	27.0303	-0.114122	27.0102	-0.124571
26.9754	-0.182098	27.0088	-0.181099	27.0163	-0.134864	26.9953	-0.157357	27.0085	-0.141412	27.0486	-0.0899174	26.9953	-0.18408	27.0455	-0.114861	27.0257	-0.125454
26.9908	-0.182601	27.0246	-0.181497	27.0316	-0.135288	27.0105	-0.158103	27.0236	-0.142289	27.0637	-0.0909944	27.011	-0.184723	27.0611	-0.115376	27.041	-0.12603
27.0063	-0.183036	27.0406	-0.182242	27.0467	-0.135785	27.0265	-0.158778	27.0391	-0.142943	27.0792	-0.0919089	27.0269	-0.185322	27.0766	-0.116176	27.0562	-0.126796
27.0218	-0.183572	27.0562	-0.182612	27.0623	-0.13657	27.0418	-0.159283	27.0544	-0.143802	27.0949	-0.0927054	27.0429	-0.185991	27.0915	-0.117041	27.0717	-0.127569
27.0379	-0.184	27.0718	-0.183172	27.0779	-0.137122	27.0572	-0.159957	27.0697	-0.144646	27.11	-0.0932335	27.0585	-0.186308	27.1073	-0.117677	27.0873	-0.128539
27.0531	-0.184536	27.0877	-0.183629	27.0932	-0.137885	27.073	-0.160504	27.0856	-0.145445	27.125	-0.0939832	27.074	-0.186861	27.1226	-0.118156	27.1026	-0.129425
27.0686	-0.184716	27.1037	-0.183919	27.1094	-0.138427	27.0883	-0.161079	27.101	-0.146316	27.1405	-0.0944333	27.0891	-0.187228	27.1381	-0.118674	27.118	-0.130264
27.0843	-0.185007	27.1188	-0.184505	27.1248	-0.139244	27.1034	-0.161556	27.1163	-0.146948	27.1557	-0.0949375	27.1046	-0.187579	27.1541	-0.119162	27.1331	-0.13105
27.1002	-0.185397	27.1344	-0.184931	27.1401	-0.14009	27.119	-0.162116	27.1318	-0.147472	27.1713	-0.0954761	27.1198	-0.187779	27.1696	-0.119972	27.1488	-0.131864
27.1158	-0.185866	27.1505	-0.185048	27.1557	-0.140908	27.1348	-0.162537	27.1473	-0.147973	27.1866	-0.0960704	27.1355	-0.187964	27.1854	-0.120845	27.1641	-0.132741
27.1313	-0.186275	27.1659	-0.185768	27.1716	-0.141564	27.1505	-0.163119	27.1626	-0.148613	27.2021	-0.0966361	27.1513	-0.188501	27.2011	-0.121418	27.1797	-0.133235
27.1475	-0.186683	27.1818	-0.186594	27.1873	-0.142411	27.1661	-0.163579	27.1785	-0.149244	27.2175	-0.0972919	27.167	-0.189034	27.2166	-0.122005	27.1954	-0.133832
27.1633	-0.187283	27.1975	-0.186868	27.2025	-0.143245	27.1818	-0.163916	27.1941	-0.149687	27.2334	-0.0980904	27.183	-0.189475	27.2324	-0.122872	27.2108	-0.13435
27.1792	-0.187756	27.2134	-0.187328	27.2178	-0.14396	27.1974	-0.164469	27.2097	-0.150176	27.249	-0.0989367	27.199	-0.190089	27.248	-0.123849	27.2265	-0.134706
27.1947	-0.188132	27.2294	-0.187529	27.2333	-0.144595	27.2129	-0.164746	27.225	-0.150621	27.2643	-0.0998836	27.215	-0.190628	27.2637	-0.124908	27.242	-0.135166
27.2108	-0.188661	27.2455	-0.187885	27.249	-0.145145	27.2289	-0.165233	27.2402	-0.151162	27.2801	-0.100643	27.2307	-0.191161	27.2788	-0.125617	27.2576	-0.135757
27.2266	-0.189393	27.2614	-0.188157	27.2642	-0.14555	27.2444	-0.165794	27.2563	-0.151662	27.2954	-0.10156	27.2472	-0.191757	27.2948	-0.126225	27.2731	-0.136184
27.2422	-0.189649	27.2772	-0.188429	27.28	-0.145816	27.26	-0.166239	27.2717	-0.152199	27.3106	-0.102514	27.2625	-0.192279	27.3104	-0.126967	27.289	-0.136844
27.258	-0.190146	27.2935	-0.188684	27.2955	-0.146202	27.2755	-0.166788	27.2875	-0.152455	27.3265	-0.103385	27.2782	-0.192937	27.3263	-0.127709	27.3047	-0.137376
27.2736	-0.190573	27.3088	-0.188935	27.3112	-0.146574	27.2912	-0.167148	27.3029	-0.152961	27.3419	-0.10446	27.2938	-0.193142	27.3417	-0.128487	27.3204	-0.137822
27.2896	-0.190865	27.3244	-0.18917	27.3266	-0.147009	27.3068	-0.167679	27.3188	-0.153125	27.3572	-0.105278	27.3093	-0.193405	27.3574	-0.129313	27.3363	-0.138336
27.3052	-0.191335	27.3404	-0.189605	27.3428	-0.147158	27.3224	-0.168302	27.3343	-0.153604	27.3729	-0.105931	27.3257	-0.193648	27.3729	-0.129731	27.3515	-0.1389
27.3211	-0.191845	27.3562	-0.190027	27.3588	-0.147365	27.3383	-0.168959	27.3502	-0.154195	27.3886	-0.106676	27.3418	-0.194099	27.3883	-0.130077	27.3671	-0.139504
27.3367	-0.192455	27.3723	-0.190477	27.3741	-0.147877	27.3536	-0.16972	27.366	-0.154718	27.4042	-0.107315	27.3574	-0.194443	27.4041	-0.130441	27.383	-0.140094
27.3525	-0.192992	27.3884	-0.190902	27.3901	-0.148288	27.3695	-0.170349	27.3815	-0.155424	27.4195	-0.107931	27.3733	-0.194697	27.4201	-0.131033	27.3986	-0.140757
27.3681	-0.193194	27.4041	-0.191271	27.4057	-0.148734	27.3851	-0.171058	27.3973	-0.15615	27.4352	-0.108594	27.3891	-0.194903	27.4354	-0.131834	27.4141	-0.141238
27.384	-0.193349	27.4206	-0.191533	27.4211	-0.149288	27.4009	-0.171602	27.4126	-0.156906	27.4508	-0.108966	27.4053	-0.195158	27.4514	-0.132262	27.43	-0.141623
27.4001	-0.193763	27.4365	-0.191835	27.437	-0.149969	27.4167	-0.172039	27.4281	-0.157618	27.4665	-0.109455	27.4212	-0.195504	27.4672	-0.132717	27.4455	-0.142245
27.4162	-0.194094	27.4524	-0.192025	27.4526	-0.150738	27.4322	-0.172401	27.444	-0.158198	27.4822	-0.10986	27.4369	-0.195812	27.4831	-0.133507	27.4617	-0.14274
27.4318	-0.194652	27.4682	-0.192008	27.468	-0.151297	27.4483	-0.172639	27.4594	-0.158689	27.4979	-0.11029	27.453	-0.19631	27.4997	-0.134415	27.4775	-0.143431
27.4479	-0.194894	27.484	-0.19201	27.4848	-0.152082	27.4644	-0.172929	27.4755	-0.159307	27.5128	-0.110943	27.4686	-0.196826	27.5156	-0.135172	27.493	-0.143909
27.464	-0.195158	27.5	-0.192114	27.5008	-0.152678	27.4801	-0.173042	27.4909	-0.159587	27.5289	-0.111437	27.4841	-0.197186	27.5312	-0.135886	27.5087	-0.144434
27.4801	-0.195662	27.5164	-0.192296	27.5162	-0.153359	27.4957	-0.17315	27.507	-0.159722	27.5445	-0.112133	27.5001	-0.197734	27.5469	-0.136317	27.5246	-0.144986
27.496	-0.195958	27.5326	-0.192401	27.5317	-0.154021	27.5119	-0.173467	27.523	-0.160225	27.5603	-0.112651	27.5163	-0.198257	27.5628	-0.136862	27.5401	-0.145578
27.5117	-0.196084	27.5485	-0.192556	27.5483	-0.154522	27.5274	-0.173743	27.5386	-0.160802	27.5761	-0.113329	27.5323	-0.198809	27.5786	-0.1374	27.5564	-0.146101
27.5277	-0.196258	27.5646	-0.192848	27.564	-0.154774	27.5432	-0.17404	27.555	-0.161331	27.5914	-0.113916	27.5486	-0.199429	27.5941	-0.137523	27.5721	-0.146733
27.5437	-0.196373	27.5804	-0.193216	27.5799	-0.154973	27.5591	-0.174596	27.5703	-0.161543	27.6072	-0.11463	27.5644	-0.199565	27.6099	-0.137922	27.5877	-0.147318
27.5593	-0.196304	27.597	-0.193555	27.5956	-0.155189	27.575	-0.17507	27.5863	-0.16206	27.6232	-0.11532	27.5811	-0.1999	27.6254	-0.138258	27.603	-0.147654
27.5754	-0.196281	27.6132	-0.194066	27.6115	-0.155382	27.5909	-0.175657	27.602	-0.162734	27.6393	-0.115842	27.5972	-0.200146	27.6417	-0.138713	27.6192	-0.148174
27.5917	-0.196292	27.6293	-0.194691	27.6268	-0.155735	27.6068	-0.176116	27.618	-0.163241	27.6551	-0.116374	27.6134	-0.200198	27.6572	-0.139039	27.6351	-0.148548
27.608	-0.196455	27.645	-0.195291	27.6424	-0.156051	27.622	-0.176554	27.6334	-0.163598	27.6713	-0.116846	27.6291	-0.200355	27.6726	-0.139589	27.6508	-0.149034
27.6237	-0.19667	27.6614	-0.195961	27.6586	-0.156284	27.6383	-0.177118	27.6494	-0.163914	27.6865	-0.117282	27.6448	-0.200698	27.6888	-0.140111	27.6659	-0.149498
27.64	-0.196925	27.6778	-0.196519	27.6746	-0.156532	27.6539	-0.177382	27.6654	-0.164341	27.702	-0.117729	27.6609	-0.200857	27.7047	-0.140645	27.6822	-0.149856
27.6565	-0.197186	27.6934	-0.197064	27.6904	-0.157135	27.6702	-0.177698	27.6814	-0.164642	27.7179	-0.118012	27.6769	-0.201063	27.7207	-0.141305	27.698	-0.15023
27.6726	-0.197544	27.7092	-0.197326	27.7067	-0.157527	27.6863	-0.177974	27.6969	-0.164997	27.7334	-0.118329	27.6928	-0.201301	27.7369	-0.14201	27.7143	-0.150596
27.6884	-0.198033	27.7256	-0.197636	27.7226	-0.158037	27.7021	-0.178333	27.7129	-0.165574	27.749	-0.118856	27.7093	-0.201563	27.7531	-0.142652	27.7299	-0.151054
27.7042	-0.198558	27.7414	-0.197827	27.7387	-0.158475	27.7178	-0.178719	27.7287	-0.166103	27.765	-0.119289	27.7251	-0.201918	27.7691	-0.143077	27.7462	-0.151463
27.7201	-0.199153	27.7576	-0.197995	27.7544	-0.159081	27.7339	-0.179083	27.7445	-0.166507	27.7804	-0.119726	27.7414	-0.202142	27.785	-0.143599	27.7623	-0.15187
27.7361	-0.199572	27.7737	-0.197977	27.77	-0.159918	27.75	-0.17947	27.7604	-0.16677	27.7959	-0.120437	27.7573	-0.202327	27.801	-0.143792	27.7782	-0.152264
27.7522	-0.199874	27.79	-0.197954	27.7859	-0.160667	27.7656	-0.179829	27.7761	-0.167152	27.8125	-0.121085	27.7736	-0.202618	27.8168	-0.144281	27.7939	-0.152934
27.7683	-0.200259	27.8057	-0.197931	27.8016	-0.161171	27.7816	-0.179944	27.7922	-0.167491	27.8283	-0.121741	27.7897	-0.202959	27.8329	-0.144918	27.81	-0.153456
27.7844	-0.200766	27.8218	-0.197951	27.8174	-0.161763	27.7974	-0.180379	27.8081	-0.167828	27.8446	-0.122324	27.806	-0.203261	27.8485	-0.145118	27.8255	-0.154114
27.801	-0.201227	27.8382	-0.198011	27.8335	-0.162134	27.8134	-0.180956	27.824	-0.16818	27.8606	-0.122785	27.8218	-0.20363	27.8643	-0.145588	27.8416	-0.15464
27.8166	-0.201585	27.8542	-0.198091	27.8493	-0.162607	27.8295	-0.18127	27.84	-0.168551	27.8763	-0.123562	27.8379	-0.203844	27.8804	-0.145998	27.8575	-0.155034
27.8332	-0.201817	27.8709	-0.198295	27.8652	-0.163017	27.8462	-0.181441	27.8561	-0.169048	27.8925	-0.124082	27.854	-0.20406	27.8966	-0.146711	27.8732	-0.155213
27.8492	-0.20205	27.8871	-0.198512	27.8812	-0.16311	27.8622	-0.181892	27.872	-0.169385	27.9087	-0.124495	27.8701	-0.204273	27.9126	-0.14762	27.8894	-0.155349
27.8652	-0.202391	27.9033	-0.198771	27.8974	-0.163364	27.878	-0.182404	27.8881	-0.169762	27.9242	-0.125119	27.8861	-0.204449	27.9287	-0.148345	27.905	-0.155568
27.8811	-0.202761	27.9193	-0.199087	27.9135	-0.163499	27.8938	-0.182831	27.9046	-0.170199	27.9402	-0.125562	27.9024	-0.204626	27.9447	-0.148859	27.9211	-0.155669
27.8963	-0.203166	27.9357	-0.199486	27.9299	-0.16373	27.9099	-0.183272	27.9199	-0.170437	27.9561	-0.125962	27.9186	-0.204737	27.9607	-0.149185	27.9375	-0.155863
27.9133	-0.203414	27.9518	-0.19992	27.9461	-0.164049	27.9257	-0.183621	27.9362	-0.170567	27.9715	-0.126279	27.9347	-0.204887	27.9769	-0.149811	27.9529	-0.156177
27.9296	-0.203679	27.968	-0.200265	27.962	-0.164044	27.9419	-0.184003	27.9521	-0.170847	27.9875	-0.126694	27.9511	-0.205143	27.9929	-0.150031	27.9691	-0.156703
27.9457	-0.203878	27.984	-0.200584	27.9776	-0.164066	27.9579	-0.184015	27.9682	-0.17118	28.0034	-0.127083	27.9669	-0.205465	28.0085	-0.150376	27.9856	-0.157102
27.9622	-0.204048	27.9999	-0.200881	27.9935	-0.16427	27.974	-0.184386	27.9843	-0.171443	28.0194	-0.127401	27.9828	-0.205739	28.0247	-0.150704	28.0017	-0.157585
27.9782	-0.204215	28.0164	-0.201138	28.0098	-0.164311	27.99	-0.184576	28	-0.17158	28.0354	-0.127598	27.9993	-0.206054	28.0407	-0.150806	28.0176	-0.158189
27.9946	-0.204314	28.0325	-0.201251	28.0254	-0.164444	28.0061	-0.184726	28.0164	-0.171828	28.051	-0.12805	28.0153	-0.206346	28.0565	-0.150894	28.0337	-0.158865
28.0108	-0.204274	28.0488	-0.20126	28.0414	-0.164634	28.0226	-0.184924	28.032	-0.172201	28.0673	-0.128474	28.0316	-0.206684	28.0726	-0.151208	28.0494	-0.15938
28.0268	-0.204231	28.0653	-0.201232	28.0575	-0.164908	28.0389	-0.185164	28.0479	-0.172613	28.0833	-0.128776	28.0478	-0.206835	28.0889	-0.151676	28.0654	-0.159914
28.0427	-0.204284	28.082	-0.201202	28.0738	-0.165432	28.0549	-0.185368	28.0637	-0.173047	28.099	-0.129248	28.0638	-0.206999	28.1052	-0.152032	28.0816	-0.160456
28.0588	-0.204378	28.0982	-0.201174	28.0901	-0.165995	28.0708	-0.185592	28.0801	-0.173572	28.1152	-0.129665	28.0805	-0.207103	28.1211	-0.152458	28.0977	-0.160728
28.0749	-0.204521	28.1149	-0.201164	28.1065	-0.166681	28.0871	-0.185738	28.0959	-0.174099	28.1313	-0.130311	28.0971	-0.207219	28.1377	-0.152663	28.1139	-0.161073
28.0912	-0.204611	28.1305	-0.201191	28.1223	-0.167553	28.1029	-0.185859	28.1123	-0.174511	28.1472	-0.130879	28.1134	-0.207324	28.1537	-0.153027	28.1297	-0.161231
28.108	-0.204765	28.1473	-0.201248	28.1386	-0.168264	28.1188	-0.186143	28.1283	-0.174792	28.1625	-0.131351	28.1295	-0.207384	28.1701	-0.153498	28.146	-0.161418
28.1241	-0.204921	28.1634	-0.2013	28.1547	-0.168767	28.1353	-0.186361	28.1447	-0.174968	28.178	-0.132037	28.1456	-0.207479	28.1862	-0.153547	28.1617	-0.161543
28.14	-0.205119	28.1795	-0.201434	28.171	-0.169319	28.1513	-0.186603	28.1605	-0.175515	28.1942	-0.132501	28.1618	-0.207625	28.2021	-0.153592	28.1784	-0.161643
28.1567	-0.205361	28.1959	-0.201643	28.1871	-0.169771	28.1674	-0.18676	28.1763	-0.175705	28.2106	-0.13322	28.1778	-0.207864	28.2187	-0.153699	28.1945	-0.16182
28.173	-0.205672	28.212	-0.201938	28.2032	-0.169886	28.1834	-0.186889	28.1928	-0.175912	28.2262	-0.133575	28.1943	-0.208237	28.2345	-0.153828	28.2107	-0.161957
28.1893	-0.206013	28.2281	-0.202204	28.219	-0.169988	28.1995	-0.18711	28.2088	-0.176108	28.2427	-0.133878	28.2108	-0.208532	28.2505	-0.154133	28.2269	-0.162035
28.2057	-0.20634	28.2444	-0.202458	28.2354	-0.170138	28.2157	-0.187477	28.2251	-0.176266	28.259	-0.133902	28.2265	-0.208809	28.267	-0.154449	28.2427	-0.162166
28.2217	-0.206494	28.2612	-0.202728	28.2513	-0.17015	28.2315	-0.187713	28.2412	-0.176621	28.2748	-0.134023	28.2426	-0.209099	28.2831	-0.154687	28.2589	-0.162586
28.2381	-0.206673	28.2773	-0.20298	28.2673	-0.170192	28.2478	-0.187965	28.2575	-0.176907	28.2913	-0.134367	28.259	-0.209401	28.2991	-0.155058	28.2748	-0.163284
28.254	-0.206987	28.2934	-0.203229	28.2831	-0.17033	28.2636	-0.188201	28.2735	-0.177212	28.3076	-0.134485	28.2751	-0.20973	28.3158	-0.155516	28.2912	-0.163633
28.27	-0.207283	28.3096	-0.20343	28.2994	-0.170475	28.2797	-0.188514	28.29	-0.177525	28.3234	-0.134792	28.2914	-0.209959	28.3312	-0.156029	28.307	-0.163812
28.2867	-0.207491	28.3258	-0.203595	28.3157	-0.170656	28.2958	-0.188774	28.3059	-0.177647	28.3397	-0.135081	28.3076	-0.210115	28.3474	-0.156482	28.3235	-0.164054
28.3027	-0.207557	28.3421	-0.203746	28.3316	-0.17093	28.3122	-0.188976	28.3222	-0.177736	28.3557	-0.135448	28.3243	-0.210173	28.3639	-0.15698	28.3393	-0.164523
28.3189	-0.207612	28.3587	-0.203868	28.3484	-0.171104	28.3288	-0.189243	28.3383	-0.178006	28.3719	-0.135762	28.3403	-0.21022	28.38	-0.157465	28.3556	-0.165114
28.3347	-0.207683	28.3744	-0.203966	28.3643	-0.171391	28.3448	-0.189592	28.3542	-0.17829	28.3877	-0.136281	28.3562	-0.21027	28.3962	-0.157814	28.3716	-0.165499
28.3511	-0.207762	28.3908	-0.204064	28.3806	-0.171793	28.3612	-0.189762	28.3708	-0.1785	28.4038	-0.136699	28.3725	-0.210384	28.4126	-0.157874	28.3876	-0.16561
28.3669	-0.207831	28.4072	-0.204121	28.397	-0.172137	28.3775	-0.189935	28.3866	-0.178676	28.4197	-0.137172	28.3888	-0.210514	28.4285	-0.158159	28.4038	-0.165718
28.3833	-0.20794	28.4239	-0.204197	28.4124	-0.172584	28.3939	-0.190132	28.4028	-0.178918	28.4359	-0.137733	28.4054	-0.210633	28.4449	-0.158601	28.4201	-0.165827
28.3998	-0.208105	28.4404	-0.204333	28.429	-0.172859	28.4097	-0.190377	28.4189	-0.17923	28.452	-0.138184	28.4214	-0.210754	28.461	-0.158862	28.4359	-0.165953
28.4162	-0.208307	28.4568	-0.204424	28.4453	-0.173072	28.4262	-0.190562	28.4349	-0.179495	28.4676	-0.138823	28.438	-0.210884	28.4771	-0.159145	28.452	-0.166194
28.4326	-0.208599	28.4733	-0.204529	28.4616	-0.173177	28.4425	-0.190759	28.451	-0.179719	28.4843	-0.139479	28.4544	-0.211013	28.493	-0.159606	28.4687	-0.166443
28.4491	-0.208888	28.4896	-0.204626	28.4776	-0.173176	28.4585	-0.190941	28.4667	-0.179977	28.5002	-0.139875	28.471	-0.211089	28.5093	-0.159904	28.4842	-0.166793
28.4657	-0.209048	28.5059	-0.204781	28.4937	-0.173265	28.4747	-0.19109	28.4832	-0.180172	28.5167	-0.140337	28.4871	-0.211146	28.5258	-0.160199	28.501	-0.167032
28.4818	-0.209172	28.5226	-0.20499	28.5098	-0.173335	28.4909	-0.191282	28.4997	-0.180265	28.5326	-0.140667	28.5034	-0.211209	28.5422	-0.160451	28.5172	-0.16745
28.4981	-0.209337	28.5387	-0.205248	28.526	-0.173391	28.5072	-0.191483	28.5157	-0.180376	28.5487	-0.140911	28.52	-0.211274	28.5584	-0.160703	28.5336	-0.167992
28.514	-0.209511	28.5549	-0.205561	28.5421	-0.173457	28.523	-0.191734	28.5323	-0.180488	28.5645	-0.141079	28.536	-0.21134	28.5747	-0.160944	28.5497	-0.1684
28.5308	-0.209662	28.5714	-0.205914	28.5585	-0.173583	28.5395	-0.191959	28.5481	-0.180557	28.5809	-0.141103	28.5529	-0.211443	28.5913	-0.161052	28.5658	-0.168619
28.5468	-0.209729	28.5876	-0.206277	28.5748	-0.173733	28.556	-0.192249	28.5646	-0.18074	28.5969	-0.141061	28.5689	-0.211533	28.6072	-0.161259	28.582	-0.168832
28.5633	-0.209789	28.6045	-0.206569	28.5912	-0.173944	28.5724	-0.192555	28.5807	-0.181053	28.6134	-0.141035	28.5852	-0.211652	28.6231	-0.161547	28.5981	-0.169027
28.5794	-0.209876	28.6205	-0.206774	28.6071	-0.174239	28.588	-0.192736	28.5966	-0.181478	28.6296	-0.140884	28.6017	-0.211779	28.6394	-0.161797	28.6145	-0.16926
28.5958	-0.209964	28.637	-0.20692	28.6234	-0.174539	28.6046	-0.192913	28.6128	-0.181783	28.6458	-0.140826	28.6178	-0.211971	28.6559	-0.162054	28.6309	-0.169494
28.6121	-0.210099	28.653	-0.207018	28.6403	-0.174877	28.6205	-0.193049	28.629	-0.182234	28.6622	-0.140883	28.6338	-0.212207	28.6723	-0.162356	28.6472	-0.16964
28.6284	-0.210224	28.6697	-0.207066	28.6565	-0.175161	28.637	-0.193157	28.6454	-0.182761	28.6782	-0.141101	28.6502	-0.21236	28.6884	-0.162636	28.6632	-0.169808
28.6451	-0.210336	28.6855	-0.207111	28.6725	-0.175467	28.6534	-0.193183	28.6623	-0.183235	28.6941	-0.141449	28.6665	-0.212549	28.7045	-0.162984	28.6792	-0.169912
28.6611	-0.21046	28.7023	-0.207138	28.6885	-0.175722	28.6694	-0.193194	28.6785	-0.183664	28.7101	-0.141884	28.683	-0.212777	28.721	-0.163369	28.6956	-0.170127
28.6774	-0.210601	28.7186	-0.207145	28.7048	-0.175837	28.686	-0.193209	28.6946	-0.183931	28.7262	-0.14242	28.6993	-0.212982	28.7372	-0.163802	28.712	-0.170423
28.6932	-0.210803	28.7349	-0.207149	28.7208	-0.175943	28.7023	-0.193224	28.711	-0.184085	28.7424	-0.143022	28.7156	-0.213132	28.7531	-0.164221	28.7282	-0.170616
28.7095	-0.21107	28.7509	-0.207162	28.7371	-0.176075	28.7185	-0.193242	28.7272	-0.184128	28.7586	-0.143433	28.7322	-0.213235	28.7694	-0.164502	28.7444	-0.170877
28.726	-0.211326	28.7679	-0.207178	28.7534	-0.176138	28.7355	-0.193297	28.7436	-0.184173	28.7744	-0.143982	28.7488	-0.213305	28.7856	-0.164661	28.7609	-0.171096
28.7423	-0.211524	28.7845	-0.207198	28.7703	-0.176155	28.7517	-0.193433	28.76	-0.184245	28.7908	-0.144362	28.7649	-0.213391	28.8017	-0.164883	28.7775	-0.1713
28.7591	-0.211752	28.8009	-0.207238	28.7867	-0.176201	28.7677	-0.193529	28.7761	-0.184286	28.8072	-0.144691	28.7814	-0.213488	28.8179	-0.164974	28.7938	-0.171579
28.7754	-0.211957	28.8174	-0.207294	28.803	-0.176323	28.7839	-0.193665	28.7925	-0.18427	28.8239	-0.145058	28.7975	-0.213566	28.8346	-0.165047	28.8098	-0.171879
28.7918	-0.21221	28.8338	-0.207372	28.8194	-0.176517	28.8	-0.19382	28.8084	-0.184299	28.84	-0.14542	28.8143	-0.213657	28.851	-0.165103	28.8263	-0.172074
28.8082	-0.212452	28.8501	-0.20749	28.8357	-0.176907	28.8167	-0.194044	28.8242	-0.184379	28.8565	-0.14551	28.8309	-0.21373	28.8672	-0.165128	28.8424	-0.172272
28.8252	-0.212654	28.8663	-0.207605	28.8519	-0.177365	28.8331	-0.194346	28.8407	-0.184511	28.8728	-0.145562	28.8468	-0.213798	28.8835	-0.16525	28.8584	-0.172399
28.8416	-0.2128	28.8827	-0.207714	28.8681	-0.177767	28.8491	-0.19463	28.8573	-0.184659	28.8889	-0.145652	28.8634	-0.213875	28.8999	-0.165387	28.8748	-0.172512
28.8581	-0.212863	28.8992	-0.207807	28.8842	-0.178077	28.8651	-0.194887	28.8735	-0.184853	28.9053	-0.145749	28.8797	-0.213952	28.9165	-0.165609	28.891	-0.172615
28.8744	-0.212908	28.9156	-0.207875	28.8999	-0.178397	28.8815	-0.195204	28.8897	-0.185118	28.9215	-0.145825	28.8964	-0.214058	28.9328	-0.165924	28.9076	-0.172663
28.8905	-0.212928	28.9319	-0.207927	28.9166	-0.178758	28.898	-0.195463	28.9062	-0.185266	28.9376	-0.14589	28.9131	-0.214229	28.9492	-0.166283	28.9237	-0.172749
28.9069	-0.212926	28.9481	-0.207957	28.933	-0.178992	28.9143	-0.19568	28.9222	-0.185481	28.9541	-0.14602	28.9294	-0.214424	28.9656	-0.166695	28.94	-0.172848
28.9235	-0.212921	28.9643	-0.20797	28.9494	-0.179105	28.9306	-0.19591	28.9389	-0.18572	28.9697	-0.14621	28.9457	-0.214661	28.9817	-0.166997	28.9564	-0.173019
28.9397	-0.212914	28.9812	-0.207978	28.9662	-0.179165	28.9468	-0.196079	28.9548	-0.185897	28.9859	-0.14636	28.9625	-0.214931	28.9983	-0.167198	28.9727	-0.173215
28.9562	-0.21291	28.9977	-0.207994	28.9824	-0.179252	28.9633	-0.196198	28.9709	-0.185968	29.0017	-0.146646	28.9786	-0.215141	29.0146	-0.167288	28.9892	-0.173432
28.9729	-0.21292	29.014	-0.208008	28.9987	-0.179343	28.9791	-0.196332	28.9875	-0.18599	29.0179	-0.146931	28.995	-0.215311	29.0312	-0.167335	29.0054	-0.173696
28.9893	-0.212957	29.0304	-0.208033	29.015	-0.179489	28.9959	-0.196409	29.0038	-0.186005	29.034	-0.147118	29.0114	-0.215448	29.0478	-0.167369	29.0219	-0.173971
29.0055	-0.213019	29.0474	-0.208075	29.0314	-0.179672	29.0123	-0.196469	29.0201	-0.18605	29.0508	-0.147307	29.0276	-0.215543	29.0643	-0.167413	29.038	-0.17415
29.0218	-0.213117	29.0632	-0.208129	29.0477	-0.179879	29.0281	-0.196536	29.0362	-0.18609	29.0668	-0.147549	29.0436	-0.215611	29.0804	-0.167478	29.0548	-0.174354
29.0384	-0.213191	29.0798	-0.208196	29.064	-0.180073	29.0446	-0.196568	29.0529	-0.186183	29.0832	-0.147795	29.0603	-0.215663	29.0971	-0.16754	29.0709	-0.174513
29.0549	-0.213273	29.0964	-0.208275	29.0805	-0.180272	29.0616	-0.19664	29.069	-0.186337	29.0998	-0.148101	29.0768	-0.21571	29.113	-0.167656	29.0871	-0.174643
29.0716	-0.213331	29.1125	-0.208383	29.0962	-0.180445	29.0777	-0.196708	29.0852	-0.186608	29.1164	-0.148266	29.0933	-0.215756	29.1298	-0.167898	29.1034	-0.174728
29.0876	-0.213377	29.1291	-0.208509	29.1127	-0.1806	29.0946	-0.196777	29.1014	-0.186992	29.1327	-0.148568	29.1098	-0.215779	29.1457	-0.168213	29.12	-0.17477
29.1044	-0.213426	29.1454	-0.208605	29.1288	-0.180712	29.111	-0.196889	29.1175	-0.187425	29.1487	-0.148859	29.1264	-0.215801	29.1617	-0.168515	29.1359	-0.174841
29.121	-0.213475	29.1619	-0.208661	29.1449	-0.180752	29.1276	-0.197039	29.1338	-0.187862	29.1654	-0.149195	29.1427	-0.215816	29.1782	-0.168822	29.1528	-0.174906
29.1375	-0.213533	29.1783	-0.208708	29.1616	-0.180772	29.1436	-0.19722	29.1503	-0.188206	29.1814	-0.149627	29.1591	-0.215831	29.1944	-0.169185	29.1685	-0.175013
29.1538	-0.213632	29.1948	-0.208753	29.1775	-0.180796	29.1601	-0.197465	29.1665	-0.188425	29.1978	-0.149897	29.1756	-0.215847	29.2109	-0.169435	29.1849	-0.175115
29.1707	-0.213719	29.2113	-0.208788	29.1939	-0.180827	29.1761	-0.197834	29.183	-0.188548	29.2142	-0.150032	29.1921	-0.21587	29.2272	-0.169596	29.201	-0.175207
29.1871	-0.213838	29.2281	-0.20881	29.2105	-0.180847	29.1921	-0.198181	29.1993	-0.188627	29.2302	-0.150229	29.2086	-0.215881	29.2434	-0.169692	29.218	-0.175303
29.2033	-0.213987	29.2445	-0.208835	29.2268	-0.180891	29.2085	-0.198489	29.2158	-0.188621	29.2463	-0.150481	29.2249	-0.215894	29.2595	-0.169753	29.2341	-0.175408
29.2195	-0.214112	29.2612	-0.208859	29.2431	-0.180981	29.2253	-0.198667	29.2327	-0.188593	29.263	-0.150664	29.2413	-0.215918	29.2762	-0.169778	29.2506	-0.17554
29.2355	-0.214194	29.2775	-0.208883	29.2596	-0.181131	29.2418	-0.198858	29.2492	-0.188578	29.2797	-0.150817	29.2577	-0.215948	29.2929	-0.169789	29.2674	-0.175705
29.252	-0.214266	29.2941	-0.208949	29.2763	-0.181284	29.2578	-0.199015	29.2654	-0.188606	29.2955	-0.150874	29.274	-0.215999	29.3098	-0.169808	29.2835	-0.175918
29.2682	-0.214347	29.3106	-0.209049	29.2928	-0.181419	29.2747	-0.1991	29.2818	-0.18866	29.312	-0.150963	29.2905	-0.216054	29.3258	-0.169835	29.3002	-0.176114
29.285	-0.214406	29.327	-0.209154	29.3095	-0.18159	29.2915	-0.199143	29.2982	-0.188715	29.328	-0.151088	29.307	-0.216105	29.3425	-0.169842	29.3162	-0.176399
29.3015	-0.214446	29.3432	-0.209261	29.3259	-0.181728	29.3077	-0.199149	29.3145	-0.188782	29.3444	-0.151182	29.3232	-0.216141	29.3589	-0.169868	29.3326	-0.176742
29.318	-0.214468	29.3599	-0.209371	29.3421	-0.181843	29.3239	-0.199151	29.3307	-0.18886	29.3603	-0.15132	29.3397	-0.216186	29.3751	-0.169921	29.3494	-0.177065
29.3341	-0.214506	29.3763	-0.209499	29.3584	-0.181957	29.3406	-0.199154	29.347	-0.188943	29.3766	-0.151535	29.3563	-0.216233	29.3914	-0.170055	29.3657	-0.177329
29.3507	-0.214558	29.3928	-0.209581	29.3755	-0.182073	29.3567	-0.199165	29.3635	-0.189079	29.393	-0.151713	29.3729	-0.216297	29.4078	-0.17018	29.3818	-0.177487
29.3671	-0.214606	29.4093	-0.209631	29.3912	-0.182214	29.3729	-0.199187	29.3794	-0.189258	29.4097	-0.151879	29.3893	-0.216345	29.4243	-0.170328	29.3984	-0.177628
29.3838	-0.214661	29.4258	-0.209676	29.4077	-0.182336	29.389	-0.199225	29.3959	-0.189402	29.426	-0.152162	29.4055	-0.216415	29.4409	-0.170525	29.4142	-0.177751
29.3998	-0.214718	29.4424	-0.209711	29.4245	-0.182444	29.4056	-0.199288	29.4124	-0.189574	29.4424	-0.152454	29.4222	-0.216507	29.4569	-0.170755	29.4306	-0.177937
29.4163	-0.214768	29.4585	-0.209731	29.4408	-0.182594	29.4218	-0.199364	29.4289	-0.189761	29.4589	-0.152744	29.4386	-0.216633	29.4732	-0.171054	29.4472	-0.178111
29.4326	-0.214838	29.4749	-0.209749	29.4571	-0.182757	29.4382	-0.199476	29.4451	-0.190001	29.475	-0.152997	29.4555	-0.216757	29.4893	-0.171382	29.4636	-0.178294
29.4489	-0.214917	29.4911	-0.20976	29.4734	-0.182882	29.455	-0.199589	29.4618	-0.190299	29.4914	-0.153289	29.4719	-0.216888	29.5058	-0.171638	29.4798	-0.178458
29.4658	-0.214987	29.5077	-0.20977	29.4899	-0.182997	29.4715	-0.199658	29.4781	-0.190549	29.5076	-0.153534	29.4882	-0.217044	29.5227	-0.171837	29.4962	-0.1786
29.4823	-0.215052	29.5242	-0.20983	29.5061	-0.183153	29.4878	-0.199699	29.4941	-0.190753	29.5242	-0.153676	29.5049	-0.217186	29.5386	-0.171993	29.5127	-0.178742
29.4992	-0.21512	29.5406	-0.209881	29.5227	-0.183266	29.5043	-0.199749	29.511	-0.190883	29.5406	-0.1538	29.5214	-0.217332	29.5551	-0.172142	29.5294	-0.178843
29.5153	-0.215176	29.557	-0.209927	29.5388	-0.183345	29.5209	-0.199788	29.5273	-0.190958	29.5565	-0.154016	29.5377	-0.217447	29.5717	-0.172287	29.5461	-0.178931
29.5322	-0.215221	29.5736	-0.209969	29.5554	-0.18343	29.5376	-0.199819	29.5439	-0.191008	29.5733	-0.154129	29.5541	-0.217531	29.5881	-0.1724	29.5624	-0.178989
29.5486	-0.215271	29.59	-0.209985	29.5718	-0.18348	29.5538	-0.19985	29.5606	-0.191052	29.5895	-0.154194	29.571	-0.217619	29.6045	-0.172485	29.5786	-0.179034
29.5648	-0.215327	29.6071	-0.209993	29.5882	-0.183517	29.57	-0.199872	29.5772	-0.191067	29.6057	-0.154194	29.5874	-0.217711	29.6213	-0.17252	29.5952	-0.179069
29.5812	-0.215367	29.6236	-0.210005	29.605	-0.183541	29.5867	-0.199904	29.593	-0.191072	29.6222	-0.154212	29.6039	-0.217837	29.6376	-0.17253	29.6113	-0.179106
29.5979	-0.215413	29.6401	-0.210033	29.6212	-0.183566	29.603	-0.199954	29.6099	-0.191095	29.6388	-0.154215	29.6206	-0.217937	29.6539	-0.172539	29.6279	-0.179161
29.6139	-0.215462	29.6572	-0.210079	29.6378	-0.183592	29.6196	-0.199992	29.6261	-0.191145	29.6549	-0.154207	29.6369	-0.217997	29.6705	-0.172554	29.6441	-0.179237
29.63	-0.215518	29.6735	-0.21014	29.6545	-0.183627	29.6363	-0.200022	29.6425	-0.191234	29.6713	-0.154208	29.6532	-0.218046	29.687	-0.172586	29.6606	-0.17931
29.6463	-0.215571	29.6904	-0.210233	29.6711	-0.183682	29.6526	-0.200048	29.6585	-0.191366	29.688	-0.15421	29.6693	-0.218087	29.7036	-0.172635	29.6772	-0.179414
29.6631	-0.215618	29.707	-0.210383	29.6877	-0.183754	29.6692	-0.200074	29.6749	-0.191499	29.7043	-0.154219	29.686	-0.218117	29.7202	-0.172692	29.6934	-0.179508
29.6794	-0.215656	29.7232	-0.210561	29.7037	-0.18383	29.6858	-0.200117	29.6912	-0.191661	29.7207	-0.154244	29.7023	-0.218141	29.7362	-0.172768	29.71	-0.179581
29.6961	-0.2157	29.7397	-0.210742	29.7198	-0.183914	29.7022	-0.20016	29.7077	-0.191801	29.7373	-0.154317	29.7191	-0.218152	29.7523	-0.172891	29.7262	-0.179631
29.7131	-0.215752	29.7558	-0.210911	29.7361	-0.184032	29.7189	-0.200224	29.7242	-0.191962	29.7537	-0.154411	29.7353	-0.218162	29.769	-0.173056	29.7432	-0.179698
29.7296	-0.215794	29.7716	-0.211025	29.7526	-0.184156	29.7355	-0.200305	29.7406	-0.192098	29.7702	-0.154544	29.7517	-0.218231	29.7855	-0.173247	29.7596	-0.179771
29.7459	-0.215828	29.7882	-0.211116	29.7693	-0.184291	29.7512	-0.200383	29.7567	-0.192211	29.7865	-0.154676	29.7685	-0.218242	29.8014	-0.1735	29.776	-0.179867
29.7625	-0.21587	29.805	-0.211202	29.7856	-0.18443	29.7678	-0.200459	29.773	-0.192282	29.803	-0.154914	29.7847	-0.218266	29.818	-0.173683	29.7926	-0.179968
29.7794	-0.215897	29.8213	-0.21126	29.8021	-0.184577	29.7844	-0.200563	29.7899	-0.192338	29.8194	-0.155202	29.8011	-0.218308	29.8341	-0.173849	29.809	-0.180071
29.7958	-0.215922	29.8381	-0.211289	29.8187	-0.184721	29.8006	-0.200643	29.8062	-0.192375	29.8359	-0.155493	29.8178	-0.218364	29.8504	-0.174035	29.8254	-0.180145
29.812	-0.215947	29.8548	-0.211302	29.8351	-0.184858	29.8167	-0.200718	29.823	-0.192411	29.8521	-0.155802	29.8343	-0.218446	29.8673	-0.174272	29.8416	-0.180218
29.8286	-0.215974	29.8714	-0.211329	29.8518	-0.184997	29.8336	-0.200782	29.8392	-0.192468	29.8684	-0.156064	29.8511	-0.218531	29.884	-0.174451	29.8582	-0.180296
29.8451	-0.216005	29.8878	-0.211349	29.8682	-0.185143	29.85	-0.200857	29.856	-0.192529	29.8844	-0.156378	29.8677	-0.218617	29.9001	-0.174624	29.8746	-0.180363
29.8615	-0.216043	29.9047	-0.211365	29.8847	-0.185296	29.866	-0.200943	29.8725	-0.192604	29.9011	-0.156691	29.8839	-0.218727	29.9167	-0.174762	29.8904	-0.18041
29.878	-0.216089	29.9206	-0.211395	29.9012	-0.185412	29.8828	-0.201047	29.8889	-0.192694	29.9171	-0.156918	29.9007	-0.218811	29.9337	-0.174872	29.907	-0.180451
29.8945	-0.216151	29.9371	-0.211426	29.9172	-0.185514	29.8996	-0.201187	29.9052	-0.192803	29.9334	-0.157049	29.9176	-0.218867	29.9503	-0.174972	29.9236	-0.180483
29.9108	-0.216228	29.9534	-0.211455	29.9337	-0.18558	29.9161	-0.201365	29.9217	-0.192939	29.9496	-0.157137	29.9338	-0.218893	29.9666	-0.175085	29.9402	-0.180553
29.9271	-0.216306	29.9705	-0.211464	29.9504	-0.185616	29.9326	-0.201611	29.9379	-0.19305	29.9665	-0.157183	29.9505	-0.218908	29.9829	-0.175184	29.9568	-0.180657
29.944	-0.216395	29.9867	-0.211474	29.9667	-0.185639	29.949	-0.201901	29.9543	-0.193142	29.9827	-0.157231	29.967	-0.218917	29.9994	-0.175238	29.9726	-0.180775
29.9605	-0.21646	30.0033	-0.211487	29.9833	-0.185655	29.9658	-0.202188	29.971	-0.19323	29.9991	-0.157259	29.9833	-0.218928	30.016	-0.175266	29.9893	-0.180939
29.9767	-0.216522	30.0198	-0.211501	29.9999	-0.185675	29.9823	-0.202421	29.9872	-0.193295	30.0159	-0.157301	29.9999	-0.218937	30.0325	-0.175281	30.0057	-0.181079
29.9932	-0.216586	30.0368	-0.211515	30.0166	-0.185696	29.999	-0.202559	30.0038	-0.19336	30.0326	-0.157358	30.0162	-0.218948	30.0485	-0.17529	30.0226	-0.181197
30.0092	-0.21666	30.0531	-0.211529	30.0331	-0.185718	30.0153	-0.202653	30.0205	-0.193413	30.0491	-0.15741	30.0332	-0.219002	30.0651	-0.175301	30.0388	-0.181293
30.0257	-0.216731	30.07	-0.211543	30.0496	-0.185764	30.0313	-0.202709	30.0367	-0.193444	30.0658	-0.157496	30.0496	-0.219011	30.0818	-0.175314	30.0548	-0.181367
30.0424	-0.2168	30.0864	-0.211557	30.066	-0.185834	30.0473	-0.20273	30.0533	-0.193482	30.0822	-0.157661	30.0659	-0.219021	30.0983	-0.175326	30.0715	-0.181424
30.0592	-0.216867	30.1032	-0.211577	30.0818	-0.185912	30.0641	-0.202734	30.0695	-0.193504	30.0987	-0.157797	30.0823	-0.219031	30.1147	-0.175341	30.0877	-0.181483
30.0758	-0.216939	30.1198	-0.2116	30.0983	-0.186019	30.0804	-0.202741	30.0857	-0.193531	30.1147	-0.157947	30.0994	-0.219041	30.1312	-0.175358	30.1046	-0.181542
30.0921	-0.217032	30.1362	-0.21162	30.115	-0.186123	30.097	-0.202725	30.1023	-0.193553	30.1313	-0.158116	30.1155	-0.219063	30.1476	-0.175391	30.1214	-0.181605
30.1087	-0.217135	30.1525	-0.211636	30.1314	-0.186203	30.1139	-0.202712	30.1188	-0.193574	30.1474	-0.158252	30.1322	-0.219084	30.1642	-0.175469	30.1377	-0.181682
30.1251	-0.217247	30.1693	-0.211651	30.148	-0.186283	30.1303	-0.202709	30.1354	-0.193595	30.164	-0.158382	30.1484	-0.219112	30.1811	-0.175559	30.154	-0.181743
30.1418	-0.217359	30.1856	-0.211665	30.1646	-0.186324	30.1468	-0.202716	30.1521	-0.193621	30.1805	-0.158464	30.165	-0.219152	30.1979	-0.175669	30.1705	-0.181816
30.1583	-0.217437	30.2025	-0.211679	30.181	-0.186364	30.1633	-0.202738	30.1687	-0.193661	30.1968	-0.158541	30.1814	-0.21922	30.2141	-0.175772	30.1871	-0.181895
30.1745	-0.217498	30.2185	-0.211692	30.1976	-0.186397	30.1798	-0.202774	30.1848	-0.193696	30.2129	-0.158615	30.198	-0.219285	30.2306	-0.175892	30.2036	-0.181969
30.1911	-0.217557	30.2348	-0.211706	30.2146	-0.186433	30.1963	-0.202855	30.2012	-0.19373	30.2295	-0.158695	30.2148	-0.219343	30.247	-0.175987	30.2199	-0.182047
30.2079	-0.21762	30.2515	-0.21172	30.2309	-0.186472	30.2132	-0.202968	30.218	-0.193762	30.2456	-0.158736	30.231	-0.219416	30.263	-0.176073	30.2368	-0.182129
30.2235	-0.217669	30.2683	-0.211735	30.2477	-0.186529	30.2297	-0.203066	30.2347	-0.193791	30.2621	-0.158774	30.248	-0.219492	30.2795	-0.176169	30.2528	-0.182212
30.2403	-0.21769	30.2852	-0.211752	30.2637	-0.186583	30.2458	-0.203159	30.251	-0.193827	30.2788	-0.158801	30.2641	-0.219569	30.296	-0.176222	30.2693	-0.182315
30.2568	-0.217704	30.3017	-0.211768	30.2803	-0.186635	30.2621	-0.203264	30.2677	-0.19388	30.2951	-0.158839	30.2811	-0.219618	30.3124	-0.17625	30.2857	-0.182405
30.2736	-0.21778	30.318	-0.211785	30.2967	-0.186724	30.2783	-0.203354	30.2842	-0.193941	30.3117	-0.158888	30.2978	-0.21968	30.329	-0.176265	30.3022	-0.182491
30.2904	-0.217807	30.3347	-0.211808	30.3132	-0.186821	30.2946	-0.203441	30.3008	-0.193991	30.3281	-0.158937	30.3137	-0.219729	30.3456	-0.17628	30.3187	-0.18259
30.3068	-0.217826	30.3516	-0.211829	30.3298	-0.186975	30.3114	-0.203504	30.3169	-0.194036	30.3446	-0.159025	30.3306	-0.219772	30.3618	-0.176295	30.3349	-0.182689
30.3234	-0.217849	30.3679	-0.211846	30.3457	-0.187076	30.3279	-0.20354	30.334	-0.194105	30.361	-0.159164	30.3474	-0.219802	30.3787	-0.176315	30.3514	-0.182782
30.3395	-0.217875	30.3844	-0.211864	30.3623	-0.187159	30.3446	-0.20356	30.3503	-0.194185	30.3774	-0.15931	30.3639	-0.219834	30.3955	-0.176343	30.368	-0.182858
30.3561	-0.217896	30.4008	-0.211884	30.379	-0.187225	30.3608	-0.203574	30.3666	-0.194261	30.3937	-0.159493	30.3799	-0.219855	30.4119	-0.176395	30.3844	-0.182914
30.3728	-0.217913	30.4172	-0.211903	30.3952	-0.187288	30.3773	-0.203589	30.3828	-0.194357	30.4106	-0.15969	30.3963	-0.219869	30.4281	-0.176468	30.4015	-0.182954
30.3897	-0.21793	30.4338	-0.211922	30.4119	-0.187336	30.3939	-0.203599	30.3995	-0.194461	30.427	-0.159905	30.4127	-0.219882	30.4444	-0.176552	30.4183	-0.182982
30.4058	-0.217938	30.4504	-0.211941	30.4283	-0.187372	30.411	-0.203606	30.4161	-0.194568	30.4434	-0.160052	30.4293	-0.219896	30.4609	-0.176652	30.4349	-0.182999
30.4231	-0.217947	30.4668	-0.21196	30.4451	-0.187404	30.4274	-0.203612	30.4325	-0.194693	30.4597	-0.16017	30.4463	-0.219909	30.4778	-0.176744	30.4516	-0.183008
30.4392	-0.217958	30.4837	-0.21198	30.4612	-0.187442	30.4439	-0.203616	30.4491	-0.194846	30.4764	-0.160277	30.4629	-0.219922	30.4944	-0.176821	30.4678	-0.18304
30.456	-0.217973	30.5001	-0.212006	30.4775	-0.187473	30.4605	-0.203629	30.4656	-0.195016	30.4933	-0.160324	30.4796	-0.219935	30.5109	-0.176892	30.4844	-0.183073
30.473	-0.21799	30.5164	-0.212029	30.4944	-0.187495	30.4773	-0.203648	30.4819	-0.195194	30.5097	-0.160348	30.4969	-0.219948	30.5271	-0.176949	30.5009	-0.18311
30.4898	-0.218007	30.5329	-0.212049	30.511	-0.187532	30.4932	-0.203669	30.4991	-0.195357	30.526	-0.160361	30.5131	-0.219963	30.5437	-0.176994	30.5175	-0.183116
30.506	-0.218036	30.5495	-0.212066	30.5272	-0.187585	30.5101	-0.203693	30.5157	-0.195501	30.5428	-0.160374	30.5297	-0.219977	30.5604	-0.177015	30.5339	-0.183138
30.5227	-0.218081	30.566	-0.212082	30.5437	-0.187634	30.5269	-0.203721	30.532	-0.195623	30.5591	-0.160397	30.546	-0.219991	30.5769	-0.177046	30.5503	-0.183172
30.539	-0.218136	30.5824	-0.212096	30.5602	-0.18768	30.5433	-0.20377	30.5483	-0.195712	30.5759	-0.160431	30.5622	-0.220005	30.5935	-0.177086	30.5665	-0.183228
30.5559	-0.218169	30.5991	-0.212109	30.5767	-0.18773	30.5595	-0.203821	30.5643	-0.195784	30.5923	-0.160462	30.579	-0.220024	30.6099	-0.177137	30.5834	-0.183315
30.5717	-0.218203	30.616	-0.212124	30.5932	-0.187796	30.576	-0.203876	30.5808	-0.195839	30.6086	-0.160498	30.5951	-0.22004	30.6265	-0.177177	30.5999	-0.183412
30.5884	-0.218228	30.6325	-0.212139	30.6092	-0.187842	30.5925	-0.203927	30.5974	-0.19587	30.6244	-0.160544	30.6118	-0.220054	30.6431	-0.177218	30.6161	-0.183535
30.6052	-0.218256	30.649	-0.212154	30.6258	-0.187906	30.6091	-0.203967	30.6138	-0.195886	30.6411	-0.1606	30.6283	-0.22007	30.6598	-0.177269	30.6328	-0.183627
30.6213	-0.218274	30.6655	-0.212168	30.6426	-0.187974	30.6253	-0.204001	30.6302	-0.195896	30.6574	-0.160688	30.6449	-0.220091	30.6763	-0.177371	30.649	-0.183686
30.6375	-0.218286	30.6828	-0.212186	30.6595	-0.188027	30.642	-0.204037	30.6467	-0.195903	30.674	-0.160759	30.6616	-0.220108	30.693	-0.177466	30.6658	-0.183729
30.6542	-0.218298	30.699	-0.212207	30.6759	-0.188065	30.6586	-0.204064	30.6633	-0.195954	30.6907	-0.160843	30.6785	-0.220126	30.7097	-0.177565	30.6821	-0.183769
30.6713	-0.218312	30.7155	-0.212241	30.6928	-0.188123	30.6751	-0.204082	30.6798	-0.19596	30.7068	-0.160914	30.6952	-0.220142	30.7261	-0.177658	30.6987	-0.183812
30.6874	-0.218328	30.7321	-0.212293	30.7094	-0.188184	30.6915	-0.204098	30.6967	-0.195972	30.7234	-0.161004	30.7116	-0.220157	30.7424	-0.177755	30.7151	-0.183857
30.7041	-0.218344	30.7477	-0.212341	30.7261	-0.188245	30.7081	-0.204117	30.713	-0.195987	30.7399	-0.161096	30.7279	-0.220173	30.7594	-0.177848	30.7315	-0.183889
30.7207	-0.218363	30.7645	-0.212388	30.7428	-0.188281	30.7245	-0.204137	30.7298	-0.196006	30.7563	-0.161214	30.7444	-0.220189	30.7756	-0.177941	30.7477	-0.183916
30.7372	-0.218381	30.7806	-0.212441	30.7593	-0.188325	30.7414	-0.204166	30.7464	-0.196032	30.7731	-0.161367	30.7612	-0.220206	30.7919	-0.178015	30.7644	-0.183952
30.7534	-0.218409	30.7977	-0.212487	30.7759	-0.188362	30.7579	-0.204203	30.7626	-0.196055	30.79	-0.161491	30.7779	-0.220223	30.8088	-0.178055	30.7809	-0.183984
30.7699	-0.218439	30.8142	-0.212525	30.7924	-0.188382	30.7748	-0.204229	30.7791	-0.19608	30.8062	-0.161615	30.7944	-0.220242	30.8251	-0.178087	30.798	-0.184012
30.787	-0.218473	30.8306	-0.212556	30.8091	-0.188393	30.7914	-0.204246	30.7957	-0.196097	30.8227	-0.161739	30.8108	-0.220266	30.8414	-0.178106	30.8148	-0.184033
30.8034	-0.218507	30.8475	-0.212575	30.8252	-0.188406	30.8076	-0.204263	30.8123	-0.196117	30.8393	-0.161864	30.8272	-0.220284	30.8578	-0.178128	30.8309	-0.184046
30.8199	-0.218539	30.8642	-0.212595	30.8416	-0.188416	30.824	-0.204271	30.8284	-0.196151	30.8556	-0.161975	30.8439	-0.220301	30.8744	-0.178153	30.8476	-0.184065
30.8363	-0.218566	30.881	-0.212614	30.8579	-0.18843	30.8409	-0.204279	30.8449	-0.196183	30.8724	-0.162066	30.8605	-0.220318	30.8907	-0.178173	30.8644	-0.184091
30.853	-0.218594	30.8978	-0.212632	30.8742	-0.188445	30.8571	-0.204286	30.8614	-0.196201	30.8888	-0.162142	30.8768	-0.220333	30.9076	-0.178196	30.8805	-0.184113
30.87	-0.218628	30.9146	-0.212652	30.8908	-0.188465	30.8741	-0.204298	30.8784	-0.196228	30.9053	-0.162186	30.8936	-0.220355	30.924	-0.178245	30.8971	-0.184143
30.8862	-0.218664	30.9309	-0.212671	30.9071	-0.18849	30.8901	-0.20431	30.8952	-0.196264	30.9217	-0.162201	30.9103	-0.22037	30.941	-0.178311	30.9136	-0.184173
30.9031	-0.218708	30.9477	-0.212693	30.9239	-0.188518	30.9066	-0.204321	30.9113	-0.196317	30.9385	-0.162209	30.9263	-0.220387	30.9575	-0.17839	30.9297	-0.18422
30.9195	-0.218773	30.9644	-0.212714	30.9406	-0.188568	30.9228	-0.204345	30.9285	-0.196369	30.9548	-0.162218	30.9431	-0.220404	30.9739	-0.178476	30.9464	-0.184286
30.9358	-0.218825	30.9809	-0.212735	30.9571	-0.188634	30.9398	-0.204372	30.9442	-0.196401	30.9714	-0.162228	30.9602	-0.220423	30.9903	-0.178602	30.963	-0.184375
30.9526	-0.218855	30.9974	-0.212755	30.9738	-0.188717	30.9563	-0.204427	30.9611	-0.196445	30.9873	-0.162238	30.9762	-0.220457	31.0069	-0.178706	30.9791	-0.18449
30.9688	-0.21887	31.0137	-0.212776	30.9903	-0.188787	30.9733	-0.204477	30.9777	-0.196485	31.0043	-0.162251	30.993	-0.220491	31.023	-0.178778	30.9959	-0.184571
30.9853	-0.218889	31.0304	-0.212796	31.0069	-0.188863	30.9894	-0.204512	30.9939	-0.196532	31.021	-0.162267	31.0097	-0.22052	31.0399	-0.178824	31.0127	-0.184671
31.0022	-0.2189	31.0472	-0.212816	31.0234	-0.18893	31.0061	-0.204554	31.0104	-0.196605	31.0374	-0.1623	31.026	-0.220553	31.0568	-0.178877	31.0288	-0.184779
31.0189	-0.218909	31.0635	-0.212834	31.0399	-0.188993	31.023	-0.204595	31.0266	-0.196715	31.0539	-0.162382	31.0429	-0.220581	31.0729	-0.178896	31.0452	-0.184883
31.0351	-0.218916	31.0802	-0.212852	31.0564	-0.189031	31.0397	-0.204657	31.0425	-0.196803	31.0707	-0.162518	31.0594	-0.220609	31.0897	-0.178958	31.0621	-0.184963
31.0517	-0.218923	31.0965	-0.212869	31.0733	-0.189048	31.0557	-0.204751	31.059	-0.196884	31.0869	-0.162651	31.076	-0.220629	31.106	-0.179028	31.0786	-0.185059
31.0682	-0.21893	31.1128	-0.212887	31.0896	-0.189082	31.072	-0.204867	31.0762	-0.196943	31.1037	-0.162721	31.0926	-0.220646	31.123	-0.179041	31.0951	-0.185146
31.0845	-0.218938	31.1292	-0.212904	31.1056	-0.18911	31.0887	-0.204985	31.0925	-0.197008	31.1203	-0.162782	31.1094	-0.220664	31.1394	-0.179059	31.1118	-0.18519
31.1013	-0.218951	31.1457	-0.212918	31.1223	-0.189145	31.1051	-0.205078	31.1088	-0.197059	31.1372	-0.162839	31.1258	-0.22069	31.1563	-0.179076	31.1284	-0.185217
31.1179	-0.218964	31.1621	-0.212931	31.1395	-0.189166	31.1214	-0.205149	31.1258	-0.197103	31.1538	-0.162897	31.1417	-0.220707	31.1727	-0.179106	31.1447	-0.185238
31.1344	-0.218978	31.1787	-0.212941	31.1559	-0.18918	31.1378	-0.205203	31.1422	-0.197145	31.17	-0.16295	31.1584	-0.22073	31.189	-0.179152	31.1616	-0.185305
31.1512	-0.218998	31.1959	-0.212953	31.1728	-0.189212	31.1547	-0.205228	31.1587	-0.197175	31.1863	-0.162991	31.1752	-0.220748	31.2055	-0.179211	31.1779	-0.185313
31.1677	-0.219041	31.2121	-0.212965	31.1893	-0.189227	31.171	-0.205238	31.1756	-0.197196	31.2029	-0.163014	31.192	-0.220762	31.2224	-0.179259	31.1949	-0.185322
31.1847	-0.219108	31.2289	-0.212977	31.2058	-0.189246	31.1881	-0.205276	31.1923	-0.197222	31.2194	-0.163032	31.2081	-0.220775	31.2385	-0.179309	31.2112	-0.185342
31.2012	-0.219162	31.2459	-0.212988	31.2224	-0.189274	31.2045	-0.205295	31.2089	-0.197251	31.2359	-0.16306	31.2245	-0.220789	31.2553	-0.179374	31.2277	-0.185369
31.2178	-0.219212	31.263	-0.213001	31.239	-0.189303	31.2215	-0.205311	31.2251	-0.197263	31.2519	-0.163094	31.2414	-0.220804	31.2716	-0.179444	31.2446	-0.185405
31.2341	-0.219299	31.2796	-0.213017	31.256	-0.189336	31.2381	-0.205325	31.2417	-0.19731	31.2689	-0.163134	31.2578	-0.220819	31.2883	-0.179493	31.261	-0.185472
31.251	-0.219394	31.296	-0.213035	31.2721	-0.189361	31.2549	-0.205356	31.2583	-0.197319	31.2855	-0.16317	31.275	-0.220835	31.3051	-0.17953	31.2775	-0.185551
31.2677	-0.219459	31.3124	-0.213056	31.2883	-0.189389	31.2709	-0.205365	31.275	-0.197339	31.3016	-0.163212	31.2915	-0.220854	31.3212	-0.179554	31.294	-0.185627
31.2839	-0.219527	31.3292	-0.213087	31.3052	-0.189428	31.2879	-0.205374	31.2917	-0.197364	31.318	-0.163235	31.3086	-0.220877	31.338	-0.179572	31.3107	-0.185704
31.3006	-0.219586	31.3455	-0.213122	31.3218	-0.189481	31.3047	-0.20539	31.308	-0.197411	31.3347	-0.16325	31.3247	-0.2209	31.3546	-0.179592	31.3273	-0.185777
31.3173	-0.219638	31.3617	-0.213169	31.338	-0.189539	31.3212	-0.20541	31.3244	-0.197487	31.3511	-0.163261	31.341	-0.22092	31.3714	-0.179616	31.3438	-0.185822
31.3336	-0.219666	31.3783	-0.213227	31.3541	-0.189614	31.3373	-0.205425	31.341	-0.197591	31.3676	-0.163311	31.3575	-0.22094	31.3879	-0.17964	31.3604	-0.185863
31.3503	-0.219686	31.3946	-0.213253	31.3712	-0.189715	31.3537	-0.205435	31.3573	-0.19773	31.3845	-0.163316	31.3739	-0.22096	31.4046	-0.179663	31.377	-0.185892
31.3669	-0.219702	31.411	-0.213276	31.3875	-0.189795	31.3699	-0.205446	31.3741	-0.197845	31.401	-0.163322	31.3909	-0.22098	31.4208	-0.179692	31.3935	-0.185907
31.3832	-0.219717	31.4282	-0.213297	31.4042	-0.189846	31.3866	-0.205457	31.3907	-0.197916	31.4176	-0.16333	31.4074	-0.221	31.4377	-0.179721	31.41	-0.185917
31.3997	-0.219732	31.4449	-0.21332	31.4208	-0.189896	31.4035	-0.205467	31.4072	-0.197952	31.4341	-0.163338	31.4234	-0.221028	31.4541	-0.179749	31.4268	-0.185966
31.4163	-0.219747	31.4617	-0.213342	31.4373	-0.189933	31.4202	-0.205476	31.424	-0.19797	31.4509	-0.163345	31.44	-0.221058	31.4708	-0.179805	31.4434	-0.185976
31.4332	-0.219762	31.4782	-0.213365	31.454	-0.189957	31.4367	-0.205499	31.4402	-0.197981	31.4672	-0.163357	31.4567	-0.221082	31.4875	-0.179873	31.4601	-0.186014
31.4496	-0.219779	31.4947	-0.213388	31.4707	-0.189978	31.4533	-0.20551	31.4569	-0.197991	31.4836	-0.163387	31.4733	-0.221105	31.504	-0.179912	31.4765	-0.18604
31.4659	-0.219795	31.5116	-0.213411	31.4872	-0.189994	31.4697	-0.20552	31.4737	-0.198027	31.5001	-0.163432	31.4898	-0.221126	31.5204	-0.179939	31.493	-0.186061
31.4823	-0.219812	31.5281	-0.213433	31.5043	-0.190005	31.4864	-0.205531	31.4904	-0.198048	31.517	-0.163487	31.5064	-0.221146	31.5371	-0.179956	31.509	-0.186071
31.4993	-0.219831	31.545	-0.213454	31.5207	-0.190018	31.5033	-0.205557	31.507	-0.198056	31.5336	-0.163546	31.5233	-0.221168	31.5536	-0.179972	31.5256	-0.18608
31.516	-0.219849	31.5613	-0.213472	31.5371	-0.190033	31.52	-0.205577	31.5236	-0.198062	31.5498	-0.163608	31.5395	-0.221184	31.5703	-0.18001	31.5421	-0.18609
31.5324	-0.219865	31.5778	-0.213488	31.5535	-0.190057	31.537	-0.205588	31.5403	-0.198076	31.5663	-0.163687	31.5565	-0.221201	31.5869	-0.180032	31.5587	-0.1861
31.5489	-0.219891	31.5945	-0.213503	31.5701	-0.190085	31.5528	-0.205601	31.5567	-0.198083	31.5829	-0.163774	31.5737	-0.221219	31.6033	-0.180057	31.5752	-0.186127
31.5656	-0.219916	31.6111	-0.213516	31.5867	-0.190121	31.569	-0.205622	31.5732	-0.198097	31.5992	-0.163854	31.5901	-0.221236	31.6197	-0.180072	31.5914	-0.186137
31.5818	-0.21993	31.6276	-0.21353	31.6031	-0.190168	31.5855	-0.205642	31.5895	-0.198115	31.6155	-0.163901	31.607	-0.221252	31.636	-0.180089	31.6087	-0.186147
31.5984	-0.219951	31.6443	-0.213545	31.6192	-0.190227	31.602	-0.205655	31.6065	-0.198122	31.6325	-0.163947	31.6233	-0.221272	31.6526	-0.180114	31.6248	-0.186158
31.6152	-0.219964	31.6607	-0.213561	31.6359	-0.190287	31.6188	-0.205667	31.6228	-0.198132	31.6493	-0.164008	31.64	-0.221292	31.6695	-0.18015	31.6409	-0.18617
31.6314	-0.219976	31.6773	-0.213578	31.6523	-0.190334	31.6351	-0.205679	31.6394	-0.198151	31.6653	-0.164098	31.6566	-0.221313	31.6861	-0.180211	31.6577	-0.186183
31.6483	-0.219987	31.6939	-0.213597	31.6688	-0.190356	31.6523	-0.20569	31.6562	-0.198173	31.6821	-0.164176	31.6727	-0.221347	31.7029	-0.18026	31.6745	-0.186202
31.6647	-0.219997	31.7104	-0.213619	31.6855	-0.190372	31.6685	-0.205702	31.673	-0.198201	31.6987	-0.164253	31.6892	-0.221369	31.7196	-0.180283	31.691	-0.186237
31.6814	-0.220007	31.727	-0.213649	31.702	-0.190414	31.6855	-0.205714	31.6894	-0.198235	31.7155	-0.164313	31.7056	-0.22139	31.7364	-0.180302	31.7075	-0.186271
31.6982	-0.220018	31.7432	-0.213684	31.7186	-0.190438	31.7022	-0.205725	31.7058	-0.198263	31.7319	-0.16437	31.7222	-0.221412	31.7523	-0.180321	31.7241	-0.186318
31.7148	-0.220027	31.7601	-0.213708	31.7354	-0.190456	31.7188	-0.205741	31.7224	-0.198287	31.7485	-0.164425	31.739	-0.221432	31.7692	-0.180339	31.7406	-0.186385
31.7315	-0.220037	31.7767	-0.21373	31.752	-0.190466	31.7353	-0.205754	31.7386	-0.198299	31.7648	-0.16446	31.7551	-0.221452	31.786	-0.180378	31.7573	-0.186473
31.748	-0.220048	31.7933	-0.21375	31.7686	-0.190476	31.7518	-0.205766	31.7554	-0.198313	31.7812	-0.164486	31.7721	-0.221471	31.8027	-0.180403	31.7737	-0.18659
31.7645	-0.220059	31.8101	-0.213768	31.7862	-0.190485	31.7682	-0.205778	31.7719	-0.198323	31.798	-0.164506	31.7887	-0.221487	31.8191	-0.180422	31.7906	-0.186718
31.7816	-0.220071	31.8266	-0.213783	31.8019	-0.190496	31.7851	-0.205791	31.7888	-0.198334	31.8148	-0.164516	31.8054	-0.221503	31.8361	-0.180438	31.8071	-0.186811
31.7984	-0.220086	31.8435	-0.213796	31.8185	-0.190508	31.8018	-0.205805	31.8056	-0.198343	31.8315	-0.164525	31.8223	-0.221517	31.8528	-0.180462	31.8238	-0.186867
31.8149	-0.220102	31.8603	-0.213809	31.8352	-0.190521	31.8184	-0.205818	31.8226	-0.198353	31.8479	-0.164535	31.8384	-0.22153	31.8694	-0.180479	31.8403	-0.186893
31.8319	-0.220118	31.8771	-0.213825	31.8523	-0.190534	31.8345	-0.205831	31.839	-0.198363	31.8646	-0.164545	31.8551	-0.221542	31.8857	-0.180497	31.8571	-0.186905
31.8485	-0.220137	31.894	-0.213842	31.8691	-0.190548	31.8518	-0.205844	31.8553	-0.198374	31.8813	-0.164558	31.8717	-0.221553	31.9023	-0.180515	31.874	-0.18694
31.865	-0.220156	31.9107	-0.213861	31.8863	-0.190566	31.8686	-0.205857	31.8726	-0.198395	31.8984	-0.16458	31.8888	-0.221565	31.9191	-0.180536	31.891	-0.186961
31.8818	-0.220176	31.9272	-0.213881	31.9028	-0.190589	31.8856	-0.20587	31.8892	-0.198419	31.9152	-0.164591	31.9055	-0.221579	31.9357	-0.180569	31.9077	-0.186967
31.8985	-0.220195	31.9434	-0.213904	31.9196	-0.190611	31.9017	-0.205884	31.9057	-0.198432	31.9318	-0.164604	31.9225	-0.221594	31.9527	-0.180601	31.924	-0.186973
31.9149	-0.220218	31.9599	-0.213933	31.9359	-0.190632	31.9182	-0.205897	31.9221	-0.198447	31.9483	-0.164614	31.9386	-0.221612	31.9688	-0.18062	31.9408	-0.186989
31.9309	-0.220241	31.9765	-0.213962	31.952	-0.190646	31.9347	-0.20591	31.9378	-0.198462	31.9647	-0.16463	31.9552	-0.221631	31.9852	-0.180637	31.9575	-0.186999
31.9478	-0.220256	31.9928	-0.213984	31.9682	-0.190671	31.9506	-0.205923	31.955	-0.198475	31.9806	-0.164644	31.9714	-0.22165	32.0017	-0.180655	31.9735	-0.187015
31.9642	-0.220269	32.0095	-0.214002	31.9847	-0.190683	31.9675	-0.205936	31.9712	-0.198493	31.9972	-0.164655	31.9878	-0.221674	32.0181	-0.180676	31.9903	-0.187041
31.9803	-0.220282	32.0258	-0.214019	32.0005	-0.190696	31.984	-0.20595	31.988	-0.198506	32.0138	-0.164666	32.0051	-0.221697	32.0346	-0.18069	32.0068	-0.187069
31.9974	-0.220294	32.0426	-0.214035	32.0172	-0.190709	32.0008	-0.205964	32.0047	-0.198519	32.0299	-0.164677	32.0214	-0.221727	32.0514	-0.180704	32.0228	-0.187089
32.0141	-0.220305	32.0596	-0.214051	32.034	-0.190721	32.0174	-0.205978	32.0214	-0.198533	32.0467	-0.164697	32.0381	-0.221753	32.0681	-0.180716	32.0398	-0.187112
32.0303	-0.220315	32.0758	-0.214068	32.0505	-0.190733	32.034	-0.205992	32.0375	-0.198553	32.063	-0.164723	32.055	-0.221784	32.0847	-0.180727	32.0562	-0.187126
32.0467	-0.220326	32.0924	-0.214085	32.0673	-0.190747	32.0506	-0.206006	32.0544	-0.198583	32.0797	-0.16476	32.0717	-0.221811	32.1008	-0.18074	32.0724	-0.187138
32.0635	-0.220337	32.1091	-0.214104	32.0844	-0.190762	32.067	-0.206021	32.0708	-0.198617	32.0968	-0.164804	32.0884	-0.221838	32.1173	-0.180754	32.089	-0.18715
32.08	-0.220351	32.126	-0.214123	32.1009	-0.190776	32.0836	-0.206038	32.0877	-0.198642	32.1128	-0.164867	32.1051	-0.221859	32.1341	-0.180769	32.1051	-0.187162
32.0968	-0.220366	32.1427	-0.214142	32.1175	-0.190791	32.1002	-0.206062	32.1044	-0.198677	32.1294	-0.164927	32.1212	-0.221877	32.1507	-0.180784	32.1217	-0.187181
32.1137	-0.220383	32.1594	-0.214162	32.1336	-0.190804	32.1164	-0.206097	32.1208	-0.1987	32.1462	-0.164968	32.1377	-0.221894	32.1673	-0.180799	32.1384	-0.1872
32.1299	-0.2204	32.1757	-0.214181	32.1499	-0.190816	32.1331	-0.206144	32.1376	-0.198714	32.1627	-0.164998	32.154	-0.221911	32.1838	-0.180815	32.1549	-0.187231
32.1465	-0.220416	32.1923	-0.214197	32.1665	-0.190831	32.1497	-0.206183	32.1539	-0.198727	32.1794	-0.16503	32.1709	-0.221928	32.2001	-0.180834	32.1716	-0.187266
32.1634	-0.220431	32.2087	-0.214211	32.183	-0.190844	32.1662	-0.206223	32.1706	-0.19875	32.1958	-0.165049	32.1873	-0.221944	32.2172	-0.180861	32.1886	-0.187303
32.1802	-0.220449	32.2249	-0.214224	32.1993	-0.190859	32.1833	-0.20625	32.1871	-0.198771	32.2125	-0.165075	32.2038	-0.221959	32.2336	-0.180888	32.2047	-0.187333
32.1968	-0.220467	32.2417	-0.214236	32.2159	-0.190872	32.1996	-0.206269	32.2039	-0.198783	32.229	-0.165092	32.2202	-0.221975	32.2503	-0.180922	32.2217	-0.187348
32.2138	-0.220485	32.2586	-0.214248	32.2329	-0.190884	32.2166	-0.206287	32.2202	-0.198792	32.2453	-0.165108	32.2369	-0.221993	32.2669	-0.180951	32.2382	-0.187361
32.2302	-0.220501	32.2747	-0.214261	32.2496	-0.190895	32.2328	-0.206303	32.2369	-0.198802	32.2619	-0.16513	32.2533	-0.222011	32.2835	-0.180977	32.2551	-0.187374
32.2465	-0.220516	32.2917	-0.214276	32.2665	-0.190908	32.2498	-0.206319	32.2535	-0.198812	32.2788	-0.165157	32.2702	-0.222031	32.2999	-0.180998	32.2717	-0.187396
32.263	-0.220531	32.3081	-0.214292	32.2831	-0.190922	32.2666	-0.206336	32.2706	-0.198822	32.2958	-0.165184	32.2866	-0.222053	32.3165	-0.181018	32.288	-0.18742
32.2794	-0.220546	32.3251	-0.214311	32.2997	-0.190937	32.2829	-0.206354	32.2865	-0.198834	32.3122	-0.165209	32.303	-0.222073	32.3331	-0.181036	32.3043	-0.187435
32.2961	-0.220562	32.3415	-0.21433	32.3165	-0.190952	32.2993	-0.206391	32.3034	-0.198846	32.3288	-0.165246	32.3198	-0.22209	32.3499	-0.181054	32.3214	-0.187451
32.3123	-0.220578	32.3583	-0.21435	32.3328	-0.190974	32.3157	-0.20642	32.3199	-0.198859	32.3451	-0.165286	32.3366	-0.222108	32.3664	-0.181073	32.3375	-0.187465
32.3289	-0.220591	32.3747	-0.214368	32.3493	-0.190995	32.3321	-0.206457	32.3366	-0.198874	32.3617	-0.165323	32.3531	-0.222125	32.383	-0.181093	32.3542	-0.187478
32.3451	-0.220605	32.3913	-0.214385	32.3654	-0.191015	32.3484	-0.206493	32.3532	-0.198897	32.3781	-0.165352	32.37	-0.222139	32.4001	-0.181114	32.371	-0.18749
32.3618	-0.220621	32.4076	-0.214402	32.3818	-0.191033	32.3652	-0.206511	32.3696	-0.198929	32.3946	-0.165371	32.3866	-0.222154	32.4168	-0.181141	32.3877	-0.187503
32.3783	-0.220637	32.4242	-0.214417	32.3981	-0.191049	32.3819	-0.206526	32.3859	-0.198978	32.4114	-0.165389	32.4031	-0.222167	32.433	-0.181202	32.4041	-0.187517
32.3951	-0.220652	32.4409	-0.214432	32.4149	-0.191064	32.3989	-0.206542	32.4027	-0.199033	32.4278	-0.165404	32.4198	-0.222178	32.4496	-0.181279	32.4207	-0.18753
32.4116	-0.220667	32.4575	-0.214446	32.432	-0.191078	32.4153	-0.206561	32.4192	-0.199092	32.4443	-0.165419	32.4367	-0.222189	32.4657	-0.18135	32.4375	-0.187544
32.4284	-0.22068	32.4744	-0.214461	32.4485	-0.19109	32.432	-0.206572	32.4361	-0.19912	32.4611	-0.165434	32.4529	-0.222203	32.4823	-0.181398	32.4539	-0.187559
32.4448	-0.220695	32.4911	-0.214476	32.4657	-0.191104	32.4484	-0.206584	32.4525	-0.199151	32.4777	-0.165449	32.4697	-0.222217	32.4984	-0.181428	32.4709	-0.187574
32.4615	-0.220711	32.5077	-0.214492	32.4822	-0.191119	32.4652	-0.206595	32.4689	-0.199188	32.4939	-0.165462	32.4858	-0.222231	32.5153	-0.181449	32.4869	-0.187588
32.4779	-0.220733	32.5245	-0.214509	32.499	-0.191134	32.4813	-0.206606	32.4854	-0.199213	32.5107	-0.165476	32.5027	-0.222248	32.5316	-0.18147	32.5039	-0.187603
32.4945	-0.220753	32.5408	-0.214528	32.5156	-0.191149	32.498	-0.206619	32.5015	-0.19923	32.5275	-0.16549	32.5192	-0.222267	32.5484	-0.18149	32.5201	-0.187618
32.5113	-0.22077	32.5573	-0.214547	32.532	-0.191166	32.5143	-0.206633	32.5183	-0.199245	32.5442	-0.165516	32.5361	-0.222287	32.5648	-0.181511	32.5367	-0.187633
32.5283	-0.220799	32.5741	-0.214566	32.5485	-0.191192	32.5311	-0.206647	32.5353	-0.19927	32.5607	-0.165531	32.5527	-0.222307	32.5822	-0.181531	32.5531	-0.187646
32.5447	-0.220824	32.5904	-0.214586	32.5652	-0.191213	32.5478	-0.206664	32.5517	-0.19929	32.5771	-0.165555	32.569	-0.222328	32.5987	-0.181549	32.57	-0.18766
32.5616	-0.220854	32.6073	-0.214607	32.5815	-0.191229	32.5643	-0.206679	32.5683	-0.199305	32.5939	-0.165581	32.5861	-0.222349	32.615	-0.181565	32.5866	-0.187674
32.5782	-0.220873	32.6238	-0.214629	32.5981	-0.191245	32.5811	-0.206695	32.5847	-0.199318	32.6109	-0.165609	32.6023	-0.222369	32.6315	-0.181581	32.6033	-0.18769
32.5955	-0.22089	32.6402	-0.214659	32.6147	-0.19126	32.5972	-0.206712	32.6015	-0.199333	32.6279	-0.165659	32.6189	-0.222388	32.6478	-0.181596	32.6195	-0.187705
32.6123	-0.220906	32.6567	-0.214682	32.6311	-0.191274	32.6139	-0.206728	32.618	-0.199346	32.6442	-0.165714	32.6357	-0.222407	32.6648	-0.181612	32.6366	-0.187719
32.6288	-0.220921	32.6735	-0.214712	32.6478	-0.191288	32.6308	-0.206745	32.6348	-0.199362	32.66	-0.165742	32.6523	-0.222427	32.6813	-0.181623	32.6531	-0.187734
32.645	-0.220936	32.6901	-0.214739	32.6645	-0.191305	32.6473	-0.206762	32.6514	-0.199399	32.6762	-0.165774	32.6689	-0.222446	32.6976	-0.181635	32.6695	-0.187749
32.6618	-0.220953	32.7067	-0.214762	32.6814	-0.191322	32.6638	-0.20678	32.6681	-0.199463	32.6933	-0.165796	32.6851	-0.222466	32.7141	-0.181648	32.6867	-0.187765
32.6778	-0.220967	32.7233	-0.214784	32.6979	-0.191351	32.6808	-0.206796	32.6841	-0.199525	32.7103	-0.165812	32.7017	-0.222487	32.731	-0.181666	32.7028	-0.187781
32.694	-0.220979	32.7401	-0.214803	32.7144	-0.191392	32.6972	-0.206813	32.7011	-0.199591	32.7269	-0.165828	32.7179	-0.222509	32.7473	-0.181693	32.7194	-0.187795
32.7109	-0.220992	32.756	-0.214821	32.7312	-0.19143	32.7136	-0.206828	32.7174	-0.199683	32.7432	-0.165861	32.7352	-0.222534	32.7645	-0.181716	32.7356	-0.18781
32.7273	-0.221005	32.7728	-0.214838	32.7478	-0.191465	32.7307	-0.206844	32.7342	-0.199755	32.7598	-0.165891	32.7516	-0.222563	32.7811	-0.181742	32.7523	-0.187825
32.7441	-0.221019	32.7893	-0.214854	32.7643	-0.191486	32.7474	-0.206858	32.7507	-0.199802	32.7766	-0.16591	32.7682	-0.222606	32.7976	-0.181772	32.7692	-0.187839
32.7608	-0.221032	32.8061	-0.214868	32.7805	-0.191504	32.7641	-0.206871	32.7672	-0.199826	32.793	-0.165924	32.7849	-0.222636	32.8141	-0.181795	32.7854	-0.187854
32.7772	-0.221047	32.823	-0.214885	32.797	-0.191521	32.7807	-0.206885	32.7838	-0.19984	32.8098	-0.165944	32.8013	-0.222672	32.8308	-0.181817	32.8026	-0.187869
32.7943	-0.221064	32.8397	-0.214903	32.8132	-0.191535	32.7973	-0.206898	32.8007	-0.199854	32.8263	-0.165958	32.818	-0.222706	32.8472	-0.181838	32.8188	-0.187884
32.8107	-0.221083	32.8563	-0.214923	32.83	-0.191549	32.8145	-0.206912	32.8168	-0.199866	32.8432	-0.165972	32.8348	-0.22275	32.8639	-0.181856	32.8358	-0.1879
32.8271	-0.221111	32.8727	-0.214943	32.8466	-0.191563	32.8303	-0.206927	32.8336	-0.199875	32.8595	-0.165988	32.8514	-0.222779	32.8809	-0.181873	32.8524	-0.187916
32.8438	-0.221131	32.8895	-0.214965	32.8634	-0.191577	32.847	-0.206943	32.8501	-0.199883	32.8758	-0.166004	32.8681	-0.2228	32.897	-0.181889	32.8688	-0.187933
32.8604	-0.221154	32.9061	-0.214988	32.8801	-0.191592	32.8637	-0.206962	32.8666	-0.199889	32.8924	-0.166035	32.8845	-0.22282	32.914	-0.181907	32.8854	-0.187959
32.877	-0.221172	32.9224	-0.215011	32.8967	-0.191607	32.8799	-0.206983	32.8831	-0.199894	32.9091	-0.166071	32.9014	-0.222839	32.9305	-0.181926	32.9016	-0.187978
32.8933	-0.221188	32.9392	-0.215034	32.9134	-0.191623	32.8969	-0.207004	32.8997	-0.1999	32.9258	-0.166097	32.9182	-0.222854	32.9466	-0.181946	32.9181	-0.187997
32.9098	-0.221205	32.9555	-0.215054	32.9303	-0.191638	32.9131	-0.20702	32.9164	-0.199907	32.9426	-0.166124	32.9345	-0.222868	32.9632	-0.181968	32.9352	-0.188014
32.9267	-0.22122	32.9719	-0.215074	32.9469	-0.191651	32.9297	-0.207035	32.9326	-0.199916	32.9588	-0.166147	32.9511	-0.22288	32.98	-0.181989	32.9515	-0.18803
32.9432	-0.221234	32.9886	-0.215092	32.9633	-0.191664	32.9466	-0.20705	32.9496	-0.199928	32.9752	-0.166168	32.968	-0.22289	32.9967	-0.182011	32.968	-0.188046
32.9596	-0.221247	33.0052	-0.215111	32.9799	-0.191679	32.9631	-0.207064	32.9659	-0.19994	32.9921	-0.166185	32.9841	-0.2229	33.0137	-0.182034	32.9848	-0.18806
32.9765	-0.22126	33.0219	-0.215128	32.9963	-0.191694	32.9797	-0.207077	32.9828	-0.199954	33.0087	-0.166204	33.0008	-0.222909	33.03	-0.182057	33.0014	-0.188073
32.9933	-0.221273	33.0386	-0.215144	33.0128	-0.191709	32.9965	-0.207088	32.9998	-0.199967	33.0253	-0.166222	33.0176	-0.222919	33.0463	-0.182079	33.0183	-0.188087
33.0102	-0.221288	33.0552	-0.21516	33.0292	-0.191726	33.0127	-0.207099	33.0162	-0.199981	33.0416	-0.166239	33.0337	-0.222929	33.0635	-0.182101	33.0351	-0.188102
33.0268	-0.221305	33.0717	-0.215176	33.0461	-0.191744	33.0293	-0.207111	33.033	-0.199995	33.0582	-0.166256	33.0501	-0.222942	33.0801	-0.182122	33.0517	-0.188118
33.0434	-0.221323	33.0881	-0.215189	33.0628	-0.191761	33.0459	-0.207125	33.0495	-0.200015	33.0748	-0.166274	33.067	-0.222955	33.0968	-0.182141	33.0683	-0.188146
33.0598	-0.221341	33.1049	-0.215202	33.0795	-0.191777	33.0623	-0.20714	33.0663	-0.200043	33.0914	-0.166292	33.0838	-0.222971	33.1135	-0.18216	33.0845	-0.188184
33.0762	-0.22136	33.121	-0.215215	33.0955	-0.191792	33.0795	-0.207156	33.0828	-0.200067	33.1078	-0.166312	33.1006	-0.222987	33.1298	-0.182176	33.1012	-0.188235
33.093	-0.221384	33.1375	-0.215228	33.1126	-0.191807	33.0961	-0.207174	33.0993	-0.200082	33.1243	-0.166346	33.1168	-0.223006	33.1463	-0.182194	33.1179	-0.188295
33.1095	-0.22141	33.1545	-0.215239	33.1295	-0.191821	33.1129	-0.207207	33.1159	-0.200096	33.141	-0.166385	33.1332	-0.223026	33.1631	-0.182212	33.1341	-0.188355
33.1262	-0.221429	33.1711	-0.21525	33.1457	-0.191835	33.1296	-0.207242	33.1325	-0.200109	33.1576	-0.166427	33.1498	-0.223047	33.1795	-0.18223	33.1507	-0.188401
33.1433	-0.221448	33.1877	-0.215261	33.1625	-0.191849	33.1462	-0.207288	33.1488	-0.20012	33.1742	-0.166462	33.1666	-0.223081	33.1968	-0.182249	33.1675	-0.188444
33.1593	-0.221466	33.2047	-0.215273	33.1794	-0.191863	33.1626	-0.207331	33.1654	-0.200131	33.1909	-0.166484	33.1832	-0.223121	33.213	-0.182266	33.1841	-0.188483
33.1756	-0.221484	33.2214	-0.215286	33.1961	-0.191878	33.1793	-0.207368	33.182	-0.20014	33.2075	-0.166503	33.2001	-0.223164	33.2294	-0.182282	33.2012	-0.188517
33.1925	-0.221502	33.238	-0.215301	33.2123	-0.191896	33.1957	-0.20739	33.1987	-0.20015	33.224	-0.166519	33.2168	-0.223189	33.2456	-0.182296	33.2175	-0.188536
33.209	-0.221519	33.2552	-0.215316	33.2293	-0.191934	33.2126	-0.207407	33.2151	-0.200161	33.2411	-0.166548	33.2334	-0.223208	33.2623	-0.18231	33.2345	-0.188553
33.2256	-0.221536	33.2717	-0.215332	33.2456	-0.191976	33.2291	-0.207424	33.2313	-0.200174	33.2576	-0.166566	33.2502	-0.223227	33.279	-0.182322	33.2511	-0.18857
33.2426	-0.221553	33.288	-0.215346	33.2627	-0.192004	33.2457	-0.207442	33.2484	-0.200189	33.274	-0.166584	33.2668	-0.223247	33.2956	-0.182332	33.2678	-0.188588
33.2591	-0.221569	33.3047	-0.21536	33.279	-0.192035	33.2621	-0.207458	33.2649	-0.200225	33.2906	-0.166601	33.2833	-0.223267	33.3122	-0.182342	33.2839	-0.188611
33.2753	-0.221586	33.3214	-0.215375	33.2952	-0.192067	33.2789	-0.207473	33.282	-0.200253	33.3073	-0.166619	33.2997	-0.223287	33.329	-0.182355	33.3003	-0.188626
33.2922	-0.221604	33.3379	-0.215388	33.3116	-0.192095	33.2953	-0.207487	33.2988	-0.200279	33.3244	-0.166638	33.3163	-0.223308	33.3453	-0.182372	33.317	-0.18864
33.3086	-0.221621	33.3545	-0.2154	33.3282	-0.192119	33.3124	-0.207502	33.3149	-0.200313	33.3407	-0.166656	33.333	-0.22333	33.3623	-0.18239	33.3336	-0.188653
33.3253	-0.221637	33.3713	-0.215412	33.3448	-0.192144	33.3289	-0.207516	33.3314	-0.200336	33.3568	-0.166674	33.3496	-0.223349	33.3788	-0.18241	33.3503	-0.188664
33.3422	-0.221653	33.3879	-0.215425	33.3616	-0.192162	33.3451	-0.207529	33.3482	-0.200352	33.3732	-0.166693	33.3661	-0.223369	33.3953	-0.182439	33.3664	-0.188677
33.3586	-0.221667	33.4045	-0.215438	33.3783	-0.19218	33.362	-0.207541	33.3653	-0.200365	33.3899	-0.166711	33.3828	-0.223388	33.412	-0.182483	33.3833	-0.188691
33.3755	-0.22168	33.4212	-0.21545	33.3949	-0.192197	33.3788	-0.207554	33.3821	-0.200376	33.4069	-0.166729	33.3997	-0.223405	33.4282	-0.182521	33.3993	-0.188706
33.3918	-0.221691	33.438	-0.215462	33.4115	-0.192213	33.3955	-0.207566	33.3984	-0.200386	33.4237	-0.166747	33.4165	-0.223419	33.445	-0.182547	33.4163	-0.188719
33.4086	-0.221701	33.4542	-0.215474	33.4279	-0.192227	33.4117	-0.207579	33.4149	-0.200396	33.4397	-0.166766	33.4334	-0.223431	33.4616	-0.182573	33.4329	-0.188734
33.425	-0.221712	33.4711	-0.215488	33.4442	-0.192239	33.428	-0.207592	33.4314	-0.200407	33.4562	-0.166786	33.4498	-0.223442	33.4782	-0.182593	33.4496	-0.18875
33.4416	-0.221722	33.4879	-0.215502	33.4613	-0.192248	33.445	-0.207606	33.448	-0.200418	33.473	-0.16681	33.466	-0.223454	33.4949	-0.182614	33.4662	-0.188766
33.4584	-0.221733	33.5043	-0.215515	33.4777	-0.192257	33.4618	-0.207621	33.4645	-0.20043	33.4898	-0.166829	33.4825	-0.223468	33.5113	-0.182634	33.483	-0.188782
33.4748	-0.221743	33.5207	-0.215531	33.4941	-0.192265	33.4782	-0.207637	33.4813	-0.200443	33.5059	-0.166849	33.4997	-0.223484	33.5278	-0.182656	33.4997	-0.188798
33.4914	-0.221756	33.5374	-0.215548	33.511	-0.192273	33.4942	-0.207654	33.4978	-0.200458	33.5223	-0.166867	33.5159	-0.223501	33.5448	-0.182676	33.5165	-0.188814
33.5079	-0.221768	33.5541	-0.215565	33.5278	-0.192281	33.511	-0.207672	33.514	-0.200471	33.5389	-0.166883	33.5327	-0.223517	33.5614	-0.182697	33.5331	-0.18883
33.5247	-0.221783	33.5706	-0.215584	33.5445	-0.19229	33.5274	-0.207689	33.5308	-0.200486	33.5555	-0.166899	33.5492	-0.223531	33.5783	-0.182719	33.5491	-0.188846
33.5416	-0.221798	33.5873	-0.215607	33.5613	-0.192302	33.5438	-0.207722	33.5477	-0.200502	33.5725	-0.166915	33.5654	-0.223545	33.5947	-0.18274	33.5664	-0.188861
33.5581	-0.221813	33.6037	-0.215629	33.5775	-0.192317	33.5609	-0.207741	33.5644	-0.200519	33.589	-0.166929	33.5823	-0.223559	33.6113	-0.182761	33.5826	-0.188876
33.5744	-0.221827	33.6205	-0.21565	33.5944	-0.192334	33.5774	-0.207759	33.5809	-0.200534	33.6059	-0.166942	33.5992	-0.223573	33.6282	-0.182781	33.5994	-0.188891
33.5914	-0.22184	33.637	-0.215671	33.6108	-0.192375	33.5943	-0.207776	33.5974	-0.200548	33.6225	-0.166957	33.6158	-0.223586	33.6446	-0.1828	33.6161	-0.188906
33.6077	-0.221854	33.6538	-0.215694	33.6268	-0.192426	33.6106	-0.207792	33.6145	-0.200562	33.6386	-0.166971	33.6326	-0.223598	33.6613	-0.182817	33.633	-0.188921
33.6241	-0.221866	33.6704	-0.215717	33.6437	-0.192465	33.6275	-0.207807	33.6309	-0.200578	33.6556	-0.166987	33.649	-0.223611	33.6779	-0.182833	33.6495	-0.188937
33.641	-0.221878	33.6869	-0.215741	33.6606	-0.192502	33.6442	-0.207821	33.6476	-0.200593	33.6722	-0.167002	33.6659	-0.223626	33.6945	-0.182849	33.6659	-0.188952
33.6576	-0.221888	33.7035	-0.215763	33.6771	-0.192529	33.6604	-0.207835	33.6641	-0.200608	33.6891	-0.167018	33.6829	-0.223642	33.7114	-0.182866	33.6826	-0.188967
33.674	-0.221899	33.7199	-0.215783	33.6937	-0.192547	33.677	-0.207848	33.6807	-0.200622	33.7054	-0.167034	33.6992	-0.223657	33.7284	-0.182882	33.6989	-0.188983
33.6905	-0.221911	33.7366	-0.2158	33.7105	-0.192562	33.6938	-0.207864	33.6976	-0.200635	33.722	-0.167051	33.7158	-0.223672	33.7443	-0.182898	33.7156	-0.188999
33.7075	-0.221923	33.7534	-0.215817	33.7277	-0.192575	33.7103	-0.20788	33.7142	-0.20065	33.7385	-0.167068	33.7325	-0.223688	33.7611	-0.182915	33.7323	-0.189014
33.7243	-0.221935	33.7699	-0.215834	33.7442	-0.192587	33.7268	-0.207897	33.7308	-0.200664	33.7557	-0.167085	33.7491	-0.223705	33.7778	-0.182929	33.7489	-0.189028
33.7405	-0.221946	33.7865	-0.215847	33.7604	-0.192601	33.7436	-0.207913	33.7469	-0.20068	33.7724	-0.167102	33.7654	-0.223723	33.7947	-0.182942	33.7656	-0.189042
33.7575	-0.221959	33.8035	-0.21586	33.7769	-0.192614	33.76	-0.207928	33.7634	-0.200697	33.7889	-0.167121	33.782	-0.223741	33.8113	-0.182955	33.7819	-0.189053
33.7741	-0.221973	33.8199	-0.215872	33.7935	-0.19263	33.7768	-0.207943	33.7802	-0.200713	33.8056	-0.167139	33.7984	-0.223758	33.8281	-0.182969	33.7984	-0.189063
33.7907	-0.221987	33.8368	-0.21588	33.8103	-0.192643	33.7934	-0.207958	33.7971	-0.20073	33.8218	-0.167157	33.8148	-0.223775	33.8442	-0.182983	33.8152	-0.189073
33.8074	-0.222	33.8534	-0.215888	33.8269	-0.192657	33.8094	-0.207974	33.8132	-0.200747	33.8381	-0.167175	33.8312	-0.223792	33.8608	-0.182998	33.8314	-0.189084
33.8237	-0.222016	33.8695	-0.215898	33.8438	-0.192672	33.8268	-0.20799	33.8301	-0.200775	33.8546	-0.167192	33.8478	-0.223808	33.8772	-0.183016	33.8486	-0.189096
33.84	-0.222032	33.8868	-0.215908	33.8604	-0.192687	33.843	-0.208006	33.8464	-0.200806	33.8712	-0.16721	33.8648	-0.223823	33.8938	-0.183033	33.8655	-0.189109
33.8565	-0.222047	33.9032	-0.215918	33.877	-0.192703	33.8599	-0.208023	33.8628	-0.20083	33.8876	-0.167226	33.8812	-0.22384	33.9108	-0.183052	33.8821	-0.189122
33.8734	-0.222063	33.9198	-0.215926	33.8933	-0.192717	33.8764	-0.208041	33.8794	-0.200848	33.9045	-0.167243	33.8976	-0.223857	33.9272	-0.183074	33.8988	-0.189137
33.8897	-0.222078	33.9361	-0.215934	33.9101	-0.19273	33.8929	-0.208058	33.8963	-0.200865	33.9209	-0.167259	33.9144	-0.223873	33.9438	-0.18312	33.9151	-0.189153
33.9067	-0.222095	33.9523	-0.215943	33.9266	-0.192742	33.9098	-0.208073	33.9127	-0.200882	33.9378	-0.167277	33.9311	-0.223889	33.9603	-0.183153	33.9319	-0.189171
33.923	-0.222109	33.9689	-0.215953	33.9433	-0.192754	33.9266	-0.208087	33.9297	-0.200898	33.9545	-0.167293	33.9475	-0.223907	33.9771	-0.183184	33.9482	-0.189188
33.9397	-0.222124	33.9858	-0.215961	33.9598	-0.192768	33.9434	-0.2081	33.9461	-0.200913	33.971	-0.167308	33.9644	-0.223927	33.9931	-0.183225	33.9645	-0.189205
33.9565	-0.222139	34.0022	-0.215972	33.9764	-0.192784	33.9602	-0.208112	33.9632	-0.200927	33.9878	-0.167323	33.9808	-0.223955	34.0099	-0.183269	33.9809	-0.189221
33.9734	-0.222152	34.0191	-0.215983	33.9932	-0.192817	33.9763	-0.208121	33.9802	-0.20094	34.0044	-0.16734	33.9979	-0.223983	34.0267	-0.183292	33.9979	-0.189236
33.9899	-0.222164	34.0358	-0.215995	34.01	-0.192864	33.9929	-0.208131	33.9969	-0.200951	34.0212	-0.167357	34.0142	-0.224025	34.0435	-0.183314	34.0145	-0.18925
34.0063	-0.222177	34.0525	-0.216008	34.0266	-0.192936	34.0099	-0.208141	34.0133	-0.200962	34.0378	-0.167374	34.031	-0.224072	34.06	-0.183336	34.0313	-0.189264
34.0228	-0.222189	34.0694	-0.216023	34.0431	-0.193023	34.0262	-0.208153	34.0297	-0.200973	34.0546	-0.167389	34.0478	-0.224119	34.0762	-0.183357	34.0476	-0.189275
34.0393	-0.222203	34.086	-0.216041	34.0598	-0.193097	34.043	-0.208166	34.0464	-0.200984	34.071	-0.167404	34.0645	-0.224154	34.0928	-0.18338	34.0647	-0.189285
34.0555	-0.222216	34.1022	-0.21606	34.0762	-0.193161	34.0596	-0.208181	34.0628	-0.200996	34.0879	-0.167419	34.0811	-0.224185	34.1098	-0.183402	34.0816	-0.189295
34.0725	-0.222228	34.1191	-0.216079	34.0925	-0.193211	34.0758	-0.208195	34.0794	-0.201006	34.1045	-0.167435	34.0975	-0.224204	34.1262	-0.183424	34.0977	-0.189305
34.0892	-0.222242	34.1358	-0.216105	34.1093	-0.19325	34.0924	-0.20821	34.0955	-0.201017	34.1211	-0.16745	34.1142	-0.224221	34.1431	-0.183444	34.1143	-0.189318
34.1062	-0.222256	34.1526	-0.216132	34.1256	-0.193279	34.1094	-0.208226	34.1123	-0.201028	34.1374	-0.167466	34.1312	-0.224235	34.1597	-0.183459	34.1307	-0.18933
34.1224	-0.22227	34.1693	-0.216151	34.1424	-0.193297	34.126	-0.208243	34.1291	-0.20104	34.1542	-0.167481	34.1478	-0.224249	34.1763	-0.183473	34.1473	-0.189344
34.1392	-0.222285	34.1854	-0.216169	34.1585	-0.193313	34.1427	-0.208267	34.1456	-0.201053	34.1707	-0.167496	34.1646	-0.224262	34.1929	-0.183487	34.1641	-0.189359
34.1556	-0.222301	34.2023	-0.216185	34.1757	-0.193328	34.1593	-0.208291	34.1624	-0.201066	34.1871	-0.167513	34.1812	-0.224273	34.2094	-0.1835	34.181	-0.18939
34.1725	-0.222318	34.2191	-0.216201	34.1925	-0.193342	34.176	-0.208308	34.1787	-0.201081	34.2037	-0.167531	34.1978	-0.224286	34.2265	-0.18351	34.1975	-0.189438
34.1889	-0.222336	34.2353	-0.216214	34.2088	-0.193356	34.1926	-0.208324	34.1951	-0.201096	34.2203	-0.16755	34.2141	-0.2243	34.243	-0.183519	34.2143	-0.189513
34.2062	-0.222353	34.252	-0.216224	34.2253	-0.193367	34.2088	-0.208339	34.2118	-0.201113	34.2372	-0.16757	34.231	-0.224315	34.2594	-0.183527	34.231	-0.189601
34.2226	-0.222372	34.2685	-0.216232	34.2428	-0.193375	34.2254	-0.208355	34.2283	-0.201137	34.2535	-0.167591	34.2474	-0.224331	34.276	-0.183538	34.2476	-0.189698
34.2392	-0.22239	34.2853	-0.216238	34.2594	-0.193383	34.2422	-0.20837	34.2449	-0.201177	34.2707	-0.167612	34.2643	-0.224348	34.2929	-0.183552	34.2641	-0.189782
34.2557	-0.222407	34.3015	-0.216244	34.2758	-0.193391	34.2583	-0.208383	34.2617	-0.201193	34.2871	-0.167634	34.2805	-0.224363	34.3095	-0.183566	34.2806	-0.189861
34.2725	-0.222423	34.318	-0.216251	34.2926	-0.193398	34.2755	-0.208396	34.2782	-0.201209	34.3037	-0.167656	34.297	-0.22438	34.3261	-0.183579	34.2967	-0.189921
34.2892	-0.222438	34.335	-0.216256	34.3091	-0.193403	34.2921	-0.208409	34.2949	-0.201224	34.3202	-0.167675	34.3137	-0.224399	34.3428	-0.183593	34.3134	-0.189942
34.306	-0.222452	34.3517	-0.216262	34.3255	-0.193408	34.3088	-0.208421	34.3116	-0.201239	34.3368	-0.167692	34.3302	-0.224419	34.3595	-0.183611	34.33	-0.189957
34.3225	-0.222466	34.3688	-0.216268	34.3421	-0.193414	34.3258	-0.208437	34.3287	-0.201253	34.353	-0.167709	34.3467	-0.224439	34.376	-0.183631	34.3469	-0.18997
34.3388	-0.222479	34.3851	-0.216274	34.3584	-0.193423	34.3427	-0.208453	34.345	-0.201266	34.3696	-0.167726	34.3636	-0.224457	34.3931	-0.183652	34.3639	-0.189983
34.3558	-0.22249	34.4019	-0.216284	34.3755	-0.193433	34.359	-0.20847	34.3618	-0.201279	34.3862	-0.167742	34.38	-0.224473	34.4097	-0.18369	34.3805	-0.189994
34.3725	-0.222501	34.4185	-0.216296	34.392	-0.193445	34.3756	-0.208487	34.3784	-0.201291	34.4027	-0.167759	34.3966	-0.224489	34.4263	-0.183736	34.3969	-0.190004
34.389	-0.222509	34.4349	-0.216308	34.4086	-0.193459	34.3917	-0.208507	34.3952	-0.201303	34.4194	-0.167774	34.4131	-0.224504	34.4427	-0.183782	34.4137	-0.190013
34.4055	-0.222517	34.4515	-0.216322	34.4253	-0.193474	34.4085	-0.208524	34.4119	-0.201315	34.4357	-0.167791	34.4298	-0.224517	34.4588	-0.183832	34.4303	-0.190023
34.4219	-0.222526	34.4684	-0.216339	34.442	-0.193488	34.4251	-0.20854	34.4283	-0.201327	34.4523	-0.167807	34.4467	-0.224529	34.4752	-0.183872	34.447	-0.190033
34.4386	-0.222535	34.4847	-0.216375	34.4587	-0.193503	34.4421	-0.208556	34.4447	-0.201341	34.4692	-0.167825	34.4634	-0.224539	34.4915	-0.183901	34.4635	-0.190043
34.4553	-0.222543	34.5013	-0.216411	34.4748	-0.193517	34.4584	-0.20857	34.4611	-0.201354	34.4861	-0.167843	34.4799	-0.224548	34.5083	-0.183919	34.4802	-0.190055
34.4718	-0.222552	34.518	-0.216458	34.4918	-0.193532	34.4748	-0.208582	34.4774	-0.201368	34.5027	-0.16786	34.4966	-0.224556	34.5253	-0.183934	34.4965	-0.190069
34.4888	-0.222562	34.5348	-0.216506	34.5087	-0.193546	34.4917	-0.208592	34.4941	-0.201382	34.5197	-0.167877	34.5131	-0.224564	34.5421	-0.18395	34.5126	-0.190084
34.5052	-0.222573	34.5513	-0.216566	34.5249	-0.193561	34.5089	-0.208603	34.5112	-0.201396	34.5364	-0.167894	34.5302	-0.224573	34.5587	-0.183966	34.5294	-0.190099
34.5219	-0.222586	34.5677	-0.216597	34.5417	-0.193576	34.5253	-0.208613	34.5277	-0.201411	34.5529	-0.167912	34.5468	-0.224582	34.5757	-0.183979	34.5462	-0.190114
34.5386	-0.2226	34.5842	-0.216627	34.5585	-0.193591	34.5417	-0.208623	34.5444	-0.201424	34.5694	-0.167928	34.5634	-0.224594	34.5923	-0.183992	34.5632	-0.190131
34.5553	-0.222614	34.6011	-0.216646	34.575	-0.193606	34.5579	-0.208634	34.5611	-0.201437	34.5861	-0.167943	34.5799	-0.224606	34.6094	-0.184005	34.5797	-0.190146
34.5718	-0.222626	34.6177	-0.216663	34.5917	-0.19362	34.5746	-0.208647	34.5778	-0.201449	34.6032	-0.167959	34.5963	-0.224619	34.6259	-0.184018	34.5962	-0.190158
34.5887	-0.222637	34.6343	-0.216677	34.6084	-0.193634	34.5912	-0.208659	34.5945	-0.201462	34.6196	-0.167975	34.6129	-0.224634	34.6423	-0.184031	34.6136	-0.190169
34.6049	-0.222649	34.6509	-0.216689	34.6247	-0.193647	34.6074	-0.208673	34.6106	-0.201478	34.6362	-0.16799	34.6296	-0.22465	34.6585	-0.184046	34.6301	-0.190179
34.6215	-0.222663	34.6676	-0.216699	34.6416	-0.193659	34.6246	-0.208689	34.6279	-0.201494	34.6526	-0.168006	34.6458	-0.224669	34.6751	-0.184061	34.6464	-0.190187
34.6386	-0.222679	34.6845	-0.216707	34.6581	-0.193671	34.6412	-0.208705	34.6446	-0.201522	34.6691	-0.168022	34.6624	-0.224696	34.6918	-0.184078	34.6634	-0.190196
34.6546	-0.222719	34.7009	-0.216714	34.675	-0.193683	34.6577	-0.208721	34.6608	-0.201566	34.6857	-0.16804	34.6791	-0.224733	34.7087	-0.184095	34.6801	-0.190205
34.671	-0.222772	34.7173	-0.216722	34.6915	-0.193695	34.6742	-0.208738	34.6773	-0.201612	34.7022	-0.168058	34.6958	-0.224751	34.7252	-0.184113	34.6965	-0.190217
34.6877	-0.222825	34.7338	-0.21673	34.7081	-0.193707	34.6909	-0.208759	34.6939	-0.201663	34.7191	-0.168075	34.7124	-0.224767	34.742	-0.184132	34.7127	-0.19023
34.7041	-0.222893	34.7499	-0.216739	34.7245	-0.19372	34.708	-0.208779	34.7106	-0.2017	34.7355	-0.168093	34.7292	-0.224779	34.7586	-0.184149	34.7295	-0.190244
34.7202	-0.222968	34.7666	-0.216745	34.7413	-0.193733	34.7247	-0.208796	34.727	-0.20172	34.7517	-0.168109	34.746	-0.22479	34.7752	-0.184165	34.7461	-0.190259
34.7371	-0.223024	34.7834	-0.216749	34.7582	-0.193745	34.7409	-0.20881	34.7438	-0.201738	34.7686	-0.168126	34.7629	-0.2248	34.7918	-0.184179	34.7625	-0.190275
34.7537	-0.223072	34.8003	-0.216755	34.7749	-0.193758	34.7572	-0.208824	34.7603	-0.201755	34.7852	-0.168142	34.7795	-0.224808	34.8084	-0.184191	34.7793	-0.190289
34.7706	-0.223089	34.8171	-0.216764	34.7912	-0.193771	34.7737	-0.208836	34.7767	-0.20177	34.8019	-0.168157	34.7961	-0.224816	34.8248	-0.184201	34.7961	-0.190302
34.7872	-0.223103	34.8337	-0.216776	34.8079	-0.193783	34.7906	-0.208847	34.7937	-0.201785	34.8185	-0.16817	34.8127	-0.224825	34.8417	-0.184211	34.8126	-0.190316
34.804	-0.223114	34.8505	-0.216789	34.8244	-0.193795	34.8075	-0.208858	34.8107	-0.201799	34.8353	-0.168184	34.8291	-0.224837	34.8584	-0.184223	34.8294	-0.190331
34.8204	-0.223123	34.867	-0.216803	34.8412	-0.193806	34.8241	-0.208867	34.827	-0.201813	34.8523	-0.168198	34.8456	-0.224851	34.8747	-0.184234	34.8464	-0.190344
34.8375	-0.223129	34.8836	-0.216817	34.8575	-0.193818	34.8406	-0.208877	34.8434	-0.201827	34.8689	-0.168213	34.8621	-0.224867	34.8916	-0.184246	34.8633	-0.190358
34.8543	-0.223135	34.9005	-0.216832	34.8741	-0.193831	34.8572	-0.208886	34.8598	-0.201841	34.8856	-0.16823	34.8786	-0.224884	34.9081	-0.184261	34.8795	-0.190373
34.8712	-0.22314	34.9174	-0.216848	34.8905	-0.193846	34.8737	-0.208896	34.8762	-0.201855	34.9019	-0.168249	34.8958	-0.224902	34.9248	-0.184275	34.8963	-0.190388
34.8877	-0.223144	34.9343	-0.216864	34.9072	-0.193863	34.8906	-0.208907	34.8931	-0.201868	34.9185	-0.168267	34.9123	-0.224919	34.9411	-0.184289	34.9127	-0.190403
34.9046	-0.223148	34.9507	-0.216881	34.9238	-0.19388	34.9071	-0.208917	34.91	-0.20188	34.9348	-0.168286	34.9292	-0.224934	34.9576	-0.184304	34.9298	-0.190418
34.9207	-0.223152	34.9673	-0.216894	34.9411	-0.193902	34.9239	-0.208927	34.9261	-0.201891	34.9516	-0.168306	34.9459	-0.224951	34.9745	-0.184321	34.9464	-0.190432
34.9378	-0.223155	34.9837	-0.216905	34.9573	-0.193919	34.9403	-0.208938	34.9434	-0.201902	34.9684	-0.168325	34.9625	-0.224967	34.9912	-0.184337	34.9625	-0.190446
34.954	-0.22316	35.0002	-0.216917	34.9744	-0.193935	34.9571	-0.208951	34.9597	-0.201914	34.9844	-0.168344	34.9791	-0.224984	35.0075	-0.184354	34.9789	-0.190457
34.9712	-0.223166	35.0169	-0.21693	34.9909	-0.19395	34.9734	-0.208965	34.9766	-0.201925	35.0012	-0.168363	34.9958	-0.225002	35.0241	-0.184372	34.9958	-0.19047
34.9878	-0.223175	35.0332	-0.216942	35.0079	-0.193963	34.9902	-0.20898	34.9935	-0.201936	35.0174	-0.16838	35.0121	-0.225026	35.0404	-0.184393	35.0123	-0.190482
35.0042	-0.223186	35.0499	-0.216954	35.0242	-0.193975	35.0069	-0.208994	35.0099	-0.201948	35.0341	-0.168396	35.0288	-0.225044	35.057	-0.184412	35.0296	-0.190496
35.0206	-0.223198	35.0666	-0.216964	35.0412	-0.193986	35.0234	-0.209011	35.027	-0.201959	35.051	-0.168412	35.0454	-0.225061	35.0735	-0.184432	35.0457	-0.190511
35.0369	-0.22321	35.0835	-0.216975	35.0576	-0.193998	35.0403	-0.209031	35.0433	-0.201969	35.0677	-0.168428	35.0619	-0.225077	35.0902	-0.184452	35.0623	-0.190527
35.0534	-0.223224	35.1005	-0.216987	35.0739	-0.19401	35.0569	-0.209047	35.0602	-0.201979	35.0846	-0.168443	35.0789	-0.225093	35.107	-0.184472	35.0785	-0.190543
35.0698	-0.223238	35.1174	-0.217	35.0907	-0.194022	35.0735	-0.209064	35.0765	-0.20199	35.1009	-0.168458	35.0954	-0.225108	35.1236	-0.184491	35.0953	-0.19056
35.0864	-0.223252	35.1337	-0.217014	35.1073	-0.194036	35.0905	-0.209079	35.0932	-0.201998	35.117	-0.168472	35.1122	-0.22512	35.1401	-0.184508	35.1121	-0.190576
35.1031	-0.223268	35.1503	-0.217028	35.124	-0.194049	35.1066	-0.209094	35.1101	-0.202006	35.1339	-0.168486	35.1286	-0.225131	35.1572	-0.184524	35.1288	-0.19059
35.1199	-0.223282	35.1671	-0.217044	35.1404	-0.194064	35.1231	-0.20911	35.1265	-0.202014	35.1508	-0.168502	35.1457	-0.225144	35.1747	-0.18454	35.1456	-0.190606
35.1364	-0.22331	35.1835	-0.217059	35.1568	-0.194084	35.1397	-0.209126	35.1434	-0.202025	35.1675	-0.168518	35.1624	-0.225156	35.1907	-0.184553	35.1621	-0.190619
35.1528	-0.223334	35.1998	-0.217073	35.1734	-0.194101	35.1561	-0.209142	35.16	-0.202036	35.1841	-0.168532	35.1788	-0.225168	35.2075	-0.184566	35.1788	-0.190631
35.1695	-0.223362	35.2169	-0.217088	35.1902	-0.194116	35.1733	-0.209158	35.1761	-0.202047	35.2009	-0.168549	35.1953	-0.225182	35.2241	-0.18458	35.1952	-0.190642
35.1861	-0.223378	35.2332	-0.217102	35.2065	-0.19413	35.1898	-0.209175	35.1929	-0.202059	35.2174	-0.168567	35.2119	-0.225197	35.2403	-0.184593	35.2122	-0.190652
35.2029	-0.223392	35.2497	-0.217115	35.2231	-0.194143	35.2064	-0.209191	35.2094	-0.202071	35.2342	-0.168598	35.2286	-0.225211	35.257	-0.184606	35.2285	-0.190662
35.2194	-0.223405	35.2664	-0.21713	35.2395	-0.194155	35.2233	-0.209206	35.2256	-0.202084	35.2505	-0.168648	35.2453	-0.225224	35.2737	-0.184616	35.2453	-0.190674
35.2361	-0.223416	35.2827	-0.217144	35.2565	-0.194165	35.2396	-0.209221	35.2423	-0.202099	35.2675	-0.168703	35.2619	-0.225239	35.2903	-0.184629	35.2617	-0.190687
35.2531	-0.223426	35.2994	-0.217156	35.2729	-0.194174	35.2566	-0.209235	35.2587	-0.202121	35.2837	-0.168752	35.2791	-0.225255	35.3067	-0.184641	35.2784	-0.190701
35.2697	-0.223436	35.3162	-0.217167	35.2895	-0.194183	35.273	-0.209248	35.2759	-0.202145	35.3005	-0.168785	35.2954	-0.225271	35.3236	-0.184654	35.2945	-0.190713
35.2869	-0.223446	35.3332	-0.217179	35.306	-0.194191	35.2898	-0.20926	35.2927	-0.202175	35.3176	-0.168804	35.3116	-0.225283	35.3404	-0.184669	35.3114	-0.190726
35.3033	-0.223456	35.3498	-0.217192	35.3226	-0.194199	35.3064	-0.209271	35.3095	-0.202221	35.3338	-0.168822	35.328	-0.225296	35.3571	-0.184685	35.3282	-0.19074
35.32	-0.223467	35.3671	-0.217204	35.3396	-0.194207	35.3227	-0.209281	35.3263	-0.202279	35.3504	-0.168838	35.3447	-0.225309	35.3738	-0.184702	35.3447	-0.190755
35.337	-0.223479	35.3831	-0.217216	35.3566	-0.194218	35.3398	-0.209291	35.3431	-0.202352	35.3673	-0.168853	35.3617	-0.225322	35.3902	-0.18472	35.3617	-0.190771
35.3533	-0.223491	35.3997	-0.217227	35.3731	-0.19423	35.356	-0.209303	35.3597	-0.202408	35.3836	-0.168869	35.3778	-0.225336	35.4067	-0.184743	35.3783	-0.190787
35.3698	-0.223504	35.4166	-0.217238	35.39	-0.194242	35.3728	-0.209314	35.3762	-0.202432	35.4004	-0.168884	35.3944	-0.225351	35.4231	-0.184772	35.395	-0.190807
35.3866	-0.223515	35.4326	-0.21725	35.4063	-0.194252	35.3892	-0.209324	35.3927	-0.202448	35.417	-0.168897	35.4115	-0.225366	35.4401	-0.184792	35.4117	-0.190835
35.4032	-0.223527	35.4493	-0.217264	35.4232	-0.194264	35.4057	-0.209334	35.4091	-0.202462	35.4337	-0.168911	35.4281	-0.225379	35.4567	-0.184809	35.4283	-0.190853
35.4198	-0.223537	35.4657	-0.217278	35.4399	-0.194275	35.4227	-0.209346	35.4262	-0.202476	35.4502	-0.168927	35.4449	-0.225393	35.4734	-0.184824	35.4445	-0.190869
35.4362	-0.223546	35.4823	-0.217294	35.4566	-0.194289	35.4393	-0.209358	35.4429	-0.202489	35.4669	-0.168942	35.4613	-0.225406	35.4901	-0.184837	35.461	-0.190885
35.4532	-0.223555	35.4989	-0.217308	35.4736	-0.194302	35.4562	-0.209371	35.4595	-0.2025	35.484	-0.168957	35.4778	-0.225423	35.5066	-0.184847	35.4776	-0.190899
35.4699	-0.223565	35.5155	-0.217325	35.4902	-0.194316	35.4729	-0.209385	35.4759	-0.202511	35.5006	-0.168973	35.4943	-0.22544	35.5232	-0.184857	35.4942	-0.190911
35.4865	-0.223577	35.5324	-0.21734	35.5062	-0.19433	35.4895	-0.209401	35.4927	-0.202521	35.5172	-0.168989	35.5108	-0.225457	35.5405	-0.184867	35.5106	-0.190921
35.5036	-0.22359	35.5487	-0.217354	35.523	-0.194344	35.5062	-0.209417	35.5093	-0.202531	35.5337	-0.169006	35.5273	-0.225474	35.5571	-0.184879	35.5272	-0.19093
35.5197	-0.223606	35.5655	-0.217371	35.5398	-0.194358	35.5229	-0.209433	35.5255	-0.202541	35.5505	-0.169022	35.5443	-0.225488	35.5734	-0.184892	35.544	-0.19094
35.5363	-0.223627	35.5824	-0.217387	35.5566	-0.194372	35.5396	-0.209466	35.5423	-0.20255	35.5671	-0.16904	35.5612	-0.225504	35.5901	-0.184908	35.5604	-0.19095
35.5529	-0.223657	35.5993	-0.217403	35.5729	-0.194386	35.5561	-0.209501	35.5588	-0.202558	35.5834	-0.169058	35.5778	-0.225519	35.6065	-0.184925	35.5774	-0.190961
35.5696	-0.223677	35.6159	-0.217419	35.5898	-0.1944	35.5727	-0.20953	35.5754	-0.202566	35.6002	-0.169074	35.594	-0.225533	35.6234	-0.184944	35.594	-0.190973
35.5864	-0.223693	35.6327	-0.217433	35.6063	-0.194412	35.5894	-0.209572	35.5924	-0.202576	35.6176	-0.169091	35.6106	-0.225546	35.6399	-0.184963	35.6106	-0.190986
35.6029	-0.223708	35.6493	-0.217445	35.6231	-0.194425	35.6059	-0.209595	35.6091	-0.202585	35.6341	-0.169106	35.6274	-0.225558	35.6562	-0.184979	35.6274	-0.191
35.6193	-0.223721	35.666	-0.217458	35.6398	-0.194437	35.6223	-0.209612	35.6257	-0.202593	35.6505	-0.169119	35.6445	-0.225568	35.6729	-0.184995	35.644	-0.191015
35.636	-0.223731	35.6824	-0.21747	35.6566	-0.194447	35.639	-0.209629	35.642	-0.202603	35.667	-0.169129	35.6609	-0.22558	35.6894	-0.18501	35.6608	-0.191038
35.6531	-0.22374	35.6992	-0.217482	35.6727	-0.194455	35.6554	-0.209646	35.6589	-0.202614	35.684	-0.169141	35.6774	-0.225589	35.7063	-0.185023	35.6771	-0.191062
35.6695	-0.223748	35.7157	-0.21749	35.6893	-0.194462	35.6719	-0.209661	35.6754	-0.202625	35.7004	-0.169151	35.6939	-0.225597	35.7224	-0.185036	35.6936	-0.191079
35.6861	-0.223759	35.7322	-0.217498	35.7064	-0.194469	35.6885	-0.209675	35.692	-0.202637	35.7171	-0.169161	35.711	-0.225604	35.7393	-0.185051	35.7106	-0.191095
35.7025	-0.223769	35.7488	-0.217504	35.723	-0.194475	35.7051	-0.209687	35.7086	-0.202652	35.7334	-0.169171	35.7275	-0.22561	35.7559	-0.185066	35.7272	-0.19111
35.7195	-0.223779	35.7654	-0.217506	35.7397	-0.194481	35.7218	-0.209699	35.7254	-0.202667	35.7502	-0.169181	35.7438	-0.225618	35.7727	-0.185082	35.7437	-0.191123
35.7358	-0.22379	35.7818	-0.217509	35.7563	-0.194488	35.7384	-0.209711	35.7419	-0.202682	35.7666	-0.169191	35.7605	-0.225626	35.7888	-0.185102	35.7604	-0.191134
35.7521	-0.223801	35.7986	-0.21751	35.7727	-0.194496	35.7554	-0.209724	35.7584	-0.202701	35.7834	-0.169203	35.7774	-0.225636	35.8058	-0.185123	35.7768	-0.191143
35.769	-0.223814	35.815	-0.217512	35.7893	-0.194506	35.7719	-0.209736	35.7752	-0.202739	35.8003	-0.169219	35.7944	-0.225645	35.8223	-0.185142	35.7935	-0.191151
35.7858	-0.223827	35.8319	-0.217516	35.8061	-0.194517	35.789	-0.20975	35.7922	-0.202768	35.8168	-0.169251	35.8107	-0.225656	35.8392	-0.185161	35.8103	-0.191159
35.8022	-0.22384	35.8487	-0.217524	35.8224	-0.194531	35.8057	-0.209763	35.8092	-0.202784	35.8332	-0.16929	35.827	-0.225667	35.8557	-0.185181	35.8271	-0.191164
35.8186	-0.223851	35.8644	-0.217535	35.8393	-0.194554	35.8223	-0.209775	35.8259	-0.202799	35.8499	-0.169354	35.8438	-0.22568	35.8727	-0.1852	35.8439	-0.191169
35.8353	-0.223862	35.8814	-0.217545	35.8558	-0.194591	35.8391	-0.209787	35.8423	-0.202814	35.8665	-0.169453	35.8602	-0.225694	35.8894	-0.185219	35.8604	-0.191175
35.852	-0.223874	35.8981	-0.217557	35.8724	-0.194629	35.8555	-0.2098	35.8588	-0.202828	35.8829	-0.169552	35.8774	-0.225709	35.9059	-0.185237	35.8771	-0.191179
35.8689	-0.223886	35.9154	-0.217571	35.8893	-0.194676	35.8724	-0.209812	35.8753	-0.202841	35.8991	-0.169609	35.8937	-0.225725	35.9226	-0.185253	35.8935	-0.191184
35.8856	-0.223898	35.9319	-0.217587	35.9057	-0.194718	35.8886	-0.209823	35.8921	-0.202853	35.9163	-0.169636	35.9101	-0.225741	35.9388	-0.185268	35.9105	-0.191188
35.9021	-0.223909	35.9487	-0.217603	35.9224	-0.194744	35.9053	-0.209835	35.9083	-0.202864	35.9327	-0.169655	35.9271	-0.225756	35.9558	-0.185283	35.927	-0.191192
35.9188	-0.223922	35.9653	-0.217615	35.9393	-0.194759	35.9221	-0.209847	35.9249	-0.202877	35.9495	-0.169671	35.9434	-0.225772	35.9722	-0.185296	35.9437	-0.191196
35.9352	-0.223934	35.9819	-0.217628	35.9551	-0.194772	35.9385	-0.209857	35.9419	-0.202889	35.9659	-0.169685	35.9601	-0.225787	35.989	-0.185309	35.9603	-0.191201
35.952	-0.223945	35.9989	-0.217643	35.9716	-0.194784	35.9551	-0.209864	35.9586	-0.202901	35.9828	-0.169698	35.9767	-0.225802	36.0052	-0.18532	35.9769	-0.191209
35.9687	-0.223956	36.0154	-0.217658	35.9884	-0.194794	35.9719	-0.209872	35.9753	-0.202912	35.9995	-0.169709	35.9933	-0.225815	36.0223	-0.185332	35.9937	-0.191218
35.9854	-0.223969	36.032	-0.217672	36.0047	-0.194803	35.9887	-0.209881	35.9922	-0.202923	36.016	-0.169718	36.01	-0.225827	36.0386	-0.185343	36.0102	-0.191228
36.0018	-0.22398	36.0487	-0.217685	36.0214	-0.19481	36.005	-0.209891	36.009	-0.202935	36.0333	-0.169728	36.0268	-0.225841	36.0548	-0.185354	36.0269	-0.19124
36.0181	-0.223991	36.0652	-0.217694	36.0383	-0.194818	36.0218	-0.209902	36.0252	-0.202947	36.0496	-0.169738	36.0438	-0.225855	36.0717	-0.185365	36.0433	-0.191255
36.0347	-0.224002	36.0816	-0.217703	36.0551	-0.194826	36.0381	-0.209915	36.0419	-0.202958	36.0666	-0.169749	36.0602	-0.22587	36.0887	-0.185377	36.0598	-0.191286
36.0513	-0.224012	36.0982	-0.217714	36.072	-0.194836	36.055	-0.209929	36.0585	-0.20297	36.0826	-0.16976	36.0769	-0.225885	36.1054	-0.18539	36.0764	-0.191314
36.0678	-0.224023	36.1145	-0.217726	36.0885	-0.194846	36.0717	-0.209945	36.0752	-0.202981	36.0996	-0.169772	36.0935	-0.225907	36.122	-0.185406	36.0926	-0.191338
36.085	-0.224034	36.1315	-0.217736	36.1055	-0.194857	36.0881	-0.209977	36.0916	-0.202994	36.1158	-0.169788	36.1105	-0.225924	36.1383	-0.185423	36.1093	-0.191357
36.1013	-0.224046	36.148	-0.217747	36.1222	-0.194868	36.1047	-0.209998	36.1086	-0.203006	36.1323	-0.16981	36.1275	-0.22594	36.1553	-0.18544	36.126	-0.19137
36.1182	-0.224057	36.1647	-0.217757	36.1385	-0.19488	36.1213	-0.210013	36.1255	-0.203018	36.1489	-0.169847	36.1437	-0.225956	36.172	-0.185458	36.1427	-0.191382
36.1347	-0.224067	36.1808	-0.217769	36.1554	-0.194891	36.1378	-0.210026	36.1416	-0.20303	36.166	-0.169884	36.1613	-0.225969	36.1891	-0.185476	36.1593	-0.191394
36.1516	-0.224076	36.198	-0.217782	36.1719	-0.194902	36.1546	-0.21004	36.158	-0.203043	36.1825	-0.169906	36.1774	-0.225981	36.2052	-0.185495	36.1761	-0.191405
36.1681	-0.224086	36.2145	-0.217796	36.1886	-0.194914	36.1711	-0.210053	36.1744	-0.203057	36.1992	-0.169928	36.1936	-0.225993	36.2221	-0.185512	36.1927	-0.191416
36.1844	-0.224096	36.2314	-0.217809	36.2049	-0.194925	36.1876	-0.210065	36.191	-0.20307	36.2156	-0.169954	36.2107	-0.226003	36.2386	-0.185529	36.2097	-0.191429
36.201	-0.224106	36.2481	-0.21782	36.2213	-0.194937	36.2045	-0.210078	36.2077	-0.203084	36.2323	-0.169971	36.2272	-0.226013	36.255	-0.185544	36.2262	-0.191442
36.218	-0.224114	36.2647	-0.217831	36.2379	-0.19495	36.2212	-0.210091	36.2243	-0.203098	36.249	-0.169986	36.2433	-0.226023	36.2716	-0.185557	36.2428	-0.191459
36.2347	-0.224122	36.2814	-0.217843	36.2548	-0.194964	36.2381	-0.210104	36.2408	-0.203111	36.2653	-0.17	36.2599	-0.226031	36.2883	-0.18557	36.2601	-0.191482
36.2513	-0.224132	36.2978	-0.217855	36.2714	-0.194978	36.2546	-0.210119	36.2577	-0.203124	36.2821	-0.170013	36.2764	-0.226041	36.3048	-0.185584	36.2768	-0.191513
36.268	-0.22414	36.3143	-0.217867	36.2881	-0.194993	36.2714	-0.210134	36.2745	-0.203139	36.2985	-0.170025	36.2933	-0.226051	36.3213	-0.185596	36.2931	-0.191564
36.285	-0.224149	36.3315	-0.21788	36.3045	-0.195026	36.288	-0.210149	36.2911	-0.203153	36.315	-0.170036	36.3099	-0.22606	36.3379	-0.185607	36.3094	-0.19164
36.3014	-0.224158	36.3477	-0.217893	36.3216	-0.195068	36.3049	-0.210165	36.3079	-0.203167	36.3323	-0.170046	36.3265	-0.22607	36.3546	-0.185617	36.3262	-0.191711
36.3183	-0.224167	36.3643	-0.217904	36.3382	-0.195107	36.3213	-0.210179	36.3245	-0.203179	36.3488	-0.170056	36.3427	-0.226079	36.3716	-0.185626	36.3424	-0.191763
36.3353	-0.224179	36.3811	-0.217915	36.3547	-0.19513	36.3382	-0.210193	36.3416	-0.203191	36.3652	-0.170065	36.3596	-0.226087	36.3883	-0.185635	36.359	-0.191779
36.3516	-0.22419	36.398	-0.217924	36.3718	-0.195153	36.3549	-0.210205	36.3583	-0.203202	36.3817	-0.170073	36.3763	-0.226095	36.4047	-0.185645	36.3757	-0.191794
36.3682	-0.224203	36.4146	-0.217932	36.3884	-0.195169	36.3714	-0.210216	36.3748	-0.203215	36.3986	-0.170082	36.3934	-0.226102	36.4214	-0.185656	36.3922	-0.191806
36.3845	-0.224217	36.4319	-0.21794	36.4049	-0.195184	36.3877	-0.210228	36.3911	-0.203227	36.415	-0.170092	36.4104	-0.226109	36.4385	-0.185669	36.4093	-0.191815
36.4013	-0.224231	36.4481	-0.217945	36.4215	-0.195198	36.4044	-0.210241	36.4083	-0.20324	36.4318	-0.170103	36.4268	-0.226119	36.4552	-0.185682	36.426	-0.191823
36.4179	-0.224245	36.4649	-0.217951	36.4382	-0.195212	36.421	-0.210254	36.4244	-0.203253	36.4487	-0.170114	36.4434	-0.226131	36.4716	-0.185695	36.4426	-0.19183
36.4346	-0.224261	36.4815	-0.217958	36.4546	-0.195225	36.4378	-0.210267	36.4409	-0.203265	36.4654	-0.170126	36.4604	-0.226144	36.4882	-0.185709	36.4594	-0.191837
36.451	-0.224275	36.4978	-0.217968	36.4714	-0.195236	36.4541	-0.210279	36.4573	-0.203279	36.4816	-0.17014	36.477	-0.226156	36.5054	-0.185722	36.4762	-0.191844
36.4679	-0.224288	36.5143	-0.217978	36.4879	-0.195247	36.4709	-0.210292	36.4739	-0.203294	36.4981	-0.170155	36.4936	-0.226167	36.5215	-0.185735	36.493	-0.191851
36.4843	-0.2243	36.5314	-0.217988	36.5043	-0.195258	36.4876	-0.210304	36.4907	-0.203308	36.5152	-0.170171	36.5098	-0.226179	36.5379	-0.185749	36.5098	-0.191857
36.5007	-0.224314	36.5476	-0.217999	36.5208	-0.195269	36.504	-0.210315	36.507	-0.203321	36.5314	-0.17019	36.5266	-0.226193	36.5543	-0.185764	36.5263	-0.191864
36.5176	-0.224328	36.564	-0.218011	36.5377	-0.195279	36.5207	-0.210326	36.5239	-0.203334	36.5483	-0.170215	36.5429	-0.226209	36.5709	-0.185778	36.5432	-0.19187
36.534	-0.224341	36.5808	-0.218021	36.5543	-0.195287	36.5373	-0.210338	36.5407	-0.203346	36.5647	-0.170238	36.5596	-0.226223	36.5874	-0.185793	36.5595	-0.191877
36.551	-0.224353	36.5973	-0.21803	36.5708	-0.195293	36.554	-0.21035	36.5574	-0.203359	36.5813	-0.170254	36.5762	-0.226238	36.6041	-0.185807	36.5762	-0.191883
36.5673	-0.224368	36.6139	-0.218037	36.5877	-0.1953	36.5703	-0.210362	36.5735	-0.20337	36.5984	-0.17027	36.5931	-0.226252	36.6207	-0.185821	36.5929	-0.19189
36.5839	-0.224382	36.6306	-0.218044	36.6042	-0.195306	36.5869	-0.210373	36.5908	-0.20338	36.6149	-0.170285	36.6098	-0.226268	36.6376	-0.185836	36.6094	-0.191898
36.601	-0.224397	36.6472	-0.218051	36.621	-0.195312	36.6037	-0.210385	36.6075	-0.203392	36.6314	-0.170299	36.6267	-0.226284	36.6542	-0.185849	36.626	-0.191905
36.6177	-0.224412	36.6635	-0.21806	36.6378	-0.195318	36.6205	-0.210396	36.6239	-0.203403	36.6486	-0.170311	36.643	-0.226299	36.6707	-0.185863	36.6425	-0.191912
36.6342	-0.224426	36.6805	-0.218072	36.6542	-0.195326	36.6372	-0.210408	36.6405	-0.203412	36.6654	-0.170322	36.6595	-0.226316	36.6873	-0.185874	36.6587	-0.191919
36.6509	-0.22444	36.6972	-0.218086	36.6711	-0.195336	36.6537	-0.210422	36.6567	-0.20342	36.6818	-0.170331	36.6764	-0.22633	36.7039	-0.185887	36.6753	-0.191928
36.6679	-0.224453	36.7143	-0.218106	36.6876	-0.195345	36.671	-0.210434	36.6734	-0.203428	36.6986	-0.170341	36.6929	-0.226343	36.7209	-0.185901	36.6923	-0.191937
36.6846	-0.224467	36.7309	-0.218132	36.7043	-0.195357	36.6869	-0.210447	36.69	-0.203436	36.7152	-0.170352	36.7099	-0.226354	36.7379	-0.185914	36.7091	-0.191948
36.7014	-0.224481	36.7471	-0.218169	36.7211	-0.19537	36.704	-0.210461	36.7065	-0.203446	36.7321	-0.170363	36.7268	-0.226366	36.7543	-0.185929	36.7257	-0.19196
36.7179	-0.224494	36.7639	-0.218205	36.7374	-0.195382	36.7207	-0.210475	36.7236	-0.203456	36.7487	-0.170374	36.7429	-0.226377	36.7708	-0.185943	36.7425	-0.191971
36.7343	-0.224507	36.7809	-0.218222	36.7543	-0.195395	36.7376	-0.210489	36.7405	-0.203469	36.7654	-0.170387	36.7592	-0.226386	36.7878	-0.185957	36.7589	-0.191984
36.7506	-0.224518	36.7974	-0.218236	36.7709	-0.195409	36.7541	-0.210505	36.7568	-0.203482	36.7818	-0.170401	36.776	-0.226396	36.8046	-0.185971	36.7759	-0.191998
36.7671	-0.224528	36.8144	-0.21825	36.7872	-0.195421	36.7709	-0.210519	36.7736	-0.203495	36.7987	-0.170413	36.7931	-0.226408	36.821	-0.185985	36.7925	-0.192019
36.7841	-0.224538	36.8307	-0.218261	36.804	-0.195431	36.7872	-0.210534	36.7906	-0.20351	36.8149	-0.170425	36.8092	-0.226421	36.8378	-0.186	36.8094	-0.192035
36.8009	-0.224547	36.8474	-0.218271	36.8206	-0.195439	36.8038	-0.210548	36.8072	-0.203523	36.8317	-0.170437	36.826	-0.226435	36.8542	-0.186016	36.8259	-0.192048
36.8172	-0.224555	36.8639	-0.218281	36.8372	-0.195445	36.8206	-0.210561	36.824	-0.203537	36.8481	-0.170449	36.8428	-0.226451	36.8709	-0.18603	36.8426	-0.192061
36.8337	-0.224561	36.8807	-0.21829	36.8542	-0.195451	36.8369	-0.210575	36.8405	-0.203548	36.8645	-0.170459	36.859	-0.226473	36.8871	-0.186044	36.8595	-0.192074
36.8509	-0.224566	36.8974	-0.218301	36.8711	-0.195457	36.8539	-0.210588	36.8574	-0.203559	36.8815	-0.170469	36.8757	-0.226513	36.9039	-0.186059	36.8763	-0.192088
36.8675	-0.22457	36.9136	-0.218314	36.8877	-0.195463	36.871	-0.210602	36.8738	-0.203569	36.898	-0.170479	36.8925	-0.226546	36.9203	-0.186074	36.8935	-0.192102
36.8843	-0.224575	36.9302	-0.21833	36.9042	-0.195472	36.8874	-0.210616	36.8905	-0.20358	36.9143	-0.170489	36.9092	-0.226567	36.9371	-0.186088	36.91	-0.192116
36.901	-0.224583	36.9472	-0.218344	36.9209	-0.195482	36.9039	-0.210628	36.9068	-0.203591	36.9308	-0.170498	36.9258	-0.226589	36.9537	-0.186103	36.9266	-0.192128
36.9172	-0.224591	36.9634	-0.218356	36.9377	-0.195495	36.9207	-0.210639	36.9238	-0.203602	36.9478	-0.170508	36.9415	-0.226607	36.9703	-0.186118	36.9432	-0.19214
36.9342	-0.2246	36.98	-0.218367	36.9538	-0.195509	36.937	-0.21065	36.9406	-0.203613	36.9641	-0.170517	36.9583	-0.226623	36.9873	-0.186134	36.9597	-0.192152
36.9505	-0.22461	36.9969	-0.218377	36.9702	-0.195534	36.9536	-0.210659	36.9572	-0.203625	36.9809	-0.170526	36.9754	-0.226637	37.0035	-0.186149	36.9758	-0.192164
36.9674	-0.224621	37.0134	-0.218386	36.9869	-0.19556	36.9696	-0.210668	36.9733	-0.203638	36.9971	-0.170536	36.9918	-0.22665	37.02	-0.186164	36.9922	-0.192176
36.9837	-0.224634	37.0302	-0.218392	37.0038	-0.195584	36.9861	-0.210676	36.9896	-0.203651	37.0142	-0.170547	37.0084	-0.226662	37.0368	-0.186178	37.0089	-0.192186
37.0006	-0.224647	37.0466	-0.218397	37.0205	-0.195611	37.0028	-0.210686	37.0061	-0.203664	37.0315	-0.17056	37.0254	-0.226673	37.0536	-0.186193	37.0257	-0.192197
37.017	-0.224659	37.0635	-0.218403	37.0368	-0.195625	37.0197	-0.210694	37.023	-0.203678	37.0479	-0.170574	37.0424	-0.226685	37.0704	-0.186207	37.0418	-0.192209
37.0333	-0.22467	37.0804	-0.21841	37.0539	-0.195638	37.0366	-0.210702	37.0394	-0.20369	37.0647	-0.170588	37.0584	-0.226697	37.087	-0.186221	37.0587	-0.19222
37.05	-0.224683	37.0973	-0.21842	37.0706	-0.195651	37.0537	-0.210712	37.0558	-0.203701	37.0808	-0.170602	37.0752	-0.22671	37.1039	-0.186233	37.0752	-0.19223
37.067	-0.224695	37.114	-0.218433	37.0876	-0.195664	37.0705	-0.210722	37.073	-0.203713	37.0977	-0.170619	37.0922	-0.226723	37.1209	-0.186242	37.0921	-0.192239
37.0838	-0.224708	37.1305	-0.218445	37.104	-0.195677	37.0871	-0.210734	37.0896	-0.203725	37.1145	-0.170633	37.1087	-0.226735	37.1373	-0.186253	37.1084	-0.192248
37.1002	-0.224719	37.1471	-0.218457	37.1208	-0.195688	37.1037	-0.210745	37.1065	-0.203736	37.1308	-0.170648	37.1251	-0.226746	37.1542	-0.186264	37.1252	-0.192256
37.1172	-0.224729	37.1636	-0.218471	37.1375	-0.195699	37.1207	-0.210756	37.1234	-0.203749	37.1473	-0.170663	37.1421	-0.226757	37.1708	-0.186276	37.142	-0.192263
37.1339	-0.22474	37.1803	-0.218487	37.1536	-0.19571	37.1371	-0.210766	37.1398	-0.203761	37.1638	-0.170677	37.1585	-0.226767	37.187	-0.186287	37.1593	-0.192272
37.1506	-0.224751	37.1969	-0.218502	37.1703	-0.19572	37.1541	-0.210778	37.1563	-0.203773	37.1808	-0.170692	37.1754	-0.226777	37.2033	-0.186297	37.1755	-0.192282
37.167	-0.224761	37.2136	-0.218515	37.1874	-0.195731	37.1705	-0.210792	37.1733	-0.203786	37.1975	-0.170706	37.1923	-0.226788	37.2199	-0.186308	37.1924	-0.192294
37.184	-0.22477	37.2303	-0.218525	37.2038	-0.195743	37.1871	-0.210807	37.1895	-0.203798	37.2137	-0.170719	37.2089	-0.2268	37.2369	-0.186322	37.2092	-0.192307
37.2002	-0.224777	37.2467	-0.218533	37.2206	-0.195753	37.2037	-0.210821	37.2063	-0.20381	37.2305	-0.170732	37.2253	-0.226811	37.2532	-0.186337	37.2253	-0.192324
37.217	-0.224786	37.2636	-0.218538	37.2374	-0.195761	37.2201	-0.210847	37.2229	-0.203822	37.2469	-0.170745	37.2422	-0.226824	37.2695	-0.18635	37.2419	-0.192352
37.2331	-0.224796	37.2799	-0.218542	37.2542	-0.195769	37.237	-0.210871	37.2394	-0.203833	37.2641	-0.170758	37.2588	-0.226839	37.2865	-0.186364	37.2582	-0.192381
37.2498	-0.224807	37.296	-0.218545	37.2705	-0.195777	37.2532	-0.210894	37.256	-0.203846	37.2808	-0.17077	37.275	-0.226855	37.3035	-0.186378	37.2751	-0.192415
37.2663	-0.224816	37.3129	-0.218549	37.287	-0.195785	37.2697	-0.210922	37.2727	-0.203858	37.2974	-0.170783	37.2916	-0.226873	37.3197	-0.186392	37.2915	-0.192444
37.2833	-0.224826	37.3301	-0.218552	37.304	-0.195792	37.2863	-0.210951	37.2895	-0.20387	37.3144	-0.170794	37.3082	-0.226887	37.3364	-0.186405	37.3082	-0.192459
37.2998	-0.224835	37.3468	-0.218558	37.3203	-0.195799	37.3025	-0.210966	37.3057	-0.203881	37.3308	-0.170805	37.3248	-0.226899	37.3529	-0.186419	37.3249	-0.192474
37.3168	-0.224846	37.3633	-0.218566	37.3367	-0.195807	37.3197	-0.210978	37.3223	-0.203891	37.3472	-0.170816	37.3416	-0.226911	37.3699	-0.186434	37.3418	-0.192489
37.3332	-0.224857	37.3801	-0.218578	37.3536	-0.195816	37.3364	-0.210989	37.3393	-0.203903	37.3635	-0.170827	37.3578	-0.226923	37.3862	-0.18645	37.3584	-0.192502
37.3498	-0.224868	37.3967	-0.218592	37.37	-0.195828	37.3531	-0.210998	37.3558	-0.203914	37.3805	-0.170837	37.375	-0.226933	37.4027	-0.186465	37.3749	-0.192514
37.3666	-0.22488	37.4135	-0.218607	37.3869	-0.195841	37.3698	-0.211006	37.3724	-0.203924	37.3972	-0.170847	37.3914	-0.22694	37.4196	-0.186482	37.3914	-0.192523
37.3835	-0.224893	37.43	-0.218623	37.4035	-0.195855	37.3864	-0.211013	37.3891	-0.203932	37.4135	-0.170856	37.4082	-0.226946	37.4366	-0.1865	37.4082	-0.192532
37.4004	-0.224906	37.4466	-0.218637	37.4203	-0.195871	37.4027	-0.211019	37.4055	-0.203938	37.4297	-0.170865	37.4251	-0.226953	37.4534	-0.18652	37.4249	-0.192541
37.4171	-0.22492	37.463	-0.218653	37.4368	-0.195885	37.4196	-0.211024	37.4222	-0.203944	37.4461	-0.170874	37.4422	-0.22696	37.4701	-0.186537	37.4419	-0.19255
37.4332	-0.224934	37.4793	-0.218666	37.4537	-0.195899	37.4367	-0.21103	37.4389	-0.20395	37.463	-0.170884	37.4583	-0.22697	37.4867	-0.186556	37.4585	-0.192558
37.4499	-0.224948	37.4963	-0.218678	37.4704	-0.195912	37.4531	-0.211038	37.4551	-0.203956	37.4797	-0.170895	37.4749	-0.226982	37.5036	-0.186573	37.4753	-0.192563
37.4663	-0.224962	37.5129	-0.21869	37.4867	-0.195925	37.4697	-0.211047	37.4718	-0.20396	37.4963	-0.170906	37.4915	-0.226997	37.52	-0.186589	37.4919	-0.192568
37.4832	-0.224976	37.5294	-0.218702	37.5034	-0.195938	37.4861	-0.21106	37.4881	-0.203964	37.5133	-0.170919	37.508	-0.227011	37.5368	-0.186602	37.5084	-0.192574
37.4998	-0.224989	37.5463	-0.218713	37.5197	-0.195949	37.5031	-0.211073	37.505	-0.20397	37.5298	-0.170933	37.5245	-0.227029	37.5534	-0.186614	37.5249	-0.192578
37.5162	-0.225001	37.5631	-0.218724	37.5369	-0.195961	37.5197	-0.211087	37.5216	-0.203977	37.5464	-0.170956	37.5412	-0.227054	37.5699	-0.186624	37.5416	-0.192583
37.5334	-0.225012	37.5798	-0.218735	37.5539	-0.195971	37.5362	-0.21111	37.5385	-0.203986	37.5632	-0.170986	37.5581	-0.227079	37.5868	-0.186632	37.5582	-0.192587
37.5498	-0.225024	37.5965	-0.218745	37.5705	-0.195981	37.553	-0.211131	37.5553	-0.203999	37.5799	-0.171008	37.5746	-0.227098	37.6035	-0.186638	37.5749	-0.192592
37.5661	-0.225035	37.6131	-0.218755	37.5865	-0.195991	37.5695	-0.211153	37.5724	-0.204012	37.5971	-0.171035	37.5915	-0.227113	37.6202	-0.186644	37.5911	-0.192599
37.5831	-0.225044	37.63	-0.218765	37.6034	-0.196	37.586	-0.211168	37.5892	-0.20403	37.6136	-0.171054	37.6081	-0.227129	37.6363	-0.18665	37.6075	-0.192607
37.5994	-0.225053	37.6467	-0.218774	37.6202	-0.196008	37.6029	-0.211181	37.6061	-0.204059	37.6303	-0.171078	37.6253	-0.227143	37.6532	-0.186655	37.6245	-0.192618
37.6162	-0.225063	37.6633	-0.218783	37.6365	-0.196015	37.6197	-0.211193	37.6226	-0.204093	37.6471	-0.171101	37.6418	-0.227156	37.6696	-0.186662	37.6412	-0.19263
37.6331	-0.225074	37.6798	-0.218792	37.653	-0.196024	37.6362	-0.211203	37.6389	-0.204124	37.6635	-0.171116	37.6586	-0.227167	37.6861	-0.186672	37.6578	-0.192649
37.6496	-0.225084	37.6964	-0.218805	37.6694	-0.196034	37.6528	-0.211214	37.6557	-0.204148	37.6803	-0.171129	37.6752	-0.227179	37.7026	-0.186685	37.6749	-0.192673
37.6664	-0.225095	37.7127	-0.218817	37.6858	-0.196043	37.67	-0.211222	37.6721	-0.204166	37.6966	-0.171141	37.6915	-0.227192	37.7188	-0.186698	37.6915	-0.192701
37.6832	-0.225107	37.7296	-0.218826	37.7024	-0.196054	37.6867	-0.211231	37.6885	-0.204183	37.7134	-0.171151	37.7074	-0.227204	37.7358	-0.186713	37.7082	-0.19273
37.6996	-0.225119	37.7465	-0.218836	37.7194	-0.196065	37.7032	-0.211239	37.7053	-0.204197	37.7298	-0.171162	37.7242	-0.227216	37.7522	-0.186729	37.7249	-0.192744
37.7165	-0.225131	37.7629	-0.218846	37.7358	-0.196077	37.7197	-0.211247	37.7216	-0.204209	37.7466	-0.171172	37.7413	-0.22723	37.7691	-0.186745	37.7418	-0.192758
37.7334	-0.225142	37.7795	-0.218857	37.753	-0.196088	37.7362	-0.211256	37.7384	-0.204223	37.7633	-0.171181	37.7576	-0.227243	37.7859	-0.186769	37.7582	-0.19277
37.7499	-0.225154	37.7961	-0.218867	37.7699	-0.1961	37.753	-0.211264	37.755	-0.204237	37.78	-0.171189	37.7743	-0.227254	37.8028	-0.18679	37.7748	-0.192781
37.7663	-0.225165	37.8128	-0.218878	37.7863	-0.196112	37.7692	-0.211273	37.7721	-0.204251	37.7969	-0.171196	37.7913	-0.227265	37.8197	-0.186811	37.7912	-0.192792
37.7831	-0.225173	37.8296	-0.218888	37.8031	-0.196123	37.7859	-0.211283	37.7885	-0.204265	37.8135	-0.171204	37.808	-0.227278	37.8361	-0.186832	37.8075	-0.192802
37.7994	-0.22518	37.8459	-0.218899	37.8194	-0.196134	37.8025	-0.211295	37.8049	-0.204278	37.8301	-0.171213	37.8249	-0.227291	37.8528	-0.186863	37.8247	-0.192813
37.8163	-0.225188	37.8627	-0.21891	37.8366	-0.196144	37.8194	-0.211307	37.8218	-0.204291	37.8466	-0.171223	37.8416	-0.227303	37.8692	-0.186886	37.8414	-0.192822
37.8325	-0.225198	37.879	-0.218922	37.8532	-0.196154	37.8357	-0.211321	37.8385	-0.204302	37.8635	-0.171233	37.858	-0.227316	37.886	-0.186905	37.8576	-0.192832
37.8491	-0.22521	37.8956	-0.218932	37.8698	-0.196163	37.8523	-0.211335	37.8553	-0.204313	37.8802	-0.171241	37.8747	-0.227328	37.9028	-0.186924	37.8749	-0.192843
37.866	-0.225223	37.9124	-0.218939	37.8861	-0.196172	37.8689	-0.211358	37.8719	-0.204324	37.8964	-0.171251	37.8914	-0.22734	37.9197	-0.186941	37.8915	-0.192853
37.8828	-0.225236	37.9291	-0.218945	37.9027	-0.196181	37.8855	-0.211391	37.8888	-0.204334	37.9134	-0.171264	37.9077	-0.227352	37.9361	-0.186957	37.9083	-0.192862
37.8991	-0.22525	37.9458	-0.218952	37.9191	-0.19619	37.9021	-0.211426	37.9053	-0.204343	37.9302	-0.171276	37.9243	-0.227366	37.9529	-0.18697	37.925	-0.192871
37.9159	-0.225263	37.9625	-0.218959	37.9359	-0.196201	37.919	-0.211451	37.9218	-0.204352	37.9467	-0.171288	37.9409	-0.227382	37.9694	-0.186982	37.9416	-0.19288
37.9326	-0.225278	37.9787	-0.218966	37.9526	-0.196212	37.9356	-0.211465	37.9379	-0.204359	37.9634	-0.171301	37.9576	-0.227398	37.9859	-0.186992	37.9578	-0.19289
37.9497	-0.225291	37.9957	-0.218974	37.9696	-0.196223	37.9516	-0.211479	37.9546	-0.204367	37.9801	-0.171313	37.9742	-0.227415	38.0023	-0.186999	37.9745	-0.192901
37.9659	-0.225304	38.0126	-0.218981	37.9861	-0.196234	37.9681	-0.211491	37.9711	-0.204375	37.9963	-0.171324	37.9906	-0.227443	38.0194	-0.187005	37.9911	-0.192912
37.9827	-0.225313	38.0298	-0.21899	38.0026	-0.196245	37.9848	-0.2115	37.9881	-0.204384	38.0132	-0.171334	38.0072	-0.227472	38.0354	-0.18701	38.0075	-0.192922
37.9992	-0.225322	38.0458	-0.219	38.0195	-0.196257	38.0017	-0.21151	38.0041	-0.204394	38.03	-0.171345	38.0239	-0.227507	38.0519	-0.187016	38.0247	-0.192933
38.0156	-0.225332	38.0626	-0.219014	38.0359	-0.196266	38.0183	-0.211518	38.0211	-0.204402	38.0467	-0.171356	38.041	-0.227525	38.0688	-0.187023	38.0409	-0.192943
38.0324	-0.225342	38.0792	-0.219028	38.0527	-0.196275	38.0353	-0.211525	38.0382	-0.204409	38.0637	-0.171366	38.0574	-0.227542	38.0855	-0.187031	38.0575	-0.192954
38.0489	-0.225352	38.0961	-0.219046	38.0693	-0.196285	38.0519	-0.211533	38.055	-0.204418	38.08	-0.171377	38.0742	-0.227557	38.1022	-0.18704	38.0742	-0.192964
38.0661	-0.225361	38.1127	-0.21906	38.086	-0.196295	38.069	-0.21154	38.0716	-0.204428	38.0971	-0.171388	38.0911	-0.227568	38.119	-0.187051	38.091	-0.192974
38.0826	-0.22537	38.1292	-0.219073	38.1027	-0.196305	38.0858	-0.211548	38.0884	-0.204439	38.1134	-0.1714	38.1078	-0.227578	38.1356	-0.187065	38.1081	-0.192986
38.0991	-0.225379	38.1456	-0.219085	38.1191	-0.196317	38.1026	-0.211557	38.1051	-0.20445	38.1302	-0.171412	38.1244	-0.227586	38.1521	-0.187082	38.1249	-0.192998
38.1154	-0.22539	38.1622	-0.219095	38.1358	-0.196331	38.1187	-0.211569	38.1215	-0.20446	38.1464	-0.171425	38.1411	-0.227592	38.1688	-0.187106	38.1414	-0.19301
38.1327	-0.225402	38.1789	-0.219103	38.1525	-0.196344	38.1356	-0.211581	38.1382	-0.204471	38.1633	-0.17144	38.158	-0.227599	38.1855	-0.187141	38.1582	-0.193023
38.1495	-0.225414	38.1951	-0.219109	38.1694	-0.196359	38.152	-0.211593	38.1547	-0.204481	38.1797	-0.171454	38.1743	-0.227607	38.2025	-0.18718	38.175	-0.193035
38.1659	-0.225423	38.2119	-0.219115	38.1862	-0.196373	38.1686	-0.211604	38.1718	-0.204493	38.1964	-0.171469	38.1904	-0.227618	38.2188	-0.187203	38.1911	-0.193047
38.1824	-0.225433	38.2285	-0.219123	38.2025	-0.196386	38.1852	-0.211616	38.1886	-0.204505	38.2129	-0.171484	38.2068	-0.227631	38.2346	-0.18724	38.2079	-0.193061
38.1988	-0.225441	38.2453	-0.219131	38.2191	-0.196397	38.2017	-0.21163	38.205	-0.204518	38.2296	-0.171498	38.2237	-0.227646	38.2519	-0.187275	38.2244	-0.193075
38.2153	-0.22545	38.262	-0.219141	38.2356	-0.196406	38.2185	-0.211643	38.2217	-0.20453	38.2464	-0.171512	38.2403	-0.227662	38.2687	-0.187293	38.241	-0.193087
38.2322	-0.225458	38.2787	-0.219152	38.2524	-0.196414	38.2357	-0.211654	38.2383	-0.204543	38.2634	-0.171524	38.2571	-0.227678	38.2853	-0.187308	38.2575	-0.193098
38.249	-0.225465	38.2958	-0.219165	38.2693	-0.196422	38.2525	-0.211664	38.255	-0.204557	38.2801	-0.171536	38.2739	-0.227694	38.3019	-0.18732	38.2748	-0.193108
38.2654	-0.225471	38.3126	-0.219179	38.2855	-0.196429	38.2692	-0.211674	38.2717	-0.204577	38.2968	-0.171546	38.2906	-0.227709	38.3183	-0.187333	38.2912	-0.193119
38.2824	-0.225478	38.3293	-0.219198	38.3023	-0.196436	38.2857	-0.211683	38.2879	-0.204591	38.3134	-0.171554	38.3069	-0.227724	38.3351	-0.187342	38.3081	-0.19313
38.299	-0.225488	38.3457	-0.219215	38.3191	-0.196443	38.3023	-0.211693	38.3046	-0.204604	38.33	-0.171562	38.324	-0.227737	38.3519	-0.187352	38.3247	-0.193141
38.3153	-0.2255	38.3625	-0.21923	38.3359	-0.196453	38.3189	-0.211702	38.3214	-0.204617	38.3468	-0.17157	38.341	-0.227751	38.3686	-0.187361	38.3417	-0.193152
38.3324	-0.225513	38.3791	-0.219243	38.3525	-0.196463	38.3354	-0.211712	38.338	-0.20463	38.3632	-0.171579	38.3576	-0.227762	38.385	-0.187369	38.3582	-0.193163
38.3492	-0.225533	38.3958	-0.219254	38.3692	-0.196473	38.3518	-0.21172	38.3545	-0.204644	38.3793	-0.171589	38.3739	-0.227772	38.4017	-0.187379	38.3747	-0.193174
38.3659	-0.22555	38.4119	-0.219263	38.3856	-0.196485	38.3683	-0.21173	38.3713	-0.204656	38.396	-0.1716	38.3908	-0.227781	38.4183	-0.18739	38.391	-0.193185
38.3823	-0.225573	38.4286	-0.219269	38.4024	-0.196497	38.3849	-0.211739	38.3878	-0.204668	38.4128	-0.171611	38.4075	-0.22779	38.4352	-0.1874	38.4078	-0.193196
38.399	-0.2256	38.4452	-0.219273	38.4189	-0.19651	38.401	-0.21175	38.4046	-0.204678	38.4292	-0.171624	38.4241	-0.227796	38.452	-0.18741	38.4243	-0.193208
38.4156	-0.22562	38.4618	-0.219276	38.4357	-0.196523	38.4179	-0.211761	38.4213	-0.204687	38.4461	-0.171637	38.441	-0.227801	38.4683	-0.18742	38.4412	-0.19322
38.4318	-0.225635	38.4783	-0.219279	38.4526	-0.196537	38.435	-0.211772	38.4382	-0.204697	38.463	-0.171652	38.4572	-0.227807	38.4849	-0.187429	38.4576	-0.193233
38.4491	-0.225646	38.4951	-0.219282	38.4689	-0.196551	38.4516	-0.211784	38.4544	-0.204705	38.4796	-0.171666	38.474	-0.227815	38.5015	-0.187438	38.4742	-0.193246
38.4654	-0.225655	38.512	-0.219284	38.4858	-0.196564	38.4681	-0.211797	38.4712	-0.204713	38.4963	-0.17168	38.4901	-0.227823	38.5184	-0.187446	38.491	-0.193259
38.4823	-0.225664	38.5284	-0.219287	38.5022	-0.196578	38.4853	-0.211809	38.4878	-0.204718	38.5128	-0.171694	38.5071	-0.227832	38.535	-0.187454	38.5075	-0.193273
38.4991	-0.225671	38.5456	-0.21929	38.5194	-0.196591	38.5017	-0.211822	38.5043	-0.204726	38.5294	-0.171707	38.524	-0.227842	38.5516	-0.18746	38.5242	-0.193285
38.5158	-0.225681	38.5623	-0.219291	38.5354	-0.196604	38.5184	-0.211833	38.5213	-0.204733	38.5463	-0.171721	38.5405	-0.227853	38.5682	-0.187466	38.541	-0.193295
38.5324	-0.225691	38.5787	-0.219293	38.5523	-0.196615	38.5351	-0.211843	38.5376	-0.204742	38.5629	-0.171735	38.557	-0.227866	38.5851	-0.187473	38.5572	-0.193304
38.5488	-0.225701	38.5956	-0.219295	38.5689	-0.196625	38.5514	-0.211853	38.5546	-0.204751	38.5793	-0.171747	38.5734	-0.227879	38.6019	-0.18748	38.5742	-0.193312
38.5652	-0.225712	38.6123	-0.219296	38.5857	-0.196633	38.5686	-0.211863	38.5708	-0.204762	38.5958	-0.171759	38.5902	-0.227893	38.6187	-0.187487	38.5904	-0.193319
38.5816	-0.225725	38.6288	-0.219299	38.6024	-0.196642	38.5853	-0.211874	38.5879	-0.204774	38.6124	-0.17177	38.6064	-0.227906	38.635	-0.187497	38.6075	-0.193326
38.5978	-0.225738	38.6456	-0.219304	38.6191	-0.196651	38.6018	-0.211885	38.6046	-0.204787	38.6287	-0.171781	38.6231	-0.22792	38.6518	-0.187507	38.6237	-0.193333
38.6149	-0.225751	38.662	-0.219311	38.6358	-0.196659	38.6185	-0.211895	38.6208	-0.204801	38.6452	-0.171792	38.6396	-0.227934	38.6684	-0.187516	38.6408	-0.193339
38.6316	-0.225762	38.6787	-0.21932	38.6518	-0.196669	38.6355	-0.211905	38.6377	-0.20482	38.6623	-0.171801	38.6559	-0.227948	38.6849	-0.187526	38.6574	-0.193348
38.6482	-0.225772	38.6954	-0.21933	38.6685	-0.19668	38.6523	-0.211914	38.6546	-0.204838	38.6787	-0.171811	38.6733	-0.227963	38.7016	-0.187535	38.6744	-0.193359
38.6652	-0.22578	38.7119	-0.219341	38.6853	-0.196692	38.6691	-0.211924	38.6712	-0.204852	38.6953	-0.17182	38.6903	-0.227978	38.7185	-0.187543	38.6909	-0.193372
38.6819	-0.225787	38.7289	-0.219353	38.7022	-0.196704	38.6855	-0.211933	38.6878	-0.204879	38.7124	-0.171831	38.7069	-0.227993	38.7351	-0.187551	38.7078	-0.193385
38.6986	-0.225794	38.7452	-0.219368	38.7188	-0.196719	38.7022	-0.211941	38.7041	-0.204912	38.729	-0.171842	38.7238	-0.228008	38.7518	-0.187559	38.7243	-0.193398
38.7156	-0.225801	38.7618	-0.219401	38.7353	-0.196732	38.7182	-0.21195	38.721	-0.204938	38.7456	-0.171853	38.7404	-0.228023	38.7687	-0.187567	38.7413	-0.193411
38.7318	-0.225805	38.7784	-0.219447	38.752	-0.196745	38.735	-0.211956	38.7379	-0.204953	38.7629	-0.171863	38.7572	-0.228037	38.785	-0.187573	38.7578	-0.193425
38.7483	-0.22581	38.795	-0.219496	38.7683	-0.196758	38.7516	-0.211965	38.754	-0.204968	38.7792	-0.171873	38.7738	-0.22805	38.8016	-0.18758	38.7745	-0.193439
38.7652	-0.225816	38.8116	-0.219531	38.7851	-0.19677	38.7682	-0.211975	38.7707	-0.204982	38.7959	-0.171884	38.7905	-0.228062	38.8183	-0.187588	38.7912	-0.193452
38.7819	-0.225821	38.8284	-0.219588	38.802	-0.196783	38.7849	-0.211985	38.7874	-0.204995	38.8123	-0.171895	38.8072	-0.228073	38.8352	-0.187597	38.8076	-0.193463
38.7982	-0.225826	38.8446	-0.219649	38.8188	-0.196795	38.8015	-0.211995	38.8042	-0.205006	38.8293	-0.171906	38.8235	-0.228085	38.8516	-0.187607	38.8244	-0.193473
38.8152	-0.225833	38.8617	-0.219677	38.8355	-0.196807	38.8181	-0.212006	38.8212	-0.205017	38.8456	-0.171918	38.8405	-0.228099	38.8682	-0.187619	38.8407	-0.193482
38.8317	-0.225844	38.8784	-0.219693	38.8516	-0.196819	38.8347	-0.212017	38.8374	-0.205029	38.8623	-0.17193	38.8569	-0.228111	38.8846	-0.187634	38.8574	-0.193492
38.8485	-0.225856	38.895	-0.219705	38.8681	-0.196829	38.8516	-0.212026	38.854	-0.205041	38.8787	-0.171942	38.8735	-0.228123	38.9012	-0.187669	38.874	-0.193503
38.8651	-0.22587	38.9118	-0.219714	38.8851	-0.196838	38.8683	-0.212036	38.8708	-0.205052	38.8951	-0.171955	38.8903	-0.228133	38.9179	-0.187729	38.8906	-0.193515
38.8814	-0.225894	38.9284	-0.219723	38.9017	-0.196846	38.885	-0.212047	38.887	-0.205064	38.9119	-0.171969	38.907	-0.228143	38.9346	-0.18779	38.907	-0.193529
38.8988	-0.225918	38.9453	-0.219731	38.9185	-0.196854	38.9021	-0.212056	38.904	-0.205075	38.9286	-0.171982	38.9235	-0.228154	38.9511	-0.187865	38.9239	-0.193542
38.9153	-0.225941	38.9617	-0.219739	38.9354	-0.196858	38.9185	-0.212065	38.9209	-0.205086	38.9455	-0.171996	38.9403	-0.228163	38.968	-0.187915	38.94	-0.193557
38.932	-0.22596	38.9786	-0.219744	38.9522	-0.196862	38.9351	-0.212076	38.9374	-0.205095	38.962	-0.172009	38.9571	-0.228171	38.9849	-0.187957	38.9567	-0.193573
38.9487	-0.225976	38.9952	-0.219746	38.9685	-0.196867	38.9517	-0.212087	38.9537	-0.205103	38.9791	-0.172022	38.9737	-0.22818	39.0018	-0.187972	38.9734	-0.193588
38.9652	-0.225991	39.0121	-0.219749	38.9848	-0.196872	38.9682	-0.212099	38.9706	-0.205112	38.9957	-0.172033	38.9906	-0.22819	39.0183	-0.187984	38.9902	-0.193604
38.9821	-0.226003	39.0286	-0.219753	39.0018	-0.196878	38.9848	-0.212112	38.9873	-0.20512	39.0119	-0.172045	39.0075	-0.228201	39.0355	-0.187994	39.0066	-0.193617
38.999	-0.226014	39.0456	-0.219756	39.0182	-0.196887	39.0015	-0.212126	39.0043	-0.205129	39.0285	-0.172057	39.0243	-0.228214	39.0521	-0.188003	39.0237	-0.193628
39.0153	-0.226025	39.0624	-0.219758	39.0346	-0.196896	39.0177	-0.21214	39.021	-0.205138	39.0451	-0.172068	39.0406	-0.228229	39.0688	-0.188014	39.0399	-0.193636
39.0318	-0.226034	39.0795	-0.219761	39.0516	-0.196908	39.0344	-0.212157	39.0374	-0.205147	39.0618	-0.172078	39.0572	-0.228246	39.0852	-0.188022	39.0564	-0.193645
39.0483	-0.226041	39.0956	-0.219764	39.0679	-0.196923	39.0513	-0.212183	39.0542	-0.205155	39.0785	-0.172088	39.0737	-0.228263	39.1022	-0.188031	39.0736	-0.193655
39.0649	-0.226048	39.1122	-0.219766	39.0849	-0.196952	39.0679	-0.212215	39.0711	-0.205165	39.095	-0.172096	39.09	-0.228278	39.1185	-0.188041	39.0901	-0.193665
39.0816	-0.226054	39.1288	-0.219768	39.1014	-0.196975	39.0842	-0.212255	39.0878	-0.205175	39.1121	-0.172103	39.1067	-0.228292	39.1349	-0.18805	39.1069	-0.193675
39.0984	-0.22606	39.1454	-0.219772	39.1184	-0.196994	39.1012	-0.212293	39.1045	-0.205186	39.1285	-0.172108	39.1237	-0.228306	39.1516	-0.188061	39.1233	-0.193685
39.1151	-0.226066	39.1616	-0.219781	39.1353	-0.197008	39.1179	-0.212327	39.121	-0.205197	39.145	-0.172114	39.1397	-0.22832	39.168	-0.188074	39.1401	-0.193697
39.1318	-0.22607	39.1784	-0.219792	39.152	-0.19702	39.1346	-0.212364	39.137	-0.20521	39.162	-0.172122	39.1567	-0.228333	39.1847	-0.188086	39.1567	-0.193711
39.1481	-0.226075	39.1949	-0.219804	39.1684	-0.19703	39.1511	-0.212395	39.1536	-0.205222	39.179	-0.172131	39.1734	-0.228346	39.2011	-0.188097	39.1734	-0.193726
39.1649	-0.226081	39.2113	-0.219816	39.1852	-0.197039	39.1679	-0.212418	39.1703	-0.205234	39.1955	-0.172141	39.1902	-0.228356	39.2183	-0.188107	39.19	-0.19374
39.1816	-0.226087	39.2281	-0.219839	39.2017	-0.197049	39.1847	-0.212433	39.1869	-0.205246	39.2123	-0.172152	39.2071	-0.228367	39.235	-0.188117	39.2067	-0.193751
39.1983	-0.226095	39.2448	-0.219884	39.2183	-0.197056	39.201	-0.212447	39.2038	-0.205258	39.2289	-0.172165	39.2233	-0.228378	39.2515	-0.188125	39.2236	-0.19376
39.2153	-0.226106	39.2614	-0.219933	39.235	-0.197063	39.2177	-0.212461	39.2207	-0.205269	39.2457	-0.172178	39.2401	-0.228386	39.2679	-0.188133	39.2398	-0.19377
39.2317	-0.226116	39.2782	-0.219992	39.2517	-0.19707	39.2346	-0.212473	39.2372	-0.205278	39.262	-0.172192	39.2569	-0.228396	39.285	-0.188139	39.2569	-0.19378
39.2482	-0.226127	39.2946	-0.220021	39.2687	-0.197079	39.2511	-0.212483	39.2537	-0.205287	39.2789	-0.172206	39.2737	-0.228404	39.3016	-0.188146	39.2738	-0.19379
39.2648	-0.226139	39.3113	-0.220039	39.2847	-0.197089	39.2687	-0.212491	39.2704	-0.205296	39.2956	-0.17222	39.2901	-0.228413	39.3182	-0.188153	39.2904	-0.193799
39.2814	-0.226149	39.3284	-0.220053	39.3011	-0.197099	39.2851	-0.212498	39.2875	-0.205305	39.3121	-0.172233	39.3066	-0.22842	39.3348	-0.188159	39.307	-0.193807
39.2983	-0.22616	39.3447	-0.220061	39.3183	-0.197111	39.3019	-0.212503	39.3042	-0.205315	39.3289	-0.172246	39.3232	-0.228428	39.3514	-0.188167	39.3239	-0.193816
39.3151	-0.226168	39.3614	-0.220067	39.3353	-0.197123	39.3181	-0.212507	39.3207	-0.205326	39.3454	-0.172259	39.3396	-0.228434	39.368	-0.188178	39.3404	-0.193825
39.3317	-0.226176	39.3781	-0.220071	39.3516	-0.19714	39.3353	-0.21251	39.3376	-0.205338	39.3617	-0.172272	39.356	-0.228441	39.3845	-0.188189	39.3571	-0.193833
39.3483	-0.226184	39.3946	-0.220072	39.3681	-0.197159	39.3517	-0.212514	39.3539	-0.205351	39.3789	-0.172283	39.3725	-0.22845	39.401	-0.1882	39.3737	-0.193841
39.3648	-0.226191	39.4113	-0.220072	39.3847	-0.197184	39.3681	-0.212517	39.3705	-0.205364	39.3953	-0.172293	39.3889	-0.22846	39.4176	-0.18821	39.3905	-0.193848
39.3816	-0.226199	39.4277	-0.220074	39.4015	-0.197201	39.3845	-0.212523	39.3875	-0.205389	39.4115	-0.172303	39.4059	-0.22847	39.4339	-0.188218	39.407	-0.193855
39.398	-0.226208	39.4445	-0.220078	39.4182	-0.197215	39.4012	-0.212531	39.4041	-0.205416	39.4285	-0.172313	39.4228	-0.228482	39.4509	-0.188226	39.4235	-0.193861
39.4147	-0.226218	39.461	-0.220084	39.4347	-0.197225	39.4181	-0.21254	39.4204	-0.205435	39.4451	-0.172323	39.4388	-0.228495	39.4674	-0.188236	39.4401	-0.193869
39.4315	-0.226228	39.4778	-0.220091	39.4514	-0.197235	39.4343	-0.21255	39.4366	-0.205448	39.4619	-0.172332	39.4559	-0.228509	39.4843	-0.188249	39.4568	-0.193878
39.4481	-0.226239	39.4944	-0.2201	39.468	-0.197244	39.4509	-0.21256	39.4534	-0.205462	39.4784	-0.17234	39.4727	-0.228522	39.5014	-0.188262	39.4733	-0.19389
39.4649	-0.226249	39.511	-0.220109	39.4846	-0.197252	39.4678	-0.212573	39.4699	-0.205475	39.4953	-0.172347	39.4895	-0.228536	39.5179	-0.188272	39.4896	-0.193901
39.4813	-0.226259	39.528	-0.220119	39.5015	-0.197258	39.4838	-0.212591	39.487	-0.205488	39.5121	-0.172356	39.5066	-0.228549	39.5352	-0.188281	39.5065	-0.193914
39.4979	-0.226269	39.5446	-0.220129	39.5183	-0.197263	39.5012	-0.212604	39.5035	-0.205501	39.5285	-0.172365	39.5228	-0.228562	39.5514	-0.188292	39.5234	-0.193927
39.5151	-0.22628	39.5613	-0.220136	39.5348	-0.197267	39.5177	-0.212621	39.5203	-0.205511	39.545	-0.172374	39.5391	-0.228576	39.5681	-0.188303	39.5399	-0.19394
39.5315	-0.226292	39.5782	-0.220143	39.5514	-0.197273	39.5343	-0.212635	39.5367	-0.205521	39.5618	-0.172382	39.5561	-0.22859	39.5846	-0.188316	39.5561	-0.193953
39.5482	-0.226304	39.5946	-0.220152	39.5679	-0.19728	39.5505	-0.212648	39.5533	-0.205531	39.5781	-0.172391	39.5729	-0.228604	39.6011	-0.188328	39.5731	-0.193968
39.565	-0.226314	39.6111	-0.220158	39.5847	-0.197289	39.5673	-0.212661	39.5698	-0.205542	39.5944	-0.172401	39.5897	-0.228619	39.6178	-0.188338	39.5899	-0.193991
39.5816	-0.226326	39.6279	-0.220166	39.6016	-0.197299	39.5838	-0.212672	39.5863	-0.205553	39.6113	-0.172409	39.6064	-0.228633	39.6343	-0.188349	39.6063	-0.194017
39.5983	-0.226338	39.6444	-0.220172	39.6183	-0.197311	39.6007	-0.212683	39.6035	-0.205564	39.6278	-0.172418	39.6228	-0.228647	39.6512	-0.188359	39.6232	-0.194034
39.6149	-0.22635	39.6613	-0.220177	39.6347	-0.197324	39.6176	-0.212691	39.6198	-0.205574	39.6441	-0.172427	39.6399	-0.22866	39.6676	-0.18837	39.6396	-0.194049
39.6312	-0.22636	39.6778	-0.220182	39.6512	-0.197338	39.6345	-0.212699	39.6365	-0.205585	39.6609	-0.172438	39.6569	-0.228671	39.6838	-0.18838	39.6563	-0.194063
39.648	-0.226369	39.6946	-0.220185	39.668	-0.19736	39.6512	-0.212708	39.6533	-0.205597	39.6775	-0.172449	39.6736	-0.228683	39.7003	-0.18839	39.673	-0.194077
39.6648	-0.226377	39.7114	-0.220189	39.6844	-0.197384	39.6679	-0.212719	39.6703	-0.205608	39.6946	-0.17246	39.6898	-0.228694	39.7172	-0.1884	39.6896	-0.19409
39.681	-0.226387	39.7282	-0.220193	39.701	-0.197405	39.6839	-0.212729	39.6866	-0.205619	39.7111	-0.172474	39.7067	-0.228705	39.7336	-0.188407	39.7064	-0.194102
39.6979	-0.226398	39.7449	-0.220197	39.7178	-0.197419	39.7008	-0.212739	39.7031	-0.20563	39.7282	-0.172488	39.723	-0.228717	39.7503	-0.188415	39.7227	-0.194112
39.7142	-0.226409	39.7614	-0.220203	39.7345	-0.197431	39.7177	-0.21275	39.7198	-0.205642	39.7447	-0.172501	39.7395	-0.228728	39.7672	-0.188423	39.7392	-0.194119
39.7311	-0.226423	39.7781	-0.220211	39.751	-0.197441	39.734	-0.212763	39.7362	-0.205653	39.7613	-0.172515	39.7562	-0.228739	39.7842	-0.18843	39.7557	-0.194127
39.7479	-0.226435	39.7948	-0.22022	39.7678	-0.197451	39.7503	-0.212777	39.7527	-0.205664	39.7779	-0.17253	39.7726	-0.228752	39.8008	-0.188436	39.7729	-0.194134
39.7648	-0.226446	39.8115	-0.220231	39.7846	-0.197458	39.7673	-0.212788	39.7692	-0.205675	39.7946	-0.172545	39.7894	-0.228765	39.8178	-0.188445	39.7893	-0.194143
39.7813	-0.226457	39.8278	-0.220243	39.8012	-0.197465	39.7837	-0.212799	39.7861	-0.205685	39.8115	-0.172558	39.8059	-0.228777	39.8344	-0.188454	39.8061	-0.194152
39.7977	-0.226467	39.8445	-0.220255	39.8179	-0.197469	39.8002	-0.212807	39.8026	-0.205697	39.8284	-0.172572	39.8226	-0.22879	39.8514	-0.188463	39.8227	-0.194161
39.8141	-0.226478	39.8613	-0.220266	39.8344	-0.197473	39.8174	-0.212814	39.8191	-0.205707	39.8448	-0.172585	39.8396	-0.228803	39.8683	-0.188474	39.8398	-0.194169
39.8308	-0.226488	39.8782	-0.220275	39.8512	-0.197477	39.8339	-0.212822	39.8358	-0.205717	39.8613	-0.172596	39.8562	-0.228817	39.8851	-0.188487	39.8567	-0.194178
39.8474	-0.226496	39.8943	-0.220283	39.8679	-0.197483	39.8505	-0.212828	39.853	-0.205729	39.8781	-0.172606	39.8732	-0.228832	39.9014	-0.188502	39.8735	-0.194189
39.8647	-0.226504	39.911	-0.220292	39.8844	-0.197491	39.867	-0.212833	39.8697	-0.205742	39.8947	-0.172617	39.8899	-0.228847	39.9175	-0.188536	39.8897	-0.194201
39.8811	-0.226509	39.9276	-0.220298	39.9008	-0.1975	39.8838	-0.212838	39.8863	-0.205756	39.9115	-0.172628	39.9068	-0.228863	39.9343	-0.188573	39.9059	-0.194215
39.8976	-0.226515	39.9445	-0.220302	39.9176	-0.197512	39.9007	-0.212843	39.9027	-0.205772	39.9281	-0.172638	39.9231	-0.228878	39.9509	-0.18862	39.9224	-0.194243
39.9141	-0.22652	39.9613	-0.220306	39.9339	-0.197524	39.9173	-0.212849	39.9193	-0.205787	39.9444	-0.172646	39.9395	-0.228893	39.9672	-0.188648	39.9393	-0.194298
39.931	-0.226526	39.9778	-0.22031	39.951	-0.197537	39.9338	-0.212857	39.9358	-0.205801	39.961	-0.172654	39.9563	-0.228911	39.9843	-0.188669	39.9557	-0.19435
39.9481	-0.226534	39.9948	-0.220316	39.9675	-0.197551	39.9502	-0.212864	39.9524	-0.205816	39.9777	-0.172663	39.9727	-0.228933	40.0005	-0.188685	39.9726	-0.194398
39.9646	-0.226544	40.0112	-0.220321	39.9847	-0.197564	39.9671	-0.212873	39.9695	-0.20583	39.9943	-0.172672	39.9888	-0.228949	40.0171	-0.188699	39.9893	-0.194438
39.9807	-0.226555	40.0281	-0.220326	40.0012	-0.197575	39.984	-0.212885	39.9861	-0.205842	40.0111	-0.172681	40.0057	-0.228964	40.0339	-0.18871	40.006	-0.194453
39.9974	-0.226568	40.045	-0.220332	40.018	-0.197585	40.001	-0.212896	40.0029	-0.205853	40.0274	-0.172689	40.0222	-0.228979	40.0504	-0.188721	40.0229	-0.194465
40.0143	-0.226589	40.0616	-0.22034	40.0341	-0.197594	40.0171	-0.212909	40.0199	-0.205863	40.0443	-0.172697	40.0384	-0.228995	40.0674	-0.18873	40.0395	-0.194476
40.031	-0.226622	40.078	-0.22035	40.0511	-0.197602	40.0345	-0.212922	40.0364	-0.205872	40.0608	-0.172705	40.0552	-0.229011	40.0842	-0.188739	40.0556	-0.194484
40.0476	-0.226655	40.0945	-0.22036	40.0675	-0.197609	40.051	-0.212942	40.053	-0.205882	40.078	-0.172713	40.0724	-0.229026	40.1009	-0.188749	40.0727	-0.19449
40.0646	-0.226676	40.1106	-0.220373	40.0842	-0.197616	40.0675	-0.212963	40.0697	-0.205892	40.0946	-0.172721	40.0891	-0.229039	40.1177	-0.188756	40.0892	-0.194496
40.0814	-0.22669	40.1274	-0.220396	40.1005	-0.197623	40.0843	-0.212978	40.0862	-0.205903	40.111	-0.172729	40.1058	-0.229053	40.1341	-0.188765	40.1059	-0.194502
40.0978	-0.226704	40.1442	-0.22043	40.1172	-0.197631	40.1009	-0.21299	40.1029	-0.205912	40.1279	-0.172737	40.1223	-0.229066	40.1511	-0.188774	40.1221	-0.19451
40.1145	-0.226716	40.1606	-0.22046	40.134	-0.197638	40.1174	-0.213001	40.1194	-0.205922	40.1452	-0.172748	40.1388	-0.229078	40.1673	-0.188785	40.1388	-0.19452
40.1312	-0.226727	40.1774	-0.220484	40.1509	-0.197647	40.1341	-0.213012	40.1364	-0.205932	40.1615	-0.17276	40.1551	-0.229087	40.1842	-0.188796	40.1557	-0.194532
40.1479	-0.226736	40.1942	-0.220509	40.1676	-0.197658	40.1506	-0.213022	40.1529	-0.20594	40.1782	-0.172772	40.172	-0.229095	40.2008	-0.188806	40.173	-0.194545
40.1644	-0.226742	40.211	-0.220524	40.1841	-0.197669	40.1668	-0.213032	40.1696	-0.20595	40.1951	-0.17279	40.1885	-0.229105	40.2173	-0.188817	40.1894	-0.194558
40.1809	-0.226748	40.2281	-0.220536	40.2011	-0.19768	40.1833	-0.21304	40.1866	-0.20596	40.2117	-0.172809	40.2059	-0.229115	40.234	-0.188828	40.2064	-0.194571
40.1974	-0.226754	40.245	-0.220548	40.2179	-0.197692	40.1999	-0.213048	40.2032	-0.205972	40.2284	-0.172833	40.2226	-0.229127	40.2507	-0.188838	40.2231	-0.194585
40.2141	-0.22676	40.2618	-0.220559	40.2345	-0.197704	40.2164	-0.213056	40.2197	-0.205983	40.2448	-0.172861	40.2394	-0.229139	40.2671	-0.188848	40.2397	-0.194598
40.2306	-0.226767	40.2781	-0.220567	40.2511	-0.197715	40.2332	-0.213063	40.2363	-0.205994	40.2608	-0.17289	40.256	-0.22915	40.2833	-0.188857	40.2565	-0.194611
40.2473	-0.226775	40.2949	-0.220575	40.2681	-0.197724	40.2498	-0.21307	40.2528	-0.206006	40.2776	-0.172913	40.2726	-0.229161	40.3003	-0.188864	40.2728	-0.194623
40.2642	-0.226783	40.3115	-0.220581	40.2847	-0.197734	40.2666	-0.213079	40.2694	-0.206019	40.2941	-0.172926	40.289	-0.229175	40.3168	-0.188872	40.2893	-0.194636
40.2806	-0.226791	40.328	-0.220587	40.3013	-0.197742	40.2835	-0.213086	40.2863	-0.206031	40.3108	-0.172939	40.3056	-0.229191	40.3335	-0.188881	40.3062	-0.194648
40.2971	-0.226799	40.3444	-0.220595	40.3179	-0.197748	40.3003	-0.213093	40.3026	-0.206044	40.3275	-0.172951	40.3222	-0.229206	40.3504	-0.188892	40.3229	-0.19466
40.3139	-0.226806	40.361	-0.220602	40.3348	-0.197754	40.3169	-0.213103	40.3193	-0.206056	40.3442	-0.172961	40.3383	-0.229223	40.3672	-0.188904	40.3393	-0.194672
40.3306	-0.226813	40.3775	-0.22061	40.3511	-0.197758	40.3339	-0.213113	40.3363	-0.206066	40.3611	-0.172971	40.3549	-0.22924	40.3838	-0.188918	40.3559	-0.194684
40.3472	-0.22682	40.3943	-0.220618	40.3676	-0.197764	40.3501	-0.213125	40.3528	-0.206075	40.3777	-0.17298	40.3718	-0.229257	40.4004	-0.188932	40.3722	-0.194697
40.3638	-0.226826	40.4108	-0.220625	40.3845	-0.19777	40.3667	-0.213135	40.3693	-0.206083	40.3947	-0.172989	40.3888	-0.229273	40.4172	-0.188947	40.389	-0.19471
40.3807	-0.226832	40.4276	-0.220632	40.4013	-0.197778	40.3832	-0.213146	40.3863	-0.206091	40.4113	-0.172996	40.4052	-0.22929	40.4339	-0.188966	40.4054	-0.194723
40.3975	-0.226837	40.4438	-0.220641	40.4176	-0.197787	40.3999	-0.213157	40.4028	-0.2061	40.4279	-0.173003	40.4219	-0.229306	40.4505	-0.188995	40.4221	-0.194736
40.4141	-0.226843	40.4604	-0.220648	40.4346	-0.197799	40.4163	-0.213166	40.4195	-0.20611	40.4444	-0.17301	40.4384	-0.229321	40.467	-0.189014	40.4387	-0.194748
40.431	-0.226849	40.4775	-0.220654	40.4514	-0.197825	40.4329	-0.213175	40.4363	-0.206121	40.4607	-0.173015	40.4555	-0.229335	40.4837	-0.18903	40.4561	-0.19476
40.4476	-0.226856	40.4943	-0.220657	40.4676	-0.197848	40.4496	-0.213183	40.4529	-0.206132	40.4775	-0.17302	40.4719	-0.229352	40.5003	-0.189043	40.4727	-0.194772
40.4643	-0.226864	40.5111	-0.22066	40.4842	-0.197874	40.4666	-0.21319	40.4696	-0.206144	40.4943	-0.173024	40.4887	-0.229368	40.5174	-0.189056	40.4892	-0.194783
40.4805	-0.226872	40.5275	-0.220666	40.5009	-0.197887	40.4834	-0.213197	40.486	-0.206156	40.5113	-0.173027	40.5055	-0.229384	40.5339	-0.189068	40.5062	-0.194796
40.4973	-0.226881	40.5441	-0.220672	40.5175	-0.197898	40.5	-0.213206	40.5027	-0.206168	40.5276	-0.173032	40.522	-0.229399	40.5507	-0.189081	40.5232	-0.194807
40.5138	-0.226891	40.5608	-0.220679	40.5342	-0.197908	40.5169	-0.213215	40.5195	-0.206181	40.5445	-0.173038	40.5382	-0.229415	40.5675	-0.189093	40.5396	-0.194818
40.5304	-0.226902	40.5778	-0.220686	40.5508	-0.197917	40.5335	-0.213225	40.5359	-0.206194	40.5614	-0.173047	40.5549	-0.229431	40.584	-0.189103	40.5559	-0.194831
40.5471	-0.226912	40.5943	-0.220694	40.5674	-0.197925	40.5504	-0.213236	40.553	-0.206205	40.578	-0.173057	40.5716	-0.229449	40.6	-0.189115	40.5727	-0.194844
40.5639	-0.226923	40.6104	-0.220702	40.5839	-0.197933	40.567	-0.213253	40.5699	-0.206214	40.5948	-0.173069	40.5883	-0.229467	40.6168	-0.189128	40.589	-0.194856
40.5805	-0.226932	40.6275	-0.220712	40.6004	-0.19794	40.5834	-0.213289	40.5864	-0.206223	40.6112	-0.173084	40.605	-0.229484	40.634	-0.189147	40.6057	-0.194868
40.5968	-0.226942	40.644	-0.220723	40.6177	-0.197948	40.6004	-0.213325	40.603	-0.206233	40.6277	-0.173115	40.6213	-0.229499	40.6504	-0.18918	40.6226	-0.194881
40.6134	-0.226951	40.6604	-0.220737	40.6347	-0.197958	40.6168	-0.213373	40.6192	-0.206242	40.6444	-0.173163	40.638	-0.229512	40.667	-0.18922	40.6392	-0.194894
40.6303	-0.226959	40.6771	-0.220752	40.6514	-0.197969	40.6331	-0.213415	40.6359	-0.206251	40.6609	-0.173219	40.655	-0.229525	40.6834	-0.189246	40.6558	-0.194907
40.6469	-0.226966	40.6938	-0.220765	40.6677	-0.197981	40.6503	-0.213443	40.6528	-0.206261	40.6778	-0.173266	40.6718	-0.229536	40.7002	-0.189264	40.6729	-0.19492
40.6637	-0.226972	40.71	-0.220778	40.6842	-0.197992	40.6669	-0.213458	40.6694	-0.206272	40.6946	-0.173294	40.6888	-0.229545	40.7167	-0.189282	40.6893	-0.194933
40.6804	-0.226978	40.7269	-0.220791	40.7013	-0.198004	40.6833	-0.213471	40.6861	-0.206285	40.7114	-0.173311	40.7054	-0.229555	40.7335	-0.189298	40.7067	-0.194945
40.697	-0.226984	40.7435	-0.220806	40.718	-0.198016	40.6999	-0.213483	40.7027	-0.206299	40.7278	-0.173329	40.7217	-0.229566	40.7503	-0.189315	40.7233	-0.194959
40.7142	-0.226991	40.7605	-0.22082	40.7341	-0.198027	40.7168	-0.213494	40.7196	-0.206317	40.7443	-0.173342	40.7385	-0.229575	40.767	-0.189332	40.7394	-0.194976
40.7307	-0.226998	40.7772	-0.220834	40.751	-0.198039	40.7334	-0.213505	40.7358	-0.206348	40.7611	-0.173352	40.755	-0.229585	40.7837	-0.189348	40.7562	-0.194991
40.7475	-0.227004	40.7938	-0.220848	40.7673	-0.198051	40.7502	-0.213515	40.7527	-0.206371	40.7775	-0.173361	40.7717	-0.229595	40.8003	-0.189363	40.7728	-0.195007
40.7638	-0.22701	40.8108	-0.220861	40.7839	-0.198061	40.767	-0.213523	40.7694	-0.206394	40.7945	-0.17337	40.7884	-0.229605	40.8169	-0.189379	40.7893	-0.195022
40.7805	-0.227019	40.8279	-0.22087	40.8006	-0.198071	40.7835	-0.213531	40.786	-0.206418	40.8109	-0.173377	40.8051	-0.229615	40.8335	-0.189395	40.8062	-0.195038
40.7967	-0.22703	40.8443	-0.220876	40.817	-0.19808	40.8	-0.213541	40.8026	-0.206438	40.8277	-0.173386	40.8217	-0.229625	40.8505	-0.189413	40.8226	-0.195054
40.8133	-0.227042	40.8612	-0.220881	40.8334	-0.198089	40.8171	-0.21355	40.8192	-0.206452	40.8443	-0.173395	40.8392	-0.229635	40.867	-0.189428	40.8391	-0.195069
40.8304	-0.227054	40.8778	-0.220886	40.8504	-0.198097	40.834	-0.213557	40.8362	-0.206465	40.8608	-0.173405	40.8558	-0.229645	40.8837	-0.189443	40.8563	-0.195083
40.847	-0.227071	40.8942	-0.220888	40.867	-0.198106	40.8507	-0.213564	40.8527	-0.206478	40.8774	-0.173416	40.8724	-0.229657	40.9	-0.189455	40.8727	-0.195098
40.8641	-0.227101	40.9111	-0.220888	40.8837	-0.198114	40.8665	-0.213573	40.8696	-0.206491	40.8943	-0.173426	40.889	-0.229671	40.9168	-0.189468	40.8892	-0.195113
40.8805	-0.227135	40.9275	-0.220889	40.9001	-0.198121	40.8832	-0.21358	40.8864	-0.206503	40.911	-0.173437	40.9058	-0.229688	40.9333	-0.189482	40.9061	-0.195127
40.8971	-0.227169	40.9443	-0.220889	40.9167	-0.198128	40.9	-0.213587	40.9029	-0.206515	40.9277	-0.173448	40.9222	-0.229725	40.9494	-0.189495	40.9225	-0.19514
40.9138	-0.227192	40.961	-0.220892	40.9339	-0.198136	40.9166	-0.213596	40.9198	-0.206527	40.9443	-0.173458	40.939	-0.22976	40.9662	-0.189506	40.9389	-0.195152
40.9307	-0.227206	40.9777	-0.220895	40.9504	-0.198145	40.9335	-0.213607	40.9364	-0.206537	40.9607	-0.173467	40.9553	-0.229799	40.9828	-0.189519	40.9553	-0.195163
40.947	-0.227218	40.9946	-0.220899	40.9667	-0.198154	40.9503	-0.213617	40.9528	-0.206549	40.9776	-0.173476	40.9717	-0.229854	41	-0.189533	40.9722	-0.195172
40.9637	-0.22723	41.0108	-0.220903	40.984	-0.198165	40.9662	-0.213627	40.9697	-0.206561	40.9946	-0.173484	40.9882	-0.229927	41.0163	-0.189549	40.9888	-0.19518
40.9803	-0.22724	41.0279	-0.220906	41.0003	-0.198176	40.9833	-0.213637	40.986	-0.206571	41.011	-0.173491	41.0049	-0.229982	41.0335	-0.189566	41.0061	-0.195188
40.9968	-0.227248	41.0442	-0.220912	41.0173	-0.198188	41.0003	-0.213647	41.0028	-0.206581	41.0274	-0.173499	41.0215	-0.23001	41.0499	-0.189582	41.0229	-0.195195
41.0136	-0.227255	41.0608	-0.220921	41.0337	-0.1982	41.0171	-0.213657	41.0195	-0.206591	41.044	-0.173507	41.038	-0.23003	41.0665	-0.189596	41.0393	-0.1952
41.0304	-0.22726	41.0778	-0.220932	41.0504	-0.198213	41.0331	-0.213666	41.0357	-0.206603	41.0608	-0.173515	41.0547	-0.230048	41.083	-0.18961	41.0558	-0.195206
41.0471	-0.227263	41.0941	-0.220943	41.0675	-0.198226	41.05	-0.213675	41.0524	-0.206614	41.0774	-0.173522	41.0714	-0.230075	41.0999	-0.189625	41.0729	-0.195214
41.0636	-0.227265	41.1107	-0.220956	41.0839	-0.19824	41.0666	-0.213685	41.0688	-0.206627	41.0939	-0.173531	41.0884	-0.230095	41.1167	-0.18964	41.0894	-0.195223
41.0803	-0.227268	41.1273	-0.220969	41.1005	-0.198254	41.0831	-0.213693	41.0859	-0.206638	41.1109	-0.173541	41.1053	-0.230112	41.1329	-0.189655	41.1064	-0.195233
41.0966	-0.22727	41.1438	-0.220982	41.1177	-0.198267	41.0996	-0.2137	41.1026	-0.206649	41.1275	-0.173552	41.1221	-0.230128	41.1495	-0.18967	41.123	-0.195243
41.1136	-0.227274	41.1607	-0.220994	41.1338	-0.198279	41.1164	-0.213709	41.1187	-0.206659	41.1444	-0.173564	41.1389	-0.230143	41.1661	-0.189684	41.1392	-0.195253
41.1304	-0.227277	41.1773	-0.221005	41.1505	-0.198291	41.1332	-0.213719	41.1356	-0.20667	41.1613	-0.173578	41.1551	-0.230156	41.1826	-0.1897	41.1556	-0.195265
41.1465	-0.227283	41.1941	-0.221017	41.1672	-0.198302	41.1502	-0.213729	41.1524	-0.20668	41.1778	-0.173602	41.172	-0.230168	41.1996	-0.189716	41.1722	-0.195278
41.1634	-0.227289	41.2107	-0.22103	41.1836	-0.198314	41.167	-0.213739	41.1687	-0.20669	41.1948	-0.173624	41.1885	-0.230179	41.2161	-0.189731	41.1883	-0.195291
41.1799	-0.227297	41.2275	-0.221041	41.2	-0.198325	41.1837	-0.213749	41.1854	-0.2067	41.2114	-0.173637	41.2049	-0.230188	41.2331	-0.189746	41.2054	-0.195305
41.1967	-0.227307	41.244	-0.221049	41.2171	-0.198335	41.2002	-0.213759	41.2022	-0.20671	41.2282	-0.173649	41.2212	-0.230195	41.2497	-0.189759	41.2218	-0.195319
41.2134	-0.227318	41.2604	-0.221059	41.2338	-0.198344	41.2167	-0.213769	41.2187	-0.206722	41.2443	-0.173659	41.2378	-0.230203	41.2667	-0.18977	41.2381	-0.195333
41.2303	-0.227328	41.2767	-0.221067	41.2505	-0.198353	41.233	-0.213778	41.2354	-0.206735	41.2613	-0.173667	41.2548	-0.230212	41.2833	-0.189778	41.255	-0.195348
41.2468	-0.227338	41.2931	-0.221077	41.267	-0.198361	41.2495	-0.213786	41.2521	-0.206748	41.2777	-0.173674	41.2716	-0.230221	41.2999	-0.189787	41.2721	-0.195368
41.2636	-0.227349	41.3101	-0.221085	41.2835	-0.198368	41.2663	-0.213793	41.2687	-0.206758	41.2944	-0.17368	41.2885	-0.230233	41.3168	-0.189795	41.2885	-0.195387
41.2799	-0.227361	41.3267	-0.22109	41.3003	-0.198377	41.283	-0.213799	41.2854	-0.206767	41.3108	-0.173685	41.3052	-0.230246	41.3334	-0.189802	41.3051	-0.19541
41.297	-0.227372	41.343	-0.221095	41.3173	-0.198384	41.2996	-0.213805	41.3023	-0.206777	41.3275	-0.173691	41.322	-0.23026	41.3499	-0.189808	41.3215	-0.195431
41.3136	-0.227385	41.3598	-0.221099	41.3339	-0.198392	41.3164	-0.213812	41.3193	-0.206786	41.344	-0.173695	41.3388	-0.230274	41.3665	-0.189816	41.3387	-0.195448
41.3306	-0.227398	41.3761	-0.221102	41.3504	-0.198399	41.333	-0.21382	41.3356	-0.206794	41.3603	-0.1737	41.355	-0.23029	41.3829	-0.189828	41.3552	-0.195467
41.3472	-0.22741	41.3934	-0.221105	41.3672	-0.198406	41.35	-0.213829	41.3521	-0.206803	41.377	-0.173707	41.3719	-0.230307	41.3994	-0.189842	41.3718	-0.195483
41.3639	-0.227423	41.4103	-0.221108	41.3837	-0.198413	41.3667	-0.21384	41.369	-0.206814	41.3938	-0.173715	41.3886	-0.230323	41.4162	-0.189858	41.3883	-0.195499
41.3804	-0.227437	41.4268	-0.221111	41.4006	-0.198421	41.3832	-0.213854	41.3857	-0.206826	41.4101	-0.173724	41.4048	-0.23034	41.4328	-0.189878	41.4048	-0.195513
41.3968	-0.227451	41.4438	-0.221115	41.4169	-0.198427	41.3997	-0.213878	41.4024	-0.206841	41.4266	-0.173735	41.4214	-0.230357	41.4491	-0.189912	41.4214	-0.195525
41.4133	-0.227463	41.4601	-0.221122	41.4334	-0.198435	41.4166	-0.213903	41.4191	-0.206856	41.4436	-0.173746	41.4381	-0.230374	41.4657	-0.189967	41.4384	-0.195538
41.43	-0.227476	41.4772	-0.221129	41.4504	-0.198444	41.4331	-0.213939	41.4356	-0.206869	41.4603	-0.173759	41.4551	-0.23039	41.4822	-0.190011	41.4548	-0.195551
41.4464	-0.22749	41.4941	-0.221138	41.4667	-0.198453	41.4498	-0.213971	41.4526	-0.206884	41.477	-0.173778	41.4715	-0.230408	41.4989	-0.190055	41.4719	-0.195562
41.4631	-0.2275	41.5106	-0.221145	41.4841	-0.198463	41.4663	-0.214004	41.4691	-0.206898	41.4936	-0.173795	41.4884	-0.230435	41.5154	-0.190073	41.4882	-0.195572
41.4797	-0.227509	41.5268	-0.221153	41.5007	-0.198473	41.4835	-0.214037	41.4855	-0.206911	41.5102	-0.173809	41.5049	-0.23046	41.5323	-0.190087	41.5051	-0.195581
41.4964	-0.227517	41.5432	-0.221161	41.5171	-0.198483	41.4995	-0.214079	41.5022	-0.206923	41.5271	-0.173821	41.5216	-0.230482	41.5493	-0.1901	41.5218	-0.195589
41.5132	-0.227525	41.5601	-0.22117	41.534	-0.198493	41.5164	-0.214098	41.5191	-0.206933	41.544	-0.173833	41.5384	-0.2305	41.5659	-0.190111	41.5383	-0.195597
41.53	-0.227531	41.5768	-0.221179	41.5505	-0.198505	41.5329	-0.214112	41.5355	-0.206941	41.5605	-0.173845	41.555	-0.230519	41.5826	-0.19012	41.5548	-0.195606
41.5469	-0.227538	41.5936	-0.221188	41.5675	-0.198517	41.5497	-0.214125	41.5519	-0.206946	41.5775	-0.173857	41.5718	-0.230537	41.5992	-0.190128	41.5717	-0.195614
41.563	-0.227546	41.6101	-0.221196	41.5844	-0.198531	41.5662	-0.214138	41.5692	-0.206951	41.5943	-0.173871	41.5884	-0.230561	41.6158	-0.190137	41.5882	-0.195621
41.5806	-0.227554	41.6269	-0.221204	41.6007	-0.198542	41.5831	-0.21415	41.5856	-0.206955	41.6109	-0.173893	41.6045	-0.230593	41.6328	-0.190147	41.6053	-0.195629
41.5968	-0.22756	41.6437	-0.221212	41.617	-0.198554	41.6001	-0.214159	41.6021	-0.206959	41.6274	-0.173914	41.6215	-0.230622	41.6496	-0.190156	41.6221	-0.195639
41.6133	-0.227566	41.6604	-0.221223	41.6335	-0.198567	41.6165	-0.214166	41.6192	-0.206962	41.6439	-0.173935	41.6383	-0.230648	41.6659	-0.190165	41.6377	-0.195653
41.6304	-0.227572	41.677	-0.221232	41.6501	-0.198581	41.6333	-0.214173	41.6361	-0.206966	41.6605	-0.173949	41.6548	-0.230668	41.6825	-0.190175	41.6548	-0.195677
41.6468	-0.227579	41.6935	-0.221243	41.6666	-0.198594	41.6499	-0.214178	41.652	-0.206973	41.6769	-0.173961	41.6711	-0.230688	41.699	-0.190187	41.6715	-0.195711
41.6637	-0.227588	41.7103	-0.221252	41.6837	-0.198608	41.6668	-0.214182	41.6687	-0.206981	41.6936	-0.173973	41.6875	-0.230708	41.7157	-0.190201	41.688	-0.195769
41.6806	-0.227599	41.7267	-0.221263	41.7002	-0.19862	41.683	-0.214187	41.6854	-0.206992	41.7101	-0.173983	41.7047	-0.230727	41.7321	-0.190217	41.7049	-0.195843
41.6966	-0.227612	41.7431	-0.221275	41.717	-0.198632	41.6997	-0.214193	41.7023	-0.207004	41.7268	-0.17399	41.7209	-0.230744	41.7492	-0.190232	41.7216	-0.195931
41.7135	-0.227628	41.7599	-0.221287	41.7334	-0.198644	41.7164	-0.214201	41.7189	-0.207028	41.7434	-0.173994	41.7373	-0.230759	41.7659	-0.190247	41.7381	-0.195977
41.7298	-0.227642	41.7764	-0.221299	41.7499	-0.198654	41.7329	-0.214209	41.7353	-0.207056	41.7601	-0.173998	41.754	-0.230774	41.7823	-0.190262	41.7548	-0.196
41.7463	-0.227655	41.7934	-0.221311	41.7667	-0.198665	41.7495	-0.21422	41.7522	-0.207098	41.7766	-0.174001	41.7713	-0.230789	41.7993	-0.190279	41.7717	-0.196015
41.763	-0.227666	41.81	-0.221323	41.7833	-0.198673	41.7663	-0.214232	41.7687	-0.207135	41.7934	-0.174006	41.7878	-0.230803	41.8159	-0.190296	41.7879	-0.196028
41.7801	-0.227674	41.8266	-0.221334	41.7995	-0.198683	41.7824	-0.214244	41.7856	-0.207161	41.8101	-0.174012	41.8045	-0.230816	41.8327	-0.190314	41.8049	-0.196039
41.7967	-0.227682	41.8434	-0.221347	41.8162	-0.198692	41.7996	-0.214262	41.8021	-0.207183	41.8265	-0.174018	41.8215	-0.230828	41.8494	-0.19033	41.8213	-0.196047
41.8135	-0.227688	41.8603	-0.22136	41.8332	-0.198701	41.8161	-0.214278	41.8187	-0.207206	41.8433	-0.174024	41.8379	-0.230838	41.8661	-0.190348	41.8383	-0.196053
41.8302	-0.227693	41.877	-0.221374	41.8498	-0.198709	41.8329	-0.214302	41.8355	-0.20722	41.8603	-0.17403	41.8547	-0.230849	41.8832	-0.190364	41.8548	-0.196059
41.8467	-0.227698	41.8937	-0.221388	41.8666	-0.198718	41.8499	-0.21432	41.852	-0.207232	41.8769	-0.174037	41.8716	-0.230863	41.8995	-0.190381	41.8713	-0.196063
41.8636	-0.227705	41.9108	-0.2214	41.8836	-0.198726	41.8664	-0.214337	41.8686	-0.207243	41.8935	-0.174046	41.8885	-0.230876	41.9163	-0.190396	41.8882	-0.196067
41.88	-0.227714	41.9273	-0.221411	41.9006	-0.198735	41.8829	-0.21435	41.8853	-0.207254	41.9105	-0.174055	41.905	-0.230891	41.9332	-0.190412	41.9047	-0.196072
41.8968	-0.227724	41.9438	-0.221421	41.9171	-0.198745	41.8997	-0.214363	41.9017	-0.207265	41.9271	-0.174064	41.9213	-0.230906	41.9501	-0.190427	41.921	-0.196078
41.9133	-0.227734	41.9605	-0.221432	41.9339	-0.198755	41.9164	-0.214374	41.9185	-0.207276	41.9434	-0.174073	41.9381	-0.230925	41.9668	-0.190441	41.9373	-0.196085
41.9296	-0.227745	41.9768	-0.221443	41.9503	-0.198765	41.9328	-0.214382	41.9352	-0.207288	41.9602	-0.174083	41.9543	-0.230964	41.9829	-0.190455	41.9542	-0.196094
41.9464	-0.227759	41.9933	-0.221451	41.9668	-0.198776	41.9496	-0.214389	41.9522	-0.2073	41.9767	-0.174094	41.9713	-0.231	41.9997	-0.190469	41.9711	-0.196106
41.9634	-0.227771	42.0103	-0.22146	41.9834	-0.198788	41.9661	-0.214394	41.9685	-0.207311	41.9931	-0.174106	41.9877	-0.231052	42.016	-0.190481	41.9882	-0.196119
41.9799	-0.227783	42.0269	-0.221469	41.9998	-0.198799	41.9829	-0.2144	41.9851	-0.207322	42.0101	-0.174119	42.0046	-0.231094	42.0326	-0.190492	42.0051	-0.196136
41.9963	-0.227795	42.0437	-0.221478	42.0163	-0.198809	41.9996	-0.214405	42.0017	-0.207333	42.0266	-0.174131	42.0213	-0.231114	42.049	-0.190505	42.0219	-0.196157
42.0129	-0.227807	42.0599	-0.221485	42.0334	-0.198819	42.0165	-0.214411	42.0183	-0.207343	42.0428	-0.174144	42.0381	-0.231137	42.0656	-0.190522	42.0382	-0.196178
42.0296	-0.227819	42.0765	-0.221494	42.0496	-0.198829	42.0329	-0.214417	42.0352	-0.207353	42.0602	-0.174157	42.0543	-0.231166	42.082	-0.190546	42.0551	-0.196193
42.0461	-0.22783	42.0932	-0.2215	42.0669	-0.198838	42.0498	-0.214425	42.0519	-0.207362	42.077	-0.17417	42.0711	-0.231186	42.0991	-0.190587	42.0716	-0.196214
42.0629	-0.227841	42.1101	-0.221507	42.083	-0.198845	42.0663	-0.214433	42.0687	-0.207372	42.0935	-0.174183	42.0878	-0.231206	42.1161	-0.190636	42.0878	-0.196235
42.0797	-0.227851	42.1268	-0.221513	42.0999	-0.198851	42.0827	-0.214443	42.0855	-0.207381	42.1101	-0.174195	42.1045	-0.231225	42.1325	-0.190709	42.1039	-0.196249
42.0965	-0.227863	42.1434	-0.221519	42.1164	-0.198856	42.0995	-0.214455	42.1021	-0.207392	42.1266	-0.174206	42.1212	-0.231244	42.1491	-0.190778	42.1207	-0.196261
42.1135	-0.227876	42.1602	-0.221527	42.1332	-0.198861	42.1159	-0.214472	42.1185	-0.207404	42.1431	-0.174217	42.1375	-0.231263	42.1659	-0.190825	42.1369	-0.196275
42.13	-0.227889	42.1766	-0.221534	42.1497	-0.198865	42.1328	-0.214484	42.1353	-0.207416	42.1599	-0.174227	42.1545	-0.231281	42.1827	-0.190845	42.1537	-0.196289
42.1469	-0.2279	42.1935	-0.221541	42.1667	-0.198869	42.1493	-0.214495	42.1516	-0.207428	42.1769	-0.174236	42.1711	-0.231297	42.1994	-0.190861	42.1707	-0.196304
42.1633	-0.227909	42.2099	-0.221549	42.1833	-0.198873	42.1658	-0.214507	42.1683	-0.207438	42.1935	-0.174244	42.1876	-0.231312	42.2159	-0.190872	42.1875	-0.196318
42.1797	-0.227915	42.2267	-0.221558	42.1999	-0.198877	42.1825	-0.214518	42.1848	-0.207447	42.2104	-0.174252	42.2045	-0.231325	42.2327	-0.19088	42.204	-0.196331
42.1967	-0.227921	42.2434	-0.221568	42.2167	-0.198883	42.1992	-0.214529	42.2013	-0.207458	42.2268	-0.174261	42.2213	-0.231335	42.2496	-0.190889	42.2206	-0.196345
42.2132	-0.227924	42.2602	-0.221578	42.2335	-0.198891	42.2161	-0.214541	42.2178	-0.207468	42.2435	-0.17427	42.2379	-0.231346	42.266	-0.190897	42.2374	-0.196359
42.23	-0.227928	42.2769	-0.221586	42.2504	-0.198902	42.2327	-0.214551	42.2345	-0.207479	42.2604	-0.17428	42.2546	-0.231356	42.2825	-0.190906	42.2542	-0.196373
42.2467	-0.227932	42.293	-0.221592	42.2666	-0.198912	42.2494	-0.214561	42.251	-0.207491	42.2771	-0.174291	42.2706	-0.231368	42.299	-0.190915	42.271	-0.196387
42.2634	-0.227936	42.3102	-0.221599	42.2836	-0.198925	42.266	-0.214571	42.2674	-0.207504	42.2938	-0.174302	42.2872	-0.23138	42.3156	-0.190927	42.2878	-0.196399
42.2798	-0.227944	42.3266	-0.221605	42.3003	-0.198938	42.2827	-0.21458	42.2847	-0.207518	42.3108	-0.174315	42.3038	-0.231394	42.3325	-0.190941	42.3045	-0.196411
42.2966	-0.227954	42.3435	-0.221612	42.3168	-0.198958	42.2994	-0.214589	42.3014	-0.207546	42.3269	-0.174326	42.3202	-0.231409	42.3494	-0.190955	42.321	-0.196423
42.313	-0.227965	42.3605	-0.221618	42.333	-0.198987	42.3162	-0.214595	42.3184	-0.207591	42.3435	-0.174337	42.3368	-0.231426	42.3659	-0.190972	42.3373	-0.196435
42.3295	-0.227978	42.3772	-0.221625	42.3493	-0.199018	42.3327	-0.214601	42.3348	-0.207644	42.3604	-0.174347	42.3536	-0.231441	42.3826	-0.190989	42.3543	-0.196448
42.3462	-0.227991	42.3937	-0.221633	42.3662	-0.199031	42.3492	-0.214606	42.3517	-0.207678	42.3773	-0.174356	42.37	-0.231456	42.399	-0.191005	42.3714	-0.196459
42.3629	-0.228004	42.4102	-0.221643	42.3831	-0.199043	42.3661	-0.214612	42.3684	-0.207697	42.3935	-0.174367	42.3865	-0.231476	42.4157	-0.191019	42.3876	-0.19647
42.3793	-0.228018	42.427	-0.221655	42.3999	-0.199054	42.3824	-0.214621	42.3847	-0.207714	42.4098	-0.174376	42.4034	-0.231495	42.4325	-0.191033	42.4045	-0.196481
42.3962	-0.228031	42.4438	-0.221672	42.4166	-0.199063	42.399	-0.21463	42.4017	-0.207727	42.4263	-0.174386	42.42	-0.231513	42.4492	-0.191047	42.4209	-0.196492
42.4127	-0.228043	42.4599	-0.22169	42.4333	-0.19907	42.4162	-0.214639	42.4182	-0.207739	42.4431	-0.174395	42.4367	-0.231531	42.4657	-0.191061	42.4375	-0.196504
42.4295	-0.228054	42.4767	-0.221709	42.4499	-0.199076	42.4332	-0.214649	42.4353	-0.207747	42.4599	-0.174403	42.4535	-0.23155	42.4822	-0.191075	42.4547	-0.196516
42.4463	-0.228064	42.4935	-0.221725	42.4669	-0.199082	42.4494	-0.21466	42.4519	-0.207754	42.4765	-0.174412	42.4698	-0.231569	42.4986	-0.191088	42.4712	-0.196529
42.463	-0.228075	42.5097	-0.221743	42.4836	-0.199087	42.4661	-0.214673	42.4684	-0.20776	42.4935	-0.17442	42.4868	-0.231587	42.5151	-0.191101	42.4877	-0.196542
42.4798	-0.228088	42.5263	-0.221758	42.5002	-0.199092	42.4826	-0.214686	42.4852	-0.207765	42.5101	-0.17443	42.5034	-0.231607	42.5316	-0.191115	42.5046	-0.196554
42.4963	-0.228099	42.543	-0.221771	42.5172	-0.199099	42.499	-0.214699	42.5018	-0.207769	42.5268	-0.17444	42.5201	-0.231626	42.5487	-0.191129	42.5206	-0.196568
42.5132	-0.228111	42.5594	-0.221785	42.5334	-0.199107	42.5162	-0.214712	42.5186	-0.207773	42.5433	-0.17445	42.5369	-0.231644	42.5653	-0.191145	42.5378	-0.196584
42.5299	-0.22812	42.5762	-0.221799	42.5498	-0.199115	42.5327	-0.214725	42.5352	-0.207777	42.5602	-0.17446	42.5536	-0.231661	42.5822	-0.191161	42.5548	-0.196602
42.5463	-0.228129	42.5928	-0.221814	42.5663	-0.199124	42.5494	-0.214738	42.5519	-0.20778	42.5767	-0.174471	42.5703	-0.231679	42.5992	-0.19118	42.5713	-0.196619
42.5628	-0.228138	42.6093	-0.221827	42.583	-0.199134	42.5658	-0.21475	42.5687	-0.207786	42.5932	-0.174482	42.5868	-0.231697	42.6155	-0.191204	42.5883	-0.196642
42.5793	-0.228147	42.626	-0.221842	42.5996	-0.199143	42.5827	-0.21476	42.5856	-0.207791	42.6098	-0.174494	42.6034	-0.231714	42.6323	-0.191223	42.6043	-0.196658
42.5958	-0.228158	42.6427	-0.221855	42.6163	-0.199153	42.5994	-0.21477	42.6017	-0.207799	42.6264	-0.174505	42.6202	-0.231731	42.6494	-0.191242	42.6211	-0.196674
42.6127	-0.228166	42.6595	-0.221866	42.6329	-0.199165	42.6164	-0.21478	42.6186	-0.207807	42.6433	-0.174515	42.6371	-0.231746	42.6656	-0.19126	42.6378	-0.196689
42.6294	-0.228175	42.6765	-0.221877	42.65	-0.199178	42.6327	-0.214791	42.6356	-0.207817	42.6602	-0.174526	42.6542	-0.231764	42.6824	-0.191279	42.6546	-0.196703
42.6461	-0.228184	42.693	-0.221887	42.6668	-0.199191	42.6497	-0.214802	42.652	-0.207828	42.6769	-0.174537	42.6711	-0.231781	42.6988	-0.191296	42.671	-0.196715
42.6627	-0.228195	42.7099	-0.221895	42.6836	-0.199206	42.6668	-0.214811	42.6688	-0.20784	42.6936	-0.174548	42.6876	-0.2318	42.7154	-0.191312	42.6879	-0.196726
42.6792	-0.228206	42.7265	-0.221902	42.7002	-0.199233	42.6831	-0.214819	42.6853	-0.207851	42.7101	-0.174557	42.7039	-0.23182	42.7321	-0.191328	42.7042	-0.196737
42.6958	-0.228216	42.7431	-0.221909	42.7169	-0.199266	42.6999	-0.214825	42.7021	-0.207863	42.7269	-0.174567	42.7212	-0.23184	42.7489	-0.191342	42.7211	-0.196746
42.7123	-0.228226	42.7595	-0.221915	42.7336	-0.199291	42.7164	-0.214831	42.7186	-0.207877	42.7437	-0.174577	42.7378	-0.231858	42.7658	-0.191357	42.7376	-0.196755
42.7294	-0.228236	42.7764	-0.221922	42.7502	-0.19931	42.7329	-0.214836	42.7349	-0.207895	42.7604	-0.174585	42.7541	-0.231876	42.7823	-0.191373	42.754	-0.196762
42.7463	-0.228245	42.7933	-0.221929	42.7669	-0.199323	42.7495	-0.214841	42.7518	-0.207923	42.7769	-0.174593	42.7702	-0.231896	42.7989	-0.191389	42.7704	-0.19677
42.7626	-0.228254	42.8096	-0.221935	42.7833	-0.199333	42.7666	-0.214846	42.7686	-0.207958	42.7935	-0.1746	42.7872	-0.231917	42.8158	-0.191404	42.7869	-0.196776
42.7791	-0.228264	42.8261	-0.221943	42.8001	-0.199341	42.7833	-0.21485	42.7852	-0.207996	42.8102	-0.174608	42.8037	-0.231939	42.8323	-0.191419	42.8032	-0.196783
42.7958	-0.228272	42.8426	-0.221953	42.8164	-0.199349	42.7999	-0.214857	42.8018	-0.208026	42.8269	-0.174614	42.8202	-0.231958	42.8489	-0.191432	42.82	-0.196793
42.8123	-0.228281	42.8591	-0.221964	42.833	-0.199355	42.8159	-0.214866	42.8182	-0.208062	42.8438	-0.174621	42.8371	-0.231978	42.8657	-0.191445	42.8366	-0.196805
42.8294	-0.228288	42.8757	-0.221977	42.8499	-0.199361	42.8325	-0.214877	42.8349	-0.208088	42.86	-0.174628	42.8537	-0.232006	42.8822	-0.191458	42.8536	-0.196819
42.8462	-0.228294	42.8929	-0.221989	42.8665	-0.199368	42.8492	-0.21489	42.8518	-0.208103	42.8767	-0.174635	42.8702	-0.232043	42.8988	-0.191471	42.8707	-0.196833
42.8628	-0.2283	42.9095	-0.221997	42.8831	-0.199374	42.866	-0.214901	42.8683	-0.208117	42.8931	-0.174642	42.8868	-0.232072	42.9153	-0.191484	42.8878	-0.196852
42.8796	-0.228308	42.9262	-0.222004	42.8997	-0.199381	42.8822	-0.214914	42.8853	-0.208129	42.9099	-0.174649	42.9038	-0.232093	42.9319	-0.191497	42.9043	-0.19688
42.896	-0.228316	42.9428	-0.222009	42.916	-0.19939	42.8989	-0.214929	42.9018	-0.208141	42.9268	-0.174657	42.9202	-0.232112	42.9485	-0.19151	42.9211	-0.196908
42.913	-0.228325	42.9592	-0.222016	42.933	-0.199399	42.9158	-0.214941	42.918	-0.208153	42.943	-0.174664	42.9368	-0.232132	42.965	-0.191525	42.9378	-0.196934
42.9296	-0.228334	42.976	-0.222025	42.9496	-0.199411	42.9324	-0.214952	42.9346	-0.208164	42.9598	-0.174673	42.9537	-0.232151	42.9818	-0.191538	42.9543	-0.196959
42.9465	-0.228343	42.9925	-0.222032	42.9663	-0.199423	42.9495	-0.214962	42.9514	-0.208175	42.9769	-0.174681	42.9708	-0.23217	42.998	-0.191554	42.971	-0.196978
42.9626	-0.228352	43.0094	-0.222042	42.9832	-0.199435	42.9661	-0.214972	42.9678	-0.208184	42.9939	-0.174691	42.9875	-0.232187	43.015	-0.191568	42.9874	-0.196997
42.9795	-0.228363	43.0261	-0.222054	42.9995	-0.199447	42.9828	-0.214981	42.9846	-0.208194	43.0105	-0.174701	43.004	-0.232204	43.0313	-0.191582	43.004	-0.197027
42.9963	-0.228374	43.0428	-0.222066	43.0166	-0.19946	42.9993	-0.21499	43.001	-0.208203	43.0272	-0.174713	43.0208	-0.232222	43.0487	-0.191596	43.0209	-0.19706
43.0129	-0.228385	43.0598	-0.222081	43.0336	-0.199473	43.0159	-0.214998	43.018	-0.208213	43.0439	-0.174725	43.037	-0.232239	43.0655	-0.19161	43.0374	-0.1971
43.0291	-0.228394	43.0765	-0.222094	43.0509	-0.199484	43.0327	-0.215005	43.0348	-0.208223	43.0608	-0.174741	43.0534	-0.232257	43.0821	-0.191623	43.054	-0.197156
43.0458	-0.228403	43.0928	-0.222105	43.0672	-0.199495	43.0496	-0.215011	43.051	-0.208233	43.0773	-0.174763	43.0701	-0.232275	43.0989	-0.191636	43.0704	-0.197214
43.0628	-0.228412	43.1098	-0.222116	43.0837	-0.199505	43.0662	-0.215016	43.0684	-0.208244	43.0938	-0.174783	43.0867	-0.232291	43.1154	-0.19165	43.0872	-0.197263
43.0791	-0.228421	43.1262	-0.222122	43.0999	-0.199514	43.0826	-0.215023	43.0848	-0.208256	43.1102	-0.174805	43.103	-0.232308	43.132	-0.191664	43.1043	-0.197289
43.0956	-0.228431	43.1426	-0.222126	43.1166	-0.199521	43.0992	-0.215032	43.1018	-0.208268	43.1268	-0.174818	43.1198	-0.232325	43.1486	-0.19168	43.1205	-0.197305
43.1126	-0.22844	43.1594	-0.222128	43.1327	-0.199527	43.1159	-0.215042	43.1185	-0.208279	43.1434	-0.174831	43.1365	-0.23234	43.1652	-0.191696	43.1373	-0.197321
43.1294	-0.228448	43.1757	-0.222128	43.1496	-0.199532	43.1322	-0.215053	43.1347	-0.208292	43.1597	-0.174844	43.1534	-0.232355	43.1819	-0.191713	43.1536	-0.197335
43.1458	-0.228455	43.1925	-0.222128	43.1663	-0.199537	43.149	-0.215069	43.1518	-0.208304	43.1764	-0.174854	43.1704	-0.23237	43.1985	-0.191731	43.1703	-0.197347
43.1623	-0.228463	43.2088	-0.22213	43.183	-0.199542	43.1655	-0.215094	43.1683	-0.208317	43.193	-0.174864	43.1871	-0.232385	43.2156	-0.191753	43.1867	-0.197357
43.1793	-0.228472	43.2257	-0.222136	43.1998	-0.199548	43.182	-0.215127	43.185	-0.20833	43.2096	-0.174873	43.2035	-0.232401	43.232	-0.191773	43.2035	-0.197367
43.196	-0.228482	43.2425	-0.222145	43.2165	-0.199554	43.1988	-0.215148	43.202	-0.208342	43.2262	-0.174882	43.2201	-0.232416	43.2487	-0.191792	43.2201	-0.197376
43.2126	-0.228493	43.2594	-0.222156	43.2334	-0.199561	43.2157	-0.215162	43.219	-0.208352	43.2428	-0.174892	43.2366	-0.232431	43.2656	-0.191809	43.2369	-0.197387
43.2295	-0.228503	43.2757	-0.222168	43.2498	-0.19957	43.2325	-0.215178	43.2357	-0.20836	43.2599	-0.174901	43.2536	-0.232449	43.2818	-0.191827	43.2537	-0.197397
43.2466	-0.228514	43.2925	-0.222185	43.2665	-0.199581	43.2489	-0.215189	43.2522	-0.208367	43.2767	-0.174911	43.2699	-0.232469	43.2983	-0.191842	43.2705	-0.197407
43.2627	-0.228526	43.3095	-0.222204	43.2832	-0.199592	43.2658	-0.2152	43.2687	-0.208372	43.2933	-0.17492	43.2867	-0.232488	43.315	-0.191855	43.2873	-0.197417
43.2794	-0.228538	43.3261	-0.22222	43.2997	-0.199603	43.2824	-0.21521	43.2853	-0.208378	43.3102	-0.174929	43.3036	-0.232506	43.332	-0.191869	43.304	-0.197426
43.2961	-0.228549	43.3425	-0.222234	43.3161	-0.199615	43.2995	-0.21522	43.3018	-0.208382	43.3269	-0.174938	43.3198	-0.232524	43.3481	-0.191882	43.3207	-0.197435
43.313	-0.228559	43.3592	-0.222246	43.3329	-0.199627	43.3161	-0.21523	43.3187	-0.208389	43.344	-0.174947	43.337	-0.232542	43.3651	-0.191893	43.3375	-0.197444
43.3293	-0.228569	43.3762	-0.222257	43.3499	-0.199638	43.3327	-0.215238	43.3348	-0.208397	43.3604	-0.174957	43.3534	-0.232561	43.3818	-0.191906	43.354	-0.197452
43.3458	-0.228578	43.3926	-0.222266	43.366	-0.199649	43.3491	-0.215247	43.3516	-0.208406	43.3775	-0.174966	43.37	-0.232581	43.3984	-0.19192	43.3704	-0.19746
43.3625	-0.228587	43.4095	-0.222275	43.3828	-0.199661	43.3665	-0.215254	43.368	-0.208416	43.3941	-0.174974	43.3868	-0.232599	43.415	-0.191936	43.3865	-0.197469
43.3792	-0.228595	43.4263	-0.222285	43.3996	-0.199672	43.383	-0.215263	43.385	-0.208427	43.4111	-0.174984	43.4035	-0.232616	43.4318	-0.191951	43.4031	-0.197479
43.396	-0.228605	43.443	-0.222295	43.4161	-0.199681	43.3998	-0.21527	43.4013	-0.20844	43.4274	-0.174993	43.4197	-0.232631	43.4487	-0.191968	43.4199	-0.197489
43.4127	-0.228613	43.4594	-0.222305	43.4332	-0.199691	43.4162	-0.215279	43.418	-0.208454	43.4441	-0.175004	43.4363	-0.232649	43.4655	-0.191986	43.4367	-0.1975
43.4292	-0.228622	43.4759	-0.222316	43.4497	-0.199701	43.4326	-0.215287	43.4347	-0.208467	43.4605	-0.175016	43.4531	-0.232668	43.4819	-0.192006	43.4531	-0.19751
43.4461	-0.228633	43.4925	-0.222329	43.466	-0.199711	43.4496	-0.215294	43.4512	-0.20848	43.4772	-0.175026	43.4693	-0.232685	43.4981	-0.192026	43.4704	-0.197521
43.4629	-0.228643	43.5094	-0.222342	43.483	-0.19972	43.4662	-0.215303	43.4677	-0.208492	43.4937	-0.175035	43.4865	-0.232703	43.5151	-0.192043	43.4868	-0.197533
43.4794	-0.228655	43.5261	-0.222353	43.4998	-0.199728	43.4826	-0.215312	43.4844	-0.208504	43.5102	-0.175045	43.5031	-0.232722	43.5314	-0.192062	43.5037	-0.197547
43.4962	-0.228668	43.5427	-0.222363	43.5164	-0.199735	43.4994	-0.215321	43.5011	-0.208516	43.5265	-0.175056	43.5197	-0.232745	43.5479	-0.192082	43.5203	-0.19756
43.5129	-0.228681	43.5594	-0.22237	43.5336	-0.199742	43.5158	-0.215331	43.5177	-0.208528	43.5434	-0.175068	43.5361	-0.232766	43.5647	-0.1921	43.537	-0.197575
43.5296	-0.228695	43.5763	-0.222378	43.5499	-0.199749	43.5322	-0.215341	43.5345	-0.208538	43.56	-0.175081	43.5529	-0.232787	43.5809	-0.192117	43.5537	-0.197591
43.5461	-0.228706	43.5932	-0.222386	43.5664	-0.199754	43.5493	-0.215351	43.5512	-0.20855	43.5769	-0.175094	43.5697	-0.232808	43.5983	-0.192134	43.5701	-0.197616
43.5628	-0.228716	43.6096	-0.222394	43.5831	-0.199761	43.5659	-0.215361	43.5674	-0.208561	43.5934	-0.175106	43.5865	-0.232827	43.6146	-0.19215	43.5865	-0.197645
43.5794	-0.228723	43.6262	-0.222398	43.5999	-0.199768	43.5826	-0.215372	43.5843	-0.208574	43.6102	-0.175118	43.6033	-0.232845	43.6318	-0.192166	43.6038	-0.197675
43.5961	-0.228729	43.643	-0.222401	43.6166	-0.199776	43.5994	-0.215384	43.6013	-0.208587	43.6265	-0.175131	43.62	-0.232862	43.6489	-0.192182	43.6204	-0.197704
43.6123	-0.228734	43.6597	-0.222404	43.6332	-0.199786	43.6163	-0.215395	43.6181	-0.208599	43.6431	-0.175144	43.6366	-0.232879	43.6653	-0.192198	43.6369	-0.197724
43.6295	-0.228738	43.6763	-0.222409	43.6501	-0.199797	43.6328	-0.215404	43.6351	-0.20861	43.6598	-0.175157	43.653	-0.232894	43.682	-0.192214	43.6534	-0.19774
43.6462	-0.22874	43.6936	-0.222416	43.6663	-0.199807	43.6492	-0.215414	43.6514	-0.20862	43.6765	-0.175166	43.6701	-0.232911	43.6987	-0.192227	43.6702	-0.197756
43.663	-0.22874	43.7099	-0.222426	43.6831	-0.199818	43.6657	-0.215424	43.6681	-0.208629	43.6929	-0.175175	43.6866	-0.232928	43.7151	-0.192241	43.6867	-0.197778
43.6796	-0.228739	43.7262	-0.222435	43.6998	-0.199827	43.6826	-0.215436	43.6848	-0.208638	43.7096	-0.175183	43.703	-0.232946	43.7318	-0.192256	43.7035	-0.197801
43.6965	-0.228741	43.7429	-0.222444	43.7167	-0.199834	43.6995	-0.215449	43.7015	-0.208647	43.7263	-0.175192	43.7194	-0.232965	43.7483	-0.192273	43.7202	-0.197821
43.7131	-0.228746	43.7599	-0.222456	43.7331	-0.19984	43.7154	-0.215462	43.7179	-0.208656	43.7433	-0.1752	43.7361	-0.232984	43.7651	-0.192289	43.7368	-0.197838
43.7294	-0.228754	43.7768	-0.222468	43.7497	-0.199844	43.7324	-0.215477	43.735	-0.208665	43.76	-0.175209	43.7524	-0.233003	43.7817	-0.192306	43.7532	-0.197855
43.7464	-0.228763	43.7932	-0.222482	43.7664	-0.199848	43.7494	-0.2155	43.7515	-0.208676	43.7766	-0.175218	43.7687	-0.233024	43.7982	-0.192322	43.7702	-0.197869
43.763	-0.228772	43.8096	-0.222497	43.7831	-0.199851	43.7657	-0.21553	43.7677	-0.208688	43.7932	-0.175229	43.7857	-0.233044	43.8145	-0.192337	43.7871	-0.19788
43.7799	-0.228784	43.8261	-0.222511	43.8004	-0.199857	43.783	-0.215553	43.7845	-0.208701	43.81	-0.175241	43.8027	-0.233063	43.8313	-0.192354	43.8041	-0.197893
43.7964	-0.228795	43.8433	-0.222522	43.817	-0.199864	43.7995	-0.215566	43.8018	-0.208714	43.8266	-0.175252	43.8188	-0.233081	43.8482	-0.19237	43.8209	-0.197904
43.8129	-0.228806	43.8596	-0.222534	43.8337	-0.199872	43.8163	-0.215577	43.8183	-0.208731	43.8435	-0.175263	43.836	-0.233097	43.865	-0.192385	43.8376	-0.197914
43.8294	-0.228817	43.8761	-0.222548	43.8503	-0.199882	43.8326	-0.215585	43.835	-0.208746	43.8599	-0.175273	43.8526	-0.233114	43.8814	-0.1924	43.8543	-0.197924
43.8462	-0.228828	43.8925	-0.222561	43.867	-0.199894	43.8491	-0.215593	43.8517	-0.208758	43.8769	-0.175283	43.8695	-0.233128	43.8982	-0.192413	43.8711	-0.197936
43.8627	-0.228839	43.9093	-0.222572	43.8838	-0.199927	43.8661	-0.215599	43.8684	-0.20877	43.8935	-0.175294	43.8862	-0.23314	43.915	-0.192427	43.8876	-0.197947
43.8795	-0.228851	43.9261	-0.222582	43.9004	-0.199969	43.8827	-0.215605	43.885	-0.208779	43.9097	-0.175304	43.9031	-0.233152	43.9313	-0.192439	43.9042	-0.197957
43.8962	-0.228864	43.9427	-0.22259	43.9169	-0.199999	43.8991	-0.21561	43.9015	-0.208788	43.9266	-0.175315	43.9193	-0.233165	43.9481	-0.19245	43.9208	-0.197967
43.9129	-0.228879	43.9592	-0.222597	43.9333	-0.200021	43.916	-0.215614	43.918	-0.208795	43.9432	-0.175326	43.9359	-0.23318	43.9648	-0.192462	43.937	-0.197977
43.9294	-0.228913	43.9763	-0.222607	43.9497	-0.200036	43.933	-0.21562	43.9346	-0.2088	43.9598	-0.175337	43.9527	-0.233196	43.9815	-0.192471	43.9534	-0.197986
43.9462	-0.228948	43.9931	-0.222616	43.9663	-0.200049	43.9493	-0.215626	43.9511	-0.208804	43.9764	-0.17535	43.9692	-0.233212	43.9981	-0.192482	43.9698	-0.197994
43.9626	-0.228977	44.0098	-0.222623	43.9832	-0.200059	43.9659	-0.215632	43.9677	-0.208809	43.9928	-0.175365	43.9861	-0.23323	44.0145	-0.192497	43.9865	-0.198002
43.9796	-0.228991	44.0265	-0.222628	43.9998	-0.200069	43.9824	-0.215639	43.9844	-0.208813	44.0094	-0.175378	44.0028	-0.233249	44.0315	-0.19251	44.0029	-0.198012
43.9961	-0.229004	44.0438	-0.222635	44.0165	-0.200079	43.9992	-0.215647	44.0011	-0.208819	44.026	-0.175391	44.0195	-0.233269	44.0482	-0.192525	44.0194	-0.198023
44.0132	-0.229014	44.06	-0.222642	44.0335	-0.200086	44.0161	-0.215654	44.0177	-0.208826	44.0426	-0.175402	44.0364	-0.23329	44.0648	-0.192542	44.0365	-0.198035
44.0295	-0.229024	44.0766	-0.222649	44.05	-0.200094	44.0324	-0.215662	44.0347	-0.208835	44.0595	-0.175412	44.0529	-0.233311	44.0814	-0.19256	44.0538	-0.19805
44.0463	-0.229032	44.0929	-0.222656	44.0668	-0.2001	44.0489	-0.215671	44.0512	-0.208845	44.0759	-0.175422	44.0696	-0.233332	44.0984	-0.19258	44.07	-0.198066
44.0634	-0.229039	44.1095	-0.222662	44.0833	-0.200106	44.0657	-0.21568	44.0683	-0.208864	44.0929	-0.175429	44.0862	-0.233357	44.1152	-0.192618	44.087	-0.198094
44.0802	-0.229045	44.1261	-0.222667	44.0997	-0.200112	44.0827	-0.21569	44.0845	-0.208894	44.1093	-0.175437	44.1031	-0.233379	44.1318	-0.192654	44.1034	-0.198127
44.0965	-0.229051	44.1427	-0.222671	44.1167	-0.200118	44.0994	-0.2157	44.101	-0.208912	44.1264	-0.175442	44.1194	-0.233399	44.1487	-0.192673	44.1203	-0.198164
44.1128	-0.229058	44.1593	-0.222675	44.1334	-0.200123	44.1159	-0.215714	44.1181	-0.208926	44.1429	-0.175447	44.1361	-0.23342	44.1652	-0.192693	44.1363	-0.198205
44.1294	-0.229065	44.1761	-0.222676	44.1497	-0.200129	44.1326	-0.21573	44.1348	-0.208939	44.1593	-0.175451	44.1527	-0.23344	44.1818	-0.192712	44.1537	-0.198238
44.1461	-0.229072	44.1927	-0.222677	44.1665	-0.200135	44.1492	-0.215754	44.1513	-0.208953	44.1759	-0.175455	44.1698	-0.233461	44.1982	-0.192739	44.1704	-0.198253
44.1627	-0.229079	44.2094	-0.222681	44.1829	-0.200141	44.1656	-0.215771	44.168	-0.208964	44.1924	-0.17546	44.1863	-0.233481	44.2152	-0.192764	44.1874	-0.198266
44.1792	-0.229086	44.226	-0.222689	44.1998	-0.200148	44.1824	-0.215788	44.1849	-0.208974	44.2091	-0.175465	44.2028	-0.233501	44.2317	-0.192785	44.2042	-0.198277
44.1959	-0.229094	44.2424	-0.222698	44.2167	-0.200157	44.1992	-0.215801	44.2012	-0.208982	44.226	-0.175472	44.2194	-0.233519	44.2481	-0.192804	44.2207	-0.198287
44.2126	-0.229102	44.2591	-0.222709	44.2334	-0.200168	44.2157	-0.215814	44.2182	-0.208991	44.2426	-0.175479	44.2361	-0.233535	44.2647	-0.192821	44.2378	-0.198296
44.2292	-0.229108	44.2762	-0.222722	44.2499	-0.20018	44.2321	-0.215828	44.2348	-0.209	44.2593	-0.175487	44.2527	-0.233551	44.2815	-0.192837	44.2544	-0.198304
44.2461	-0.229115	44.293	-0.222747	44.2665	-0.200196	44.2492	-0.215841	44.2513	-0.209009	44.2761	-0.175496	44.2696	-0.233564	44.2979	-0.192851	44.2709	-0.198311
44.2629	-0.229121	44.3096	-0.222777	44.2835	-0.200224	44.2658	-0.215852	44.2675	-0.209019	44.293	-0.175507	44.2859	-0.233576	44.3148	-0.192866	44.288	-0.198317
44.2797	-0.229128	44.3262	-0.222819	44.2997	-0.200245	44.2828	-0.215864	44.2846	-0.209028	44.3096	-0.175521	44.3031	-0.233589	44.3314	-0.19288	44.3045	-0.198325
44.2962	-0.229137	44.343	-0.222855	44.3162	-0.200268	44.2991	-0.215875	44.3012	-0.209038	44.3263	-0.175539	44.3196	-0.233603	44.3482	-0.192892	44.3203	-0.198334
44.3131	-0.229149	44.3597	-0.222871	44.3328	-0.200281	44.316	-0.215887	44.3178	-0.20905	44.3428	-0.175559	44.3365	-0.233618	44.3649	-0.192904	44.337	-0.198345
44.3297	-0.229161	44.3763	-0.222885	44.3494	-0.200293	44.3325	-0.215898	44.3345	-0.209061	44.36	-0.175576	44.3531	-0.233634	44.3815	-0.192916	44.3533	-0.198355
44.3465	-0.229174	44.3931	-0.222898	44.3662	-0.200304	44.3492	-0.215909	44.3514	-0.209072	44.3763	-0.17559	44.3698	-0.233651	44.398	-0.19293	44.3705	-0.198363
44.3632	-0.229186	44.4095	-0.222911	44.3827	-0.200314	44.3659	-0.21592	44.3681	-0.209083	44.393	-0.175606	44.3861	-0.233669	44.4148	-0.192945	44.3865	-0.198373
44.3797	-0.229199	44.4259	-0.222922	44.3997	-0.200322	44.3827	-0.215928	44.3848	-0.209094	44.4097	-0.17562	44.4029	-0.233688	44.4315	-0.19296	44.4036	-0.198384
44.3961	-0.22921	44.4427	-0.222931	44.4162	-0.20033	44.3993	-0.215935	44.4013	-0.209106	44.4263	-0.175633	44.4197	-0.233705	44.4487	-0.192976	44.4197	-0.198396
44.4131	-0.229221	44.4598	-0.222939	44.4331	-0.200338	44.4163	-0.215942	44.4173	-0.209118	44.4431	-0.175645	44.4368	-0.233722	44.4651	-0.192993	44.4363	-0.198409
44.4296	-0.22923	44.4764	-0.222947	44.4497	-0.200345	44.4326	-0.215948	44.4344	-0.209131	44.4595	-0.175657	44.4535	-0.233737	44.4813	-0.193007	44.4532	-0.198422
44.4462	-0.229239	44.4928	-0.222954	44.4663	-0.200353	44.4494	-0.215955	44.4508	-0.209145	44.4762	-0.175669	44.4699	-0.233753	44.4981	-0.193023	44.47	-0.198433
44.4629	-0.229249	44.5095	-0.222961	44.4832	-0.200363	44.466	-0.215962	44.4678	-0.209158	44.4927	-0.17568	44.4866	-0.23377	44.515	-0.193039	44.4865	-0.198446
44.4797	-0.229259	44.526	-0.22297	44.4996	-0.200374	44.4825	-0.21597	44.4849	-0.209171	44.5096	-0.175694	44.5032	-0.233789	44.5317	-0.193057	44.503	-0.198459
44.4962	-0.229268	44.543	-0.222977	44.5161	-0.200385	44.4996	-0.215979	44.5012	-0.209182	44.5261	-0.175707	44.5199	-0.233805	44.5483	-0.193076	44.5195	-0.198474
44.5129	-0.229278	44.5595	-0.222986	44.5332	-0.200396	44.5162	-0.215988	44.5178	-0.209193	44.5426	-0.175721	44.5364	-0.233821	44.5648	-0.193094	44.5363	-0.198489
44.5297	-0.229288	44.5761	-0.222994	44.5499	-0.200406	44.5325	-0.215999	44.5346	-0.209204	44.5598	-0.175733	44.5528	-0.233837	44.5815	-0.193113	44.5529	-0.198504
44.5461	-0.229299	44.593	-0.223003	44.5665	-0.200417	44.549	-0.216009	44.5508	-0.209215	44.5763	-0.175744	44.5697	-0.233854	44.5982	-0.193133	44.5696	-0.19852
44.5626	-0.229311	44.6097	-0.223012	44.5831	-0.200428	44.5654	-0.21602	44.5679	-0.209226	44.5925	-0.175754	44.5865	-0.23387	44.6147	-0.193152	44.5863	-0.198549
44.5795	-0.229323	44.6264	-0.223024	44.6	-0.200438	44.5822	-0.21603	44.5844	-0.209237	44.6095	-0.175764	44.6031	-0.233886	44.6315	-0.19317	44.6032	-0.198581
44.5956	-0.229336	44.6428	-0.223036	44.6166	-0.200447	44.5989	-0.21604	44.6014	-0.209248	44.6261	-0.175772	44.6196	-0.233904	44.6484	-0.193187	44.6201	-0.198614
44.6125	-0.229348	44.6591	-0.223049	44.6334	-0.200455	44.6158	-0.216051	44.6181	-0.209258	44.6425	-0.175777	44.6361	-0.233921	44.6647	-0.193203	44.6365	-0.198637
44.6292	-0.229358	44.6759	-0.223063	44.6499	-0.200463	44.6325	-0.216064	44.6347	-0.209267	44.659	-0.175781	44.6529	-0.233939	44.6814	-0.193218	44.6532	-0.198653
44.6456	-0.229366	44.6927	-0.223078	44.6669	-0.20047	44.6489	-0.216076	44.6513	-0.209277	44.6758	-0.175785	44.6695	-0.233957	44.6982	-0.193233	44.6698	-0.198668
44.6624	-0.229373	44.7092	-0.223091	44.6834	-0.200478	44.6655	-0.21609	44.6678	-0.209286	44.6925	-0.17579	44.6859	-0.233974	44.715	-0.193247	44.6864	-0.198684
44.679	-0.229379	44.7259	-0.223101	44.7	-0.200486	44.6827	-0.216103	44.6848	-0.209295	44.709	-0.175796	44.7023	-0.23399	44.7313	-0.193261	44.7032	-0.1987
44.6957	-0.229384	44.7424	-0.223111	44.7166	-0.200495	44.6991	-0.216117	44.7011	-0.209304	44.7253	-0.1758	44.7188	-0.234004	44.7476	-0.193273	44.7197	-0.198713
44.7123	-0.229389	44.7596	-0.223119	44.7332	-0.200506	44.7157	-0.21613	44.7172	-0.209313	44.7424	-0.175805	44.736	-0.234019	44.764	-0.193287	44.7361	-0.198725
44.7286	-0.229394	44.7761	-0.223126	44.7499	-0.200517	44.7324	-0.216141	44.7337	-0.209323	44.7594	-0.175808	44.7524	-0.234032	44.7807	-0.193301	44.7531	-0.198737
44.7455	-0.229399	44.7927	-0.223134	44.7664	-0.200528	44.7486	-0.216151	44.7506	-0.209334	44.7761	-0.175812	44.7693	-0.234045	44.7975	-0.193314	44.7699	-0.19875
44.7615	-0.229407	44.8094	-0.223142	44.7826	-0.200539	44.7654	-0.216161	44.7674	-0.209345	44.7926	-0.175818	44.786	-0.234058	44.8138	-0.193325	44.7865	-0.198762
44.7784	-0.229415	44.8263	-0.223153	44.7997	-0.200549	44.782	-0.216171	44.7837	-0.209357	44.8096	-0.175826	44.8029	-0.234074	44.8308	-0.193336	44.8036	-0.198772
44.7948	-0.229425	44.8426	-0.223165	44.8163	-0.200558	44.7985	-0.216181	44.8006	-0.209369	44.8261	-0.175833	44.8194	-0.23409	44.8474	-0.193347	44.82	-0.198783
44.8118	-0.229437	44.8593	-0.223176	44.8334	-0.200566	44.8154	-0.216191	44.8172	-0.209381	44.843	-0.175841	44.8363	-0.234107	44.8642	-0.193359	44.8363	-0.198795
44.8285	-0.229446	44.8757	-0.223186	44.8499	-0.200573	44.8323	-0.216199	44.834	-0.209393	44.8593	-0.17585	44.8526	-0.234127	44.8813	-0.193372	44.8533	-0.198809
44.8454	-0.229456	44.892	-0.223196	44.8666	-0.200579	44.8489	-0.216208	44.8509	-0.209405	44.876	-0.175861	44.8696	-0.234147	44.8978	-0.193385	44.8698	-0.198822
44.8624	-0.229465	44.9088	-0.223204	44.883	-0.200584	44.8656	-0.216219	44.8676	-0.209417	44.8926	-0.175874	44.8862	-0.234167	44.9143	-0.193398	44.8865	-0.198835
44.8788	-0.229472	44.9259	-0.223211	44.9	-0.200591	44.8823	-0.216229	44.8847	-0.209428	44.9094	-0.175886	44.903	-0.234187	44.9313	-0.193412	44.9033	-0.198848
44.8954	-0.229478	44.9423	-0.223215	44.9164	-0.200598	44.8987	-0.216239	44.9014	-0.209439	44.9262	-0.175902	44.9197	-0.234205	44.9483	-0.193428	44.9199	-0.19886
44.912	-0.229485	44.9589	-0.223219	44.9329	-0.200606	44.9155	-0.216249	44.9179	-0.209449	44.943	-0.175915	44.9363	-0.234223	44.9648	-0.193446	44.9366	-0.198873
44.929	-0.229493	44.9759	-0.223223	44.9498	-0.200613	44.9322	-0.216259	44.9346	-0.209461	44.9595	-0.175928	44.9529	-0.234241	44.9813	-0.193463	44.9534	-0.198887
44.9454	-0.229502	44.9927	-0.22323	44.9663	-0.200621	44.9485	-0.216268	44.951	-0.209478	44.9764	-0.175945	44.9696	-0.234259	44.9975	-0.193478	44.9701	-0.198901
44.9615	-0.229511	45.0096	-0.223239	44.9827	-0.200629	44.9658	-0.216278	44.9675	-0.209498	44.9929	-0.17596	44.9861	-0.234278	45.0147	-0.193495	44.9869	-0.198915
44.978	-0.229522	45.0262	-0.223248	44.9996	-0.200637	44.982	-0.216286	44.9841	-0.209512	45.0094	-0.175979	45.0022	-0.234297	45.0316	-0.193512	45.0034	-0.198928
44.9953	-0.229535	45.0427	-0.223258	45.0162	-0.200646	44.9988	-0.216293	45.0008	-0.209529	45.0265	-0.175992	45.0193	-0.234317	45.0484	-0.193527	45.02	-0.198941
45.0121	-0.229553	45.0597	-0.223266	45.0329	-0.200653	45.0154	-0.2163	45.0178	-0.209545	45.0429	-0.176004	45.0361	-0.234335	45.0649	-0.193541	45.0361	-0.198953
45.0281	-0.229584	45.0761	-0.223274	45.05	-0.20066	45.0324	-0.216307	45.0345	-0.209559	45.0596	-0.176016	45.0525	-0.234355	45.0814	-0.193555	45.0527	-0.198966
45.0453	-0.22961	45.0929	-0.223282	45.0665	-0.200666	45.0488	-0.216313	45.0507	-0.209574	45.0761	-0.176028	45.069	-0.234374	45.0983	-0.193568	45.0695	-0.198978
45.0619	-0.22964	45.1094	-0.22329	45.0831	-0.200674	45.0656	-0.21632	45.0673	-0.209588	45.0924	-0.17604	45.0858	-0.234392	45.1148	-0.19358	45.0858	-0.198987
45.0789	-0.229657	45.1263	-0.223298	45.0998	-0.200681	45.0822	-0.216327	45.0842	-0.2096	45.1091	-0.176051	45.1028	-0.234409	45.1319	-0.193592	45.1029	-0.198996
45.0955	-0.22967	45.1428	-0.223308	45.1165	-0.200689	45.0987	-0.216334	45.1009	-0.209611	45.126	-0.176062	45.1196	-0.234426	45.1485	-0.193607	45.1194	-0.199005
45.1121	-0.22968	45.1597	-0.223316	45.133	-0.200698	45.1152	-0.216342	45.1176	-0.209621	45.1429	-0.176074	45.1366	-0.234441	45.1651	-0.193622	45.1361	-0.199015
45.1287	-0.229686	45.1762	-0.223324	45.1501	-0.200706	45.132	-0.216351	45.1343	-0.209631	45.1596	-0.176085	45.1531	-0.234455	45.1815	-0.193638	45.1528	-0.199024
45.1457	-0.229689	45.1929	-0.223332	45.1664	-0.200715	45.1487	-0.216362	45.1511	-0.209639	45.1764	-0.176096	45.1698	-0.234471	45.1982	-0.193657	45.1699	-0.199034
45.1616	-0.229691	45.2093	-0.223342	45.183	-0.200724	45.1654	-0.216372	45.1677	-0.209647	45.1931	-0.176106	45.1864	-0.234487	45.215	-0.19369	45.1864	-0.199045
45.1784	-0.229689	45.226	-0.223353	45.1998	-0.200734	45.182	-0.216382	45.1843	-0.209653	45.2097	-0.176116	45.2029	-0.234504	45.232	-0.193737	45.2026	-0.199057
45.1955	-0.229687	45.2429	-0.223364	45.2169	-0.200746	45.1984	-0.216393	45.2011	-0.209659	45.2263	-0.176126	45.2197	-0.234521	45.2483	-0.1938	45.2195	-0.199068
45.2119	-0.229686	45.2595	-0.223377	45.2331	-0.200758	45.215	-0.216405	45.2175	-0.209665	45.2431	-0.176135	45.2359	-0.23454	45.2648	-0.193865	45.2359	-0.19908
45.2286	-0.229687	45.2762	-0.223388	45.2494	-0.200771	45.2314	-0.216415	45.2342	-0.209671	45.2595	-0.176145	45.2523	-0.234563	45.2812	-0.193917	45.2527	-0.199091
45.2454	-0.22969	45.2928	-0.223398	45.266	-0.200786	45.2482	-0.216423	45.2512	-0.209678	45.276	-0.176157	45.2691	-0.234584	45.2983	-0.193943	45.2695	-0.199102
45.2627	-0.229695	45.3099	-0.223408	45.2826	-0.200799	45.2651	-0.21643	45.2678	-0.209686	45.2925	-0.17617	45.2856	-0.234615	45.3144	-0.193963	45.2861	-0.199114
45.2788	-0.229705	45.3263	-0.223417	45.2992	-0.200814	45.2814	-0.216437	45.2847	-0.209695	45.3092	-0.176191	45.3024	-0.234646	45.3311	-0.193987	45.303	-0.199127
45.2958	-0.229716	45.3429	-0.223428	45.3158	-0.200831	45.2981	-0.216446	45.3012	-0.209706	45.3262	-0.176215	45.3193	-0.234667	45.348	-0.194004	45.3196	-0.199139
45.312	-0.229733	45.3595	-0.223439	45.3324	-0.200845	45.3151	-0.216453	45.318	-0.209719	45.3424	-0.176239	45.3363	-0.234689	45.3644	-0.19402	45.3366	-0.19915
45.3285	-0.22975	45.3763	-0.22345	45.3487	-0.200856	45.3318	-0.216461	45.3346	-0.209733	45.3593	-0.176256	45.3529	-0.234715	45.3807	-0.194034	45.3534	-0.199162
45.3452	-0.229767	45.3931	-0.223461	45.3653	-0.200868	45.3486	-0.216468	45.3509	-0.209747	45.3764	-0.17627	45.3698	-0.234736	45.3977	-0.194047	45.3697	-0.199175
45.3618	-0.22978	45.4098	-0.223472	45.3825	-0.200879	45.3653	-0.216476	45.3675	-0.209765	45.3925	-0.176282	45.3862	-0.234756	45.4143	-0.194061	45.3865	-0.199187
45.3783	-0.229791	45.4263	-0.223483	45.3991	-0.200889	45.3818	-0.216486	45.3846	-0.209779	45.4092	-0.176293	45.4029	-0.234774	45.4311	-0.194075	45.4031	-0.1992
45.3948	-0.229801	45.4425	-0.223498	45.4155	-0.200897	45.3984	-0.216496	45.4012	-0.209793	45.4261	-0.176302	45.419	-0.234789	45.4477	-0.194087	45.4194	-0.199212
45.4116	-0.229808	45.4593	-0.223509	45.4322	-0.200904	45.4152	-0.216508	45.4179	-0.209807	45.4431	-0.176309	45.4354	-0.234804	45.4647	-0.194097	45.4361	-0.199223
45.4284	-0.229816	45.476	-0.223519	45.4491	-0.200911	45.4318	-0.216519	45.4347	-0.209821	45.4596	-0.176316	45.452	-0.23482	45.4813	-0.194105	45.4528	-0.199236
45.445	-0.229822	45.4928	-0.223528	45.4657	-0.200917	45.4486	-0.216531	45.4512	-0.209833	45.4765	-0.176324	45.4679	-0.234836	45.4981	-0.194114	45.4696	-0.199248
45.4622	-0.229828	45.5098	-0.223535	45.4826	-0.200922	45.4654	-0.216543	45.4678	-0.209845	45.493	-0.176331	45.4849	-0.234853	45.5148	-0.194123	45.4861	-0.199261
45.4788	-0.229834	45.5264	-0.223542	45.4994	-0.200928	45.4821	-0.216555	45.4847	-0.209859	45.5098	-0.176341	45.5016	-0.23487	45.532	-0.194131	45.5027	-0.199274
45.4954	-0.22984	45.5435	-0.22355	45.5161	-0.200935	45.4986	-0.216567	45.5009	-0.209874	45.5263	-0.17635	45.5185	-0.234887	45.5483	-0.19414	45.5194	-0.199285
45.5125	-0.229848	45.5598	-0.223556	45.5329	-0.200943	45.5156	-0.216579	45.5177	-0.20989	45.5427	-0.17636	45.5353	-0.234906	45.5649	-0.194151	45.536	-0.199296
45.5288	-0.229857	45.5765	-0.223563	45.5495	-0.200952	45.5322	-0.21659	45.5343	-0.209906	45.5595	-0.17637	45.5524	-0.234925	45.5812	-0.194165	45.5525	-0.199308
45.5454	-0.229869	45.5932	-0.223571	45.5662	-0.200962	45.5485	-0.216601	45.5507	-0.209925	45.5764	-0.176381	45.5688	-0.234945	45.5981	-0.19418	45.5693	-0.19932
45.5619	-0.229883	45.6096	-0.223579	45.5827	-0.200971	45.5654	-0.216612	45.5672	-0.209941	45.593	-0.176393	45.586	-0.234966	45.6147	-0.194199	45.5862	-0.199332
45.5784	-0.229901	45.6263	-0.223588	45.5995	-0.200982	45.5822	-0.216621	45.5837	-0.209954	45.6101	-0.176404	45.6024	-0.234988	45.6313	-0.194217	45.6027	-0.199344
45.5952	-0.229917	45.643	-0.223596	45.616	-0.200992	45.5989	-0.21663	45.6008	-0.209968	45.6263	-0.176415	45.6187	-0.23501	45.6482	-0.194235	45.6197	-0.199356
45.6113	-0.229935	45.6595	-0.223605	45.6329	-0.201001	45.6154	-0.216637	45.6178	-0.20998	45.6428	-0.176428	45.6358	-0.23503	45.6645	-0.194253	45.6357	-0.19937
45.6286	-0.229954	45.6762	-0.223612	45.6497	-0.201007	45.632	-0.216644	45.6343	-0.209991	45.6591	-0.17644	45.6518	-0.235051	45.681	-0.194271	45.6523	-0.199383
45.6456	-0.229967	45.6933	-0.223621	45.6664	-0.201013	45.6489	-0.216651	45.6509	-0.209998	45.6761	-0.176451	45.6686	-0.235071	45.6975	-0.194288	45.6691	-0.199398
45.6618	-0.229978	45.7099	-0.223628	45.683	-0.201017	45.6659	-0.216659	45.6673	-0.210005	45.6925	-0.176463	45.6851	-0.235091	45.7146	-0.194305	45.6857	-0.199417
45.6788	-0.229987	45.7265	-0.223634	45.6998	-0.201021	45.6825	-0.216667	45.6843	-0.210011	45.7092	-0.176475	45.7024	-0.235109	45.7312	-0.194322	45.7026	-0.199433
45.6953	-0.229996	45.7431	-0.223641	45.7158	-0.201025	45.6993	-0.216675	45.7007	-0.210018	45.7259	-0.176488	45.719	-0.235126	45.7479	-0.194338	45.7194	-0.199449
45.7123	-0.230003	45.7596	-0.223649	45.7332	-0.20103	45.716	-0.216684	45.7175	-0.210026	45.7427	-0.176499	45.7357	-0.235142	45.7644	-0.194354	45.7357	-0.199477
45.7287	-0.230011	45.7765	-0.223656	45.7497	-0.201035	45.7324	-0.216694	45.7342	-0.210035	45.7594	-0.176511	45.7528	-0.235157	45.7814	-0.194369	45.7525	-0.199511
45.7461	-0.230017	45.7932	-0.223666	45.7665	-0.201041	45.7489	-0.216706	45.7507	-0.210045	45.7762	-0.176522	45.7696	-0.235173	45.7977	-0.194382	45.7693	-0.199539
45.7623	-0.230024	45.81	-0.223677	45.7828	-0.201049	45.766	-0.216719	45.7672	-0.210056	45.7931	-0.176531	45.7859	-0.23519	45.8146	-0.194396	45.7859	-0.199557
45.7792	-0.23003	45.827	-0.223688	45.7995	-0.201057	45.7828	-0.216731	45.7843	-0.210071	45.8096	-0.176541	45.8031	-0.235208	45.8313	-0.19441	45.8026	-0.199572
45.796	-0.230038	45.8435	-0.223701	45.8164	-0.201067	45.7992	-0.216745	45.8007	-0.210098	45.8261	-0.176552	45.8197	-0.235225	45.8473	-0.194424	45.8192	-0.199587
45.8126	-0.230049	45.8598	-0.223715	45.833	-0.201078	45.8159	-0.216756	45.8174	-0.210128	45.8428	-0.176563	45.8365	-0.235241	45.8648	-0.194438	45.836	-0.1996
45.8291	-0.230063	45.8765	-0.223728	45.8497	-0.20109	45.8328	-0.216768	45.834	-0.210143	45.8593	-0.176575	45.8531	-0.235257	45.8813	-0.194452	45.853	-0.199613
45.8456	-0.230078	45.8928	-0.223738	45.8662	-0.201109	45.8492	-0.21678	45.8511	-0.210159	45.8762	-0.176586	45.8699	-0.235273	45.8977	-0.194467	45.8699	-0.199626
45.8626	-0.230092	45.9094	-0.223747	45.8828	-0.201122	45.8661	-0.21679	45.8672	-0.210174	45.8926	-0.176598	45.8863	-0.23529	45.9141	-0.194482	45.8868	-0.199637
45.8788	-0.230116	45.9258	-0.223757	45.8996	-0.201134	45.8824	-0.216798	45.884	-0.210188	45.9093	-0.17661	45.9032	-0.235306	45.931	-0.1945	45.9035	-0.199647
45.8958	-0.230144	45.942	-0.223767	45.9164	-0.201145	45.8987	-0.216807	45.9009	-0.210201	45.926	-0.176623	45.9196	-0.235323	45.9475	-0.194518	45.9193	-0.199658
45.9123	-0.230163	45.9589	-0.223776	45.933	-0.201156	45.9158	-0.216814	45.9178	-0.210213	45.9427	-0.176637	45.936	-0.235339	45.9641	-0.194537	45.9363	-0.199669
45.9289	-0.230177	45.9756	-0.223786	45.9498	-0.201165	45.9322	-0.216821	45.9345	-0.210226	45.9596	-0.176652	45.9526	-0.235354	45.9808	-0.194556	45.9529	-0.19968
45.9455	-0.230189	45.992	-0.223794	45.9662	-0.201171	45.9487	-0.216829	45.9511	-0.210239	45.9761	-0.176665	45.9694	-0.235369	45.9977	-0.194582	45.9698	-0.199691
45.9622	-0.2302	46.0088	-0.223801	45.9828	-0.201176	45.9653	-0.216836	45.9676	-0.210254	45.9929	-0.176678	45.9861	-0.235383	46.0145	-0.194605	45.9861	-0.199703
45.9788	-0.230209	46.0257	-0.223809	45.9999	-0.201179	45.9821	-0.216843	45.9843	-0.210273	46.0091	-0.176691	46.0029	-0.235397	46.031	-0.194634	46.0026	-0.199715
45.9955	-0.230218	46.0422	-0.223819	46.0168	-0.201183	45.9992	-0.216849	46.0009	-0.210294	46.0259	-0.176705	46.0196	-0.235412	46.0475	-0.194666	46.0194	-0.199726
46.0127	-0.230226	46.0588	-0.223829	46.0333	-0.201185	46.0157	-0.216857	46.0173	-0.210324	46.0428	-0.176718	46.0362	-0.235428	46.0641	-0.194687	46.0365	-0.199738
46.0293	-0.230233	46.0755	-0.223838	46.05	-0.201188	46.0324	-0.216865	46.0338	-0.210351	46.0591	-0.17673	46.0527	-0.235446	46.0811	-0.194706	46.053	-0.199749
46.0461	-0.23024	46.0923	-0.223846	46.0667	-0.201192	46.0487	-0.216875	46.0503	-0.21039	46.0755	-0.176741	46.0694	-0.235463	46.0976	-0.194722	46.0692	-0.19976
46.0627	-0.230246	46.109	-0.223855	46.0829	-0.201197	46.0656	-0.216886	46.0667	-0.210419	46.0923	-0.176751	46.086	-0.235482	46.1141	-0.194737	46.0856	-0.199769
46.0794	-0.230253	46.1255	-0.223868	46.0996	-0.201202	46.0822	-0.216897	46.0836	-0.210436	46.1087	-0.176761	46.1027	-0.235504	46.1306	-0.19475	46.1023	-0.199778
46.0959	-0.23026	46.1425	-0.223882	46.116	-0.201207	46.0989	-0.216909	46.1002	-0.21045	46.1253	-0.176772	46.1194	-0.235532	46.147	-0.194762	46.1189	-0.199786
46.1127	-0.230266	46.1591	-0.223898	46.1334	-0.201215	46.1155	-0.216925	46.1168	-0.210462	46.1423	-0.176781	46.1358	-0.235553	46.1635	-0.194771	46.136	-0.199794
46.1299	-0.23027	46.176	-0.223912	46.1499	-0.201224	46.1324	-0.216945	46.1338	-0.210473	46.1592	-0.176788	46.1526	-0.235586	46.1803	-0.194781	46.1522	-0.199802
46.1462	-0.230273	46.1927	-0.223924	46.1663	-0.201234	46.1486	-0.216977	46.1504	-0.210483	46.1763	-0.176794	46.1694	-0.23562	46.1973	-0.194792	46.1692	-0.19981
46.1627	-0.230275	46.2095	-0.223934	46.1829	-0.201254	46.1657	-0.217	46.1673	-0.210492	46.193	-0.1768	46.1858	-0.235641	46.2139	-0.194803	46.1857	-0.199819
46.1793	-0.230278	46.2262	-0.223945	46.1995	-0.201281	46.1822	-0.217031	46.1842	-0.210502	46.2092	-0.176807	46.2022	-0.235661	46.2309	-0.194815	46.2023	-0.199828
46.1959	-0.230282	46.2428	-0.223956	46.2161	-0.20133	46.1988	-0.217059	46.2011	-0.210511	46.2261	-0.176813	46.2189	-0.235681	46.248	-0.194827	46.2191	-0.199838
46.213	-0.230286	46.2593	-0.223965	46.2325	-0.201379	46.2159	-0.217073	46.2177	-0.210522	46.2427	-0.17682	46.2357	-0.235699	46.2648	-0.194841	46.2359	-0.19985
46.2294	-0.230293	46.2759	-0.223973	46.2491	-0.201412	46.2323	-0.217086	46.2344	-0.210532	46.2598	-0.176827	46.2525	-0.235715	46.2814	-0.194858	46.2528	-0.199864
46.2459	-0.2303	46.2924	-0.22398	46.2659	-0.201435	46.2492	-0.217098	46.2509	-0.210544	46.2759	-0.176836	46.2688	-0.23573	46.2986	-0.194876	46.2694	-0.199879
46.2627	-0.230308	46.309	-0.223988	46.2826	-0.201447	46.2659	-0.217106	46.2678	-0.210556	46.2927	-0.176847	46.2856	-0.235747	46.3152	-0.194894	46.2862	-0.199896
46.2793	-0.230319	46.3257	-0.223994	46.2994	-0.201457	46.2823	-0.217113	46.2845	-0.210569	46.3098	-0.17686	46.3021	-0.235761	46.3316	-0.194911	46.3029	-0.199933
46.2953	-0.230339	46.3426	-0.224	46.3164	-0.201466	46.299	-0.217118	46.3012	-0.210583	46.3263	-0.176873	46.3189	-0.235774	46.3481	-0.194928	46.3194	-0.199974
46.3123	-0.230358	46.3592	-0.224005	46.3329	-0.201475	46.3157	-0.217122	46.3181	-0.210596	46.3429	-0.176891	46.3355	-0.235786	46.3645	-0.194945	46.3362	-0.200015
46.3292	-0.230385	46.3756	-0.224012	46.3499	-0.201482	46.3326	-0.217127	46.3344	-0.210611	46.3599	-0.176905	46.3521	-0.235796	46.381	-0.194964	46.3525	-0.20005
46.3457	-0.230405	46.3928	-0.224018	46.3665	-0.20149	46.3489	-0.217131	46.3506	-0.210626	46.3765	-0.176919	46.3686	-0.235808	46.3974	-0.194981	46.369	-0.200073
46.3623	-0.230419	46.4092	-0.224023	46.3832	-0.201499	46.3656	-0.217136	46.3676	-0.210643	46.3934	-0.176932	46.3856	-0.23582	46.414	-0.195	46.3858	-0.200088
46.3795	-0.23043	46.4258	-0.224033	46.3999	-0.20151	46.3827	-0.217144	46.384	-0.210659	46.41	-0.176943	46.4022	-0.235835	46.4309	-0.195019	46.4025	-0.200102
46.3959	-0.23044	46.4424	-0.224044	46.4167	-0.201521	46.3992	-0.217152	46.4009	-0.210672	46.4263	-0.176952	46.4189	-0.235851	46.4474	-0.195039	46.4191	-0.200116
46.4128	-0.230449	46.4594	-0.224055	46.433	-0.201533	46.416	-0.21716	46.4175	-0.210686	46.4432	-0.17696	46.436	-0.235868	46.4638	-0.195082	46.4355	-0.200126
46.4296	-0.230456	46.4758	-0.224066	46.45	-0.201544	46.4326	-0.21717	46.434	-0.210698	46.4596	-0.176966	46.4524	-0.235887	46.4809	-0.195141	46.4523	-0.200136
46.4461	-0.230463	46.4928	-0.224078	46.4666	-0.201553	46.4494	-0.21718	46.4507	-0.21071	46.4761	-0.176973	46.4687	-0.235908	46.4976	-0.195184	46.4692	-0.200146
46.4623	-0.230469	46.5092	-0.224089	46.4832	-0.20156	46.4664	-0.217191	46.4672	-0.210721	46.4926	-0.176981	46.4852	-0.235931	46.5144	-0.195204	46.4861	-0.200156
46.4787	-0.230475	46.5259	-0.224099	46.4997	-0.201566	46.4829	-0.217203	46.4839	-0.210731	46.5094	-0.176991	46.5019	-0.235959	46.5311	-0.195222	46.5026	-0.200167
46.4952	-0.23048	46.543	-0.224109	46.5165	-0.20157	46.4997	-0.217214	46.5005	-0.210741	46.5262	-0.177002	46.5186	-0.236003	46.5473	-0.195242	46.5199	-0.200177
46.5119	-0.230487	46.5596	-0.224118	46.5331	-0.201574	46.516	-0.217227	46.5174	-0.210751	46.5427	-0.177012	46.5352	-0.236037	46.5645	-0.195262	46.5364	-0.200188
46.5282	-0.230493	46.5762	-0.224125	46.5496	-0.201578	46.5326	-0.217239	46.5344	-0.210764	46.5593	-0.177024	46.552	-0.236104	46.581	-0.19528	46.5527	-0.200201
46.5451	-0.2305	46.5927	-0.224132	46.5663	-0.201585	46.5494	-0.217249	46.5509	-0.210778	46.576	-0.177037	46.5682	-0.236159	46.5982	-0.195298	46.5696	-0.200215
46.5622	-0.230506	46.6094	-0.224138	46.5832	-0.201594	46.5663	-0.217259	46.5674	-0.210791	46.593	-0.177049	46.5852	-0.236217	46.6145	-0.195314	46.5861	-0.200229
46.5791	-0.230512	46.6259	-0.224147	46.6	-0.201602	46.5827	-0.21727	46.5846	-0.210805	46.61	-0.177061	46.6025	-0.236265	46.6316	-0.195329	46.6029	-0.200243
46.5958	-0.230518	46.6425	-0.224157	46.6163	-0.201611	46.5994	-0.217282	46.6011	-0.210819	46.6263	-0.177072	46.6196	-0.236286	46.6481	-0.195344	46.619	-0.200257
46.6122	-0.230523	46.6593	-0.224167	46.6331	-0.201621	46.616	-0.217292	46.6174	-0.210835	46.6432	-0.177082	46.6355	-0.236304	46.6646	-0.195359	46.6361	-0.200272
46.6288	-0.230526	46.6762	-0.224178	46.6499	-0.201631	46.6323	-0.217303	46.6343	-0.21085	46.6595	-0.177092	46.6519	-0.23632	46.6815	-0.195373	46.6529	-0.200286
46.6456	-0.23053	46.6926	-0.22419	46.6665	-0.20164	46.6492	-0.217313	46.651	-0.210865	46.6759	-0.177101	46.6684	-0.236334	46.6978	-0.195385	46.6692	-0.200299
46.6624	-0.230534	46.7092	-0.224202	46.6833	-0.201648	46.666	-0.217325	46.6673	-0.210879	46.6928	-0.177108	46.685	-0.236347	46.7141	-0.195396	46.6861	-0.200313
46.6785	-0.23054	46.7259	-0.224217	46.6999	-0.201654	46.6826	-0.217337	46.6843	-0.210892	46.7096	-0.177116	46.7019	-0.236358	46.7307	-0.195409	46.7027	-0.200325
46.6952	-0.230546	46.7426	-0.224231	46.7167	-0.201661	46.6993	-0.217349	46.7009	-0.210905	46.726	-0.177124	46.7186	-0.236366	46.7473	-0.195423	46.7195	-0.200338
46.7121	-0.230554	46.7591	-0.224246	46.733	-0.201669	46.7159	-0.21736	46.7174	-0.210918	46.7427	-0.177132	46.7354	-0.236375	46.7638	-0.195439	46.7357	-0.20035
46.7282	-0.230564	46.7759	-0.224263	46.7499	-0.201678	46.7323	-0.217371	46.734	-0.21093	46.7593	-0.17714	46.7522	-0.236384	46.7802	-0.195456	46.7523	-0.200361
46.745	-0.230577	46.7924	-0.224279	46.7667	-0.201688	46.7488	-0.217382	46.7504	-0.210942	46.7763	-0.17715	46.7689	-0.236394	46.7972	-0.195475	46.7693	-0.200372
46.7615	-0.230597	46.8091	-0.224293	46.783	-0.201698	46.7657	-0.217392	46.7673	-0.210953	46.7931	-0.177159	46.7858	-0.236406	46.8139	-0.195494	46.786	-0.200381
46.7781	-0.230618	46.8258	-0.224305	46.8	-0.201709	46.7825	-0.217401	46.784	-0.210963	46.8094	-0.177168	46.8021	-0.236419	46.8308	-0.195514	46.8023	-0.200391
46.7948	-0.230635	46.8426	-0.224316	46.8167	-0.20172	46.7991	-0.217408	46.8009	-0.210973	46.8263	-0.177177	46.8183	-0.236433	46.8476	-0.195533	46.8194	-0.2004
46.8118	-0.230654	46.8594	-0.224325	46.833	-0.201733	46.8157	-0.217415	46.8174	-0.210982	46.8425	-0.177188	46.8352	-0.236449	46.8643	-0.195553	46.8361	-0.200409
46.8282	-0.230669	46.8762	-0.224334	46.8503	-0.201746	46.8321	-0.217421	46.8344	-0.210993	46.8598	-0.177199	46.852	-0.236467	46.8806	-0.195574	46.853	-0.200418
46.8451	-0.230683	46.893	-0.224344	46.867	-0.201758	46.8488	-0.217427	46.8509	-0.211005	46.8762	-0.177209	46.8687	-0.236486	46.8975	-0.195594	46.8694	-0.200428
46.862	-0.230696	46.9096	-0.224354	46.8834	-0.201769	46.8656	-0.217433	46.8674	-0.211015	46.893	-0.17722	46.8853	-0.236508	46.9141	-0.195615	46.8865	-0.20044
46.879	-0.230707	46.9266	-0.224366	46.9001	-0.201779	46.8824	-0.217439	46.8842	-0.211025	46.9094	-0.17723	46.9023	-0.236528	46.9308	-0.195636	46.9031	-0.200452
46.8958	-0.230718	46.9429	-0.224379	46.9167	-0.20179	46.8985	-0.217447	46.9008	-0.211036	46.9264	-0.177241	46.9188	-0.236552	46.9475	-0.195655	46.9199	-0.200464
46.9121	-0.230728	46.9597	-0.224394	46.9335	-0.2018	46.9148	-0.217455	46.9176	-0.211047	46.9432	-0.177253	46.9354	-0.236572	46.9643	-0.195676	46.9366	-0.200476
46.9291	-0.230739	46.9761	-0.224409	46.9499	-0.201809	46.9318	-0.217464	46.9348	-0.211059	46.9599	-0.177266	46.9527	-0.236591	46.981	-0.195695	46.953	-0.200488
46.9452	-0.230749	46.993	-0.224424	46.9665	-0.201818	46.9487	-0.217474	46.9509	-0.211071	46.9761	-0.177279	46.9687	-0.236609	46.9977	-0.195714	46.9697	-0.200501
46.9623	-0.230758	47.0096	-0.224438	46.983	-0.201827	46.9655	-0.217485	46.9676	-0.211084	46.9934	-0.17729	46.9856	-0.236626	47.0145	-0.195731	46.9863	-0.200513
46.9789	-0.230765	47.0261	-0.22445	46.9995	-0.201834	46.9821	-0.217496	46.9844	-0.211098	47.0098	-0.177303	47.0023	-0.236644	47.0312	-0.195747	47.0031	-0.200527
46.9954	-0.230771	47.0429	-0.224459	47.0162	-0.201841	46.9987	-0.217509	47.0005	-0.211114	47.0265	-0.177317	47.019	-0.23666	47.0477	-0.195764	47.0196	-0.200541
47.0125	-0.230776	47.0596	-0.224464	47.0329	-0.201846	47.0158	-0.21752	47.0172	-0.21113	47.0428	-0.177331	47.0355	-0.236676	47.0645	-0.195781	47.0364	-0.200555
47.029	-0.23078	47.0765	-0.22447	47.0497	-0.201853	47.0325	-0.217533	47.0337	-0.211146	47.0592	-0.177345	47.0523	-0.236691	47.0812	-0.195798	47.0534	-0.20057
47.0459	-0.230784	47.0933	-0.224474	47.0667	-0.201858	47.0491	-0.217547	47.0507	-0.211161	47.0761	-0.177357	47.0688	-0.236705	47.0974	-0.195814	47.0702	-0.200589
47.0626	-0.230788	47.1097	-0.224478	47.0831	-0.201863	47.0657	-0.217559	47.0674	-0.211176	47.093	-0.177368	47.0861	-0.236718	47.1142	-0.195832	47.086	-0.200607
47.0787	-0.230791	47.1262	-0.224481	47.0997	-0.201869	47.0822	-0.217572	47.0838	-0.211191	47.1095	-0.17738	47.1022	-0.236729	47.1312	-0.195849	47.1031	-0.200623
47.0953	-0.230794	47.1428	-0.224484	47.1165	-0.201877	47.0989	-0.217583	47.1008	-0.211205	47.1261	-0.177391	47.119	-0.236738	47.1475	-0.195866	47.1201	-0.200636
47.1121	-0.230799	47.1595	-0.22449	47.1333	-0.201884	47.1157	-0.217593	47.1176	-0.211218	47.1427	-0.177402	47.1359	-0.236747	47.1638	-0.195883	47.136	-0.20065
47.129	-0.230806	47.1763	-0.224499	47.1498	-0.201891	47.1327	-0.217605	47.1342	-0.211231	47.1589	-0.177415	47.1525	-0.236753	47.1808	-0.195898	47.1529	-0.200663
47.1455	-0.230813	47.1926	-0.22451	47.1665	-0.201899	47.1494	-0.217615	47.1509	-0.211244	47.1761	-0.177427	47.1693	-0.236759	47.1978	-0.195912	47.1694	-0.200675
47.1624	-0.230822	47.2093	-0.224522	47.1832	-0.201906	47.1653	-0.217625	47.1673	-0.211256	47.1929	-0.17744	47.1858	-0.236766	47.2144	-0.195926	47.1861	-0.200686
47.1789	-0.230832	47.2261	-0.224536	47.1998	-0.201913	47.1821	-0.217636	47.1842	-0.211267	47.2095	-0.177454	47.2023	-0.236775	47.2311	-0.19594	47.2029	-0.200695
47.1956	-0.230843	47.2425	-0.224549	47.2164	-0.201921	47.1988	-0.217647	47.201	-0.211278	47.2259	-0.177477	47.2186	-0.236787	47.248	-0.195956	47.2193	-0.200703
47.2125	-0.230855	47.2594	-0.224563	47.2332	-0.201929	47.2154	-0.217658	47.2173	-0.211289	47.2426	-0.1775	47.2355	-0.236801	47.2646	-0.195972	47.2363	-0.20071
47.2292	-0.230867	47.2762	-0.224578	47.2497	-0.201938	47.2322	-0.217669	47.2342	-0.211299	47.2593	-0.177516	47.2514	-0.236818	47.2813	-0.195989	47.2527	-0.200719
47.2458	-0.230879	47.2926	-0.22459	47.2666	-0.201947	47.2488	-0.21768	47.2504	-0.211307	47.2763	-0.177529	47.2686	-0.236839	47.2979	-0.196006	47.2693	-0.200729
47.262	-0.23089	47.3095	-0.224598	47.2831	-0.201957	47.2653	-0.217691	47.2668	-0.211317	47.2926	-0.177542	47.2852	-0.236872	47.3147	-0.196025	47.2858	-0.200739
47.2792	-0.230902	47.3263	-0.224603	47.2997	-0.201966	47.282	-0.217703	47.2835	-0.211328	47.3096	-0.177554	47.3024	-0.236921	47.3312	-0.196051	47.3026	-0.20075
47.2958	-0.230912	47.3431	-0.224605	47.3162	-0.201976	47.2987	-0.217713	47.3006	-0.21134	47.3258	-0.177565	47.3183	-0.236969	47.3477	-0.196111	47.3193	-0.200761
47.3125	-0.23092	47.3598	-0.224609	47.3326	-0.201988	47.3153	-0.217724	47.3172	-0.211353	47.3426	-0.177576	47.3353	-0.236998	47.3645	-0.196161	47.3358	-0.200773
47.329	-0.230928	47.3768	-0.224611	47.3496	-0.202007	47.3316	-0.217734	47.3336	-0.211368	47.3593	-0.177587	47.3521	-0.237021	47.3814	-0.196214	47.3522	-0.200785
47.3456	-0.230935	47.3929	-0.224614	47.3664	-0.202021	47.3486	-0.217743	47.3505	-0.211384	47.3759	-0.177598	47.369	-0.237038	47.3982	-0.196254	47.369	-0.200797
47.3625	-0.230941	47.4092	-0.224616	47.383	-0.202036	47.3654	-0.21775	47.3673	-0.211412	47.3929	-0.177609	47.3854	-0.237054	47.4149	-0.196284	47.3857	-0.200808
47.3791	-0.230946	47.4258	-0.22462	47.3998	-0.202048	47.3825	-0.217758	47.3843	-0.211456	47.4097	-0.177621	47.4028	-0.237069	47.4317	-0.196316	47.4028	-0.200818
47.3958	-0.230952	47.4427	-0.224626	47.4166	-0.202059	47.3993	-0.217765	47.4005	-0.211523	47.4262	-0.177633	47.4194	-0.237082	47.4485	-0.196337	47.4196	-0.200827
47.4126	-0.230959	47.4594	-0.224633	47.4333	-0.202067	47.4157	-0.217773	47.4173	-0.211573	47.4425	-0.177645	47.4355	-0.237094	47.4644	-0.196358	47.436	-0.200834
47.4292	-0.230967	47.476	-0.224641	47.4503	-0.202075	47.4323	-0.217781	47.4341	-0.211604	47.4592	-0.177656	47.4522	-0.237107	47.481	-0.196376	47.4531	-0.200843
47.4461	-0.230977	47.4928	-0.224649	47.4667	-0.202083	47.4488	-0.217789	47.4503	-0.211621	47.4763	-0.177667	47.4691	-0.237121	47.4976	-0.196393	47.4698	-0.200854
47.4627	-0.230989	47.5094	-0.224657	47.4832	-0.202088	47.4654	-0.217799	47.4672	-0.211633	47.4926	-0.177677	47.4858	-0.237135	47.5143	-0.196409	47.4863	-0.200866
47.4794	-0.231001	47.5259	-0.224665	47.5001	-0.202092	47.4818	-0.21781	47.4835	-0.211645	47.5095	-0.177685	47.5021	-0.237151	47.5307	-0.196426	47.5031	-0.200879
47.4956	-0.231011	47.5429	-0.224676	47.5169	-0.202096	47.4981	-0.217821	47.5006	-0.211655	47.5258	-0.177695	47.5184	-0.237166	47.5471	-0.196441	47.5196	-0.200893
47.5127	-0.231022	47.5594	-0.224686	47.5332	-0.2021	47.5147	-0.217831	47.5172	-0.211665	47.5427	-0.177705	47.5354	-0.237181	47.564	-0.196457	47.5363	-0.200906
47.5295	-0.231033	47.5759	-0.224698	47.5497	-0.202106	47.5315	-0.21784	47.5337	-0.211675	47.5597	-0.177716	47.5522	-0.237194	47.5804	-0.196474	47.5528	-0.20092
47.5459	-0.231044	47.593	-0.224709	47.5662	-0.202112	47.5482	-0.217849	47.5507	-0.211683	47.5764	-0.177728	47.569	-0.237209	47.5973	-0.196488	47.5696	-0.200932
47.5623	-0.231053	47.6098	-0.224721	47.5828	-0.202118	47.5656	-0.217859	47.5675	-0.211692	47.5932	-0.177739	47.5855	-0.237223	47.6137	-0.196501	47.5857	-0.200944
47.5787	-0.231063	47.6264	-0.224736	47.5993	-0.202127	47.5822	-0.217868	47.584	-0.2117	47.6095	-0.17775	47.6024	-0.237236	47.6302	-0.196513	47.6023	-0.200955
47.5954	-0.231076	47.6429	-0.224751	47.6161	-0.202135	47.599	-0.217877	47.6003	-0.211708	47.6263	-0.17776	47.6189	-0.237249	47.6469	-0.196524	47.6191	-0.200967
47.612	-0.23109	47.6596	-0.224775	47.6325	-0.202145	47.6155	-0.217885	47.6172	-0.211718	47.6429	-0.177772	47.6359	-0.237264	47.6638	-0.196537	47.6358	-0.200979
47.6289	-0.231112	47.6763	-0.224791	47.6495	-0.202157	47.6317	-0.217894	47.6339	-0.211728	47.6594	-0.177782	47.6526	-0.237278	47.6808	-0.19655	47.6522	-0.20099
47.6456	-0.231131	47.6931	-0.224805	47.6661	-0.202172	47.6488	-0.217905	47.6503	-0.211736	47.676	-0.177792	47.6691	-0.237292	47.6978	-0.196562	47.6694	-0.201001
47.6619	-0.231146	47.71	-0.224816	47.683	-0.202196	47.6654	-0.217918	47.667	-0.211745	47.6928	-0.1778	47.6855	-0.237306	47.7147	-0.196575	47.6858	-0.201011
47.6786	-0.231159	47.7266	-0.224827	47.6994	-0.202216	47.6821	-0.21793	47.6832	-0.211753	47.7091	-0.177807	47.7025	-0.237322	47.7311	-0.196592	47.7027	-0.201023
47.6955	-0.231172	47.7434	-0.224835	47.7165	-0.202235	47.6984	-0.217941	47.6999	-0.21176	47.7258	-0.177815	47.7192	-0.237339	47.7477	-0.19661	47.7192	-0.201036
47.7125	-0.231184	47.7603	-0.224843	47.7328	-0.202247	47.7153	-0.217952	47.7166	-0.211767	47.7429	-0.177823	47.7358	-0.237356	47.7643	-0.196628	47.7359	-0.201049
47.729	-0.231196	47.7769	-0.22485	47.7497	-0.202257	47.7319	-0.217963	47.7332	-0.211772	47.7596	-0.177831	47.7527	-0.237373	47.7811	-0.196646	47.7527	-0.201061
47.746	-0.231207	47.7938	-0.224856	47.7663	-0.202266	47.7492	-0.217973	47.7501	-0.211777	47.7765	-0.177839	47.7691	-0.237391	47.7978	-0.196662	47.7694	-0.201074
47.7628	-0.231217	47.81	-0.224863	47.7831	-0.202275	47.7657	-0.217983	47.7668	-0.211782	47.7925	-0.177847	47.7858	-0.237409	47.8139	-0.196679	47.7861	-0.201087
47.7796	-0.231227	47.8267	-0.224869	47.7999	-0.202281	47.7822	-0.217992	47.7837	-0.211787	47.8092	-0.177858	47.8024	-0.237428	47.8309	-0.196694	47.8025	-0.2011
47.7962	-0.231236	47.8431	-0.224875	47.8163	-0.202287	47.799	-0.218002	47.8001	-0.211792	47.8261	-0.177868	47.8193	-0.237445	47.8476	-0.196709	47.8191	-0.201113
47.8124	-0.231246	47.8599	-0.224882	47.8328	-0.202296	47.8156	-0.218012	47.8171	-0.211797	47.8424	-0.17788	47.8364	-0.23746	47.864	-0.196724	47.8356	-0.201125
47.8295	-0.231254	47.8767	-0.22489	47.8496	-0.202306	47.8322	-0.218022	47.8336	-0.211805	47.8591	-0.177891	47.853	-0.237472	47.8806	-0.196739	47.8525	-0.201135
47.8461	-0.231263	47.8933	-0.224898	47.8662	-0.202318	47.8488	-0.218033	47.8507	-0.211815	47.876	-0.177902	47.8693	-0.237483	47.8974	-0.196753	47.8693	-0.201144
47.8626	-0.231269	47.9098	-0.224906	47.883	-0.202331	47.8651	-0.218045	47.867	-0.211827	47.8927	-0.177913	47.8861	-0.237494	47.9139	-0.19677	47.8863	-0.201153
47.879	-0.231276	47.9262	-0.224914	47.8992	-0.202344	47.882	-0.218057	47.8837	-0.211839	47.9092	-0.177924	47.9029	-0.237503	47.9303	-0.196788	47.9026	-0.201162
47.8959	-0.231283	47.9429	-0.224925	47.916	-0.202356	47.8984	-0.218069	47.9002	-0.211853	47.9259	-0.177935	47.9193	-0.237513	47.9472	-0.196806	47.9193	-0.201171
47.9124	-0.231288	47.9597	-0.224938	47.9328	-0.202368	47.9153	-0.218082	47.9172	-0.211887	47.9424	-0.177945	47.9361	-0.237524	47.9639	-0.196824	47.9361	-0.201179
47.929	-0.231291	47.9762	-0.224952	47.9496	-0.20238	47.9319	-0.218097	47.9337	-0.211925	47.9594	-0.177956	47.9525	-0.237537	47.9808	-0.196842	47.9527	-0.201187
47.9457	-0.231294	47.9929	-0.224966	47.9662	-0.202391	47.9484	-0.218111	47.9503	-0.211976	47.9759	-0.177967	47.9698	-0.237552	47.9974	-0.196868	47.9694	-0.201195
47.9623	-0.231297	48.0095	-0.224979	47.983	-0.2024	47.9654	-0.218123	47.9671	-0.212034	47.9927	-0.177979	47.9862	-0.237566	48.014	-0.196889	47.9861	-0.201203
47.9788	-0.231301	48.0264	-0.224991	47.9995	-0.202406	47.982	-0.218135	47.9839	-0.212086	48.0091	-0.177989	48.0026	-0.237581	48.0303	-0.19691	48.003	-0.20121
47.9951	-0.231304	48.0425	-0.225001	48.0159	-0.202413	47.9987	-0.218147	48	-0.212117	48.0259	-0.178001	48.0192	-0.237594	48.0466	-0.196931	48.0197	-0.201216
48.0119	-0.231308	48.0594	-0.225012	48.0331	-0.20242	48.0155	-0.218157	48.0168	-0.212138	48.0426	-0.178012	48.036	-0.237606	48.0637	-0.196951	48.0362	-0.201224
48.0284	-0.231313	48.0759	-0.225021	48.0497	-0.202427	48.032	-0.218165	48.0338	-0.212151	48.0597	-0.178024	48.0525	-0.237617	48.0808	-0.196969	48.0532	-0.201231
48.0453	-0.23132	48.0928	-0.225028	48.0661	-0.202433	48.0487	-0.218173	48.0502	-0.212163	48.0763	-0.178036	48.0691	-0.237627	48.0973	-0.196989	48.0696	-0.201239
48.062	-0.23133	48.1098	-0.225032	48.083	-0.202439	48.0657	-0.21818	48.0669	-0.212173	48.0931	-0.178049	48.0857	-0.237636	48.1139	-0.197008	48.0864	-0.201246
48.0791	-0.231343	48.1264	-0.225034	48.1	-0.202445	48.0824	-0.218186	48.0832	-0.212182	48.1097	-0.178062	48.1021	-0.237646	48.1308	-0.197026	48.103	-0.201256
48.0956	-0.231355	48.1432	-0.225035	48.1165	-0.202452	48.099	-0.218194	48.1001	-0.212189	48.1263	-0.178076	48.119	-0.237655	48.1473	-0.197044	48.1194	-0.201265
48.1127	-0.231368	48.1602	-0.225037	48.1333	-0.202459	48.1161	-0.218201	48.1166	-0.212196	48.1427	-0.178091	48.1355	-0.237664	48.164	-0.197061	48.1359	-0.201275
48.1294	-0.231381	48.1767	-0.225041	48.1498	-0.202467	48.1326	-0.218209	48.1332	-0.212203	48.1597	-0.178106	48.1531	-0.237674	48.1805	-0.19708	48.1525	-0.201284
48.1462	-0.231396	48.1933	-0.225045	48.1669	-0.202474	48.1493	-0.218218	48.1499	-0.212211	48.1762	-0.17812	48.1693	-0.237686	48.1972	-0.197099	48.1691	-0.201296
48.1628	-0.231408	48.2101	-0.22505	48.1835	-0.202481	48.1661	-0.218229	48.1668	-0.212219	48.1929	-0.178132	48.186	-0.2377	48.2136	-0.197115	48.1859	-0.201308
48.1793	-0.23142	48.2265	-0.225057	48.1999	-0.202489	48.183	-0.21824	48.1835	-0.212227	48.2093	-0.178144	48.2024	-0.237716	48.2304	-0.19713	48.2024	-0.201321
48.1961	-0.231432	48.2432	-0.225066	48.2167	-0.202499	48.1995	-0.218252	48.2001	-0.212236	48.2263	-0.178156	48.2193	-0.237737	48.2471	-0.197145	48.2193	-0.201338
48.2124	-0.231444	48.2595	-0.225074	48.2329	-0.202511	48.2158	-0.218266	48.2168	-0.212245	48.243	-0.178167	48.236	-0.237764	48.2636	-0.19716	48.2368	-0.201356
48.2293	-0.231455	48.2761	-0.225082	48.2497	-0.202523	48.2325	-0.218285	48.2336	-0.212256	48.2593	-0.178177	48.2525	-0.237781	48.2805	-0.197174	48.2532	-0.201374
48.2461	-0.231465	48.2928	-0.225093	48.2663	-0.202536	48.2491	-0.218302	48.2503	-0.212267	48.2761	-0.178185	48.2691	-0.237799	48.2971	-0.197189	48.2697	-0.201393
48.2627	-0.231474	48.3092	-0.225104	48.2829	-0.202552	48.2659	-0.218315	48.2671	-0.212277	48.2925	-0.178193	48.2859	-0.237817	48.3136	-0.197203	48.2866	-0.201419
48.2792	-0.231482	48.3264	-0.225117	48.2995	-0.202572	48.2822	-0.218328	48.2838	-0.212287	48.3089	-0.178201	48.3029	-0.237833	48.3304	-0.197218	48.3033	-0.201438
48.2956	-0.231489	48.3432	-0.225129	48.3168	-0.202586	48.299	-0.218338	48.3006	-0.212297	48.3256	-0.17821	48.3196	-0.237846	48.3469	-0.197235	48.3202	-0.201452
48.3123	-0.231496	48.3599	-0.225142	48.3329	-0.202605	48.3161	-0.218347	48.3176	-0.212309	48.3425	-0.17822	48.3367	-0.237859	48.3637	-0.197252	48.3368	-0.201465
48.3286	-0.231503	48.3765	-0.225156	48.35	-0.202621	48.3324	-0.218354	48.3341	-0.212323	48.3591	-0.178229	48.3528	-0.237871	48.3804	-0.197269	48.3534	-0.201477
48.3452	-0.231509	48.3931	-0.22517	48.3665	-0.202644	48.3493	-0.21836	48.3508	-0.212339	48.3755	-0.178237	48.3693	-0.237882	48.3971	-0.197286	48.3702	-0.20149
48.3623	-0.231514	48.4098	-0.225184	48.3832	-0.202658	48.3658	-0.218367	48.367	-0.212354	48.3923	-0.178245	48.3855	-0.237892	48.4135	-0.197303	48.387	-0.201502
48.379	-0.231521	48.4263	-0.225197	48.4	-0.202671	48.3825	-0.218373	48.3838	-0.212379	48.4093	-0.178253	48.4029	-0.237902	48.4302	-0.197322	48.4038	-0.201514
48.3957	-0.231527	48.4429	-0.225209	48.4163	-0.202683	48.399	-0.21838	48.4003	-0.212405	48.4258	-0.178263	48.4193	-0.237915	48.4472	-0.197342	48.4203	-0.201526
48.4125	-0.231535	48.4595	-0.225219	48.433	-0.202695	48.4155	-0.218388	48.4168	-0.212432	48.4424	-0.178274	48.4362	-0.237929	48.4636	-0.197363	48.4364	-0.201535
48.4294	-0.231545	48.4758	-0.225231	48.4499	-0.202707	48.4324	-0.218399	48.4337	-0.212457	48.4588	-0.178285	48.453	-0.237943	48.4804	-0.197385	48.4531	-0.201546
48.446	-0.231556	48.4927	-0.225242	48.4666	-0.202718	48.4494	-0.218411	48.4503	-0.212471	48.4759	-0.178296	48.4696	-0.237958	48.4972	-0.197407	48.4699	-0.201556
48.4629	-0.231566	48.5094	-0.225254	48.4828	-0.202728	48.4657	-0.218425	48.4667	-0.212483	48.4926	-0.178309	48.4864	-0.237972	48.5139	-0.197429	48.4861	-0.201567
48.4794	-0.231578	48.5262	-0.225265	48.4996	-0.202735	48.4829	-0.218442	48.4839	-0.212494	48.5091	-0.178323	48.5035	-0.237987	48.5307	-0.197467	48.5029	-0.201579
48.4963	-0.23159	48.5433	-0.225274	48.5162	-0.202743	48.4994	-0.218466	48.5005	-0.212504	48.5259	-0.178347	48.5199	-0.238004	48.5471	-0.197514	48.5191	-0.201589
48.5127	-0.231604	48.5597	-0.225282	48.5332	-0.202751	48.5161	-0.21848	48.5172	-0.212513	48.5427	-0.178361	48.5363	-0.238019	48.5638	-0.197554	48.5363	-0.201601
48.5297	-0.231615	48.5766	-0.225286	48.5495	-0.20276	48.5326	-0.218493	48.5337	-0.21252	48.5592	-0.178375	48.553	-0.238033	48.5807	-0.197576	48.5527	-0.201614
48.5462	-0.231626	48.5929	-0.225288	48.566	-0.202768	48.5493	-0.218506	48.5505	-0.212526	48.5759	-0.178393	48.5695	-0.238045	48.5973	-0.197594	48.5697	-0.201628
48.5629	-0.231636	48.6099	-0.225289	48.5827	-0.202775	48.566	-0.218517	48.5674	-0.212532	48.5925	-0.178406	48.5864	-0.238054	48.6137	-0.19761	48.5864	-0.20164
48.5795	-0.231647	48.6268	-0.22529	48.5995	-0.202783	48.5827	-0.218526	48.5839	-0.212539	48.609	-0.178419	48.6027	-0.238064	48.6299	-0.197627	48.6034	-0.201653
48.5962	-0.231657	48.6432	-0.225292	48.6161	-0.202792	48.5988	-0.218534	48.6009	-0.212546	48.626	-0.178432	48.6193	-0.238073	48.6468	-0.197643	48.6199	-0.201667
48.6129	-0.231668	48.6597	-0.225298	48.633	-0.202801	48.6156	-0.218543	48.6171	-0.212555	48.6426	-0.178443	48.6358	-0.238083	48.6634	-0.197656	48.6365	-0.201681
48.6294	-0.231679	48.6764	-0.225308	48.6498	-0.202811	48.6322	-0.218553	48.6335	-0.212566	48.6597	-0.178454	48.6528	-0.238092	48.6805	-0.197667	48.6532	-0.201694
48.6462	-0.231691	48.6933	-0.225321	48.6666	-0.20282	48.6486	-0.218565	48.6505	-0.212579	48.6757	-0.178465	48.6692	-0.238103	48.6969	-0.197678	48.6701	-0.201708
48.6627	-0.231702	48.7099	-0.225358	48.6833	-0.202827	48.6653	-0.218587	48.667	-0.212597	48.6923	-0.178478	48.6859	-0.238114	48.7137	-0.197689	48.6864	-0.201721
48.6793	-0.231715	48.7262	-0.225426	48.6997	-0.202834	48.6818	-0.218629	48.6837	-0.212628	48.7091	-0.178491	48.7029	-0.238128	48.7306	-0.197703	48.7032	-0.201733
48.696	-0.231727	48.7432	-0.2255	48.7162	-0.202843	48.6988	-0.218665	48.7002	-0.212672	48.7257	-0.178503	48.7197	-0.238145	48.7473	-0.197717	48.7198	-0.201744
48.7129	-0.231738	48.76	-0.225547	48.7329	-0.202851	48.7154	-0.218697	48.7167	-0.212726	48.7423	-0.178516	48.7364	-0.238164	48.7637	-0.197732	48.7361	-0.201756
48.7299	-0.231747	48.777	-0.225594	48.7493	-0.202859	48.7327	-0.21873	48.7331	-0.212773	48.7589	-0.17853	48.753	-0.238188	48.7804	-0.197747	48.7531	-0.201766
48.7459	-0.231756	48.7934	-0.22562	48.7659	-0.202866	48.7492	-0.21877	48.7494	-0.212831	48.7759	-0.178544	48.7696	-0.238218	48.7967	-0.197765	48.7695	-0.201775
48.7627	-0.231765	48.8102	-0.225636	48.7827	-0.202872	48.7664	-0.218796	48.7666	-0.212867	48.7924	-0.178558	48.7863	-0.238241	48.8134	-0.197784	48.7865	-0.201783
48.7793	-0.231773	48.8266	-0.225648	48.7993	-0.202879	48.783	-0.21881	48.7838	-0.212891	48.8093	-0.178572	48.8029	-0.238259	48.8299	-0.197804	48.8033	-0.201791
48.7962	-0.231781	48.8431	-0.225655	48.8162	-0.202886	48.7996	-0.218823	48.8001	-0.212906	48.8261	-0.178585	48.8196	-0.238284	48.8468	-0.197824	48.8199	-0.201799
48.8128	-0.231788	48.8602	-0.225661	48.8327	-0.202893	48.8159	-0.218835	48.8167	-0.21292	48.843	-0.178598	48.8361	-0.238302	48.8635	-0.197845	48.8367	-0.201807
48.8295	-0.231795	48.8769	-0.225665	48.8499	-0.202899	48.8327	-0.218844	48.8339	-0.212932	48.8596	-0.178612	48.8524	-0.238319	48.88	-0.197866	48.8529	-0.201817
48.8463	-0.231803	48.8929	-0.225668	48.8667	-0.202906	48.8493	-0.218852	48.8504	-0.212945	48.876	-0.178623	48.8687	-0.238334	48.8969	-0.197892	48.8693	-0.201828
48.863	-0.231812	48.9096	-0.225672	48.8834	-0.202911	48.866	-0.218858	48.8674	-0.212956	48.8921	-0.178634	48.8856	-0.238349	48.9136	-0.197922	48.8862	-0.201838
48.8795	-0.231822	48.9267	-0.225674	48.9002	-0.202917	48.8825	-0.218864	48.884	-0.212967	48.9091	-0.178645	48.9024	-0.238363	48.9304	-0.197948	48.9033	-0.201848
48.8964	-0.23183	48.9431	-0.225677	48.9167	-0.202923	48.8989	-0.218869	48.9005	-0.212979	48.9258	-0.178657	48.919	-0.238376	48.9469	-0.197975	48.9199	-0.201856
48.9128	-0.231838	48.9596	-0.225683	48.9334	-0.202929	48.9155	-0.218873	48.9171	-0.212991	48.9421	-0.178666	48.9356	-0.238391	48.9638	-0.198002	48.9367	-0.201866
48.9297	-0.231847	48.9763	-0.22569	48.9501	-0.202936	48.9325	-0.218876	48.9341	-0.213004	48.9592	-0.178676	48.9521	-0.238407	48.9807	-0.198038	48.9533	-0.201877
48.946	-0.231855	48.9927	-0.225699	48.967	-0.202944	48.9492	-0.218881	48.9503	-0.213016	48.976	-0.178686	48.9688	-0.238422	48.997	-0.198073	48.9701	-0.201887
48.9631	-0.231861	49.0091	-0.22571	48.9832	-0.202952	48.9662	-0.218885	48.9669	-0.213027	48.9931	-0.178695	48.9858	-0.238438	49.0138	-0.198097	48.9868	-0.201897
48.9799	-0.231869	49.0257	-0.225721	49	-0.202964	48.9828	-0.218889	48.984	-0.213038	49.0095	-0.178704	49.0024	-0.238456	49.0304	-0.198118	49.0032	-0.201909
48.9962	-0.231877	49.0427	-0.225733	49.0167	-0.202978	48.999	-0.218894	49.0007	-0.213048	49.0258	-0.178714	49.019	-0.238472	49.047	-0.198136	49.0201	-0.201921
49.013	-0.231885	49.0595	-0.225745	49.0333	-0.202995	49.0159	-0.218898	49.0172	-0.213059	49.0427	-0.178724	49.0359	-0.238488	49.0643	-0.198152	49.0364	-0.201935
49.029	-0.231893	49.0762	-0.225756	49.05	-0.203014	49.0326	-0.218902	49.0336	-0.213068	49.0593	-0.178734	49.0525	-0.238502	49.0802	-0.198169	49.0531	-0.201948
49.0459	-0.231901	49.0929	-0.225769	49.0665	-0.203026	49.0492	-0.218908	49.0501	-0.213076	49.0762	-0.178743	49.069	-0.238515	49.097	-0.198184	49.0698	-0.201962
49.0625	-0.231907	49.1096	-0.225781	49.0834	-0.203038	49.0656	-0.218915	49.0674	-0.213084	49.0926	-0.178753	49.0858	-0.238526	49.114	-0.198197	49.0866	-0.201976
49.0794	-0.231913	49.1261	-0.225794	49.0999	-0.20305	49.0823	-0.21892	49.0838	-0.213093	49.1095	-0.178766	49.1029	-0.238537	49.1304	-0.198212	49.1031	-0.201988
49.0958	-0.231918	49.1432	-0.225806	49.1162	-0.203063	49.0993	-0.218926	49.1006	-0.213105	49.1256	-0.178779	49.1192	-0.238546	49.1468	-0.198229	49.1195	-0.201998
49.1125	-0.231926	49.16	-0.225818	49.1328	-0.203075	49.1161	-0.218933	49.1174	-0.213118	49.1424	-0.178794	49.136	-0.238556	49.1636	-0.198247	49.1363	-0.202007
49.1294	-0.231936	49.1768	-0.225831	49.1492	-0.203086	49.1329	-0.218941	49.1339	-0.213131	49.1593	-0.178809	49.1531	-0.238566	49.18	-0.198267	49.1529	-0.202014
49.146	-0.231946	49.1936	-0.225846	49.1659	-0.203098	49.1497	-0.218949	49.1505	-0.213145	49.1757	-0.178824	49.1695	-0.238576	49.1964	-0.198289	49.1691	-0.20202
49.1628	-0.231957	49.2103	-0.22586	49.1827	-0.203109	49.1664	-0.218959	49.1671	-0.213159	49.1923	-0.178837	49.1862	-0.238584	49.2131	-0.198312	49.1859	-0.202027
49.1792	-0.231979	49.2271	-0.225872	49.1991	-0.20312	49.183	-0.218979	49.184	-0.213171	49.2094	-0.178849	49.2022	-0.238592	49.2299	-0.198331	49.2031	-0.202034
49.1962	-0.232003	49.2435	-0.225884	49.2159	-0.203131	49.1996	-0.219006	49.2006	-0.213182	49.2256	-0.178859	49.219	-0.238601	49.2467	-0.19835	49.2197	-0.202044
49.2129	-0.23203	49.2597	-0.225892	49.2328	-0.203142	49.2164	-0.219063	49.2169	-0.213193	49.2423	-0.178867	49.2357	-0.23861	49.2633	-0.198367	49.2368	-0.202055
49.2298	-0.232053	49.2768	-0.225899	49.2499	-0.203153	49.2327	-0.219142	49.2337	-0.213202	49.259	-0.178873	49.252	-0.238617	49.2801	-0.198386	49.2529	-0.202068
49.2464	-0.232067	49.2931	-0.225904	49.2663	-0.203163	49.2493	-0.219225	49.2504	-0.21321	49.2757	-0.178878	49.2687	-0.238627	49.2969	-0.198404	49.2694	-0.202094
49.2626	-0.232081	49.3096	-0.225908	49.2828	-0.203173	49.2662	-0.219264	49.2671	-0.213218	49.2921	-0.178883	49.2857	-0.238639	49.3138	-0.198424	49.2864	-0.202135
49.2795	-0.232092	49.3261	-0.225914	49.2997	-0.20318	49.2827	-0.219288	49.2836	-0.213226	49.3086	-0.178887	49.3025	-0.238649	49.3306	-0.198444	49.3028	-0.202169
49.2957	-0.232103	49.3425	-0.225921	49.3165	-0.203186	49.2995	-0.2193	49.3004	-0.213236	49.3253	-0.178893	49.3189	-0.238658	49.347	-0.198464	49.3197	-0.20221
49.3127	-0.232112	49.3598	-0.225928	49.333	-0.20319	49.3159	-0.219308	49.3169	-0.213245	49.3417	-0.178902	49.3358	-0.238667	49.3638	-0.198484	49.3359	-0.202242
49.3289	-0.232119	49.3766	-0.225935	49.3493	-0.203192	49.3329	-0.219314	49.3333	-0.213258	49.3589	-0.178912	49.3524	-0.238679	49.3805	-0.198506	49.3524	-0.202259
49.3456	-0.232126	49.3936	-0.225944	49.3663	-0.203194	49.3494	-0.219318	49.3501	-0.213272	49.3759	-0.178924	49.3695	-0.238688	49.3969	-0.198526	49.3691	-0.202274
49.3625	-0.232134	49.41	-0.225954	49.3827	-0.203197	49.366	-0.21932	49.3668	-0.213297	49.3923	-0.178937	49.3859	-0.238697	49.4136	-0.198544	49.3863	-0.202286
49.379	-0.23214	49.4267	-0.225963	49.3994	-0.203201	49.3825	-0.21932	49.3837	-0.213314	49.4091	-0.17895	49.4021	-0.238708	49.4306	-0.198562	49.4025	-0.202297
49.3958	-0.232146	49.4431	-0.225972	49.4165	-0.203206	49.3992	-0.219321	49.4001	-0.21333	49.4258	-0.178964	49.4189	-0.238719	49.447	-0.198581	49.4192	-0.202308
49.4124	-0.232152	49.4601	-0.225982	49.4328	-0.203213	49.4162	-0.219325	49.4169	-0.213345	49.4433	-0.17898	49.4356	-0.238731	49.4635	-0.198598	49.4361	-0.202318
49.4294	-0.232157	49.4765	-0.225992	49.4495	-0.203222	49.4327	-0.21933	49.4341	-0.213359	49.4596	-0.178994	49.4521	-0.238744	49.4801	-0.198613	49.453	-0.202328
49.4465	-0.232165	49.4928	-0.225999	49.4661	-0.203232	49.4489	-0.219337	49.4504	-0.213372	49.4764	-0.179007	49.4687	-0.238757	49.4964	-0.198629	49.4696	-0.202337
49.4631	-0.232173	49.5096	-0.226005	49.4827	-0.203244	49.4659	-0.219347	49.4676	-0.213382	49.493	-0.179018	49.4857	-0.238771	49.5133	-0.198641	49.4863	-0.202346
49.4797	-0.232181	49.5263	-0.226011	49.4994	-0.203255	49.4825	-0.219357	49.4835	-0.213391	49.5101	-0.179029	49.5023	-0.238786	49.5299	-0.198654	49.5034	-0.202355
49.4963	-0.232192	49.5434	-0.226019	49.5161	-0.203267	49.4995	-0.219368	49.5003	-0.213399	49.5263	-0.17904	49.5196	-0.238801	49.5466	-0.198667	49.5203	-0.202365
49.5132	-0.232203	49.5598	-0.226026	49.5327	-0.20328	49.516	-0.219378	49.5171	-0.213406	49.5426	-0.179051	49.5362	-0.238816	49.5632	-0.198684	49.5369	-0.202376
49.5298	-0.232214	49.5766	-0.226033	49.5498	-0.203291	49.5327	-0.219388	49.5338	-0.213413	49.5598	-0.179062	49.5527	-0.238831	49.5799	-0.198702	49.5536	-0.202387
49.5467	-0.232225	49.5932	-0.226041	49.5664	-0.203301	49.549	-0.219398	49.5508	-0.21342	49.576	-0.179073	49.5695	-0.238845	49.5968	-0.198726	49.5701	-0.202397
49.5632	-0.232234	49.6099	-0.226051	49.583	-0.203311	49.5658	-0.219407	49.5674	-0.213426	49.5925	-0.179084	49.586	-0.238858	49.6136	-0.198758	49.5866	-0.202408
49.5791	-0.232242	49.6264	-0.226061	49.5997	-0.203321	49.5824	-0.219417	49.5837	-0.213434	49.6092	-0.179095	49.6025	-0.238871	49.6309	-0.198792	49.6032	-0.202419
49.5958	-0.232251	49.643	-0.226074	49.6164	-0.20333	49.5993	-0.219427	49.6003	-0.213445	49.6257	-0.179105	49.6192	-0.238884	49.6472	-0.198836	49.62	-0.202431
49.6123	-0.23226	49.6596	-0.226086	49.633	-0.20334	49.6158	-0.219438	49.6171	-0.213458	49.6426	-0.179115	49.6358	-0.238896	49.6637	-0.198881	49.637	-0.202442
49.6287	-0.23227	49.6763	-0.226098	49.6498	-0.203348	49.6325	-0.219449	49.6338	-0.213477	49.6591	-0.179126	49.6527	-0.238907	49.6801	-0.198906	49.6536	-0.202452
49.6453	-0.23228	49.6928	-0.22611	49.6664	-0.203356	49.649	-0.219459	49.65	-0.213496	49.6757	-0.179137	49.6691	-0.238918	49.6966	-0.198927	49.6699	-0.202463
49.6625	-0.232289	49.7099	-0.226121	49.6829	-0.203365	49.6656	-0.219472	49.6669	-0.213514	49.6925	-0.179147	49.6859	-0.23893	49.7135	-0.198947	49.6866	-0.202472
49.6792	-0.2323	49.7266	-0.226129	49.6999	-0.203373	49.6829	-0.219486	49.6833	-0.213531	49.7094	-0.179158	49.7024	-0.238944	49.73	-0.198966	49.7031	-0.202482
49.6961	-0.232312	49.7433	-0.226138	49.7163	-0.203382	49.6994	-0.219498	49.7005	-0.213549	49.726	-0.179169	49.7192	-0.238958	49.747	-0.198986	49.7199	-0.202491
49.713	-0.232324	49.7602	-0.226145	49.7334	-0.203391	49.7163	-0.219509	49.7174	-0.213585	49.7427	-0.179183	49.7358	-0.238972	49.7635	-0.199008	49.736	-0.2025
49.7297	-0.232335	49.7772	-0.226152	49.7503	-0.2034	49.7326	-0.21952	49.7341	-0.213616	49.7597	-0.179216	49.7525	-0.238985	49.7803	-0.19903	49.7529	-0.20251
49.7468	-0.232346	49.7935	-0.226158	49.7665	-0.203408	49.7491	-0.219531	49.7508	-0.213633	49.7763	-0.179249	49.7693	-0.238998	49.7964	-0.199052	49.7692	-0.202522
49.763	-0.232354	49.8106	-0.226166	49.7833	-0.203414	49.7658	-0.219543	49.7675	-0.213647	49.793	-0.179283	49.786	-0.23901	49.8134	-0.199075	49.7864	-0.202534
49.7795	-0.232361	49.8274	-0.226174	49.8	-0.203419	49.7824	-0.219554	49.7839	-0.21366	49.8099	-0.179307	49.8027	-0.239023	49.8302	-0.199113	49.8029	-0.202548
49.7963	-0.232368	49.844	-0.226183	49.8165	-0.203424	49.7992	-0.219566	49.8007	-0.213672	49.8265	-0.179326	49.8196	-0.239034	49.8467	-0.199178	49.8197	-0.202561
49.8131	-0.232376	49.8607	-0.226191	49.8331	-0.20343	49.8155	-0.219574	49.8172	-0.213684	49.8431	-0.179341	49.8362	-0.239045	49.8631	-0.199251	49.8363	-0.202576
49.8293	-0.232384	49.8771	-0.226198	49.8495	-0.203438	49.8319	-0.219582	49.8339	-0.213695	49.8596	-0.179355	49.8527	-0.239056	49.88	-0.199302	49.8532	-0.20259
49.8463	-0.23239	49.894	-0.226205	49.8665	-0.203445	49.8491	-0.21959	49.8502	-0.213704	49.8762	-0.179368	49.8695	-0.239067	49.8964	-0.199358	49.87	-0.202602
49.8629	-0.232397	49.9107	-0.226212	49.8829	-0.203454	49.8658	-0.219597	49.867	-0.213712	49.8924	-0.17938	49.8864	-0.239079	49.9131	-0.19941	49.8871	-0.202614
49.8793	-0.232404	49.9271	-0.226222	49.8996	-0.203464	49.8826	-0.219603	49.884	-0.213719	49.9091	-0.179391	49.9029	-0.23909	49.9301	-0.199458	49.9036	-0.202624
49.8962	-0.232413	49.9433	-0.22623	49.9163	-0.203475	49.8992	-0.219609	49.9004	-0.213728	49.9255	-0.179401	49.9193	-0.239102	49.9467	-0.199493	49.9198	-0.202633
49.9127	-0.232424	49.9604	-0.226236	49.9333	-0.203487	49.9157	-0.219613	49.917	-0.213737	49.9424	-0.179411	49.936	-0.239117	49.9637	-0.199515	49.9367	-0.202643
49.93	-0.232434	49.9763	-0.226243	49.9498	-0.203499	49.9322	-0.219619	49.9339	-0.213747	49.9588	-0.179422	49.9526	-0.239133	49.98	-0.199535	49.9535	-0.202653
49.9463	-0.232443	49.9933	-0.22625	49.9666	-0.20351	49.9487	-0.219625	49.9505	-0.213759	49.9757	-0.179435	49.9695	-0.239149	49.9971	-0.199554	49.97	-0.202662
49.9628	-0.232452	50.0096	-0.226257	49.9828	-0.20352	49.9655	-0.219632	49.9668	-0.213771	49.9925	-0.179448	49.9859	-0.239166	50.0138	-0.199574	49.9867	-0.202672
49.9794	-0.232463	50.0262	-0.226264	49.9994	-0.20353	49.9824	-0.21964	49.9835	-0.213784	50.0088	-0.179459	50.0027	-0.239191	50.0301	-0.199594	50.0031	-0.20268
49.996	-0.232473	50.0431	-0.226273	50.0165	-0.203539	49.9989	-0.219648	50.0002	-0.213799	50.0255	-0.179471	50.0195	-0.239214	50.0468	-0.199614	50.0197	-0.202689
50.0126	-0.232483	50.0602	-0.226283	50.0329	-0.203546	50.0155	-0.219656	50.017	-0.213819	50.0426	-0.179483	50.0362	-0.239231	50.0633	-0.199633	50.0363	-0.202698
50.0294	-0.232493	50.0769	-0.226295	50.0496	-0.203554	50.0322	-0.219664	50.0338	-0.213839	50.0593	-0.179494	50.0526	-0.239247	50.08	-0.199654	50.0529	-0.202707
50.0462	-0.232502	50.0932	-0.226313	50.0665	-0.203563	50.0494	-0.219673	50.0503	-0.213857	50.0762	-0.179505	50.0695	-0.239261	50.0966	-0.199674	50.0695	-0.202717
50.0627	-0.232511	50.1103	-0.22634	50.0832	-0.203572	50.0659	-0.219682	50.0666	-0.213871	50.0926	-0.179514	50.0864	-0.239274	50.1132	-0.199694	50.0861	-0.202728
50.0796	-0.23252	50.1269	-0.226374	50.0999	-0.20358	50.083	-0.219692	50.0835	-0.213886	50.1092	-0.179522	50.1031	-0.239286	50.1298	-0.199714	50.1027	-0.202739
50.0957	-0.232531	50.1438	-0.226398	50.1163	-0.203588	50.0993	-0.219704	50.0999	-0.2139	50.1254	-0.179529	50.1198	-0.239298	50.1463	-0.199731	50.119	-0.202753
50.1127	-0.232542	50.1602	-0.226413	50.1327	-0.203599	50.1159	-0.219716	50.1169	-0.213913	50.1422	-0.179537	50.1361	-0.23931	50.1634	-0.199747	50.136	-0.202772
50.1295	-0.232554	50.1766	-0.226425	50.1493	-0.203611	50.133	-0.219728	50.1335	-0.213925	50.1589	-0.179546	50.1529	-0.239323	50.1799	-0.199763	50.1527	-0.202801
50.1464	-0.232564	50.193	-0.226436	50.1662	-0.203634	50.1494	-0.219742	50.1505	-0.213936	50.1753	-0.179556	50.1697	-0.239336	50.1967	-0.199779	50.1697	-0.202836
50.1628	-0.232575	50.2098	-0.226445	50.1827	-0.203669	50.1663	-0.219766	50.1672	-0.213948	50.1919	-0.179567	50.186	-0.239351	50.2135	-0.199792	50.1863	-0.202863
50.1796	-0.232586	50.2263	-0.226453	50.1993	-0.203718	50.1825	-0.21979	50.184	-0.213961	50.2085	-0.179579	50.2027	-0.239367	50.2302	-0.199805	50.203	-0.202879
50.1962	-0.232599	50.2429	-0.22646	50.2163	-0.203749	50.1993	-0.21981	50.2006	-0.213976	50.2253	-0.179593	50.2194	-0.239383	50.2464	-0.19982	50.2195	-0.202892
50.2129	-0.232611	50.2594	-0.226465	50.2334	-0.203805	50.2159	-0.219824	50.2173	-0.213991	50.2422	-0.179607	50.2366	-0.239399	50.2631	-0.199834	50.2364	-0.202903
50.2296	-0.232622	50.2764	-0.226469	50.2502	-0.20384	50.2328	-0.219837	50.2338	-0.214006	50.2586	-0.179621	50.2531	-0.239413	50.2797	-0.199849	50.2534	-0.202913
50.2465	-0.232634	50.2928	-0.226476	50.2672	-0.203855	50.2493	-0.219849	50.2508	-0.214021	50.2757	-0.179635	50.2696	-0.239426	50.2965	-0.199865	50.2702	-0.202921
50.2632	-0.232643	50.3096	-0.226484	50.2839	-0.203867	50.266	-0.21986	50.2675	-0.21404	50.2922	-0.179648	50.2861	-0.239437	50.3131	-0.199882	50.2865	-0.202928
50.2797	-0.232653	50.3261	-0.226491	50.3004	-0.203877	50.2824	-0.219871	50.2837	-0.214056	50.3089	-0.17966	50.3027	-0.239446	50.3298	-0.199901	50.3032	-0.202934
50.2966	-0.232662	50.3432	-0.226501	50.3172	-0.203884	50.2991	-0.21988	50.3002	-0.214073	50.3252	-0.17967	50.3192	-0.239454	50.3467	-0.199922	50.32	-0.202941
50.313	-0.232669	50.36	-0.22651	50.3337	-0.203891	50.3159	-0.21989	50.3167	-0.214089	50.3423	-0.179682	50.336	-0.239461	50.3636	-0.19995	50.3366	-0.202947
50.3297	-0.232674	50.3767	-0.22652	50.3503	-0.203896	50.3324	-0.219899	50.3332	-0.214102	50.359	-0.179694	50.3531	-0.239471	50.3803	-0.199979	50.353	-0.202954
50.3467	-0.23268	50.3935	-0.226529	50.3669	-0.203901	50.3489	-0.219908	50.35	-0.214115	50.3756	-0.179708	50.369	-0.239481	50.3968	-0.200003	50.3697	-0.202963
50.3633	-0.232686	50.4101	-0.226539	50.3835	-0.203905	50.3656	-0.219917	50.3666	-0.214128	50.3921	-0.179723	50.3857	-0.23949	50.4131	-0.20003	50.3862	-0.202972
50.3803	-0.232693	50.4271	-0.226548	50.3999	-0.203911	50.382	-0.219926	50.383	-0.214142	50.4087	-0.179739	50.4028	-0.239498	50.4302	-0.200061	50.4025	-0.202983
50.3971	-0.232702	50.4434	-0.226558	50.4168	-0.203919	50.3986	-0.219934	50.3996	-0.214156	50.4257	-0.179753	50.4197	-0.239506	50.4467	-0.200084	50.4197	-0.202993
50.4138	-0.23271	50.4599	-0.226566	50.4331	-0.203928	50.4155	-0.219942	50.4165	-0.214169	50.4424	-0.179768	50.4363	-0.239516	50.4635	-0.200106	50.4364	-0.203001
50.4299	-0.23272	50.4763	-0.226572	50.4501	-0.203939	50.4323	-0.219951	50.4335	-0.21418	50.4592	-0.179784	50.4529	-0.239528	50.4804	-0.200127	50.4526	-0.203011
50.4466	-0.232731	50.4933	-0.226574	50.4671	-0.203952	50.4485	-0.219961	50.4506	-0.214192	50.4759	-0.179798	50.4693	-0.239539	50.4968	-0.200148	50.4696	-0.203021
50.4636	-0.232745	50.5102	-0.226575	50.4836	-0.203966	50.4655	-0.21997	50.4666	-0.214204	50.4922	-0.179812	50.4859	-0.23955	50.5134	-0.200168	50.4864	-0.203031
50.4796	-0.23276	50.5269	-0.226577	50.5004	-0.203979	50.4824	-0.219978	50.4836	-0.214217	50.5089	-0.179824	50.5026	-0.239561	50.5298	-0.200189	50.5031	-0.203041
50.4964	-0.232778	50.5435	-0.22658	50.5169	-0.20399	50.4992	-0.219984	50.5003	-0.21423	50.5257	-0.179835	50.5195	-0.239571	50.5463	-0.200209	50.5196	-0.203051
50.5128	-0.232792	50.5602	-0.226585	50.5336	-0.204	50.5159	-0.219991	50.5168	-0.214244	50.5421	-0.179845	50.536	-0.239581	50.5634	-0.200229	50.5364	-0.203062
50.5292	-0.232804	50.5773	-0.226592	50.55	-0.204009	50.5327	-0.219997	50.5339	-0.214258	50.5587	-0.179855	50.5525	-0.239589	50.5798	-0.200248	50.5534	-0.203073
50.5457	-0.232816	50.5938	-0.226601	50.5669	-0.204017	50.5492	-0.220003	50.5504	-0.214273	50.5757	-0.179864	50.5694	-0.239597	50.5967	-0.200266	50.5701	-0.203083
50.5628	-0.232827	50.6101	-0.226617	50.5836	-0.204023	50.5661	-0.22001	50.5671	-0.214288	50.5919	-0.179872	50.5862	-0.239602	50.6135	-0.200284	50.5867	-0.203094
50.5796	-0.232837	50.6265	-0.226659	50.6004	-0.20403	50.5825	-0.220018	50.5835	-0.21431	50.6084	-0.179879	50.6031	-0.239606	50.6301	-0.200304	50.6036	-0.203104
50.5963	-0.232845	50.6431	-0.226748	50.6167	-0.204039	50.5991	-0.220027	50.6	-0.214339	50.6255	-0.179887	50.6195	-0.239613	50.6464	-0.200325	50.6197	-0.203116
50.6132	-0.232853	50.6597	-0.226823	50.6335	-0.204049	50.6158	-0.220037	50.6169	-0.214356	50.6425	-0.179893	50.6368	-0.239622	50.6631	-0.200348	50.6366	-0.203128
50.6299	-0.232858	50.6766	-0.226867	50.6498	-0.204061	50.633	-0.22005	50.6335	-0.214372	50.6592	-0.179899	50.6529	-0.239634	50.6797	-0.200371	50.6535	-0.203141
50.6468	-0.232865	50.6934	-0.226881	50.6669	-0.204079	50.6496	-0.220063	50.65	-0.214387	50.6762	-0.179906	50.67	-0.239647	50.6964	-0.200394	50.6698	-0.203156
50.663	-0.23287	50.7102	-0.226896	50.6835	-0.204096	50.6661	-0.220082	50.6669	-0.214402	50.693	-0.179914	50.6867	-0.239661	50.713	-0.200418	50.6864	-0.203169
50.6803	-0.232877	50.7264	-0.226907	50.7001	-0.204111	50.6832	-0.220102	50.6835	-0.214417	50.7095	-0.179923	50.7033	-0.239678	50.7294	-0.200442	50.7029	-0.203184
50.6968	-0.232886	50.7434	-0.226916	50.7166	-0.204126	50.6994	-0.220121	50.7004	-0.214431	50.7262	-0.179932	50.7196	-0.239705	50.7459	-0.200466	50.7196	-0.203205
50.7133	-0.232895	50.7603	-0.226923	50.733	-0.20414	50.7164	-0.220143	50.7171	-0.214446	50.7432	-0.179942	50.7361	-0.239772	50.763	-0.20049	50.7365	-0.203219
50.7299	-0.232905	50.7773	-0.226928	50.7494	-0.204153	50.7329	-0.220161	50.7339	-0.214462	50.7596	-0.179954	50.7526	-0.239837	50.78	-0.200512	50.753	-0.203233
50.7465	-0.232915	50.7933	-0.226932	50.7662	-0.204164	50.7493	-0.220175	50.7504	-0.214477	50.7764	-0.179967	50.7694	-0.239902	50.7964	-0.200535	50.7698	-0.203249
50.7632	-0.232925	50.8101	-0.226937	50.7832	-0.204174	50.7662	-0.220189	50.7668	-0.214494	50.7925	-0.17998	50.7861	-0.239956	50.8129	-0.200558	50.7864	-0.203263
50.7802	-0.232935	50.8267	-0.226942	50.7993	-0.204182	50.7826	-0.220201	50.7837	-0.214512	50.8092	-0.179997	50.8026	-0.24002	50.8295	-0.20058	50.8029	-0.203274
50.7967	-0.232945	50.8433	-0.226949	50.8165	-0.204189	50.7995	-0.22021	50.8008	-0.214529	50.8256	-0.180017	50.8192	-0.24008	50.8458	-0.200603	50.8192	-0.203285
50.8135	-0.232954	50.8602	-0.226958	50.8332	-0.204194	50.8164	-0.220217	50.8176	-0.214546	50.842	-0.180036	50.8357	-0.240119	50.8628	-0.200628	50.8362	-0.203294
50.8299	-0.23296	50.8768	-0.226968	50.8501	-0.204199	50.8327	-0.220221	50.8337	-0.214561	50.8585	-0.180054	50.8521	-0.240134	50.8792	-0.200652	50.8528	-0.203302
50.8468	-0.232966	50.8935	-0.226979	50.8668	-0.204204	50.8498	-0.220225	50.8509	-0.214575	50.8753	-0.18007	50.8689	-0.24015	50.896	-0.200675	50.8695	-0.203309
50.8632	-0.232972	50.9102	-0.226991	50.8835	-0.204208	50.8662	-0.22023	50.8671	-0.214588	50.892	-0.180087	50.8859	-0.240163	50.9126	-0.200698	50.8861	-0.203315
50.8799	-0.232979	50.9264	-0.227004	50.9001	-0.204213	50.8824	-0.220238	50.884	-0.214599	50.9083	-0.180101	50.9025	-0.240174	50.9293	-0.200718	50.9028	-0.203322
50.8965	-0.232988	50.9429	-0.22702	50.9169	-0.204219	50.8993	-0.220245	50.9006	-0.214608	50.9251	-0.180115	50.9192	-0.240184	50.9462	-0.200737	50.9198	-0.203332
50.9134	-0.232999	50.9598	-0.227035	50.933	-0.204226	50.9159	-0.220255	50.9173	-0.214617	50.9419	-0.180127	50.9363	-0.240192	50.9627	-0.200755	50.9367	-0.203342
50.9297	-0.233011	50.9763	-0.227048	50.9497	-0.204235	50.9322	-0.220267	50.9336	-0.214625	50.9585	-0.180139	50.953	-0.240199	50.9797	-0.200772	50.9534	-0.203355
50.9464	-0.233024	50.9935	-0.227061	50.9662	-0.204247	50.9487	-0.220279	50.9503	-0.214633	50.9753	-0.180149	50.9699	-0.240205	50.9962	-0.20079	50.97	-0.203369
50.9631	-0.233036	51.0108	-0.227073	50.9827	-0.204259	50.9655	-0.220292	50.9668	-0.214641	50.9923	-0.180159	50.9865	-0.240213	51.0133	-0.200809	50.9871	-0.203383
50.9801	-0.233049	51.0274	-0.227084	50.9994	-0.204276	50.9827	-0.220304	50.9836	-0.214651	51.0091	-0.18017	51.0036	-0.24022	51.0299	-0.200828	51.0038	-0.203414
50.9969	-0.233061	51.044	-0.227093	51.0161	-0.20429	50.999	-0.220315	51.0002	-0.214661	51.0256	-0.18018	51.0199	-0.240228	51.0462	-0.20085	51.0201	-0.203442
51.0135	-0.233072	51.0609	-0.227101	51.033	-0.204307	51.016	-0.220327	51.0168	-0.214671	51.0423	-0.18019	51.0365	-0.240237	51.0629	-0.200874	51.0368	-0.20346
51.0301	-0.233082	51.0782	-0.227106	51.0496	-0.204319	51.0332	-0.220337	51.0341	-0.214681	51.059	-0.180201	51.0527	-0.240247	51.0799	-0.200899	51.0535	-0.203475
51.0467	-0.233092	51.0948	-0.227111	51.0671	-0.204331	51.0501	-0.220349	51.0506	-0.214692	51.0762	-0.180215	51.0697	-0.240258	51.0968	-0.20096	51.0702	-0.203488
51.064	-0.2331	51.1115	-0.227114	51.0834	-0.204342	51.067	-0.220362	51.0672	-0.214704	51.093	-0.180228	51.0865	-0.240269	51.1134	-0.201015	51.0871	-0.203498
51.081	-0.233108	51.1279	-0.227115	51.1005	-0.204351	51.0838	-0.220383	51.0841	-0.214715	51.1096	-0.180242	51.1035	-0.240281	51.13	-0.201057	51.1035	-0.203508
51.0979	-0.233115	51.1444	-0.227116	51.117	-0.204358	51.1	-0.220403	51.1002	-0.214728	51.1262	-0.180257	51.1203	-0.240292	51.1469	-0.20111	51.1203	-0.203517
51.1143	-0.233123	51.1609	-0.227118	51.1337	-0.204363	51.1167	-0.220419	51.1169	-0.214741	51.143	-0.180271	51.1366	-0.240305	51.1632	-0.201168	51.1369	-0.203526
51.1309	-0.233132	51.1774	-0.227125	51.15	-0.204367	51.1333	-0.220436	51.134	-0.214755	51.1593	-0.180286	51.1532	-0.240316	51.1796	-0.201229	51.1537	-0.203534
51.1473	-0.23314	51.1936	-0.227133	51.1668	-0.204371	51.1497	-0.22045	51.1503	-0.214775	51.1758	-0.180301	51.1701	-0.240329	51.1965	-0.201272	51.1704	-0.203541
51.1641	-0.233149	51.2106	-0.227144	51.1836	-0.204376	51.1664	-0.220463	51.1673	-0.214817	51.1922	-0.180315	51.1864	-0.240341	51.2133	-0.201294	51.1872	-0.20355
51.1808	-0.233157	51.227	-0.227157	51.2003	-0.204382	51.1828	-0.220476	51.1841	-0.214863	51.2091	-0.180328	51.2031	-0.240353	51.2299	-0.201314	51.204	-0.20356
51.1974	-0.233165	51.2435	-0.227171	51.2171	-0.204387	51.1993	-0.220486	51.2006	-0.21492	51.2257	-0.18034	51.2199	-0.240364	51.2464	-0.201332	51.2203	-0.203571
51.2139	-0.233173	51.2603	-0.227185	51.2335	-0.204395	51.2155	-0.220496	51.2172	-0.214983	51.2424	-0.180351	51.2363	-0.240375	51.2633	-0.20135	51.2367	-0.203582
51.2303	-0.233184	51.277	-0.227198	51.2503	-0.204404	51.2322	-0.220505	51.2339	-0.215031	51.2587	-0.180361	51.2532	-0.240384	51.2799	-0.201369	51.2537	-0.203594
51.2474	-0.233197	51.2942	-0.227208	51.2672	-0.204414	51.2488	-0.220513	51.2509	-0.215062	51.2756	-0.180372	51.2702	-0.240393	51.2964	-0.201386	51.2701	-0.203609
51.264	-0.233209	51.3109	-0.227217	51.2834	-0.204425	51.2658	-0.220521	51.2674	-0.215082	51.2923	-0.180383	51.2865	-0.240401	51.3132	-0.201402	51.2866	-0.203624
51.2803	-0.233223	51.3277	-0.227226	51.3001	-0.204437	51.283	-0.220528	51.284	-0.215098	51.3092	-0.180394	51.3031	-0.240407	51.33	-0.201417	51.3034	-0.203649
51.2974	-0.233236	51.3443	-0.227233	51.3166	-0.204454	51.2992	-0.220535	51.3002	-0.215112	51.3259	-0.180406	51.3198	-0.240413	51.3462	-0.201437	51.32	-0.203679
51.3141	-0.23325	51.3608	-0.227241	51.3335	-0.204475	51.316	-0.220544	51.317	-0.215126	51.3428	-0.180416	51.3364	-0.240419	51.3633	-0.201461	51.3366	-0.203709
51.3307	-0.233262	51.3771	-0.227249	51.3499	-0.204492	51.3325	-0.220553	51.3335	-0.215139	51.3593	-0.180429	51.3528	-0.240425	51.38	-0.201484	51.3533	-0.203734
51.3471	-0.233274	51.3938	-0.227258	51.3669	-0.204505	51.3493	-0.220563	51.3498	-0.215151	51.3762	-0.180444	51.37	-0.240432	51.397	-0.201507	51.37	-0.203749
51.364	-0.233285	51.4102	-0.227268	51.3834	-0.204519	51.366	-0.220574	51.3668	-0.215164	51.3924	-0.180458	51.3865	-0.240439	51.4132	-0.201528	51.3868	-0.203763
51.3804	-0.233297	51.427	-0.227278	51.4003	-0.204532	51.3825	-0.220587	51.3832	-0.215177	51.4092	-0.180473	51.4032	-0.240447	51.4299	-0.20155	51.4039	-0.203775
51.3965	-0.233309	51.444	-0.227288	51.4168	-0.204544	51.3996	-0.220598	51.3997	-0.21519	51.4257	-0.180487	51.4198	-0.240457	51.4467	-0.20157	51.4202	-0.203787
51.4131	-0.233322	51.4606	-0.227298	51.4336	-0.204556	51.4161	-0.220609	51.4164	-0.215203	51.442	-0.180502	51.4367	-0.240469	51.463	-0.20159	51.4371	-0.203799
51.43	-0.233335	51.4774	-0.227305	51.4502	-0.204566	51.4328	-0.22062	51.4332	-0.215216	51.459	-0.180516	51.4532	-0.24048	51.4799	-0.201607	51.4538	-0.203811
51.4469	-0.233347	51.4937	-0.227312	51.4674	-0.204574	51.4495	-0.22063	51.4501	-0.215228	51.4755	-0.180529	51.4694	-0.240491	51.4967	-0.201623	51.4702	-0.203821
51.4636	-0.233358	51.5104	-0.22732	51.4836	-0.204581	51.4665	-0.220638	51.4667	-0.215238	51.4922	-0.180542	51.486	-0.240502	51.513	-0.201638	51.4871	-0.203832
51.48	-0.233368	51.5273	-0.227325	51.5004	-0.204587	51.483	-0.220647	51.4833	-0.215249	51.5089	-0.180553	51.5032	-0.240513	51.53	-0.201655	51.5037	-0.203845
51.4968	-0.233379	51.5436	-0.227331	51.5168	-0.204594	51.4992	-0.220652	51.5002	-0.21526	51.5257	-0.180564	51.5198	-0.240523	51.5468	-0.201673	51.5205	-0.203858
51.5131	-0.233388	51.5604	-0.227337	51.5331	-0.204599	51.5159	-0.220658	51.5172	-0.21527	51.5422	-0.180575	51.5363	-0.240532	51.5633	-0.20169	51.5369	-0.203871
51.5301	-0.233396	51.5767	-0.227343	51.5494	-0.204607	51.5326	-0.220664	51.5341	-0.215282	51.5589	-0.180587	51.5524	-0.240543	51.58	-0.20171	51.5537	-0.203883
51.5467	-0.233403	51.5935	-0.22735	51.5663	-0.204615	51.5497	-0.22067	51.5507	-0.215296	51.5763	-0.180598	51.5696	-0.240554	51.5966	-0.201731	51.5703	-0.203896
51.5631	-0.23341	51.6102	-0.227358	51.5829	-0.204624	51.5662	-0.220678	51.5673	-0.215314	51.5929	-0.180611	51.5864	-0.240567	51.6134	-0.201754	51.5867	-0.203908
51.5797	-0.233419	51.627	-0.227366	51.5994	-0.204634	51.5828	-0.220686	51.5836	-0.215346	51.6093	-0.180625	51.6031	-0.24058	51.6302	-0.201793	51.6033	-0.20392
51.5965	-0.233427	51.6437	-0.227375	51.6164	-0.204646	51.5992	-0.220695	51.6005	-0.215395	51.6258	-0.180638	51.6197	-0.240591	51.6469	-0.201851	51.6199	-0.203932
51.6132	-0.233435	51.6599	-0.227385	51.6329	-0.204658	51.6162	-0.220705	51.6168	-0.215442	51.6424	-0.180651	51.6366	-0.240601	51.6635	-0.201933	51.6366	-0.203944
51.6301	-0.233441	51.6768	-0.227393	51.65	-0.20467	51.6329	-0.220716	51.6336	-0.215506	51.659	-0.180664	51.6534	-0.240612	51.6798	-0.202012	51.6533	-0.203953
51.6466	-0.233449	51.6936	-0.227403	51.6669	-0.204683	51.6499	-0.220728	51.6504	-0.215573	51.6751	-0.180676	51.6698	-0.240625	51.6966	-0.202132	51.67	-0.203961
51.6635	-0.233457	51.7103	-0.227414	51.6832	-0.204695	51.6667	-0.22074	51.6669	-0.215632	51.6916	-0.180688	51.6865	-0.240636	51.7131	-0.202239	51.6869	-0.203971
51.68	-0.233465	51.727	-0.227424	51.7003	-0.204705	51.6837	-0.220752	51.6836	-0.215683	51.7079	-0.180699	51.7034	-0.240647	51.7298	-0.202337	51.7037	-0.203983
51.6963	-0.233474	51.7437	-0.227435	51.7174	-0.204715	51.7002	-0.220763	51.7003	-0.215705	51.7248	-0.180707	51.7198	-0.240655	51.7464	-0.202404	51.7208	-0.203994
51.7132	-0.233484	51.7603	-0.227445	51.7344	-0.204725	51.7165	-0.220775	51.717	-0.21572	51.7418	-0.180715	51.7358	-0.240663	51.7633	-0.202432	51.7369	-0.204005
51.7296	-0.233494	51.7766	-0.227454	51.7507	-0.204736	51.7331	-0.220784	51.7336	-0.215735	51.7585	-0.180723	51.7527	-0.24067	51.7795	-0.202456	51.7535	-0.204018
51.7465	-0.233506	51.7934	-0.227462	51.7674	-0.204748	51.7498	-0.220794	51.75	-0.215749	51.7753	-0.180732	51.7695	-0.240678	51.7962	-0.202482	51.7706	-0.204032
51.7636	-0.23352	51.8101	-0.227471	51.7839	-0.204758	51.7661	-0.220803	51.7667	-0.215762	51.7922	-0.180742	51.7861	-0.240684	51.8133	-0.202501	51.7871	-0.204045
51.7804	-0.233534	51.827	-0.227481	51.8011	-0.204767	51.7828	-0.220811	51.7832	-0.215773	51.809	-0.180753	51.8027	-0.240689	51.8297	-0.202516	51.8039	-0.204059
51.7967	-0.233548	51.8434	-0.227491	51.8171	-0.204778	51.7993	-0.220817	51.8001	-0.215784	51.8261	-0.180764	51.8194	-0.240693	51.8463	-0.202529	51.8201	-0.204073
51.813	-0.233563	51.8604	-0.227503	51.8338	-0.20479	51.8161	-0.220824	51.8168	-0.215795	51.8421	-0.180778	51.8364	-0.2407	51.8629	-0.202543	51.8365	-0.204085
51.8302	-0.233576	51.8773	-0.227516	51.8498	-0.204804	51.8331	-0.220831	51.8333	-0.215805	51.8588	-0.180796	51.8536	-0.240709	51.8797	-0.202556	51.8534	-0.204098
51.8466	-0.23359	51.8939	-0.22753	51.8662	-0.204826	51.8499	-0.220839	51.85	-0.215816	51.8755	-0.180829	51.87	-0.24072	51.8959	-0.202569	51.87	-0.204111
51.8631	-0.233602	51.9104	-0.227545	51.8829	-0.204848	51.8666	-0.220848	51.867	-0.215829	51.8923	-0.180854	51.8866	-0.240731	51.9127	-0.202583	51.8866	-0.204125
51.8798	-0.233615	51.9272	-0.22756	51.8998	-0.204879	51.883	-0.220859	51.8836	-0.215841	51.909	-0.180874	51.9033	-0.240745	51.9292	-0.2026	51.903	-0.204138
51.8968	-0.233626	51.9437	-0.227576	51.9164	-0.204912	51.8997	-0.220871	51.9004	-0.215854	51.9258	-0.180888	51.9202	-0.24076	51.946	-0.202618	51.9195	-0.20415
51.9137	-0.233636	51.9604	-0.227592	51.9336	-0.204945	51.9163	-0.220889	51.9169	-0.215866	51.9422	-0.180901	51.9365	-0.240776	51.9626	-0.20264	51.9367	-0.204161
51.9305	-0.233645	51.9769	-0.227607	51.9502	-0.20497	51.9332	-0.220912	51.9337	-0.21588	51.959	-0.180912	51.9531	-0.240799	51.9791	-0.202691	51.9534	-0.204174
51.9471	-0.233654	51.9937	-0.227619	51.9667	-0.204985	51.9494	-0.220944	51.9502	-0.215894	51.9759	-0.180922	51.9693	-0.240816	51.9956	-0.202773	51.9701	-0.204187
51.9633	-0.233664	52.0106	-0.22763	51.9838	-0.204998	51.9663	-0.220979	51.967	-0.21591	51.9923	-0.18093	51.986	-0.240831	52.0126	-0.20286	51.9868	-0.204201
51.9801	-0.233673	52.0269	-0.227639	52.0005	-0.205008	51.9829	-0.221001	51.9838	-0.215925	52.009	-0.180938	52.0027	-0.240843	52.0291	-0.202938	52.0032	-0.204214
51.9966	-0.233682	52.0438	-0.22765	52.0171	-0.205015	51.9997	-0.221019	52.0006	-0.215939	52.0253	-0.180946	52.0194	-0.240856	52.0459	-0.203026	52.0198	-0.204228
52.0133	-0.233691	52.0604	-0.227659	52.0338	-0.20502	52.0162	-0.221037	52.0169	-0.215954	52.0421	-0.180955	52.0361	-0.240868	52.0626	-0.203072	52.0363	-0.204242
52.03	-0.233701	52.077	-0.227667	52.0503	-0.205024	52.0332	-0.22105	52.0336	-0.215969	52.0582	-0.180965	52.0524	-0.24088	52.0791	-0.203114	52.0538	-0.204257
52.0464	-0.233709	52.0937	-0.227674	52.0669	-0.205028	52.0495	-0.221063	52.0503	-0.215985	52.0748	-0.180975	52.0691	-0.240892	52.0958	-0.203137	52.0699	-0.204272
52.063	-0.233717	52.1106	-0.227681	52.0832	-0.205032	52.0665	-0.221075	52.0667	-0.216	52.0919	-0.180986	52.0857	-0.240903	52.1122	-0.203157	52.0867	-0.204286
52.0797	-0.233724	52.1271	-0.227686	52.0999	-0.205036	52.0832	-0.221085	52.0835	-0.216014	52.1088	-0.180996	52.1026	-0.240915	52.1291	-0.203176	52.1034	-0.204301
52.0963	-0.233732	52.1441	-0.22769	52.1167	-0.205042	52.0996	-0.221095	52.1003	-0.216029	52.1251	-0.181007	52.1193	-0.240927	52.1459	-0.203194	52.1204	-0.204315
52.1133	-0.23374	52.1605	-0.227698	52.1332	-0.20505	52.1159	-0.221105	52.1174	-0.216044	52.1417	-0.18102	52.1358	-0.240941	52.1623	-0.20321	52.1368	-0.204328
52.1299	-0.23375	52.1769	-0.227706	52.1499	-0.20506	52.1325	-0.221113	52.1339	-0.216059	52.1587	-0.181033	52.1525	-0.240957	52.1792	-0.203226	52.1534	-0.204339
52.1467	-0.233762	52.1938	-0.227716	52.1665	-0.205071	52.1491	-0.221121	52.1506	-0.216075	52.1754	-0.181046	52.1693	-0.240971	52.1956	-0.20324	52.1701	-0.204349
52.1627	-0.233775	52.2104	-0.227729	52.1833	-0.205083	52.1657	-0.221128	52.1672	-0.216092	52.1918	-0.181061	52.1858	-0.240987	52.2125	-0.203255	52.1865	-0.204357
52.1793	-0.233789	52.2269	-0.227744	52.1999	-0.205096	52.1824	-0.221135	52.1834	-0.216115	52.2088	-0.181076	52.2026	-0.241002	52.2291	-0.203269	52.2031	-0.204366
52.1959	-0.233814	52.2433	-0.227759	52.2167	-0.205109	52.1989	-0.221142	52.2	-0.216145	52.2252	-0.181091	52.2192	-0.241017	52.2461	-0.203281	52.2196	-0.204375
52.2126	-0.233839	52.2597	-0.227774	52.2335	-0.205123	52.2159	-0.221148	52.2165	-0.216196	52.2419	-0.181106	52.2358	-0.241031	52.2626	-0.203293	52.2365	-0.204386
52.2293	-0.233866	52.2767	-0.22779	52.2498	-0.205137	52.2329	-0.221156	52.2334	-0.216249	52.2585	-0.181121	52.2527	-0.241045	52.2791	-0.203305	52.2531	-0.204397
52.2462	-0.233883	52.2931	-0.227803	52.2664	-0.205151	52.2498	-0.221164	52.25	-0.216315	52.275	-0.181136	52.2694	-0.241056	52.2957	-0.203318	52.27	-0.20441
52.2629	-0.233899	52.3099	-0.227816	52.283	-0.205164	52.2664	-0.221172	52.2665	-0.216371	52.2917	-0.181149	52.286	-0.241067	52.3122	-0.203334	52.2867	-0.204424
52.2797	-0.233913	52.3265	-0.227827	52.2994	-0.205177	52.2833	-0.221182	52.2834	-0.216445	52.3085	-0.181161	52.3029	-0.241077	52.329	-0.203352	52.3033	-0.204439
52.2965	-0.233926	52.3436	-0.227837	52.3163	-0.20519	52.2999	-0.221193	52.3001	-0.216482	52.3255	-0.181172	52.3194	-0.241086	52.3457	-0.203372	52.3196	-0.204457
52.3131	-0.233939	52.3603	-0.227844	52.333	-0.205201	52.3161	-0.221203	52.3164	-0.216499	52.3419	-0.181184	52.3361	-0.241094	52.3626	-0.2034	52.3367	-0.204473
52.3298	-0.233951	52.3773	-0.227852	52.3495	-0.205213	52.3328	-0.221214	52.3334	-0.216514	52.3582	-0.181197	52.353	-0.2411	52.379	-0.203456	52.3533	-0.204489
52.3466	-0.233963	52.394	-0.227862	52.3664	-0.205226	52.3498	-0.221223	52.35	-0.216526	52.3752	-0.181208	52.3694	-0.241106	52.3956	-0.20355	52.3699	-0.204503
52.3634	-0.233973	52.4109	-0.227869	52.3833	-0.205237	52.3663	-0.221233	52.3668	-0.216537	52.3918	-0.181217	52.3862	-0.24111	52.4124	-0.203674	52.3863	-0.204516
52.3801	-0.233982	52.4271	-0.227878	52.3999	-0.205248	52.3826	-0.221243	52.3835	-0.216548	52.4087	-0.181226	52.403	-0.241116	52.429	-0.203805	52.4031	-0.204526
52.397	-0.233991	52.444	-0.227889	52.4165	-0.20526	52.3999	-0.221252	52.4003	-0.216558	52.4255	-0.181236	52.4192	-0.241124	52.4459	-0.20395	52.4198	-0.204535
52.4135	-0.234001	52.4604	-0.227902	52.4328	-0.205271	52.4166	-0.221261	52.417	-0.216567	52.4423	-0.181247	52.4358	-0.241135	52.4622	-0.204064	52.4364	-0.204542
52.4303	-0.234012	52.4772	-0.227916	52.4497	-0.20528	52.4331	-0.221272	52.4336	-0.216577	52.4589	-0.181257	52.4524	-0.241147	52.4791	-0.204166	52.4531	-0.204549
52.447	-0.234024	52.4941	-0.227931	52.4665	-0.205287	52.4501	-0.221283	52.4502	-0.216587	52.4753	-0.181267	52.4695	-0.241161	52.4959	-0.204256	52.4699	-0.204556
52.4631	-0.234036	52.5106	-0.22795	52.483	-0.205292	52.4667	-0.221296	52.4671	-0.216597	52.4919	-0.181277	52.4862	-0.24118	52.5124	-0.204329	52.4868	-0.204563
52.4802	-0.23405	52.5275	-0.227974	52.4997	-0.205296	52.4832	-0.221315	52.4841	-0.216609	52.5086	-0.181288	52.5027	-0.241206	52.5292	-0.204362	52.5032	-0.20457
52.4969	-0.234064	52.5437	-0.227995	52.5165	-0.205299	52.4999	-0.221335	52.5003	-0.216621	52.5257	-0.181298	52.5195	-0.241229	52.5459	-0.204382	52.5198	-0.204578
52.5134	-0.234077	52.5608	-0.228012	52.5334	-0.205302	52.5168	-0.221357	52.517	-0.216634	52.5415	-0.18131	52.5363	-0.241254	52.5623	-0.204407	52.5365	-0.204586
52.5303	-0.23409	52.5779	-0.228028	52.5504	-0.205305	52.5331	-0.22137	52.5333	-0.216649	52.5581	-0.181323	52.5528	-0.24127	52.5792	-0.204422	52.5533	-0.204596
52.5467	-0.234103	52.5942	-0.228042	52.5667	-0.205308	52.5497	-0.221384	52.5501	-0.216665	52.5745	-0.181334	52.5693	-0.241283	52.5955	-0.204434	52.5699	-0.204606
52.5632	-0.234114	52.6107	-0.228056	52.5834	-0.205312	52.5662	-0.221396	52.5669	-0.216692	52.5913	-0.181345	52.5863	-0.241295	52.6121	-0.204444	52.5866	-0.204619
52.5795	-0.234122	52.6271	-0.228067	52.5999	-0.20532	52.5831	-0.221406	52.5838	-0.216721	52.608	-0.181357	52.6028	-0.241306	52.6287	-0.204453	52.6032	-0.204631
52.5962	-0.23413	52.6435	-0.228075	52.6165	-0.205328	52.5999	-0.221416	52.6002	-0.216739	52.6243	-0.18137	52.6193	-0.241318	52.6453	-0.204462	52.62	-0.204645
52.6128	-0.234138	52.6603	-0.228079	52.633	-0.205339	52.6166	-0.221424	52.6166	-0.216757	52.6413	-0.181382	52.636	-0.241329	52.6623	-0.20447	52.6361	-0.20466
52.6296	-0.234145	52.6768	-0.228081	52.6497	-0.205348	52.6335	-0.221433	52.6331	-0.216773	52.6585	-0.181394	52.653	-0.24134	52.6787	-0.204477	52.6533	-0.204676
52.6465	-0.234153	52.6936	-0.228082	52.666	-0.205356	52.6499	-0.221441	52.6497	-0.216789	52.6753	-0.181406	52.6692	-0.241354	52.6959	-0.204486	52.6698	-0.204693
52.6626	-0.234161	52.7103	-0.228084	52.6827	-0.205363	52.6664	-0.221447	52.6666	-0.216803	52.6917	-0.181421	52.6859	-0.24137	52.7122	-0.204498	52.6868	-0.204707
52.6795	-0.234171	52.7271	-0.228087	52.6996	-0.205369	52.683	-0.221455	52.6829	-0.216814	52.7089	-0.181436	52.7024	-0.241385	52.7288	-0.204512	52.7038	-0.20472
52.6961	-0.234182	52.744	-0.22809	52.7163	-0.205376	52.6993	-0.221464	52.6997	-0.216826	52.7257	-0.181451	52.7193	-0.241401	52.7453	-0.204531	52.7203	-0.204734
52.7125	-0.234195	52.7609	-0.228094	52.7335	-0.205383	52.7161	-0.221473	52.7166	-0.216838	52.7423	-0.181467	52.736	-0.241417	52.7623	-0.204565	52.7371	-0.204746
52.7293	-0.23421	52.7775	-0.2281	52.7503	-0.205391	52.733	-0.221481	52.7331	-0.21685	52.7588	-0.181483	52.7526	-0.241433	52.779	-0.204607	52.7538	-0.20476
52.746	-0.234225	52.7944	-0.22811	52.767	-0.205399	52.7498	-0.221491	52.7501	-0.216863	52.7759	-0.181499	52.7691	-0.241448	52.796	-0.204672	52.7703	-0.204773
52.7626	-0.234241	52.811	-0.228123	52.7837	-0.205408	52.7666	-0.221501	52.7664	-0.216877	52.7922	-0.181519	52.786	-0.241463	52.8123	-0.204767	52.7873	-0.204786
52.779	-0.234255	52.8277	-0.228136	52.8002	-0.205418	52.7831	-0.221511	52.7831	-0.216891	52.8087	-0.181537	52.8025	-0.241479	52.8293	-0.204863	52.804	-0.204798
52.7958	-0.234269	52.8441	-0.228147	52.8166	-0.205434	52.7995	-0.221521	52.8	-0.216907	52.8256	-0.181553	52.8191	-0.241494	52.8458	-0.204916	52.8204	-0.20481
52.8127	-0.234284	52.8604	-0.228159	52.8336	-0.205446	52.8167	-0.221533	52.8167	-0.216923	52.8425	-0.181568	52.836	-0.241509	52.8624	-0.204944	52.8369	-0.20482
52.829	-0.234297	52.877	-0.228168	52.8501	-0.205464	52.8328	-0.221544	52.8333	-0.216939	52.8588	-0.181583	52.8523	-0.241524	52.8791	-0.204962	52.8534	-0.204829
52.8459	-0.23431	52.8934	-0.228178	52.8666	-0.20549	52.8497	-0.221554	52.8504	-0.216955	52.8755	-0.181598	52.8689	-0.24154	52.8958	-0.204978	52.8701	-0.204837
52.8627	-0.234323	52.9099	-0.228185	52.8832	-0.205522	52.866	-0.221565	52.8667	-0.21697	52.8921	-0.181613	52.8856	-0.241553	52.9124	-0.204992	52.8869	-0.204844
52.8793	-0.234337	52.927	-0.22819	52.9001	-0.205548	52.8826	-0.221577	52.8834	-0.216985	52.9088	-0.181627	52.9028	-0.241566	52.9288	-0.205008	52.9033	-0.204853
52.8959	-0.234348	52.9435	-0.228193	52.9162	-0.205561	52.8994	-0.221589	52.8998	-0.216998	52.9253	-0.181641	52.9195	-0.24158	52.9453	-0.205023	52.9196	-0.204864
52.9128	-0.234361	52.9605	-0.228195	52.9333	-0.205574	52.916	-0.221601	52.9167	-0.217009	52.9422	-0.181656	52.9361	-0.241594	52.9619	-0.205039	52.9364	-0.204876
52.9299	-0.234373	52.9774	-0.2282	52.9499	-0.205585	52.9327	-0.221614	52.9335	-0.217018	52.9592	-0.18167	52.9525	-0.241609	52.979	-0.205058	52.9534	-0.20489
52.9466	-0.234383	52.994	-0.228206	52.9661	-0.205598	52.9496	-0.221627	52.95	-0.217027	52.9762	-0.181682	52.9691	-0.241625	52.9959	-0.205076	52.9698	-0.204906
52.9632	-0.234393	53.0108	-0.228214	52.9833	-0.205611	52.966	-0.221641	52.9668	-0.217037	52.9927	-0.181694	52.986	-0.241641	53.0124	-0.205096	52.9864	-0.204924
52.98	-0.234403	53.0275	-0.228225	52.9999	-0.205622	52.9829	-0.221655	52.9836	-0.217047	53.0095	-0.181706	53.0022	-0.241657	53.0288	-0.205116	53.0036	-0.20495
52.9969	-0.234412	53.044	-0.228238	53.0167	-0.205631	52.9996	-0.221668	53.0001	-0.217058	53.0258	-0.181716	53.019	-0.241673	53.0458	-0.205135	53.0198	-0.204967
53.0135	-0.234421	53.0604	-0.228256	53.0331	-0.20564	53.0164	-0.221681	53.0169	-0.21707	53.0423	-0.181726	53.0356	-0.24169	53.0626	-0.205155	53.0366	-0.204983
53.0299	-0.234432	53.0771	-0.228296	53.0498	-0.205649	53.0335	-0.221695	53.0334	-0.217084	53.0587	-0.181737	53.0525	-0.241707	53.0789	-0.205173	53.053	-0.205001
53.0467	-0.234444	53.0938	-0.228327	53.0668	-0.20566	53.0499	-0.221708	53.0501	-0.217098	53.0753	-0.181748	53.069	-0.241724	53.0956	-0.205191	53.0699	-0.205016
53.0629	-0.234456	53.1101	-0.228343	53.0834	-0.205671	53.0665	-0.221721	53.0666	-0.217111	53.0919	-0.18176	53.0856	-0.241739	53.1124	-0.205207	53.0866	-0.205031
53.0793	-0.234469	53.1271	-0.228358	53.1004	-0.205681	53.0834	-0.22173	53.0835	-0.217126	53.1086	-0.181771	53.1025	-0.241753	53.1292	-0.205224	53.103	-0.205045
53.0958	-0.234481	53.1435	-0.228374	53.1169	-0.20569	53.0993	-0.221738	53.0999	-0.217139	53.125	-0.181783	53.1191	-0.241766	53.1452	-0.20524	53.1197	-0.205061
53.1124	-0.234492	53.1603	-0.228388	53.1336	-0.2057	53.1157	-0.221746	53.1166	-0.217154	53.1416	-0.181798	53.1358	-0.241778	53.1617	-0.205257	53.1366	-0.205078
53.1292	-0.234503	53.1772	-0.228402	53.1501	-0.20571	53.1323	-0.221753	53.1331	-0.217168	53.1582	-0.181813	53.1522	-0.241789	53.179	-0.205275	53.1528	-0.205093
53.1459	-0.234513	53.1939	-0.228413	53.1667	-0.205722	53.1492	-0.221761	53.1496	-0.217183	53.1755	-0.181829	53.1695	-0.241798	53.1959	-0.205295	53.1697	-0.205107
53.1625	-0.234524	53.2104	-0.228425	53.183	-0.205734	53.1658	-0.221768	53.1665	-0.217199	53.192	-0.181845	53.1862	-0.241808	53.2122	-0.205329	53.1867	-0.205121
53.1793	-0.234534	53.2274	-0.228436	53.1999	-0.205745	53.1825	-0.221776	53.1831	-0.217216	53.2088	-0.181867	53.2026	-0.241819	53.2294	-0.205375	53.2036	-0.205133
53.1964	-0.234545	53.2438	-0.228447	53.2168	-0.205755	53.1992	-0.221786	53.2	-0.217246	53.2254	-0.18189	53.2194	-0.241829	53.2459	-0.205418	53.2202	-0.205146
53.2126	-0.234557	53.2604	-0.228459	53.2335	-0.205767	53.2161	-0.221798	53.2169	-0.217294	53.2421	-0.181906	53.2366	-0.24184	53.2619	-0.205466	53.2372	-0.20516
53.2297	-0.23457	53.2771	-0.228472	53.2502	-0.205778	53.233	-0.221812	53.2336	-0.217345	53.2588	-0.181921	53.2527	-0.241853	53.279	-0.205532	53.2536	-0.205173
53.2461	-0.234581	53.2937	-0.228484	53.2669	-0.205791	53.2495	-0.221826	53.2502	-0.217397	53.2755	-0.181935	53.2691	-0.241868	53.2955	-0.205582	53.27	-0.205186
53.2627	-0.234593	53.3104	-0.228496	53.2839	-0.205803	53.266	-0.221839	53.2664	-0.217448	53.292	-0.181947	53.2862	-0.241883	53.3124	-0.205619	53.2867	-0.205198
53.2788	-0.234604	53.3269	-0.228508	53.3007	-0.205817	53.283	-0.221852	53.2831	-0.217474	53.3091	-0.181957	53.3025	-0.2419	53.3292	-0.205646	53.3034	-0.205211
53.2956	-0.234615	53.3432	-0.228519	53.3169	-0.20584	53.2995	-0.221868	53.2997	-0.217491	53.3259	-0.181968	53.3191	-0.241918	53.3456	-0.205666	53.3197	-0.205224
53.3125	-0.234625	53.3601	-0.22853	53.3333	-0.205875	53.316	-0.221882	53.3161	-0.217506	53.3424	-0.181978	53.3358	-0.241945	53.3623	-0.205685	53.3367	-0.205238
53.3295	-0.234635	53.3768	-0.22854	53.3503	-0.205916	53.3326	-0.221897	53.3328	-0.217521	53.3586	-0.181988	53.352	-0.241966	53.3796	-0.205706	53.3532	-0.205252
53.3461	-0.234646	53.393	-0.228548	53.3667	-0.205958	53.3491	-0.221912	53.3496	-0.217535	53.3753	-0.181998	53.3688	-0.241984	53.396	-0.20574	53.3698	-0.205268
53.363	-0.234657	53.4103	-0.228558	53.3835	-0.205998	53.3659	-0.221929	53.3666	-0.217549	53.3919	-0.182009	53.3857	-0.242	53.4128	-0.205775	53.3864	-0.205283
53.3796	-0.234669	53.4267	-0.228566	53.4007	-0.206037	53.3827	-0.221958	53.3835	-0.217562	53.4089	-0.182021	53.4023	-0.242014	53.429	-0.205813	53.4029	-0.205301
53.3965	-0.234681	53.4442	-0.228573	53.4171	-0.206059	53.3991	-0.221991	53.4004	-0.217575	53.4251	-0.182033	53.4194	-0.242029	53.4457	-0.205856	53.4197	-0.205318
53.4127	-0.234695	53.4608	-0.228581	53.4336	-0.206072	53.4161	-0.222019	53.4169	-0.21759	53.4417	-0.182048	53.4361	-0.242043	53.4624	-0.205914	53.4363	-0.205335
53.4294	-0.234709	53.4772	-0.228592	53.4505	-0.206081	53.4333	-0.222042	53.4337	-0.217607	53.4581	-0.182063	53.4529	-0.242056	53.4789	-0.205962	53.4531	-0.205352
53.446	-0.234724	53.4943	-0.228604	53.467	-0.206088	53.4502	-0.222057	53.4503	-0.217629	53.4752	-0.182077	53.4692	-0.242069	53.4953	-0.206016	53.4695	-0.205368
53.4626	-0.234748	53.511	-0.228618	53.4836	-0.206093	53.4662	-0.222069	53.4673	-0.217664	53.4917	-0.182092	53.4858	-0.242082	53.5119	-0.206051	53.4862	-0.205385
53.4791	-0.234773	53.5276	-0.228634	53.5004	-0.206096	53.4832	-0.222081	53.4838	-0.217701	53.5085	-0.182109	53.5029	-0.242097	53.5281	-0.206073	53.5033	-0.205409
53.4957	-0.234797	53.544	-0.228651	53.5169	-0.206099	53.4998	-0.222091	53.5	-0.21774	53.525	-0.182135	53.5197	-0.242112	53.5447	-0.206102	53.52	-0.205426
53.5126	-0.234821	53.5609	-0.22867	53.5333	-0.206102	53.5165	-0.222099	53.5172	-0.217778	53.5419	-0.182168	53.5364	-0.24213	53.5613	-0.206121	53.5368	-0.205444
53.5295	-0.234842	53.5771	-0.228691	53.5504	-0.206106	53.5332	-0.222108	53.5342	-0.21781	53.5585	-0.182229	53.5528	-0.242154	53.5785	-0.20614	53.5532	-0.205462
53.5463	-0.234859	53.5937	-0.22873	53.5672	-0.20611	53.5498	-0.222115	53.5506	-0.217847	53.5751	-0.182276	53.5697	-0.242181	53.5951	-0.206156	53.5701	-0.205476
53.5628	-0.234876	53.6106	-0.228775	53.5841	-0.206116	53.5662	-0.222122	53.5675	-0.21787	53.5922	-0.182314	53.5863	-0.242229	53.6118	-0.206171	53.5866	-0.20549
53.5796	-0.23489	53.6272	-0.228806	53.6005	-0.206124	53.5828	-0.22213	53.5838	-0.217888	53.609	-0.182341	53.6029	-0.242275	53.6286	-0.206185	53.6032	-0.205504
53.5964	-0.234905	53.6437	-0.228824	53.6167	-0.206133	53.5995	-0.222138	53.6008	-0.217905	53.6255	-0.182372	53.6193	-0.242309	53.6458	-0.2062	53.6198	-0.205515
53.6131	-0.234919	53.6607	-0.228839	53.6337	-0.206144	53.6162	-0.222147	53.6172	-0.217923	53.6422	-0.182387	53.6361	-0.242343	53.6624	-0.206217	53.6369	-0.205527
53.6298	-0.234932	53.6775	-0.228852	53.65	-0.206156	53.6326	-0.222156	53.6332	-0.217939	53.6588	-0.182401	53.6525	-0.242388	53.6794	-0.206235	53.6534	-0.205538
53.6464	-0.234944	53.6943	-0.228864	53.6671	-0.206167	53.6489	-0.222168	53.6499	-0.217955	53.675	-0.182413	53.6692	-0.24243	53.6956	-0.206254	53.6695	-0.205549
53.6633	-0.234957	53.7111	-0.228874	53.6837	-0.206176	53.6658	-0.222182	53.6666	-0.217971	53.6916	-0.182426	53.6859	-0.242452	53.7122	-0.206276	53.6862	-0.205561
53.68	-0.234969	53.7276	-0.228881	53.7006	-0.206186	53.6826	-0.222204	53.6831	-0.217986	53.7081	-0.182439	53.7024	-0.24247	53.7289	-0.206299	53.7032	-0.205573
53.6964	-0.234982	53.7441	-0.228887	53.7169	-0.206198	53.6996	-0.222235	53.6995	-0.218	53.7246	-0.182451	53.7193	-0.242486	53.7457	-0.206321	53.7195	-0.205586
53.713	-0.234995	53.7604	-0.228892	53.7333	-0.206217	53.7162	-0.222271	53.7159	-0.218015	53.7412	-0.182465	53.7359	-0.242501	53.7619	-0.206343	53.7365	-0.2056
53.7298	-0.235006	53.7771	-0.228899	53.7499	-0.206231	53.7333	-0.222312	53.7326	-0.218031	53.7584	-0.182479	53.7524	-0.242514	53.7785	-0.206365	53.7531	-0.205616
53.7465	-0.235018	53.7934	-0.228906	53.767	-0.206245	53.7501	-0.222334	53.7497	-0.218048	53.7752	-0.182493	53.7697	-0.242528	53.7953	-0.206387	53.7696	-0.205632
53.7632	-0.235029	53.81	-0.228914	53.7838	-0.206263	53.7667	-0.222356	53.7662	-0.218064	53.7916	-0.182509	53.7858	-0.242539	53.8117	-0.206419	53.7865	-0.205648
53.7796	-0.23504	53.8269	-0.228923	53.8004	-0.206281	53.7835	-0.222381	53.7834	-0.218081	53.8082	-0.182524	53.8024	-0.242548	53.8283	-0.206457	53.8031	-0.205665
53.7966	-0.235052	53.8435	-0.22893	53.817	-0.206303	53.8001	-0.222401	53.8001	-0.218097	53.8252	-0.182538	53.8192	-0.242557	53.8449	-0.206493	53.8199	-0.205682
53.8134	-0.235064	53.8599	-0.228938	53.8338	-0.20632	53.8163	-0.222417	53.8167	-0.218114	53.8422	-0.182551	53.8353	-0.242565	53.8617	-0.206532	53.837	-0.205697
53.8295	-0.235075	53.8762	-0.228945	53.85	-0.206333	53.833	-0.222432	53.8334	-0.218132	53.8587	-0.182564	53.8525	-0.242576	53.8785	-0.206567	53.8538	-0.205711
53.8463	-0.235087	53.8932	-0.228952	53.8667	-0.206345	53.8494	-0.222447	53.8496	-0.21815	53.8755	-0.182579	53.8687	-0.242586	53.8948	-0.206597	53.8704	-0.205722
53.8629	-0.235102	53.9096	-0.228962	53.8832	-0.206354	53.8661	-0.222463	53.8668	-0.218168	53.892	-0.182594	53.8859	-0.242598	53.9114	-0.206625	53.887	-0.205734
53.8796	-0.235119	53.9263	-0.228972	53.9	-0.206363	53.8827	-0.222479	53.8836	-0.218186	53.9088	-0.182608	53.9025	-0.242611	53.9282	-0.206651	53.9034	-0.205745
53.8966	-0.235139	53.9433	-0.228982	53.9171	-0.206371	53.9	-0.222492	53.9001	-0.218204	53.9252	-0.182621	53.9198	-0.242624	53.9452	-0.206675	53.9199	-0.205757
53.9132	-0.235159	53.9605	-0.228995	53.9342	-0.206378	53.9164	-0.222504	53.9165	-0.218222	53.9415	-0.182633	53.9358	-0.24264	53.9622	-0.206699	53.9365	-0.205769
53.9301	-0.235181	53.9776	-0.229009	53.9504	-0.206387	53.9326	-0.222514	53.9333	-0.218239	53.9581	-0.182645	53.9527	-0.242657	53.9788	-0.206724	53.9528	-0.205781
53.9468	-0.235213	53.9939	-0.229023	53.9672	-0.206396	53.9494	-0.222523	53.9498	-0.218258	53.9751	-0.182656	53.9693	-0.242677	53.9953	-0.206749	53.9698	-0.205795
53.9635	-0.235246	54.0104	-0.229038	53.9842	-0.206407	53.9659	-0.222531	53.9664	-0.218274	53.9923	-0.182668	53.9859	-0.2427	54.012	-0.206773	53.9864	-0.205808
53.9802	-0.235264	54.027	-0.229052	54.0007	-0.206418	53.9827	-0.222538	53.9831	-0.218291	54.0092	-0.182678	54.0027	-0.242719	54.0287	-0.206796	54.0029	-0.205822
53.9967	-0.235279	54.0435	-0.229064	54.017	-0.206431	53.9992	-0.222544	53.9999	-0.218308	54.0262	-0.182688	54.019	-0.242738	54.0454	-0.20682	54.0194	-0.205837
54.0132	-0.235294	54.0601	-0.229077	54.0337	-0.206449	54.0157	-0.22255	54.0166	-0.218325	54.0424	-0.182699	54.0356	-0.242759	54.0618	-0.206843	54.0361	-0.205853
54.0295	-0.235311	54.077	-0.229092	54.0503	-0.206464	54.0325	-0.222557	54.0329	-0.218341	54.0588	-0.18271	54.0526	-0.242778	54.0784	-0.206866	54.0529	-0.20587
54.0464	-0.235328	54.0937	-0.229104	54.0664	-0.206479	54.0492	-0.222567	54.0497	-0.218359	54.0753	-0.182723	54.069	-0.242807	54.0951	-0.206887	54.0697	-0.205896
54.0629	-0.235345	54.1103	-0.229115	54.0832	-0.206493	54.066	-0.222578	54.0665	-0.218377	54.0918	-0.182736	54.0858	-0.242826	54.1116	-0.20691	54.0864	-0.205936
54.0797	-0.235361	54.1272	-0.229124	54.0996	-0.206508	54.0829	-0.222591	54.0831	-0.218396	54.1085	-0.182751	54.1025	-0.242844	54.1285	-0.206933	54.1032	-0.205977
54.0957	-0.235377	54.144	-0.229134	54.1166	-0.206519	54.0997	-0.222604	54.1001	-0.218419	54.1249	-0.182766	54.1191	-0.242863	54.145	-0.206957	54.1198	-0.206002
54.1129	-0.23539	54.1607	-0.229145	54.1331	-0.206531	54.1159	-0.222618	54.1165	-0.218441	54.1419	-0.182781	54.1359	-0.242881	54.1619	-0.206982	54.1363	-0.20602
54.1293	-0.235403	54.1771	-0.229158	54.1498	-0.206544	54.133	-0.222635	54.1331	-0.218461	54.1585	-0.182796	54.153	-0.2429	54.1786	-0.207006	54.1534	-0.206037
54.1464	-0.235413	54.1937	-0.229174	54.1666	-0.206557	54.15	-0.22265	54.1495	-0.21848	54.1754	-0.182811	54.1696	-0.242919	54.1949	-0.20703	54.17	-0.206053
54.163	-0.235423	54.2102	-0.229192	54.1836	-0.206569	54.1664	-0.222665	54.1663	-0.2185	54.1922	-0.182825	54.1861	-0.24294	54.2114	-0.207056	54.1864	-0.206069
54.1798	-0.235432	54.2272	-0.229208	54.2004	-0.20658	54.1833	-0.222679	54.1832	-0.218519	54.2084	-0.182838	54.2023	-0.242962	54.2279	-0.207081	54.203	-0.206085
54.1966	-0.235441	54.2437	-0.229225	54.217	-0.206591	54.1997	-0.222692	54.1995	-0.218538	54.2251	-0.182852	54.2188	-0.242992	54.2448	-0.207126	54.2197	-0.206099
54.2131	-0.235451	54.2607	-0.229242	54.2334	-0.206602	54.2162	-0.222705	54.216	-0.218557	54.2419	-0.182864	54.2361	-0.243016	54.2615	-0.207157	54.2363	-0.206112
54.2296	-0.235463	54.2777	-0.229258	54.2501	-0.206612	54.2333	-0.222719	54.2328	-0.218576	54.2582	-0.182875	54.2524	-0.24304	54.2781	-0.207186	54.2523	-0.206126
54.2463	-0.235477	54.2941	-0.229273	54.2668	-0.206621	54.2496	-0.222733	54.2496	-0.218595	54.275	-0.182888	54.2691	-0.243061	54.2945	-0.207227	54.2691	-0.206142
54.2627	-0.235492	54.3104	-0.229288	54.2833	-0.20663	54.2664	-0.222748	54.2665	-0.218614	54.2919	-0.182902	54.2858	-0.243081	54.3115	-0.207269	54.2863	-0.206163
54.2793	-0.235511	54.327	-0.229303	54.3001	-0.206639	54.2831	-0.222764	54.2834	-0.218634	54.3081	-0.182918	54.3023	-0.243098	54.3281	-0.207305	54.3027	-0.20619
54.296	-0.235533	54.3437	-0.229317	54.3167	-0.20665	54.2996	-0.222785	54.2997	-0.218653	54.3248	-0.182934	54.319	-0.243113	54.3445	-0.20734	54.3195	-0.206219
54.3129	-0.23555	54.36	-0.229332	54.3337	-0.206662	54.3161	-0.222807	54.3165	-0.218674	54.3416	-0.18298	54.3356	-0.243128	54.3614	-0.207367	54.3364	-0.206238
54.3297	-0.235566	54.3765	-0.229349	54.3503	-0.206676	54.3334	-0.222823	54.333	-0.218706	54.3582	-0.183046	54.352	-0.24314	54.3779	-0.207402	54.3532	-0.206255
54.3462	-0.235582	54.3931	-0.229368	54.3669	-0.20669	54.3499	-0.222839	54.3497	-0.218739	54.3752	-0.183106	54.369	-0.243151	54.3946	-0.207432	54.3695	-0.206273
54.3629	-0.235596	54.4096	-0.229393	54.3833	-0.206703	54.3664	-0.222855	54.3662	-0.218758	54.3917	-0.183171	54.3855	-0.243163	54.4116	-0.207459	54.3866	-0.206288
54.3802	-0.235609	54.4268	-0.229419	54.4002	-0.206715	54.3833	-0.22287	54.383	-0.218776	54.4086	-0.183223	54.4023	-0.243175	54.4283	-0.207486	54.4031	-0.206302
54.3965	-0.235622	54.4431	-0.229436	54.4165	-0.206727	54.3997	-0.222883	54.3995	-0.218792	54.4251	-0.183275	54.4187	-0.243187	54.445	-0.207514	54.4199	-0.206315
54.4127	-0.235633	54.4602	-0.229454	54.4329	-0.20674	54.4162	-0.222896	54.4161	-0.218808	54.4417	-0.1833	54.4353	-0.243201	54.4614	-0.207541	54.4362	-0.206328
54.4294	-0.235646	54.4769	-0.229468	54.4498	-0.206751	54.4326	-0.222908	54.4326	-0.218822	54.4584	-0.183317	54.4525	-0.243216	54.4781	-0.207569	54.4533	-0.206341
54.4459	-0.235659	54.4935	-0.22948	54.4665	-0.206763	54.4493	-0.222918	54.4494	-0.218836	54.4749	-0.183332	54.4691	-0.243233	54.4943	-0.207615	54.4697	-0.206354
54.4628	-0.235674	54.5099	-0.229491	54.4834	-0.206776	54.4657	-0.222928	54.4661	-0.218852	54.4914	-0.183344	54.486	-0.243249	54.5111	-0.207654	54.4866	-0.206367
54.4791	-0.235691	54.527	-0.229499	54.5001	-0.206789	54.4825	-0.222937	54.4829	-0.218869	54.5082	-0.183354	54.5027	-0.243268	54.5282	-0.207684	54.5031	-0.206383
54.4958	-0.235709	54.544	-0.229507	54.5168	-0.206801	54.4993	-0.222947	54.4995	-0.218887	54.525	-0.183366	54.5193	-0.243288	54.5445	-0.207723	54.5199	-0.206401
54.5126	-0.235727	54.5608	-0.229515	54.5336	-0.206813	54.5161	-0.222956	54.5168	-0.218909	54.5419	-0.183378	54.5359	-0.243308	54.5611	-0.207751	54.5363	-0.206419
54.529	-0.235744	54.5774	-0.229525	54.5504	-0.206825	54.5328	-0.222967	54.5335	-0.218954	54.5583	-0.183389	54.5523	-0.243341	54.5777	-0.207779	54.5534	-0.206458
54.5455	-0.235761	54.594	-0.229536	54.5667	-0.206838	54.5498	-0.22298	54.55	-0.218992	54.5749	-0.183401	54.5692	-0.243425	54.5942	-0.207806	54.57	-0.2065
54.5626	-0.235778	54.6106	-0.229551	54.5837	-0.206849	54.5662	-0.222995	54.5666	-0.219025	54.5916	-0.183415	54.5855	-0.243498	54.6109	-0.207834	54.5866	-0.206532
54.5794	-0.235795	54.6273	-0.229567	54.6003	-0.206859	54.5832	-0.223011	54.5833	-0.219055	54.6081	-0.183429	54.6022	-0.243548	54.6271	-0.207863	54.6028	-0.206572
54.5965	-0.235811	54.6438	-0.229585	54.6167	-0.206869	54.5997	-0.223027	54.5999	-0.219099	54.6252	-0.183444	54.6183	-0.243592	54.6437	-0.207891	54.6196	-0.206616
54.6129	-0.235824	54.6602	-0.229602	54.6337	-0.206879	54.6163	-0.223055	54.616	-0.219129	54.6419	-0.183459	54.6348	-0.243616	54.6604	-0.207927	54.6363	-0.206653
54.6297	-0.235837	54.6772	-0.229621	54.6505	-0.206888	54.6334	-0.223076	54.6326	-0.219148	54.6585	-0.183472	54.6517	-0.243636	54.6772	-0.207966	54.6531	-0.206698
54.6464	-0.235851	54.6936	-0.229639	54.6674	-0.206897	54.6497	-0.22309	54.6493	-0.219168	54.6747	-0.183484	54.6686	-0.243654	54.6936	-0.208029	54.6698	-0.206726
54.6629	-0.235865	54.7096	-0.229654	54.6835	-0.206904	54.6662	-0.223102	54.666	-0.219186	54.6914	-0.183496	54.6856	-0.24367	54.7102	-0.208113	54.6862	-0.206756
54.6798	-0.235879	54.7268	-0.229668	54.7001	-0.206913	54.6827	-0.223114	54.6825	-0.219204	54.7082	-0.183509	54.7024	-0.243686	54.727	-0.208175	54.7027	-0.206806
54.6962	-0.235893	54.7436	-0.229681	54.7164	-0.206922	54.6994	-0.223125	54.6993	-0.219222	54.7247	-0.183523	54.7191	-0.243701	54.7442	-0.208229	54.7197	-0.206842
54.713	-0.235907	54.7606	-0.229692	54.733	-0.206931	54.7163	-0.223135	54.7162	-0.21924	54.7419	-0.183538	54.7354	-0.243719	54.7609	-0.208299	54.7359	-0.206875
54.7293	-0.235919	54.7768	-0.229704	54.7503	-0.206942	54.7323	-0.223147	54.7325	-0.219257	54.7583	-0.183554	54.7524	-0.24374	54.7775	-0.208337	54.7524	-0.206897
54.7459	-0.235933	54.7936	-0.229714	54.7664	-0.206954	54.7491	-0.223159	54.7494	-0.219275	54.7751	-0.183573	54.769	-0.243784	54.7944	-0.208366	54.7691	-0.206914
54.7631	-0.235948	54.8103	-0.229726	54.7832	-0.206968	54.7656	-0.223174	54.7662	-0.219292	54.7917	-0.183602	54.7859	-0.243831	54.8112	-0.208394	54.7858	-0.20693
54.7797	-0.235962	54.8268	-0.229737	54.8	-0.206982	54.7822	-0.223189	54.7826	-0.21931	54.8086	-0.183637	54.8021	-0.243864	54.8274	-0.208435	54.8028	-0.206946
54.7964	-0.235974	54.8434	-0.22975	54.8164	-0.206999	54.7995	-0.223213	54.7991	-0.219328	54.8253	-0.18366	54.8189	-0.243901	54.8439	-0.208461	54.8194	-0.20696
54.8132	-0.235987	54.8603	-0.229763	54.8331	-0.207023	54.816	-0.223242	54.8161	-0.219346	54.842	-0.18368	54.8356	-0.243937	54.8606	-0.208498	54.8363	-0.206974
54.8295	-0.236001	54.8771	-0.22978	54.8501	-0.207054	54.833	-0.223259	54.8326	-0.219365	54.8587	-0.183697	54.852	-0.243978	54.877	-0.208524	54.8532	-0.206987
54.8458	-0.236015	54.8934	-0.229799	54.8668	-0.207087	54.8494	-0.223274	54.849	-0.219388	54.8755	-0.183732	54.8686	-0.244023	54.8939	-0.208552	54.87	-0.207
54.863	-0.236029	54.9104	-0.229826	54.8835	-0.207121	54.8663	-0.223289	54.8658	-0.219443	54.892	-0.183759	54.8853	-0.244071	54.9105	-0.208606	54.8867	-0.207015
54.8796	-0.236042	54.9271	-0.229845	54.9001	-0.207149	54.8825	-0.223303	54.8821	-0.219503	54.9083	-0.183779	54.902	-0.244093	54.9271	-0.208674	54.9034	-0.20703
54.8963	-0.236055	54.9436	-0.229864	54.9166	-0.20717	54.8994	-0.223318	54.8993	-0.219566	54.9247	-0.183797	54.9186	-0.244111	54.9439	-0.2088	54.9196	-0.207047
54.9126	-0.236068	54.9601	-0.229883	54.9336	-0.207185	54.9158	-0.223331	54.9157	-0.219629	54.9413	-0.183815	54.9354	-0.244128	54.9605	-0.208942	54.936	-0.207065
54.9294	-0.236083	54.9765	-0.229898	54.9503	-0.207202	54.9327	-0.223343	54.9321	-0.219677	54.9583	-0.183837	54.9522	-0.244144	54.9772	-0.20909	54.9527	-0.207082
54.9462	-0.236097	54.9934	-0.229911	54.9668	-0.207216	54.9491	-0.223355	54.9489	-0.219703	54.9748	-0.183855	54.9691	-0.244157	54.9939	-0.209197	54.969	-0.2071
54.9625	-0.23611	55.01	-0.229922	54.9833	-0.207229	54.9659	-0.223367	54.9657	-0.219728	54.9915	-0.183871	54.986	-0.244168	55.0105	-0.209258	54.986	-0.207117
54.9794	-0.236123	55.0268	-0.229934	54.9998	-0.207241	54.9825	-0.22338	54.9826	-0.219747	55.0082	-0.183886	55.0028	-0.244177	55.0271	-0.209297	55.0025	-0.207134
54.9959	-0.236138	55.0434	-0.229944	55.0166	-0.207249	54.9989	-0.223394	54.9991	-0.219765	55.025	-0.1839	55.0194	-0.244187	55.0439	-0.209328	55.019	-0.207149
55.0126	-0.236153	55.06	-0.229956	55.0332	-0.207256	55.0158	-0.223409	55.0157	-0.219781	55.0421	-0.183913	55.0361	-0.244199	55.0602	-0.209356	55.0358	-0.207164
55.0297	-0.236169	55.0764	-0.229968	55.0501	-0.207262	55.0327	-0.223425	55.0324	-0.219797	55.0586	-0.183926	55.0529	-0.244213	55.0771	-0.209382	55.0524	-0.20718
55.046	-0.236187	55.093	-0.229979	55.0668	-0.207268	55.0494	-0.22344	55.0491	-0.219815	55.0747	-0.18394	55.0693	-0.244231	55.0939	-0.20942	55.0694	-0.207195
55.0629	-0.236205	55.1099	-0.229993	55.0831	-0.207275	55.066	-0.223454	55.0662	-0.219834	55.0914	-0.183954	55.086	-0.244251	55.1107	-0.209458	55.0861	-0.207209
55.0797	-0.236229	55.1264	-0.230006	55.0998	-0.207282	55.0825	-0.22347	55.0827	-0.219853	55.1078	-0.183969	55.1029	-0.244284	55.1271	-0.209482	55.1029	-0.207223
55.096	-0.236255	55.1438	-0.230022	55.1168	-0.207289	55.0992	-0.223486	55.0992	-0.219877	55.1249	-0.183984	55.119	-0.244324	55.1439	-0.209506	55.1197	-0.207235
55.1124	-0.236291	55.1603	-0.230038	55.1334	-0.207298	55.1159	-0.223503	55.1159	-0.219905	55.1412	-0.184002	55.1359	-0.244374	55.1607	-0.209539	55.1359	-0.207248
55.1294	-0.236325	55.1772	-0.230053	55.15	-0.207309	55.1323	-0.223519	55.1325	-0.219927	55.1578	-0.184019	55.1519	-0.244412	55.1775	-0.209564	55.1532	-0.207263
55.1459	-0.236346	55.1944	-0.23007	55.1669	-0.207323	55.1491	-0.223534	55.1494	-0.219951	55.1744	-0.184035	55.1689	-0.244439	55.194	-0.209591	55.1699	-0.207278
55.1628	-0.236365	55.2111	-0.230088	55.1834	-0.20734	55.166	-0.223547	55.166	-0.219971	55.1914	-0.184051	55.1854	-0.244459	55.2104	-0.209614	55.1864	-0.207296
55.1795	-0.236384	55.2278	-0.230107	55.1999	-0.207366	55.1821	-0.223558	55.1824	-0.219992	55.2081	-0.184068	55.2023	-0.244478	55.2272	-0.209636	55.2029	-0.20732
55.1961	-0.236407	55.2443	-0.230126	55.2167	-0.2074	55.199	-0.223569	55.1991	-0.220014	55.225	-0.184084	55.2192	-0.244496	55.2433	-0.20966	55.2193	-0.207362
55.213	-0.236434	55.2607	-0.230145	55.2334	-0.207431	55.2156	-0.22358	55.2159	-0.220036	55.2416	-0.1841	55.2358	-0.244513	55.2603	-0.209682	55.2362	-0.207412
55.2298	-0.23648	55.2774	-0.230164	55.2501	-0.207452	55.2324	-0.22359	55.2328	-0.220072	55.2586	-0.184116	55.252	-0.244531	55.2771	-0.209704	55.2525	-0.207469
55.246	-0.236522	55.2936	-0.230182	55.2669	-0.207467	55.249	-0.223599	55.2498	-0.220118	55.2754	-0.184133	55.2692	-0.244549	55.2933	-0.209726	55.2691	-0.207524
55.2625	-0.236557	55.31	-0.2302	55.2838	-0.20748	55.2659	-0.22361	55.2661	-0.220154	55.2922	-0.18415	55.2856	-0.244566	55.31	-0.209749	55.2857	-0.207566
55.2792	-0.236595	55.3266	-0.230218	55.3004	-0.207493	55.2823	-0.223622	55.2827	-0.220186	55.3086	-0.184168	55.3025	-0.244583	55.3263	-0.209775	55.3023	-0.207585
55.2958	-0.236623	55.3431	-0.230232	55.3169	-0.207504	55.2992	-0.223636	55.2997	-0.220238	55.3251	-0.184186	55.3195	-0.244602	55.3429	-0.209811	55.3193	-0.207603
55.3127	-0.236643	55.3598	-0.230246	55.3338	-0.207513	55.3153	-0.223652	55.3162	-0.22029	55.342	-0.184205	55.3355	-0.244621	55.3597	-0.209872	55.3361	-0.20762
55.3298	-0.236662	55.3766	-0.230258	55.3503	-0.207524	55.3321	-0.223688	55.3325	-0.22033	55.3585	-0.184223	55.352	-0.244642	55.3765	-0.209946	55.3526	-0.207636
55.3461	-0.236678	55.3935	-0.230271	55.367	-0.207535	55.3488	-0.223728	55.3491	-0.220359	55.3752	-0.184241	55.3689	-0.244664	55.3934	-0.21002	55.3693	-0.207652
55.3627	-0.236692	55.4107	-0.230284	55.3835	-0.207547	55.3658	-0.22376	55.3655	-0.220396	55.3916	-0.18426	55.3852	-0.244689	55.4104	-0.210096	55.386	-0.207666
55.3794	-0.236704	55.4271	-0.230294	55.4	-0.207559	55.3823	-0.223803	55.3823	-0.220424	55.4081	-0.18428	55.4018	-0.244721	55.4266	-0.210194	55.4026	-0.207682
55.3959	-0.236717	55.4437	-0.230304	55.4165	-0.207573	55.3988	-0.22384	55.3989	-0.220446	55.4247	-0.184307	55.4186	-0.244759	55.4432	-0.210288	55.4195	-0.207698
55.4125	-0.236727	55.4605	-0.230315	55.4331	-0.20759	55.4152	-0.223869	55.415	-0.220467	55.4413	-0.184333	55.4352	-0.244791	55.4601	-0.210364	55.4357	-0.207714
55.4293	-0.236738	55.4772	-0.230323	55.45	-0.207615	55.4322	-0.223886	55.4324	-0.220488	55.4585	-0.184355	55.4521	-0.244814	55.4766	-0.210449	55.4525	-0.207731
55.4459	-0.236748	55.4933	-0.230332	55.4668	-0.207654	55.4487	-0.223901	55.4488	-0.220508	55.4751	-0.184373	55.4687	-0.244839	55.4934	-0.210515	55.4689	-0.207748
55.4627	-0.236758	55.5101	-0.230344	55.4834	-0.207718	55.4655	-0.223916	55.4657	-0.220527	55.4918	-0.184391	55.4854	-0.244861	55.5097	-0.210593	55.4856	-0.207766
55.4794	-0.236768	55.5267	-0.230356	55.4999	-0.207773	55.4821	-0.22393	55.4828	-0.220544	55.5082	-0.184407	55.5022	-0.244883	55.5268	-0.210671	55.5023	-0.207787
55.4963	-0.23678	55.5438	-0.230372	55.5167	-0.207821	55.4983	-0.223944	55.4996	-0.220561	55.5252	-0.184425	55.519	-0.244905	55.5429	-0.210737	55.5191	-0.207806
55.5132	-0.236795	55.5607	-0.230388	55.5335	-0.207874	55.5155	-0.223959	55.5162	-0.220577	55.5417	-0.18444	55.5354	-0.244926	55.56	-0.210814	55.5363	-0.207829
55.5297	-0.236813	55.5777	-0.230406	55.5502	-0.20792	55.5319	-0.223975	55.5329	-0.220592	55.5587	-0.184455	55.5521	-0.244947	55.5769	-0.210919	55.5527	-0.207861
55.5465	-0.236833	55.5943	-0.230437	55.567	-0.207945	55.5486	-0.223989	55.5492	-0.220609	55.5758	-0.184468	55.5686	-0.244968	55.5934	-0.211044	55.569	-0.207909
55.5633	-0.236865	55.6109	-0.230491	55.5832	-0.207961	55.5655	-0.224003	55.5656	-0.220627	55.5921	-0.184482	55.5856	-0.244988	55.6102	-0.211282	55.5857	-0.207947
55.5799	-0.236926	55.6275	-0.230571	55.6	-0.207976	55.5823	-0.224017	55.5824	-0.220647	55.6084	-0.184498	55.6019	-0.245009	55.6271	-0.211564	55.6024	-0.207983
55.5966	-0.236969	55.6438	-0.230657	55.6164	-0.207988	55.599	-0.224032	55.5985	-0.220669	55.6251	-0.184516	55.6188	-0.24503	55.6435	-0.211954	55.6191	-0.208022
55.6131	-0.236999	55.6606	-0.230745	55.633	-0.207999	55.6162	-0.224047	55.6149	-0.220705	55.6419	-0.184536	55.635	-0.245053	55.6599	-0.212332	55.6358	-0.208054
55.6298	-0.237022	55.6769	-0.230788	55.6502	-0.208008	55.6326	-0.224062	55.6314	-0.220745	55.6581	-0.184568	55.6515	-0.245076	55.6763	-0.212706	55.6523	-0.208092
55.6461	-0.237041	55.6932	-0.230811	55.6672	-0.208018	55.6491	-0.224078	55.6482	-0.220795	55.6749	-0.184606	55.6687	-0.245127	55.6932	-0.212996	55.6689	-0.208116
55.6631	-0.237057	55.7102	-0.23083	55.684	-0.208028	55.6661	-0.224096	55.6653	-0.220845	55.6913	-0.184657	55.6851	-0.245205	55.7101	-0.213228	55.6856	-0.208135
55.6796	-0.237072	55.7273	-0.230847	55.7004	-0.208038	55.6823	-0.224113	55.6821	-0.220908	55.7077	-0.184703	55.7021	-0.245292	55.7265	-0.213359	55.7024	-0.208157
55.6962	-0.237087	55.7444	-0.230865	55.7169	-0.208048	55.6988	-0.224145	55.6984	-0.221005	55.7245	-0.184727	55.7191	-0.245353	55.7428	-0.213479	55.7189	-0.208176
55.7131	-0.237102	55.761	-0.230879	55.7336	-0.208058	55.7152	-0.22418	55.7155	-0.221089	55.7417	-0.184746	55.7356	-0.24539	55.7595	-0.21356	55.7355	-0.208196
55.7299	-0.237118	55.7775	-0.230894	55.7505	-0.208069	55.7319	-0.224198	55.7322	-0.221165	55.7585	-0.184764	55.7523	-0.245423	55.7762	-0.213637	55.7519	-0.208216
55.7466	-0.237133	55.7937	-0.230907	55.767	-0.208079	55.7486	-0.224222	55.749	-0.221239	55.7751	-0.184781	55.769	-0.245451	55.7928	-0.213678	55.7685	-0.208235
55.7628	-0.237149	55.8105	-0.23092	55.7837	-0.208089	55.7656	-0.224243	55.7653	-0.221281	55.7918	-0.184798	55.7851	-0.245474	55.8098	-0.213711	55.7855	-0.208255
55.7798	-0.237165	55.8273	-0.230935	55.8007	-0.208099	55.7823	-0.224262	55.7821	-0.221311	55.8083	-0.184815	55.802	-0.245498	55.8263	-0.213754	55.8023	-0.208278
55.7964	-0.237182	55.844	-0.23095	55.8169	-0.208109	55.7991	-0.224279	55.7986	-0.221335	55.8255	-0.184831	55.8188	-0.24552	55.8432	-0.213806	55.8188	-0.208299
55.8128	-0.237201	55.8603	-0.230968	55.8335	-0.208119	55.8156	-0.224297	55.8152	-0.221355	55.8418	-0.184847	55.835	-0.245542	55.8597	-0.213861	55.8358	-0.208319
55.8297	-0.237218	55.877	-0.230985	55.85	-0.208132	55.8321	-0.224314	55.8318	-0.221384	55.8583	-0.184864	55.8518	-0.245564	55.8767	-0.213893	55.8526	-0.208339
55.8464	-0.237233	55.8938	-0.231003	55.8666	-0.208145	55.8485	-0.224331	55.8485	-0.221411	55.8747	-0.184883	55.8684	-0.245586	55.8935	-0.213931	55.8691	-0.208358
55.8627	-0.237249	55.9104	-0.231022	55.883	-0.208159	55.8656	-0.224347	55.8654	-0.221434	55.8912	-0.184902	55.8854	-0.245609	55.9098	-0.213958	55.8862	-0.208376
55.8792	-0.237266	55.9273	-0.231043	55.9	-0.208175	55.8821	-0.224363	55.8821	-0.221453	55.9073	-0.184921	55.9018	-0.245634	55.9265	-0.213976	55.903	-0.208393
55.8956	-0.237284	55.9442	-0.231064	55.9163	-0.208193	55.8989	-0.224377	55.8986	-0.221474	55.9245	-0.184941	55.9184	-0.245657	55.9432	-0.213994	55.9198	-0.208411
55.9127	-0.237299	55.9606	-0.231085	55.9333	-0.208207	55.9155	-0.224388	55.9151	-0.221497	55.9412	-0.184961	55.9353	-0.245681	55.9595	-0.214031	55.9356	-0.20843
55.9296	-0.237315	55.9771	-0.231105	55.9501	-0.208221	55.9319	-0.224399	55.9319	-0.221537	55.958	-0.184992	55.9514	-0.245704	55.9765	-0.214043	55.9527	-0.208449
55.9463	-0.23733	55.9938	-0.231123	55.967	-0.208235	55.9488	-0.224411	55.9482	-0.221598	55.9751	-0.185034	55.9686	-0.245726	55.9928	-0.214054	55.9694	-0.208468
55.9632	-0.237346	56.0102	-0.231142	55.9836	-0.208249	55.9653	-0.224424	55.9652	-0.221671	55.9914	-0.185065	55.9854	-0.245748	56.01	-0.214064	55.9858	-0.208488
55.9796	-0.237364	56.0274	-0.231163	56.0003	-0.208262	55.9821	-0.224437	55.9823	-0.22174	56.0082	-0.185087	56.0018	-0.24577	56.0263	-0.214075	56.003	-0.208522
55.9966	-0.237383	56.0441	-0.231183	56.0168	-0.208276	55.9987	-0.224451	55.999	-0.221809	56.0254	-0.185107	56.0184	-0.245791	56.043	-0.214086	56.0198	-0.208554
56.0128	-0.237403	56.0604	-0.231203	56.0337	-0.208288	56.0153	-0.224467	56.0155	-0.221874	56.0419	-0.185127	56.035	-0.245814	56.0601	-0.214098	56.0361	-0.20858
56.0296	-0.237428	56.077	-0.231222	56.0506	-0.208301	56.0319	-0.224485	56.0321	-0.221945	56.0588	-0.185146	56.0516	-0.245838	56.0766	-0.214111	56.0526	-0.208616
56.0459	-0.237459	56.0936	-0.23124	56.0668	-0.208315	56.0486	-0.224509	56.0493	-0.221993	56.0752	-0.185166	56.068	-0.245861	56.0933	-0.214126	56.0694	-0.208654
56.0629	-0.237492	56.1101	-0.231256	56.0831	-0.20833	56.0652	-0.224557	56.0659	-0.222033	56.0917	-0.185186	56.0848	-0.245885	56.1098	-0.214143	56.0858	-0.208689
56.0794	-0.237521	56.1268	-0.23127	56.0995	-0.208345	56.0824	-0.224618	56.0828	-0.222057	56.1086	-0.185205	56.1017	-0.24591	56.1263	-0.214167	56.1026	-0.208711
56.0964	-0.237541	56.1433	-0.231285	56.1165	-0.208363	56.0989	-0.224678	56.0991	-0.222082	56.1252	-0.185225	56.1186	-0.245941	56.1432	-0.214206	56.1193	-0.208732
56.1128	-0.237559	56.1601	-0.231301	56.1332	-0.208384	56.1157	-0.224726	56.1155	-0.222103	56.1417	-0.185245	56.1349	-0.245965	56.1595	-0.214268	56.136	-0.208751
56.1295	-0.237577	56.1765	-0.231318	56.1498	-0.208418	56.1327	-0.224763	56.1323	-0.222124	56.158	-0.185267	56.1522	-0.245989	56.1762	-0.214368	56.1525	-0.20877
56.1462	-0.237596	56.1932	-0.231334	56.1664	-0.20845	56.149	-0.224801	56.1483	-0.222145	56.1748	-0.185291	56.169	-0.246014	56.1928	-0.214474	56.1692	-0.208787
56.163	-0.237615	56.2097	-0.231349	56.1829	-0.208486	56.1659	-0.224825	56.1654	-0.222165	56.1915	-0.185332	56.1853	-0.246036	56.2096	-0.214656	56.1857	-0.208803
56.1793	-0.237635	56.2267	-0.231364	56.1994	-0.208537	56.183	-0.224841	56.1816	-0.222186	56.2082	-0.185389	56.2019	-0.246059	56.2263	-0.214858	56.2026	-0.208819
56.1956	-0.237654	56.2435	-0.23138	56.2159	-0.208567	56.1991	-0.224859	56.1982	-0.222207	56.2247	-0.185437	56.219	-0.246083	56.2425	-0.214986	56.2186	-0.208836
56.2125	-0.237672	56.26	-0.231396	56.233	-0.208592	56.2158	-0.224875	56.2149	-0.222228	56.2417	-0.185459	56.2355	-0.246107	56.2592	-0.215043	56.2354	-0.208854
56.2292	-0.237691	56.2769	-0.231409	56.2499	-0.208608	56.2324	-0.224891	56.232	-0.222248	56.2586	-0.18548	56.2521	-0.246129	56.2758	-0.215075	56.252	-0.208873
56.2458	-0.23771	56.2937	-0.231422	56.2668	-0.208622	56.2488	-0.224907	56.2485	-0.222268	56.2747	-0.185502	56.2687	-0.246151	56.2927	-0.215092	56.269	-0.208895
56.2625	-0.237728	56.3104	-0.231434	56.2838	-0.208636	56.2658	-0.224924	56.2652	-0.222286	56.2917	-0.185522	56.2852	-0.246175	56.3092	-0.215122	56.2854	-0.208933
56.2794	-0.237746	56.3273	-0.231448	56.3004	-0.208649	56.2819	-0.224943	56.2819	-0.222304	56.3084	-0.185543	56.3014	-0.246199	56.3261	-0.21514	56.302	-0.208988
56.296	-0.237764	56.3439	-0.231463	56.3171	-0.208663	56.2989	-0.224972	56.2987	-0.222321	56.3248	-0.185563	56.3183	-0.246231	56.3426	-0.215157	56.3186	-0.209066
56.3126	-0.237785	56.3607	-0.231477	56.3336	-0.208675	56.3155	-0.224999	56.3153	-0.222339	56.3411	-0.185583	56.3351	-0.246262	56.3596	-0.215172	56.3357	-0.20918
56.3296	-0.237806	56.3774	-0.231494	56.3502	-0.208687	56.3325	-0.225018	56.3319	-0.222357	56.3574	-0.185602	56.3515	-0.246288	56.3761	-0.215194	56.3524	-0.209296
56.3466	-0.237827	56.3939	-0.231512	56.3666	-0.208699	56.3489	-0.225037	56.3486	-0.222375	56.374	-0.185621	56.3681	-0.246319	56.3928	-0.215209	56.3688	-0.209365
56.3631	-0.237847	56.4108	-0.23153	56.3831	-0.208713	56.3658	-0.225054	56.3652	-0.222395	56.3908	-0.185639	56.3845	-0.246355	56.4095	-0.215226	56.3855	-0.209402
56.3796	-0.237868	56.4268	-0.231547	56.3992	-0.208726	56.3823	-0.225069	56.3819	-0.222416	56.4078	-0.185657	56.4012	-0.246397	56.426	-0.215245	56.4019	-0.209422
56.3962	-0.237888	56.4435	-0.231568	56.416	-0.208741	56.3992	-0.225083	56.3982	-0.222452	56.4246	-0.185673	56.4178	-0.246448	56.4429	-0.215272	56.4188	-0.209442
56.413	-0.237907	56.4599	-0.231589	56.4323	-0.208755	56.4161	-0.225096	56.4152	-0.222484	56.4417	-0.185691	56.4348	-0.246477	56.459	-0.21531	56.4355	-0.209464
56.4297	-0.237926	56.4768	-0.231611	56.4489	-0.208769	56.4325	-0.22511	56.4318	-0.22252	56.4584	-0.18571	56.4514	-0.246502	56.476	-0.215338	56.4523	-0.209481
56.4466	-0.237946	56.4937	-0.231633	56.4658	-0.208785	56.4495	-0.225127	56.4486	-0.222574	56.4747	-0.185729	56.4682	-0.246526	56.4927	-0.215361	56.4691	-0.209498
56.4631	-0.237966	56.5102	-0.231656	56.4827	-0.2088	56.4657	-0.22515	56.4648	-0.222636	56.4916	-0.185751	56.4845	-0.246549	56.5095	-0.215386	56.4855	-0.209515
56.48	-0.237988	56.5266	-0.231677	56.4993	-0.208817	56.4824	-0.225187	56.4818	-0.222675	56.5082	-0.185786	56.5012	-0.246573	56.5261	-0.215413	56.5025	-0.209533
56.4963	-0.238029	56.5436	-0.231698	56.5165	-0.208844	56.4988	-0.225233	56.4986	-0.222703	56.5243	-0.185844	56.5177	-0.246596	56.5428	-0.215457	56.5192	-0.209553
56.5126	-0.238077	56.5599	-0.23172	56.5332	-0.208884	56.5156	-0.225273	56.5154	-0.222725	56.541	-0.185903	56.5346	-0.24662	56.5591	-0.215495	56.536	-0.209574
56.5291	-0.238108	56.5767	-0.231741	56.5499	-0.208938	56.5324	-0.225311	56.532	-0.222746	56.5576	-0.185983	56.5518	-0.246644	56.5754	-0.215543	56.553	-0.209603
56.5461	-0.238141	56.5937	-0.231762	56.5669	-0.208983	56.5488	-0.225333	56.5488	-0.222768	56.5744	-0.186037	56.568	-0.246669	56.5923	-0.215643	56.5688	-0.20963
56.5625	-0.238188	56.6101	-0.23178	56.5837	-0.20902	56.5651	-0.225351	56.5655	-0.222788	56.5913	-0.186091	56.5848	-0.246695	56.609	-0.215734	56.5855	-0.209653
56.5791	-0.238224	56.6263	-0.231798	56.6008	-0.209046	56.5821	-0.225368	56.5819	-0.222813	56.6083	-0.186113	56.601	-0.246722	56.6258	-0.215823	56.6018	-0.209677
56.5959	-0.238248	56.6432	-0.231815	56.6171	-0.209064	56.5986	-0.225385	56.5985	-0.222831	56.6248	-0.186133	56.6176	-0.246761	56.642	-0.215906	56.6187	-0.209706
[truncated: 11,503 more rows]

## Sheet: Heating - Run #2
OVERTURE White		OVERTURE Black		OVERTURE Green		SUNLU White		SUNLU Black		SUNLU Green		HATCHBOX White		HATCHBOX Black		HATCHBOX Green
Temperature (°C)	Heat Flow (W/g)	Temperature (°C)	Heat Flow (W/g)	Temperature (°C)	Heat Flow (W/g)	Temperature (°C)	Heat Flow (W/g)	Temperature (°C)	Heat Flow (W/g)	Temperature (°C)	Heat Flow (W/g)	Temperature (°C)	Heat Flow (W/g)	Temperature (°C)	Heat Flow (W/g)	Temperature (°C)	Heat Flow (W/g)
24.9174	0.000915775	24.9167	0.00302365	24.9167	0.00198717	24.9168	0.00191882	24.9171	0.00197981	24.916	0.00273684	24.917	0.00215165	24.9167	0.00238736	24.9159	0.00198093
24.9169	0.000913427	24.9171	0.00302225	24.9164	0.00198702	24.9165	0.00191811	24.9168	0.0019795	24.9161	0.00273552	24.9167	0.00215059	24.9162	0.00238813	24.9162	0.00198007
24.9167	0.000911377	24.9167	0.0030221	24.9169	0.00198683	24.9166	0.00191804	24.9168	0.00197918	24.9165	0.00273358	24.9167	0.00214911	24.9168	0.00238991	24.916	0.00197949
24.9165	0.000908147	24.9167	0.00301999	24.9172	0.00198621	24.9167	0.00191606	24.917	0.0019775	24.9168	0.00273207	24.9168	0.00214772	24.9166	0.00239171	24.9162	0.00197911
24.9168	0.000905974	24.9169	0.00301765	24.9169	0.00198527	24.9168	0.00191363	24.917	0.00197508	24.9171	0.00273181	24.9164	0.00214712	24.917	0.00239331	24.9158	0.00197829
24.9169	0.000904851	24.9167	0.00301621	24.917	0.00198623	24.9164	0.00191067	24.9168	0.00197342	24.9171	0.0027315	24.9163	0.00214705	24.9173	0.0023948	24.9154	0.00197728
24.9171	0.000906409	24.9161	0.00301532	24.9171	0.00198784	24.9166	0.00190799	24.9167	0.00197144	24.9169	0.00273094	24.9161	0.00214867	24.917	0.00239512	24.9159	0.00197579
24.917	0.000908424	24.9159	0.00301287	24.9167	0.0019884	24.9172	0.00190629	24.9168	0.00196775	24.9171	0.00273072	24.9164	0.00215097	24.917	0.00239486	24.9158	0.00197545
24.9168	0.00090981	24.916	0.00301063	24.917	0.00198858	24.9166	0.00190593	24.9165	0.00196422	24.9167	0.00273211	24.9165	0.00215356	24.9168	0.00239353	24.9161	0.0019752
24.917	0.000910355	24.9163	0.00301004	24.9169	0.00198705	24.9164	0.00190652	24.9164	0.00196161	24.9164	0.00273339	24.9165	0.00215629	24.9165	0.00239251	24.9161	0.00197531
24.9172	0.000910907	24.9162	0.00301233	24.9167	0.00198569	24.9167	0.00190871	24.9167	0.00195999	24.9159	0.0027344	24.9167	0.00215826	24.9163	0.00239148	24.9158	0.00197491
24.9174	0.000909703	24.916	0.00301491	24.9171	0.0019866	24.9167	0.00191128	24.9167	0.00195751	24.916	0.00273503	24.9174	0.00215982	24.9165	0.00239132	24.9159	0.00197381
24.9173	0.000909197	24.9161	0.00301848	24.9169	0.0019866	24.9165	0.00191356	24.9168	0.00195469	24.9158	0.0027352	24.9173	0.00215877	24.9165	0.00239252	24.9163	0.00197432
24.9175	0.000909004	24.9163	0.00302115	24.9169	0.00198669	24.9163	0.0019176	24.9167	0.00195263	24.916	0.00273475	24.9175	0.00215638	24.9164	0.00239453	24.9167	0.00197539
24.9171	0.000908485	24.9161	0.00302426	24.9168	0.00198643	24.9169	0.00192173	24.9165	0.00195211	24.9164	0.00273506	24.9175	0.00215378	24.9165	0.00239552	24.9166	0.00197534
24.9173	0.000908367	24.9167	0.00302871	24.9168	0.00198641	24.9166	0.00192501	24.9166	0.00195087	24.9167	0.00273704	24.9175	0.00215105	24.9163	0.00239576	24.9164	0.00197519
24.9173	0.000906222	24.9165	0.00303271	24.9169	0.00198743	24.9169	0.00192629	24.9168	0.00195003	24.9172	0.00273752	24.9171	0.00214823	24.9165	0.00239462	24.9167	0.00197562
24.9171	0.000905272	24.9163	0.00303478	24.917	0.00198845	24.9171	0.00192718	24.917	0.00195081	24.9173	0.00273743	24.917	0.00214737	24.9169	0.00239057	24.9169	0.00197595
24.9176	0.000905013	24.9167	0.00303442	24.9172	0.00199004	24.9174	0.00192821	24.9172	0.00195066	24.9173	0.0027362	24.9169	0.00214596	24.9171	0.00238764	24.9168	0.00197558
24.9179	0.00090606	24.9172	0.00303086	24.9175	0.00199062	24.9176	0.00192981	24.9175	0.00195194	24.9176	0.00273668	24.9173	0.00214521	24.9175	0.00238467	24.9171	0.0019745
24.9178	0.000905831	24.9174	0.00302676	24.918	0.00198938	24.9177	0.00193254	24.9175	0.0019536	24.918	0.00273751	24.9173	0.00214536	24.9173	0.0023823	24.9175	0.00197218
24.9183	0.000906342	24.9184	0.0030229	24.9184	0.00198888	24.9182	0.00193535	24.9179	0.00195452	24.9181	0.00273984	24.9178	0.00214687	24.9178	0.00238001	24.918	0.00196937
24.9189	0.000907172	24.9189	0.00301974	24.9189	0.00198968	24.9186	0.00193672	24.9185	0.00195381	24.9187	0.00274209	24.9179	0.00214893	24.918	0.0023794	24.918	0.00196618
24.9194	0.000910205	24.919	0.00301654	24.9195	0.00199071	24.9191	0.00193709	24.9185	0.00195308	24.9191	0.00274529	24.9188	0.00214967	24.9185	0.00237969	24.9189	0.00196367
24.9199	0.000913964	24.9196	0.0030145	24.9202	0.00199189	24.9196	0.00193703	24.9193	0.00195222	24.9195	0.00274739	24.9194	0.00214807	24.9189	0.00238012	24.9197	0.00196283
24.9209	0.000916352	24.92	0.00301506	24.9207	0.00199312	24.9199	0.00193669	24.9202	0.00195143	24.9199	0.00274891	24.9203	0.00214622	24.9199	0.00238219	24.9203	0.00196328
24.9212	0.000917775	24.9211	0.0030162	24.9213	0.0019958	24.9209	0.00193551	24.9209	0.00195032	24.921	0.00274971	24.9212	0.00214392	24.9207	0.00238457	24.9213	0.00196408
24.9225	0.000919137	24.9215	0.0030187	24.9224	0.00199888	24.9221	0.0019335	24.9214	0.00194993	24.922	0.00274999	24.922	0.00214155	24.9214	0.002387	24.9223	0.00196658
24.9236	0.000920487	24.9224	0.00302098	24.9231	0.00200135	24.9232	0.00193151	24.9226	0.00194964	24.923	0.00275164	24.923	0.00213875	24.923	0.00239024	24.9231	0.00197164
24.9241	0.000921279	24.9234	0.00302062	24.924	0.00200448	24.9241	0.00192983	24.9233	0.00195097	24.924	0.00275435	24.9243	0.00213565	24.9241	0.00239495	24.9243	0.00197759
24.9252	0.000920996	24.9241	0.0030185	24.925	0.002006	24.925	0.00192876	24.924	0.00195219	24.9253	0.0027578	24.9257	0.00213202	24.9249	0.00240196	24.925	0.00198331
24.926	0.000918796	24.925	0.00301357	24.9262	0.00200759	24.9262	0.00192889	24.9255	0.00195467	24.9267	0.00276254	24.9267	0.00212717	24.9261	0.00240939	24.9261	0.00198828
24.9274	0.000915151	24.9263	0.00300985	24.9274	0.00200974	24.9272	0.00193066	24.927	0.00195816	24.9276	0.00277351	24.9277	0.00212257	24.9272	0.00241662	24.927	0.00199407
24.9284	0.000913728	24.9276	0.00300681	24.9289	0.00201104	24.9286	0.00193363	24.9286	0.00196204	24.929	0.00281439	24.9288	0.00211674	24.9285	0.00242342	24.9285	0.00199816
24.9302	0.000913744	24.9294	0.00300089	24.9306	0.00201386	24.9302	0.00193765	24.93	0.00196629	24.9303	0.0028699	24.9298	0.00211102	24.9299	0.00243016	24.9302	0.00200107
24.9321	0.000913882	24.9309	0.00299452	24.9319	0.00201881	24.9313	0.0019413	24.9317	0.00197009	24.9317	0.00300535	24.9313	0.00210358	24.9316	0.00244078	24.9314	0.00200349
24.9337	0.000913048	24.933	0.00298689	24.934	0.00202515	24.9329	0.00194597	24.9333	0.00197349	24.9337	0.00329299	24.9328	0.00208897	24.9334	0.00245686	24.933	0.00200665
24.9356	0.000909598	24.9342	0.00297762	24.9357	0.00203782	24.9348	0.00195037	24.9353	0.00197573	24.9359	0.00368954	24.9345	0.00206215	24.9352	0.00248618	24.9347	0.00200952
24.9372	0.000904113	24.9364	0.00296865	24.9376	0.00205754	24.9368	0.0019553	24.9369	0.00197717	24.9384	0.00428887	24.9364	0.00201076	24.9369	0.00253566	24.9363	0.00201365
24.9393	0.000897837	24.9384	0.00295763	24.9395	0.0020843	24.9388	0.00196042	24.9391	0.00197791	24.9398	0.00519244	24.9386	0.00189429	24.9389	0.00267578	24.9385	0.00201897
24.9412	0.000886131	24.9406	0.00294361	24.9414	0.00213472	24.9411	0.00196671	24.9407	0.00197745	24.9422	0.00634332	24.9407	0.00167699	24.9417	0.00295882	24.9404	0.0020259
24.9429	0.000871855	24.9427	0.00291993	24.9431	0.00219147	24.9436	0.00197331	24.943	0.00197454	24.9448	0.00764084	24.943	0.00133326	24.9439	0.00344429	24.9429	0.00204563
24.9449	0.000840284	24.9452	0.00286265	24.9459	0.00227342	24.946	0.00197917	24.9451	0.00197033	24.9476	0.00889207	24.9448	0.000805761	24.9463	0.00402905	24.9453	0.00208069
24.9475	0.000784858	24.9473	0.00276016	24.9488	0.00239384	24.9484	0.00198401	24.9473	0.0019658	24.9503	0.0101974	24.9473	0.000131736	24.9489	0.0047308	24.9481	0.00213395
24.9506	0.000734787	24.9499	0.00260886	24.9514	0.0025374	24.951	0.00198862	24.9506	0.00196203	24.953	0.0114926	24.9497	-0.000732277	24.9521	0.00545212	24.9509	0.0022193
24.9527	0.000664112	24.9524	0.00242693	24.9541	0.00267991	24.9536	0.00199308	24.9536	0.00195848	24.9559	0.0126849	24.9522	-0.00180855	24.955	0.0062805	24.9539	0.00233614
24.956	0.00054444	24.9555	0.00212194	24.9575	0.00287939	24.9568	0.00199706	24.9567	0.00195384	24.9593	0.0140277	24.9553	-0.00313911	24.9582	0.00728172	24.9572	0.00245576
24.9587	0.000354888	24.9589	0.001693	24.9611	0.00317828	24.9602	0.00200163	24.9598	0.00194536	24.9627	0.0151885	24.9579	-0.0045723	24.9616	0.00835567	24.9605	0.00260833
24.9621	0.000109731	24.9617	0.00122368	24.9641	0.00352112	24.9634	0.00200534	24.9628	0.00193787	24.9666	0.0163754	24.9607	-0.00582132	24.9647	0.00933546	24.9639	0.00278205
24.9659	-0.00030949	24.9648	0.000713616	24.9675	0.00387773	24.9666	0.00200732	24.9666	0.00192704	24.9706	0.0177128	24.9641	-0.0072339	24.9684	0.0102528	24.967	0.00294464
24.969	-0.0008934	24.9685	2.41673e-05	24.9713	0.00420965	24.9703	0.00200985	24.9703	0.00191817	24.9747	0.0190675	24.9674	-0.00884725	24.9721	0.0113487	24.9706	0.00311063
24.9727	-0.00179062	24.9724	-0.000743701	24.9747	0.00455784	24.974	0.00201201	24.974	0.00190603	24.9783	0.0207062	24.9708	-0.010193	24.9764	0.0126161	24.9746	0.00331254
24.9769	-0.00299257	24.976	-0.00157426	24.9787	0.0049195	24.9778	0.0020133	24.9778	0.00186851	24.983	0.0220878	24.9745	-0.0114388	24.9803	0.0137319	24.9788	0.00361645
24.981	-0.00422729	24.9804	-0.00265983	24.9829	0.00535291	24.9821	0.0020148	24.9818	0.00179692	24.9875	0.0238034	24.9787	-0.0129462	24.9848	0.0146642	24.9835	0.00388775
24.9856	-0.00554099	24.9843	-0.00373824	24.9878	0.00580018	24.9866	0.00201703	24.986	0.00167964	24.9926	0.0254215	24.9828	-0.0144507	24.9891	0.0153525	24.9877	0.00412037
24.9899	-0.00664246	24.9887	-0.00508094	24.9923	0.00632265	24.9914	0.00201792	24.9904	0.00152288	24.9975	0.0269866	24.9867	-0.0159427	24.9944	0.0160199	24.9923	0.00427404
24.9946	-0.00755623	24.9931	-0.00627155	24.997	0.00688988	24.996	0.00201718	24.995	0.00129215	25.0026	0.0286326	24.9908	-0.0174716	24.999	0.0167058	24.997	0.00438795
24.9994	-0.00834121	24.9976	-0.0073533	25.0025	0.00736256	25.0008	0.00201573	25.0002	0.000909181	25.0087	0.0302415	24.9956	-0.0187908	25.0039	0.0171974	25.0021	0.00446586
25.0042	-0.00905117	25.0026	-0.00852374	25.0077	0.00786644	25.0062	0.00201348	25.0047	0.0003884	25.0145	0.0316866	25	-0.0202602	25.0094	0.0178814	25.0075	0.00452068
25.0094	-0.00988139	25.0077	-0.00962542	25.0132	0.0082767	25.0114	0.00200295	25.01	-0.000253739	25.0208	0.0332893	25.0047	-0.0217338	25.0144	0.0186285	25.0124	0.00456573
25.0146	-0.0110381	25.0127	-0.0108363	25.0189	0.00856365	25.0167	0.00196875	25.015	-0.00109325	25.0267	0.0349135	25.0096	-0.0232742	25.0205	0.0190588	25.0175	0.00460891
25.0199	-0.0124156	25.0182	-0.0122025	25.0246	0.00879921	25.0222	0.00188097	25.0204	-0.00210104	25.0336	0.0363976	25.0154	-0.0248846	25.0266	0.0195649	25.0232	0.00464543
25.0254	-0.0138144	25.024	-0.0138073	25.0304	0.00901196	25.0281	0.00170687	25.0264	-0.00320043	25.0395	0.0379219	25.0205	-0.0266529	25.0331	0.0201222	25.0296	0.00467199
25.0313	-0.0151154	25.0301	-0.0156302	25.0368	0.00915576	25.0343	0.0013942	25.0324	-0.00440207	25.0463	0.039341	25.026	-0.0281017	25.0392	0.0207545	25.0355	0.00470302
25.0372	-0.0165002	25.036	-0.0171643	25.0432	0.00930865	25.0403	0.00100751	25.0386	-0.00549888	25.0531	0.0406953	25.0316	-0.0299886	25.0458	0.0214245	25.042	0.00472216
25.0435	-0.0178918	25.0422	-0.0181102	25.0497	0.00940491	25.0464	0.000508767	25.0449	-0.00669829	25.0603	0.0419377	25.0378	-0.0321211	25.0525	0.0218269	25.0484	0.00473087
25.0499	-0.019158	25.0486	-0.0192886	25.0566	0.00952712	25.0531	-0.000106661	25.0512	-0.00801444	25.0672	0.0431116	25.044	-0.0342174	25.0595	0.0219152	25.0549	0.00475301
25.0562	-0.0203468	25.0549	-0.0206279	25.0631	0.00962314	25.0599	-0.000853391	25.0575	-0.00930165	25.0747	0.04452	25.0506	-0.0362449	25.0668	0.0221724	25.0619	0.00475522
25.0633	-0.0215344	25.0617	-0.0216677	25.0704	0.00964945	25.0663	-0.00184378	25.0645	-0.0105529	25.0818	0.0459169	25.057	-0.0383472	25.0738	0.0224821	25.0682	0.00475409
25.0697	-0.0224786	25.0687	-0.0229965	25.0774	0.00963459	25.0733	-0.00278088	25.0712	-0.0117834	25.0894	0.0471797	25.0635	-0.0403684	25.0807	0.0225859	25.0756	0.00475056
25.0769	-0.0236186	25.0751	-0.0244406	25.0851	0.00960688	25.0804	-0.00378062	25.0785	-0.0127374	25.0975	0.0483938	25.0703	-0.0425843	25.0882	0.0227126	25.083	0.00473095
25.0835	-0.0248582	25.0826	-0.0257276	25.0926	0.00948174	25.0877	-0.00492092	25.0856	-0.0139046	25.106	0.0494748	25.077	-0.0446879	25.0957	0.0226907	25.0906	0.00465513
25.0906	-0.0265983	25.0896	-0.0269526	25.0997	0.00939498	25.0951	-0.00621409	25.0926	-0.0150922	25.1144	0.0506125	25.084	-0.0469683	25.103	0.0226021	25.0976	0.0044126
25.0984	-0.027981	25.0973	-0.0285938	25.1077	0.00936532	25.1031	-0.00746255	25.1002	-0.0162919	25.1231	0.0515156	25.0907	-0.0490996	25.1113	0.0224892	25.1052	0.00388047
25.1062	-0.0295606	25.105	-0.0306812	25.1158	0.00932937	25.1106	-0.00859498	25.1075	-0.0176506	25.1318	0.0523865	25.0984	-0.051404	25.1191	0.022363	25.1131	0.00298117
25.1136	-0.0311861	25.1129	-0.0324007	25.1241	0.00925696	25.1185	-0.00957611	25.1157	-0.0190237	25.1407	0.0529643	25.1058	-0.0534311	25.1274	0.0222421	25.121	0.00182754
25.1219	-0.0329482	25.121	-0.0340329	25.1324	0.00911156	25.1267	-0.0107704	25.124	-0.0201915	25.1498	0.0534314	25.1129	-0.0557635	25.1364	0.0220502	25.1294	0.000473743
25.1296	-0.0345265	25.1291	-0.0356882	25.1408	0.00886852	25.1344	-0.0118693	25.1318	-0.0216204	25.1586	0.0538632	25.1212	-0.0580349	25.1453	0.0218676	25.1377	-0.00106748
25.1382	-0.036253	25.1373	-0.037139	25.1499	0.00846984	25.143	-0.0128495	25.1399	-0.0233161	25.1679	0.054171	25.1294	-0.0601963	25.1543	0.0211306	25.1465	-0.00300479
25.1465	-0.0377835	25.1462	-0.0386216	25.1585	0.00781031	25.1512	-0.0140908	25.1481	-0.0250279	25.177	0.0543929	25.1376	-0.0623318	25.1628	0.0206588	25.1551	-0.00494508
25.1553	-0.0393094	25.1547	-0.0404588	25.1678	0.00694372	25.1603	-0.0151234	25.1567	-0.0266186	25.1861	0.0546812	25.1456	-0.0644379	25.1727	0.0203131	25.1637	-0.00658294
25.164	-0.0408407	25.1631	-0.042053	25.1767	0.00583468	25.1687	-0.016516	25.1657	-0.0282064	25.1959	0.0547111	25.1544	-0.0665967	25.1818	0.0201023	25.1725	-0.00791136
25.1726	-0.0423968	25.1715	-0.0436212	25.1856	0.00431835	25.1782	-0.0179254	25.1739	-0.0298796	25.2053	0.0545656	25.1626	-0.0691287	25.1905	0.0199491	25.1815	-0.00929119
25.1816	-0.0440281	25.1806	-0.045069	25.1944	0.00233073	25.1867	-0.0193323	25.1831	-0.0316568	25.2152	0.0545242	25.1709	-0.0715008	25.1995	0.0196691	25.1909	-0.010541
25.1905	-0.0455981	25.1899	-0.0466912	25.2039	0.000308914	25.1962	-0.0209047	25.192	-0.0332765	25.225	0.0543611	25.1798	-0.0734379	25.2092	0.0191782	25.1999	-0.0120265
25.2	-0.0472838	25.1992	-0.0486262	25.2135	-0.00156819	25.2059	-0.0225268	25.2011	-0.0350057	25.2354	0.0540801	25.1889	-0.0753866	25.2187	0.018514	25.209	-0.013449
25.2094	-0.0491391	25.2082	-0.0503479	25.2233	-0.00341198	25.2148	-0.0240142	25.2103	-0.0368273	25.2456	0.0536507	25.1978	-0.0773013	25.2282	0.0172895	25.2183	-0.014884
25.219	-0.0510663	25.2175	-0.0522299	25.2328	-0.00471945	25.2245	-0.0257007	25.2195	-0.0385479	25.2563	0.053163	25.2072	-0.0795127	25.2382	0.0151492	25.2278	-0.0161449
25.2283	-0.0529416	25.2269	-0.0539936	25.2425	-0.00615506	25.2343	-0.0272673	25.2292	-0.0402779	25.2665	0.0525677	25.2165	-0.0816531	25.2481	0.0121041	25.2377	-0.017347
25.2382	-0.0548745	25.2366	-0.0557254	25.2525	-0.00752179	25.244	-0.0287649	25.239	-0.0422967	25.2771	0.0518906	25.2261	-0.0836178	25.2585	0.00901266	25.2478	-0.0188708
25.248	-0.0569261	25.2469	-0.057404	25.2627	-0.00901622	25.2543	-0.0301618	25.249	-0.0443764	25.2883	0.051215	25.2353	-0.0858778	25.2689	0.00636472	25.2579	-0.0203933
25.2582	-0.0585429	25.2574	-0.0592007	25.2728	-0.0104308	25.2641	-0.0317812	25.2588	-0.0462722	25.2987	0.0502348	25.2454	-0.0881246	25.2796	0.00414766	25.2682	-0.0217764
25.268	-0.0605242	25.2674	-0.0611189	25.2831	-0.0118938	25.2736	-0.0335323	25.2682	-0.0482505	25.3097	0.0493026	25.2551	-0.090254	25.2899	0.00230729	25.2784	-0.0235953
25.2784	-0.0622341	25.2782	-0.062777	25.2937	-0.0132542	25.2841	-0.0350121	25.2781	-0.0503016	25.3204	0.0482264	25.2649	-0.0923276	25.3007	0.000698153	25.2885	-0.0252414
25.2884	-0.0639476	25.2884	-0.0641311	25.304	-0.0150022	25.2943	-0.036643	25.2882	-0.0521229	25.3314	0.0468679	25.2748	-0.0943698	25.311	-0.00102481	25.2987	-0.0269167
25.2986	-0.0655899	25.2992	-0.065598	25.3151	-0.0166403	25.3041	-0.0384956	25.2982	-0.053874	25.342	0.0459608	25.285	-0.0963469	25.3215	-0.00279966	25.3095	-0.028819
25.3089	-0.0669785	25.3096	-0.067214	25.3257	-0.0183388	25.3147	-0.0402532	25.3082	-0.0555169	25.3533	0.0450101	25.295	-0.0984851	25.3323	-0.00452568	25.3199	-0.0309796
25.3194	-0.0686312	25.3205	-0.069168	25.3365	-0.0199555	25.3254	-0.0420688	25.3191	-0.0574563	25.3638	0.0435908	25.3056	-0.100466	25.3434	-0.00625266	25.3302	-0.0331647
25.3301	-0.070273	25.3308	-0.071149	25.3476	-0.0217059	25.3359	-0.0437897	25.3294	-0.0592493	25.3751	0.0418674	25.3157	-0.10238	25.3547	-0.00809673	25.3409	-0.0352467
25.3409	-0.0721682	25.3418	-0.0728168	25.3582	-0.0232282	25.3464	-0.0454475	25.34	-0.0611569	25.3864	0.0397872	25.3267	-0.104052	25.3654	-0.00997956	25.3516	-0.0374186
25.3515	-0.073978	25.3521	-0.0744693	25.3691	-0.0249816	25.3573	-0.0472343	25.3507	-0.0632717	25.3979	0.0378023	25.3371	-0.105724	25.3762	-0.0120702	25.3626	-0.03914
25.3623	-0.0755684	25.3628	-0.0763906	25.3801	-0.0266793	25.3683	-0.0489181	25.3615	-0.0653165	25.4095	0.036021	25.3478	-0.107533	25.3874	-0.013828	25.3735	-0.0409173
25.3732	-0.077232	25.374	-0.0784946	25.3914	-0.0284657	25.3791	-0.0506659	25.3726	-0.0671684	25.421	0.0341651	25.3585	-0.109472	25.3984	-0.0155193	25.3843	-0.0426602
25.3843	-0.0788191	25.3854	-0.0802314	25.4025	-0.030296	25.3897	-0.052459	25.3834	-0.0690076	25.4324	0.032563	25.3692	-0.111035	25.4095	-0.017444	25.3954	-0.04444
25.3956	-0.0806519	25.3967	-0.0820367	25.4134	-0.0320193	25.4011	-0.054151	25.3942	-0.070958	25.4439	0.031014	25.3804	-0.112833	25.4209	-0.0193913	25.4064	-0.0460617
25.4065	-0.0825589	25.4078	-0.0837312	25.4247	-0.0339867	25.4121	-0.0558663	25.4049	-0.0727185	25.4555	0.0292199	25.3916	-0.114482	25.4324	-0.0215545	25.4179	-0.0477428
25.4176	-0.0841099	25.4195	-0.0854803	25.4356	-0.0358634	25.423	-0.0574298	25.4158	-0.0743237	25.4672	0.0273455	25.4022	-0.116255	25.4438	-0.0239108	25.4291	-0.0497094
25.4292	-0.0856442	25.4307	-0.0872551	25.4475	-0.0379326	25.4347	-0.0592034	25.4275	-0.0759116	25.4788	0.0255329	25.4135	-0.118139	25.4553	-0.0264262	25.4406	-0.0514329
25.4404	-0.0872812	25.4425	-0.0889718	25.459	-0.0398057	25.4471	-0.0609116	25.4388	-0.0775574	25.491	0.0236022	25.4246	-0.119732	25.4668	-0.0285956	25.4517	-0.0533563
25.4517	-0.0888771	25.4541	-0.0910841	25.4703	-0.0418066	25.4587	-0.0625443	25.45	-0.0789152	25.5026	0.0218257	25.4362	-0.121366	25.4789	-0.0307277	25.4637	-0.0553027
25.4635	-0.09048	25.4657	-0.0922669	25.4821	-0.0436659	25.4701	-0.0643417	25.4616	-0.0806715	25.5143	0.0197941	25.4478	-0.12308	25.4907	-0.0331089	25.4753	-0.0572812
25.4754	-0.091893	25.4768	-0.0935116	25.4934	-0.0453621	25.4818	-0.0663598	25.4734	-0.0825754	25.5262	0.017848	25.4595	-0.124801	25.5024	-0.035491	25.4869	-0.0590607
25.4873	-0.0934403	25.4886	-0.0947343	25.5052	-0.0470537	25.4936	-0.0683229	25.4851	-0.0842299	25.5382	0.0158589	25.4709	-0.126696	25.5141	-0.0375417	25.4978	-0.0609042
25.4987	-0.0951353	25.5007	-0.095948	25.5175	-0.0485699	25.5052	-0.0699648	25.4968	-0.0862115	25.5505	0.0138108	25.4825	-0.12841	25.5264	-0.0392672	25.51	-0.062809
25.5104	-0.0966072	25.5127	-0.097297	25.5293	-0.0503541	25.5166	-0.0718284	25.5085	-0.0880094	25.562	0.0120381	25.4948	-0.129906	25.5381	-0.0411271	25.5216	-0.0645493
25.5221	-0.0979932	25.5248	-0.0987032	25.5417	-0.0520194	25.5281	-0.0735931	25.5203	-0.0899908	25.5741	0.0101734	25.5064	-0.131338	25.55	-0.0429749	25.5336	-0.0666598
25.5343	-0.0993054	25.537	-0.100162	25.5535	-0.0535278	25.5398	-0.075386	25.5323	-0.0918188	25.5861	0.00841132	25.5183	-0.133037	25.5624	-0.0451473	25.5453	-0.068769
25.5464	-0.100854	25.5495	-0.101573	25.5654	-0.0552555	25.5516	-0.0770225	25.5442	-0.0933788	25.5985	0.00662889	25.5301	-0.134246	25.5745	-0.0473164	25.5574	-0.0707291
25.5583	-0.102564	25.5619	-0.103627	25.5775	-0.0570436	25.5636	-0.0785118	25.5559	-0.0950391	25.6109	0.00488389	25.5422	-0.135635	25.5866	-0.0494538	25.5696	-0.0725011
25.5708	-0.104066	25.574	-0.105654	25.5894	-0.0589192	25.5757	-0.0798308	25.5678	-0.0966232	25.6232	0.00294084	25.5544	-0.136681	25.5989	-0.0513735	25.5818	-0.0743374
25.583	-0.105701	25.5862	-0.107494	25.6018	-0.0609192	25.5878	-0.0811502	25.5797	-0.0979835	25.6361	0.000886995	25.5666	-0.137899	25.611	-0.0534785	25.5935	-0.0761371
25.5956	-0.107251	25.5985	-0.109381	25.6141	-0.0627414	25.6003	-0.0825136	25.5912	-0.0995001	25.6483	-0.00118806	25.5788	-0.139253	25.6233	-0.0556617	25.6059	-0.0776637
25.608	-0.108731	25.611	-0.110968	25.6258	-0.0645428	25.6128	-0.084006	25.6033	-0.100966	25.6608	-0.00304296	25.5908	-0.140577	25.6359	-0.057621	25.6185	-0.0790534
25.6205	-0.110258	25.6232	-0.112495	25.638	-0.0663222	25.6251	-0.0854646	25.6153	-0.102341	25.673	-0.00501167	25.6032	-0.141916	25.6482	-0.0596175	25.6309	-0.0806563
25.633	-0.11168	25.6361	-0.114218	25.6504	-0.0679384	25.6375	-0.0871997	25.6276	-0.103768	25.6853	-0.00720894	25.6154	-0.143469	25.661	-0.061336	25.643	-0.0821031
25.6452	-0.112979	25.6489	-0.115476	25.6628	-0.0695521	25.6496	-0.0886937	25.6395	-0.105184	25.6981	-0.00907573	25.6276	-0.144787	25.6729	-0.0628442	25.6552	-0.0833578
25.6578	-0.114297	25.6612	-0.116567	25.6752	-0.0709807	25.6619	-0.0902007	25.6523	-0.106782	25.7104	-0.0110213	25.64	-0.146006	25.6858	-0.0644064	25.6679	-0.0846658
25.6705	-0.115374	25.6742	-0.117529	25.688	-0.0724163	25.6741	-0.0920017	25.665	-0.108249	25.7235	-0.0126617	25.6522	-0.147347	25.6987	-0.0659982	25.6805	-0.0863189
25.6832	-0.116709	25.6872	-0.118624	25.7012	-0.0738205	25.6869	-0.0935729	25.6773	-0.109605	25.7364	-0.0142989	25.6654	-0.148391	25.7115	-0.0677885	25.6931	-0.0878381
25.6959	-0.117803	25.7	-0.119866	25.7139	-0.0752177	25.6993	-0.095073	25.6903	-0.111072	25.7492	-0.0159135	25.6782	-0.149369	25.7245	-0.0693781	25.7059	-0.089197
25.7085	-0.119087	25.7133	-0.121039	25.7269	-0.0767135	25.7119	-0.0966123	25.7031	-0.112492	25.7622	-0.0175119	25.6908	-0.15038	25.7372	-0.0712135	25.7186	-0.0905668
25.7212	-0.120538	25.7264	-0.122537	25.7396	-0.078357	25.725	-0.0980577	25.7159	-0.113935	25.7748	-0.019192	25.7038	-0.151591	25.7502	-0.0730786	25.7313	-0.091851
25.7342	-0.121918	25.7394	-0.123974	25.7522	-0.0799118	25.7376	-0.0993945	25.7283	-0.115062	25.788	-0.0210242	25.7168	-0.152781	25.7632	-0.0749068	25.7445	-0.0931817
25.7472	-0.123269	25.7523	-0.125178	25.7647	-0.0815296	25.7506	-0.100631	25.7412	-0.11642	25.8011	-0.0227364	25.7299	-0.153961	25.7762	-0.076542	25.7573	-0.0945889
25.7602	-0.124775	25.7655	-0.126588	25.778	-0.0829451	25.7636	-0.101922	25.7538	-0.117787	25.8139	-0.0244641	25.7427	-0.155067	25.7893	-0.0781276	25.7701	-0.0958972
25.7733	-0.125971	25.7785	-0.127923	25.7909	-0.084532	25.7762	-0.103439	25.7671	-0.119148	25.827	-0.0261545	25.756	-0.156138	25.8022	-0.0797944	25.7832	-0.0974175
25.7869	-0.127337	25.7919	-0.128728	25.8034	-0.0859545	25.7894	-0.104719	25.7794	-0.120448	25.8397	-0.0276996	25.7688	-0.157351	25.8155	-0.0813435	25.7964	-0.0989748
25.7994	-0.12877	25.8049	-0.129539	25.8166	-0.0872421	25.8022	-0.105948	25.7927	-0.121675	25.8523	-0.0295367	25.7826	-0.158479	25.8285	-0.0828071	25.8095	-0.100599
25.8129	-0.129747	25.8177	-0.130425	25.8293	-0.0885309	25.8156	-0.107355	25.8056	-0.123039	25.8654	-0.0311249	25.7958	-0.159568	25.8417	-0.0845103	25.8226	-0.102083
25.8259	-0.131068	25.8316	-0.131464	25.8433	-0.0898485	25.8291	-0.108756	25.8191	-0.124332	25.8788	-0.0325597	25.8093	-0.160512	25.8547	-0.086026	25.8357	-0.103683
25.8396	-0.132177	25.8452	-0.132881	25.8562	-0.0908925	25.842	-0.110053	25.8324	-0.125584	25.892	-0.0342098	25.8223	-0.161074	25.868	-0.0875201	25.849	-0.105326
25.853	-0.133444	25.8587	-0.134012	25.8698	-0.0921624	25.8554	-0.111354	25.8456	-0.12681	25.9054	-0.0356445	25.8357	-0.162061	25.8821	-0.0889145	25.8616	-0.106706
25.8661	-0.1346	25.8724	-0.135317	25.8828	-0.0935984	25.869	-0.112612	25.8592	-0.128076	25.9187	-0.0370856	25.849	-0.163065	25.8957	-0.0902752	25.8749	-0.108112
25.88	-0.135607	25.8861	-0.136572	25.8962	-0.0949979	25.8823	-0.11385	25.8729	-0.129286	25.9321	-0.0385342	25.8624	-0.164134	25.9091	-0.09179	25.8886	-0.109266
25.8933	-0.136766	25.8996	-0.138045	25.9098	-0.0962659	25.8956	-0.114981	25.8865	-0.13019	25.9462	-0.0399178	25.8756	-0.165124	25.9223	-0.0929625	25.9019	-0.110528
25.9069	-0.137952	25.9139	-0.139532	25.9232	-0.0972278	25.9092	-0.116055	25.8995	-0.131242	25.9594	-0.0413346	25.8894	-0.166288	25.9361	-0.0942326	25.9154	-0.111828
25.9208	-0.139258	25.9277	-0.140618	25.9361	-0.0985077	25.9223	-0.116974	25.9131	-0.132153	25.9731	-0.0428217	25.9027	-0.167309	25.9498	-0.0955	25.9289	-0.113079
25.9345	-0.140319	25.9414	-0.141829	25.9498	-0.0999059	25.9355	-0.118066	25.9265	-0.133001	25.9864	-0.0439973	25.9168	-0.168242	25.9637	-0.0967986	25.942	-0.114082
25.9481	-0.141448	25.9552	-0.142876	25.9634	-0.101187	25.949	-0.119155	25.9404	-0.133661	26	-0.0453931	25.9302	-0.169325	25.9772	-0.0983679	25.9555	-0.115256
25.962	-0.142361	25.9691	-0.143768	25.977	-0.102361	25.9622	-0.120369	25.9536	-0.134483	26.0133	-0.0468296	25.9446	-0.170449	25.9907	-0.0997186	25.9691	-0.116386
25.9756	-0.143238	25.983	-0.144822	25.9907	-0.103715	25.976	-0.121577	25.9672	-0.135436	26.0268	-0.0479248	25.9585	-0.17174	26.0047	-0.100988	25.9826	-0.117397
25.9898	-0.144163	25.9968	-0.146036	26.0046	-0.105044	25.9894	-0.122826	25.9811	-0.136217	26.041	-0.0492418	25.9723	-0.172591	26.0185	-0.102335	25.9965	-0.118371
26.0035	-0.145429	26.0107	-0.146665	26.0185	-0.106387	26.0032	-0.124004	25.995	-0.137197	26.0547	-0.0506862	25.9863	-0.173413	26.0321	-0.103807	26.01	-0.119284
26.0171	-0.146306	26.0249	-0.147265	26.0323	-0.107634	26.0172	-0.125171	26.0082	-0.138253	26.0685	-0.0521255	26.0004	-0.17426	26.0462	-0.104845	26.024	-0.120267
26.0311	-0.147302	26.0389	-0.148068	26.0463	-0.108897	26.0313	-0.126221	26.0223	-0.139268	26.0821	-0.0535482	26.0143	-0.175102	26.0598	-0.105847	26.0381	-0.121188
26.0454	-0.148209	26.0526	-0.149044	26.0602	-0.110141	26.0449	-0.12733	26.036	-0.140512	26.0958	-0.0549089	26.0282	-0.175703	26.0737	-0.106815	26.052	-0.122201
26.0591	-0.149293	26.0669	-0.150016	26.0744	-0.111305	26.0586	-0.128537	26.0495	-0.141691	26.11	-0.0562542	26.0424	-0.176397	26.0875	-0.108105	26.0661	-0.123099
26.0728	-0.150391	26.081	-0.151129	26.0883	-0.112358	26.0728	-0.129567	26.0637	-0.142746	26.1239	-0.0574505	26.0559	-0.17699	26.1013	-0.109054	26.0802	-0.124295
26.087	-0.151503	26.0958	-0.152061	26.1023	-0.113483	26.0867	-0.130527	26.0776	-0.143661	26.1374	-0.058644	26.0701	-0.177664	26.1159	-0.110151	26.0941	-0.125157
26.1011	-0.152587	26.1097	-0.153176	26.1162	-0.114385	26.1007	-0.131517	26.0916	-0.144679	26.1512	-0.0597841	26.0841	-0.178391	26.1299	-0.111502	26.1082	-0.126251
26.1151	-0.15355	26.1239	-0.154181	26.1295	-0.11535	26.1149	-0.132513	26.1058	-0.145688	26.1653	-0.0609799	26.0984	-0.179364	26.144	-0.112683	26.1222	-0.127393
26.1292	-0.154296	26.1383	-0.155252	26.1435	-0.116134	26.1293	-0.133585	26.1199	-0.146405	26.179	-0.0620594	26.1129	-0.180378	26.158	-0.113798	26.136	-0.128341
26.1435	-0.155313	26.1528	-0.156225	26.1577	-0.116931	26.1432	-0.134552	26.1343	-0.14724	26.1932	-0.0631676	26.1272	-0.181143	26.1723	-0.115044	26.1502	-0.129268
26.1579	-0.156253	26.1673	-0.157241	26.1716	-0.117803	26.1573	-0.13554	26.1491	-0.148045	26.2072	-0.0643552	26.1415	-0.181885	26.1864	-0.116186	26.1643	-0.130205
26.1726	-0.156887	26.1818	-0.15814	26.1858	-0.118678	26.1718	-0.136491	26.1629	-0.148794	26.2217	-0.0654931	26.1559	-0.18247	26.201	-0.116931	26.1782	-0.131153
26.1868	-0.157729	26.1963	-0.158651	26.1995	-0.119556	26.1858	-0.137445	26.1773	-0.149523	26.2358	-0.0667125	26.1702	-0.183367	26.2152	-0.11807	26.1927	-0.132209
26.2012	-0.158556	26.2104	-0.159702	26.2142	-0.1205	26.2002	-0.138187	26.1918	-0.150418	26.2505	-0.0678839	26.1845	-0.183876	26.2299	-0.118965	26.207	-0.133014
26.216	-0.15934	26.2249	-0.160561	26.2287	-0.121628	26.2138	-0.138954	26.2058	-0.151244	26.2651	-0.0689916	26.1989	-0.184579	26.2442	-0.120104	26.2211	-0.13396
26.2302	-0.16003	26.2396	-0.161352	26.2433	-0.122785	26.2285	-0.139886	26.2201	-0.15197	26.279	-0.0701488	26.2138	-0.185188	26.2582	-0.12127	26.2355	-0.13494
26.2446	-0.160809	26.2538	-0.162127	26.2582	-0.123831	26.2426	-0.140774	26.2345	-0.15282	26.2936	-0.0714663	26.2284	-0.185814	26.2729	-0.122611	26.2502	-0.135972
26.2594	-0.161686	26.2687	-0.16292	26.2725	-0.124788	26.257	-0.14176	26.2487	-0.153825	26.3081	-0.0725952	26.2425	-0.186529	26.2876	-0.12357	26.2647	-0.136898
26.2741	-0.162588	26.2831	-0.163972	26.2869	-0.12596	26.2719	-0.142801	26.2631	-0.154807	26.3222	-0.0738977	26.2571	-0.187157	26.3021	-0.124705	26.2791	-0.137518
26.2883	-0.163706	26.2984	-0.164885	26.3018	-0.127125	26.2861	-0.143669	26.2774	-0.155769	26.3364	-0.075119	26.2716	-0.187992	26.3165	-0.125721	26.2934	-0.138374
26.3028	-0.164405	26.3133	-0.165811	26.3159	-0.128028	26.3003	-0.144743	26.2919	-0.156684	26.351	-0.0762383	26.286	-0.188718	26.3309	-0.126779	26.308	-0.13933
26.3175	-0.165203	26.3277	-0.166577	26.3301	-0.128997	26.3147	-0.145709	26.3061	-0.157349	26.3649	-0.0773245	26.3016	-0.189263	26.3455	-0.12777	26.3223	-0.140312
26.3324	-0.165896	26.3426	-0.167195	26.3448	-0.130023	26.329	-0.14667	26.3206	-0.157915	26.3797	-0.0785078	26.3162	-0.190077	26.3604	-0.128454	26.3369	-0.141276
26.347	-0.166785	26.3576	-0.167884	26.3588	-0.130951	26.3433	-0.147644	26.3352	-0.158413	26.3939	-0.0795955	26.3309	-0.190848	26.3754	-0.129351	26.3513	-0.142026
26.3613	-0.167545	26.3725	-0.168767	26.3736	-0.131936	26.3583	-0.148653	26.3498	-0.15915	26.4084	-0.0805969	26.3458	-0.191291	26.3901	-0.129915	26.3661	-0.142699
26.3762	-0.168458	26.3873	-0.169347	26.3882	-0.132888	26.3733	-0.149373	26.3644	-0.159809	26.4231	-0.0813072	26.3607	-0.191837	26.405	-0.130763	26.3808	-0.14385
26.3912	-0.169307	26.4025	-0.169889	26.4028	-0.133914	26.3879	-0.150032	26.3792	-0.160155	26.4376	-0.0823756	26.3758	-0.192491	26.4195	-0.131678	26.3952	-0.144506
26.4061	-0.170188	26.4171	-0.170306	26.4177	-0.134825	26.4022	-0.150755	26.3941	-0.160741	26.4524	-0.0833763	26.3899	-0.192977	26.4342	-0.132752	26.4104	-0.145033
26.421	-0.171134	26.432	-0.170984	26.4321	-0.135618	26.4167	-0.151521	26.4089	-0.161315	26.4671	-0.084231	26.4046	-0.193573	26.4493	-0.1338	26.4254	-0.145649
26.436	-0.171627	26.4468	-0.171591	26.4472	-0.136254	26.4317	-0.15236	26.4236	-0.161982	26.4818	-0.0852803	26.4198	-0.194018	26.4644	-0.134627	26.4399	-0.14624
26.4508	-0.172268	26.4618	-0.172165	26.4622	-0.136887	26.4468	-0.153192	26.4385	-0.162744	26.4962	-0.0862891	26.4347	-0.194673	26.4793	-0.135526	26.4546	-0.146876
26.4655	-0.172883	26.477	-0.172379	26.4771	-0.137505	26.4614	-0.153876	26.4538	-0.163731	26.5107	-0.0873215	26.4499	-0.194988	26.4933	-0.136424	26.4696	-0.14773
26.4807	-0.173133	26.4922	-0.172756	26.4919	-0.138095	26.476	-0.154422	26.4686	-0.164637	26.5258	-0.0882827	26.4648	-0.195251	26.5083	-0.137423	26.4842	-0.148465
26.4953	-0.173734	26.5073	-0.173232	26.5066	-0.138582	26.4905	-0.154937	26.4834	-0.165424	26.5406	-0.0893508	26.4803	-0.1959	26.523	-0.138224	26.499	-0.149404
26.5105	-0.17432	26.5223	-0.173744	26.5217	-0.139165	26.5055	-0.155745	26.4982	-0.16637	26.5554	-0.0902761	26.4952	-0.196485	26.5383	-0.1389	26.5136	-0.149945
26.5258	-0.174682	26.5375	-0.17432	26.5368	-0.13986	26.5205	-0.15658	26.5134	-0.167116	26.5702	-0.0912911	26.5101	-0.196938	26.5529	-0.139611	26.5283	-0.15067
26.5403	-0.175182	26.5529	-0.175132	26.5507	-0.14045	26.5353	-0.157263	26.5282	-0.167851	26.585	-0.0922861	26.5254	-0.197563	26.5683	-0.140342	26.5433	-0.151726
26.556	-0.175684	26.5679	-0.176029	26.5657	-0.141434	26.5503	-0.157886	26.5429	-0.168418	26.5995	-0.0934675	26.5402	-0.198319	26.5834	-0.141207	26.5584	-0.152428
26.5707	-0.176483	26.5832	-0.177091	26.5805	-0.142352	26.5654	-0.15874	26.558	-0.168838	26.6143	-0.0946858	26.5554	-0.198803	26.598	-0.142114	26.5734	-0.152973
26.5859	-0.177263	26.5982	-0.177829	26.5956	-0.14304	26.5804	-0.159451	26.5732	-0.169198	26.6293	-0.095888	26.5707	-0.199449	26.6132	-0.14329	26.5884	-0.153721
26.6012	-0.177955	26.6133	-0.17882	26.6105	-0.144069	26.5952	-0.160355	26.5882	-0.16963	26.6441	-0.0968728	26.5857	-0.199882	26.6283	-0.144152	26.6032	-0.154583
26.6166	-0.178231	26.6289	-0.179255	26.6258	-0.144782	26.6104	-0.160847	26.6032	-0.169806	26.6592	-0.0977904	26.601	-0.200551	26.6437	-0.145029	26.618	-0.155529
26.6316	-0.178978	26.6438	-0.179895	26.6408	-0.145614	26.6253	-0.16162	26.6182	-0.17018	26.6739	-0.0983827	26.6163	-0.201077	26.6588	-0.146027	26.6335	-0.156185
26.6465	-0.179428	26.6592	-0.180469	26.6561	-0.146416	26.64	-0.162318	26.6331	-0.17053	26.6884	-0.0991094	26.6314	-0.20147	26.674	-0.147088	26.6485	-0.156822
26.6619	-0.179954	26.6744	-0.180829	26.6711	-0.147187	26.6552	-0.162924	26.6489	-0.171088	26.704	-0.0998067	26.6467	-0.201931	26.6894	-0.147819	26.6639	-0.157485
26.677	-0.180477	26.6894	-0.181183	26.6865	-0.14805	26.6701	-0.163443	26.6634	-0.171847	26.7188	-0.100452	26.6621	-0.202044	26.7043	-0.14852	26.6792	-0.158198
26.6925	-0.180662	26.705	-0.181428	26.7014	-0.149012	26.6856	-0.164005	26.6787	-0.172471	26.7341	-0.101229	26.6774	-0.202215	26.7197	-0.149165	26.6942	-0.158884
26.7077	-0.181243	26.7204	-0.181971	26.7168	-0.14975	26.7004	-0.164479	26.6939	-0.173196	26.749	-0.101926	26.6928	-0.202463	26.7349	-0.149727	26.7091	-0.159466
26.7229	-0.181615	26.7359	-0.182402	26.7318	-0.150493	26.7157	-0.164924	26.7089	-0.174003	26.7641	-0.102617	26.7083	-0.202856	26.7498	-0.15028	26.7248	-0.159894
26.7382	-0.182296	26.7512	-0.182912	26.7472	-0.151256	26.7311	-0.165233	26.7239	-0.174619	26.7789	-0.103461	26.7243	-0.203402	26.7646	-0.151037	26.7402	-0.160293
26.7537	-0.182967	26.7668	-0.183541	26.7618	-0.151795	26.7461	-0.165426	26.7392	-0.175164	26.7944	-0.104324	26.7396	-0.203748	26.7801	-0.151863	26.7549	-0.160711
26.7689	-0.183865	26.7827	-0.184329	26.7771	-0.152407	26.7614	-0.166028	26.7546	-0.175779	26.8095	-0.10512	26.7549	-0.204225	26.7956	-0.152379	26.7702	-0.161095
26.7842	-0.184454	26.7979	-0.184722	26.7926	-0.152735	26.7767	-0.166575	26.7701	-0.176267	26.8248	-0.106073	26.7703	-0.204489	26.8108	-0.152841	26.7855	-0.161388
26.7998	-0.185006	26.8139	-0.185315	26.8076	-0.153056	26.792	-0.16725	26.785	-0.176529	26.8399	-0.10679	26.7858	-0.204982	26.8262	-0.153281	26.8009	-0.161938
26.8152	-0.185416	26.829	-0.185958	26.823	-0.153408	26.8076	-0.167988	26.8009	-0.176856	26.855	-0.107723	26.8011	-0.205404	26.8421	-0.153799	26.8161	-0.162435
26.8304	-0.185669	26.8445	-0.186579	26.8387	-0.153893	26.823	-0.168683	26.8158	-0.177155	26.8703	-0.10876	26.8165	-0.205562	26.8573	-0.154505	26.8317	-0.162906
26.8456	-0.185968	26.8597	-0.187075	26.8543	-0.154356	26.8382	-0.169606	26.8315	-0.177461	26.8849	-0.10969	26.8323	-0.205677	26.8726	-0.155206	26.8468	-0.163591
26.8608	-0.186315	26.8755	-0.187405	26.8696	-0.154946	26.8536	-0.170521	26.8468	-0.177927	26.9003	-0.110551	26.8478	-0.205629	26.8886	-0.155606	26.862	-0.16438
26.8762	-0.186859	26.8912	-0.18775	26.8848	-0.15543	26.8685	-0.171399	26.8621	-0.178433	26.9158	-0.111261	26.8632	-0.205662	26.904	-0.156273	26.8775	-0.165026
26.8915	-0.187267	26.9069	-0.187921	26.8999	-0.156252	26.884	-0.172057	26.8777	-0.179098	26.9309	-0.111768	26.8788	-0.205817	26.9191	-0.15695	26.8921	-0.165581
26.9076	-0.187788	26.9224	-0.187906	26.9153	-0.156942	26.8996	-0.172443	26.8929	-0.179875	26.9466	-0.11243	26.8944	-0.205968	26.9344	-0.157764	26.9078	-0.16616
26.9228	-0.188194	26.9382	-0.188071	26.9303	-0.157562	26.9148	-0.172817	26.9083	-0.180328	26.9619	-0.113213	26.91	-0.206112	26.9498	-0.158536	26.9232	-0.166758
26.9382	-0.188636	26.9533	-0.188394	26.9458	-0.158318	26.9303	-0.173199	26.9235	-0.180824	26.9776	-0.113583	26.9257	-0.206426	26.9657	-0.159448	26.9389	-0.167104
26.9537	-0.189264	26.9691	-0.188573	26.9607	-0.158852	26.9456	-0.17342	26.9391	-0.18132	26.9928	-0.113922	26.9411	-0.206787	26.9808	-0.160138	26.9539	-0.167493
26.9695	-0.189928	26.9847	-0.18877	26.9763	-0.159251	26.961	-0.173643	26.9548	-0.181838	27.0078	-0.11436	26.9571	-0.207021	26.9964	-0.160447	26.9697	-0.168178
26.9851	-0.190373	27.0003	-0.189035	26.992	-0.159742	26.9761	-0.173931	26.9702	-0.18206	27.0233	-0.114861	26.9729	-0.20746	27.0113	-0.160659	26.9854	-0.168499
27.0007	-0.190786	27.0159	-0.189543	27.0074	-0.160258	26.992	-0.174337	26.9856	-0.182141	27.0388	-0.115438	26.9884	-0.208142	27.027	-0.161273	27.0015	-0.168858
27.0165	-0.191302	27.0315	-0.189977	27.0226	-0.16062	27.0074	-0.174748	27.0014	-0.182096	27.0543	-0.115882	27.0041	-0.208687	27.0428	-0.161703	27.0168	-0.169265
27.0322	-0.191763	27.0476	-0.19048	27.0381	-0.160997	27.0223	-0.175443	27.0168	-0.182393	27.0695	-0.116642	27.0202	-0.209106	27.0585	-0.162149	27.0324	-0.169709
27.0481	-0.192074	27.0634	-0.191145	27.0538	-0.161306	27.0382	-0.176016	27.0327	-0.182727	27.0845	-0.117431	27.0358	-0.209665	27.0739	-0.162605	27.0481	-0.170237
27.0639	-0.192357	27.0792	-0.191774	27.0698	-0.161501	27.0539	-0.176627	27.0483	-0.182789	27.1004	-0.118203	27.0516	-0.210323	27.0895	-0.162843	27.0637	-0.170728
27.0794	-0.192627	27.095	-0.192363	27.0853	-0.161942	27.0692	-0.177054	27.0638	-0.183172	27.1156	-0.119152	27.0673	-0.210946	27.1051	-0.163327	27.0791	-0.170994
27.0952	-0.192873	27.1107	-0.192562	27.1011	-0.162701	27.085	-0.177493	27.08	-0.18355	27.1309	-0.120118	27.0829	-0.211409	27.1211	-0.163877	27.0948	-0.171277
27.1108	-0.19319	27.1269	-0.193104	27.1166	-0.163545	27.1006	-0.17803	27.0952	-0.184023	27.1465	-0.120753	27.0988	-0.211891	27.1368	-0.164432	27.111	-0.171864
27.1267	-0.193324	27.1426	-0.19351	27.1313	-0.1641	27.1166	-0.178531	27.111	-0.184743	27.1616	-0.121448	27.1145	-0.212373	27.1522	-0.165181	27.1264	-0.172478
27.1422	-0.193704	27.1585	-0.193907	27.1472	-0.164625	27.132	-0.178968	27.1269	-0.185251	27.1772	-0.122043	27.1303	-0.212358	27.168	-0.165559	27.1423	-0.173027
27.1579	-0.194034	27.1744	-0.1943	27.1629	-0.165134	27.1475	-0.179045	27.1426	-0.185779	27.1925	-0.12256	27.1461	-0.212398	27.1838	-0.16606	27.158	-0.173329
27.1737	-0.194563	27.19	-0.194657	27.1784	-0.165615	27.1628	-0.179493	27.1583	-0.186274	27.2079	-0.123238	27.162	-0.212383	27.199	-0.166558	27.1732	-0.173614
27.1894	-0.1949	27.2058	-0.19476	27.1941	-0.16627	27.1785	-0.179919	27.1737	-0.186466	27.2237	-0.123969	27.1779	-0.212217	27.2147	-0.167312	27.1891	-0.173977
27.205	-0.195305	27.2218	-0.194871	27.2094	-0.166822	27.194	-0.180388	27.1898	-0.186635	27.2394	-0.124402	27.1939	-0.212142	27.2307	-0.167886	27.2049	-0.174341
27.2204	-0.195645	27.237	-0.195105	27.2256	-0.166909	27.2095	-0.180829	27.2052	-0.186899	27.2552	-0.12496	27.2095	-0.212136	27.2461	-0.16842	27.2208	-0.174873
27.2362	-0.196078	27.2526	-0.195319	27.2411	-0.167353	27.2252	-0.181168	27.221	-0.186913	27.2706	-0.125537	27.2253	-0.212215	27.2619	-0.168722	27.2359	-0.175368
27.2524	-0.196566	27.2689	-0.195554	27.2571	-0.167559	27.2409	-0.181389	27.2366	-0.18723	27.2862	-0.126044	27.241	-0.212283	27.2775	-0.168947	27.2515	-0.175748
27.2682	-0.196726	27.2851	-0.195789	27.2728	-0.168077	27.2563	-0.1817	27.2526	-0.187254	27.3014	-0.126611	27.2571	-0.212415	27.2938	-0.169192	27.2675	-0.175949
27.2841	-0.197052	27.3011	-0.196186	27.2889	-0.168474	27.2722	-0.182177	27.2682	-0.187239	27.3167	-0.127041	27.2731	-0.212619	27.3099	-0.169482	27.283	-0.176291
27.2999	-0.197312	27.3169	-0.196639	27.3046	-0.168944	27.2879	-0.182891	27.2842	-0.187563	27.3321	-0.12773	27.2888	-0.212876	27.3257	-0.169718	27.2987	-0.176813
27.316	-0.197541	27.3331	-0.196888	27.3208	-0.169318	27.304	-0.183301	27.3001	-0.18784	27.3479	-0.128164	27.3054	-0.213132	27.3414	-0.170141	27.3147	-0.177204
27.3317	-0.197956	27.3488	-0.197113	27.3357	-0.169791	27.3195	-0.183511	27.3159	-0.188192	27.3633	-0.12864	27.3208	-0.213383	27.3574	-0.170282	27.3303	-0.177539
27.3475	-0.198312	27.3648	-0.197233	27.3517	-0.169972	27.3354	-0.183818	27.3315	-0.188591	27.3792	-0.129099	27.3369	-0.213681	27.3734	-0.170737	27.3459	-0.177783
27.3635	-0.198651	27.3811	-0.197263	27.3676	-0.170251	27.3518	-0.184321	27.3471	-0.188852	27.3951	-0.129628	27.3529	-0.213913	27.3891	-0.171307	27.3619	-0.178152
27.3794	-0.198783	27.3969	-0.197267	27.3833	-0.170498	27.3667	-0.184623	27.3634	-0.189316	27.4106	-0.130134	27.3687	-0.214236	27.4047	-0.171837	27.3773	-0.178482
27.3954	-0.19911	27.4125	-0.197303	27.3985	-0.170626	27.3826	-0.184875	27.3791	-0.189797	27.4264	-0.130613	27.3847	-0.214595	27.4205	-0.17209	27.3938	-0.178955
27.4108	-0.199371	27.4287	-0.197363	27.4143	-0.170931	27.3986	-0.18515	27.395	-0.190046	27.4423	-0.130838	27.4008	-0.214866	27.4365	-0.172476	27.4097	-0.179308
27.427	-0.199675	27.4445	-0.19745	27.4299	-0.170997	27.4147	-0.185374	27.4107	-0.190556	27.4585	-0.131064	27.4168	-0.21536	27.4523	-0.172845	27.4256	-0.179348
27.4432	-0.199912	27.4607	-0.197602	27.4459	-0.171247	27.4302	-0.185538	27.4265	-0.190802	27.4743	-0.131463	27.4329	-0.215824	27.4683	-0.173297	27.442	-0.179388
27.4589	-0.200241	27.4769	-0.197845	27.4618	-0.171356	27.4461	-0.185702	27.4423	-0.190986	27.4898	-0.132031	27.449	-0.216161	27.4842	-0.173626	27.4575	-0.17943
27.4748	-0.200421	27.4927	-0.198261	27.478	-0.171461	27.4622	-0.186058	27.4583	-0.191211	27.5055	-0.132388	27.4652	-0.216408	27.5001	-0.174071	27.4732	-0.179607
27.4909	-0.200685	27.5091	-0.198733	27.4935	-0.172009	27.478	-0.186177	27.4746	-0.191442	27.5218	-0.132419	27.4811	-0.21654	27.5159	-0.174654	27.4892	-0.179615
27.5069	-0.201067	27.5249	-0.199205	27.5095	-0.172578	27.4942	-0.186508	27.4906	-0.191575	27.5373	-0.132919	27.4974	-0.216656	27.5314	-0.175138	27.5052	-0.179582
27.5225	-0.201263	27.541	-0.199593	27.5254	-0.173038	27.5101	-0.18676	27.5063	-0.191782	27.5531	-0.133409	27.513	-0.216772	27.5474	-0.175526	27.5209	-0.179742
27.5383	-0.201346	27.5573	-0.200074	27.5414	-0.173572	27.5262	-0.187354	27.5221	-0.192089	27.569	-0.133736	27.5289	-0.21684	27.5635	-0.176073	27.5367	-0.179873
27.5548	-0.201401	27.5733	-0.200459	27.5578	-0.174015	27.5415	-0.187886	27.538	-0.192283	27.585	-0.13425	27.5452	-0.216851	27.5796	-0.17641	27.5525	-0.180294
27.5712	-0.20149	27.5895	-0.20078	27.5738	-0.174406	27.5574	-0.188108	27.5542	-0.192631	27.6007	-0.134786	27.5617	-0.216858	27.5951	-0.176718	27.5689	-0.180868
27.5865	-0.20158	27.605	-0.200954	27.5901	-0.174982	27.5734	-0.188549	27.5699	-0.193021	27.6166	-0.135403	27.5775	-0.216859	27.6109	-0.176863	27.5851	-0.181394
27.6026	-0.201782	27.6214	-0.201078	27.6059	-0.175339	27.589	-0.189026	27.5863	-0.193362	27.6324	-0.136099	27.5939	-0.216871	27.6274	-0.17711	27.6008	-0.18199
27.6186	-0.202089	27.6374	-0.201234	27.6213	-0.175917	27.6051	-0.189298	27.6023	-0.193446	27.6484	-0.136703	27.61	-0.216921	27.6437	-0.177325	27.6171	-0.182467
27.6349	-0.202345	27.6532	-0.201338	27.637	-0.176189	27.6206	-0.189446	27.6187	-0.193604	27.6636	-0.137152	27.6259	-0.216969	27.6598	-0.177392	27.633	-0.182937
27.651	-0.202527	27.6691	-0.201418	27.6528	-0.176478	27.6366	-0.189643	27.6344	-0.193865	27.6794	-0.137577	27.6422	-0.217035	27.6754	-0.177665	27.649	-0.183441
27.6672	-0.20272	27.6858	-0.2015	27.6683	-0.176539	27.6527	-0.189662	27.6509	-0.194146	27.6954	-0.13798	27.6582	-0.217132	27.6915	-0.177796	27.665	-0.183752
27.683	-0.20297	27.7018	-0.201607	27.6843	-0.176933	27.6688	-0.189655	27.6667	-0.194398	27.7108	-0.13856	27.6738	-0.21723	27.708	-0.177893	27.6809	-0.184022
27.6992	-0.203227	27.7182	-0.201759	27.7005	-0.177224	27.6851	-0.189785	27.6829	-0.194612	27.7267	-0.13896	27.6903	-0.217349	27.7239	-0.177911	27.6966	-0.184149
27.7155	-0.203426	27.7343	-0.201931	27.7162	-0.177443	27.7012	-0.189915	27.699	-0.194892	27.7426	-0.139169	27.7069	-0.217484	27.7399	-0.178093	27.7125	-0.1842
27.7317	-0.203629	27.7504	-0.202178	27.732	-0.177582	27.7172	-0.190102	27.7146	-0.19514	27.7585	-0.139285	27.7228	-0.217572	27.7555	-0.178296	27.729	-0.184408
27.7477	-0.203878	27.7666	-0.202443	27.7487	-0.177763	27.7332	-0.19037	27.7307	-0.195317	27.7747	-0.139425	27.7388	-0.217684	27.7717	-0.178438	27.7449	-0.184647
27.7638	-0.204232	27.7828	-0.20265	27.7647	-0.177889	27.7497	-0.190649	27.7468	-0.195644	27.7903	-0.139766	27.7549	-0.21778	27.7878	-0.178566	27.7611	-0.184933
27.7799	-0.204626	27.7993	-0.202937	27.7806	-0.178059	27.7658	-0.191257	27.7625	-0.195943	27.8064	-0.140227	27.7706	-0.217876	27.8035	-0.178717	27.7776	-0.185154
27.7965	-0.205	27.8152	-0.203259	27.7969	-0.178223	27.7817	-0.191679	27.7787	-0.196027	27.8231	-0.140621	27.7868	-0.217956	27.82	-0.178915	27.7937	-0.18535
27.8126	-0.205373	27.8312	-0.203569	27.8129	-0.178464	27.7977	-0.192101	27.7947	-0.196139	27.8387	-0.140848	27.803	-0.21806	27.836	-0.179169	27.81	-0.185618
27.8287	-0.205633	27.8476	-0.203935	27.829	-0.178628	27.8137	-0.192643	27.8109	-0.19623	27.8548	-0.141193	27.8189	-0.218236	27.8522	-0.17955	27.826	-0.185946
27.8447	-0.205845	27.8636	-0.204192	27.8451	-0.178777	27.8297	-0.192932	27.8267	-0.196323	27.8706	-0.141598	27.8355	-0.218444	27.8677	-0.179985	27.8419	-0.186211
27.861	-0.205929	27.88	-0.204403	27.8611	-0.178858	27.8455	-0.193212	27.8427	-0.196417	27.8862	-0.141796	27.8519	-0.218697	27.8842	-0.180413	27.8575	-0.186327
27.8769	-0.20601	27.8964	-0.204584	27.8767	-0.179171	27.8615	-0.193287	27.8589	-0.19649	27.9019	-0.142255	27.868	-0.21899	27.9002	-0.180919	27.8739	-0.186442
27.8933	-0.206076	27.9123	-0.204755	27.8932	-0.179484	27.8776	-0.19344	27.8755	-0.196612	27.9182	-0.142551	27.8846	-0.219249	27.9168	-0.18142	27.89	-0.186512
27.9093	-0.206166	27.9286	-0.204964	27.909	-0.179879	27.8941	-0.193433	27.8915	-0.196758	27.9343	-0.142818	27.9009	-0.219467	27.9329	-0.181856	27.9056	-0.186656
27.9254	-0.206287	27.9449	-0.205125	27.9252	-0.180146	27.9102	-0.193427	27.908	-0.196875	27.9501	-0.143117	27.9172	-0.219651	27.949	-0.182263	27.9221	-0.186765
27.9419	-0.206403	27.9608	-0.205236	27.9419	-0.180411	27.9264	-0.193421	27.9242	-0.197058	27.9663	-0.143275	27.9336	-0.219785	27.965	-0.182693	27.9387	-0.18689
27.9582	-0.206529	27.9773	-0.205352	27.958	-0.180676	27.9423	-0.193457	27.9402	-0.197299	27.9822	-0.143518	27.9494	-0.219868	27.9808	-0.182949	27.9546	-0.18693
27.9742	-0.206658	27.9938	-0.205429	27.9738	-0.180834	27.958	-0.193509	27.9566	-0.19752	27.9985	-0.143806	27.9658	-0.219916	27.9971	-0.183182	27.9709	-0.186986
27.9904	-0.206866	28.0101	-0.20547	27.9898	-0.181007	27.9748	-0.193559	27.9724	-0.19768	28.0145	-0.144126	27.9822	-0.219942	28.0135	-0.183398	27.9869	-0.18712
28.0064	-0.207191	28.026	-0.205476	28.006	-0.181184	27.9907	-0.193674	27.9883	-0.197799	28.0307	-0.144379	27.9986	-0.219955	28.0297	-0.183597	28.0033	-0.187241
28.0228	-0.207447	28.0418	-0.205467	28.0221	-0.181431	28.0069	-0.193846	28.0045	-0.197913	28.0468	-0.144638	28.0151	-0.219984	28.0456	-0.183764	28.0193	-0.187336
28.0389	-0.20773	28.0585	-0.205458	28.0383	-0.181592	28.023	-0.194024	28.0205	-0.197977	28.0626	-0.145035	28.0312	-0.220031	28.0618	-0.183949	28.0354	-0.187502
28.0552	-0.207933	28.0749	-0.205442	28.0544	-0.181734	28.039	-0.194218	28.0367	-0.198034	28.0783	-0.145481	28.047	-0.220091	28.0786	-0.184119	28.0512	-0.187712
28.0714	-0.208094	28.0913	-0.205426	28.0703	-0.181995	28.0552	-0.194486	28.0533	-0.19811	28.0947	-0.145922	28.0635	-0.220174	28.0951	-0.184285	28.0676	-0.18794
28.0882	-0.208241	28.1072	-0.205427	28.0863	-0.182253	28.0717	-0.19477	28.0693	-0.198195	28.1108	-0.146234	28.0798	-0.220313	28.1108	-0.184432	28.0837	-0.188175
28.1043	-0.208319	28.1233	-0.205446	28.1023	-0.182429	28.0876	-0.19497	28.0856	-0.198303	28.1269	-0.146582	28.0962	-0.220503	28.1271	-0.184539	28.0998	-0.188432
28.1204	-0.208403	28.14	-0.205486	28.1189	-0.182512	28.1041	-0.195201	28.1017	-0.198432	28.1429	-0.147057	28.1126	-0.220678	28.1432	-0.184604	28.1162	-0.188679
28.1371	-0.208452	28.1563	-0.205518	28.135	-0.182591	28.1205	-0.195446	28.1182	-0.198601	28.1589	-0.147383	28.1282	-0.220873	28.1592	-0.18467	28.1327	-0.188875
28.1533	-0.208464	28.1732	-0.205578	28.1509	-0.182775	28.1365	-0.195759	28.1343	-0.198747	28.175	-0.147795	28.1443	-0.221111	28.1753	-0.184732	28.1487	-0.189041
28.1696	-0.20848	28.1894	-0.205667	28.1675	-0.18294	28.1527	-0.196039	28.1504	-0.198894	28.1911	-0.14811	28.1606	-0.221293	28.1918	-0.184803	28.165	-0.189174
28.1855	-0.20851	28.2054	-0.20581	28.1836	-0.183136	28.1689	-0.196423	28.1667	-0.199043	28.2072	-0.148404	28.1771	-0.221419	28.2079	-0.184951	28.1813	-0.189296
28.2021	-0.20857	28.2219	-0.205951	28.1997	-0.183329	28.1854	-0.196821	28.1829	-0.199174	28.2235	-0.148409	28.1935	-0.221486	28.2238	-0.185096	28.1971	-0.189453
28.2176	-0.208649	28.2381	-0.206065	28.216	-0.183476	28.2011	-0.197111	28.1992	-0.199241	28.2395	-0.148426	28.2099	-0.22152	28.2401	-0.185285	28.2137	-0.189641
28.234	-0.208731	28.2548	-0.206191	28.2324	-0.183601	28.2174	-0.19739	28.2155	-0.199341	28.2556	-0.148479	28.226	-0.221552	28.2566	-0.185433	28.2301	-0.189882
28.2502	-0.208802	28.2714	-0.206307	28.2492	-0.183783	28.2334	-0.197589	28.232	-0.199428	28.2717	-0.148535	28.2424	-0.221586	28.273	-0.185673	28.2464	-0.190047
28.2665	-0.20887	28.2878	-0.206404	28.2659	-0.184004	28.2496	-0.197749	28.2485	-0.199484	28.2881	-0.148638	28.259	-0.22162	28.2891	-0.185941	28.2622	-0.190192
28.283	-0.208951	28.3042	-0.206511	28.2818	-0.184223	28.2656	-0.197855	28.2649	-0.199517	28.3043	-0.148811	28.2753	-0.22166	28.3051	-0.186251	28.2786	-0.19039
28.299	-0.209082	28.3207	-0.206598	28.2981	-0.184442	28.2822	-0.197989	28.2811	-0.199576	28.3205	-0.149014	28.2922	-0.221683	28.3215	-0.186571	28.2949	-0.190502
28.3151	-0.209223	28.3367	-0.206649	28.3145	-0.184637	28.2985	-0.198111	28.2979	-0.199656	28.337	-0.149227	28.3082	-0.221713	28.3377	-0.186866	28.3114	-0.19062
28.3316	-0.209315	28.3532	-0.206709	28.3306	-0.184905	28.3145	-0.198202	28.3139	-0.199792	28.3527	-0.149623	28.3247	-0.221733	28.3539	-0.187075	28.3273	-0.190723
28.3476	-0.209406	28.3694	-0.206778	28.3468	-0.185186	28.331	-0.198298	28.3307	-0.199959	28.3689	-0.149944	28.3412	-0.221771	28.3705	-0.187218	28.3437	-0.19084
28.3641	-0.209512	28.3856	-0.206893	28.363	-0.185378	28.3472	-0.198435	28.3469	-0.20013	28.3851	-0.150271	28.3575	-0.221816	28.3865	-0.187343	28.3595	-0.190904
28.3808	-0.209613	28.402	-0.207026	28.379	-0.185659	28.3633	-0.198551	28.3627	-0.200292	28.4011	-0.150635	28.3736	-0.221838	28.4033	-0.187467	28.376	-0.190999
28.3968	-0.209734	28.418	-0.207202	28.3951	-0.185968	28.3797	-0.198683	28.3788	-0.200421	28.4174	-0.150926	28.3901	-0.221845	28.4198	-0.187666	28.3921	-0.191129
28.4135	-0.209846	28.4344	-0.207354	28.4111	-0.186241	28.3961	-0.1988	28.3949	-0.200546	28.4334	-0.151216	28.4062	-0.22185	28.4363	-0.187877	28.4085	-0.191259
28.4296	-0.209923	28.4506	-0.207607	28.4276	-0.186475	28.4125	-0.198849	28.4113	-0.200639	28.4499	-0.151485	28.4228	-0.221856	28.4523	-0.188067	28.4253	-0.191405
28.4458	-0.210026	28.4672	-0.207875	28.444	-0.186682	28.4289	-0.198913	28.4274	-0.200752	28.466	-0.151654	28.4394	-0.221862	28.4687	-0.188187	28.4411	-0.191518
28.4627	-0.21015	28.4836	-0.208108	28.46	-0.186819	28.445	-0.199043	28.4439	-0.200855	28.482	-0.151846	28.4555	-0.221866	28.4845	-0.188289	28.4578	-0.19169
28.479	-0.210247	28.4998	-0.208268	28.4765	-0.186926	28.461	-0.199215	28.4598	-0.200916	28.498	-0.152055	28.472	-0.221876	28.5005	-0.188407	28.4741	-0.191834
28.4952	-0.210354	28.5163	-0.208397	28.4928	-0.18702	28.477	-0.199339	28.4765	-0.200974	28.5144	-0.152266	28.4881	-0.221897	28.5169	-0.188506	28.4904	-0.191966
28.5121	-0.210454	28.5325	-0.208534	28.5095	-0.187143	28.4935	-0.199417	28.4928	-0.201047	28.5308	-0.152571	28.5045	-0.221924	28.5336	-0.188579	28.507	-0.192092
28.5281	-0.210549	28.549	-0.208651	28.5256	-0.187272	28.51	-0.199515	28.5095	-0.201149	28.5469	-0.15283	28.5211	-0.221976	28.5497	-0.188647	28.5233	-0.19221
28.5445	-0.210631	28.5656	-0.208741	28.5417	-0.187384	28.5268	-0.199664	28.526	-0.201261	28.5634	-0.152931	28.5375	-0.222044	28.5659	-0.188719	28.5394	-0.192334
28.5608	-0.210727	28.5817	-0.208827	28.5585	-0.187525	28.5427	-0.199828	28.5417	-0.201388	28.5795	-0.15314	28.5536	-0.222162	28.5824	-0.188802	28.5551	-0.192462
28.577	-0.210825	28.598	-0.208919	28.5744	-0.187715	28.559	-0.199972	28.5586	-0.201495	28.5956	-0.153444	28.5704	-0.222331	28.5992	-0.188902	28.572	-0.192576
28.5931	-0.210889	28.6143	-0.208979	28.5906	-0.187907	28.5755	-0.200082	28.5749	-0.201581	28.612	-0.153773	28.5863	-0.222519	28.6156	-0.189052	28.588	-0.192721
28.6096	-0.210944	28.6311	-0.209051	28.6069	-0.188031	28.5917	-0.200179	28.5909	-0.201675	28.6279	-0.154047	28.603	-0.222699	28.6319	-0.189219	28.6047	-0.19294
28.6259	-0.211027	28.6475	-0.20914	28.6234	-0.188088	28.6076	-0.200322	28.6074	-0.201767	28.644	-0.154258	28.6197	-0.222873	28.6483	-0.189401	28.6206	-0.193082
28.6422	-0.211159	28.6638	-0.209196	28.6398	-0.188155	28.6239	-0.200408	28.6239	-0.201894	28.66	-0.154507	28.6363	-0.222983	28.6646	-0.189604	28.637	-0.193192
28.6588	-0.211319	28.6804	-0.209246	28.6561	-0.188212	28.6401	-0.200515	28.6403	-0.202018	28.6761	-0.154643	28.6532	-0.223091	28.6807	-0.189791	28.6534	-0.193315
28.675	-0.211473	28.6966	-0.209279	28.6726	-0.188271	28.6563	-0.200597	28.6568	-0.202135	28.6925	-0.154793	28.6694	-0.223178	28.6974	-0.189948	28.67	-0.193409
28.6918	-0.211609	28.7131	-0.209326	28.6885	-0.188325	28.6729	-0.200645	28.6729	-0.202272	28.7084	-0.155004	28.6856	-0.223222	28.7137	-0.190091	28.6866	-0.193476
28.7081	-0.211747	28.7295	-0.209362	28.705	-0.188376	28.6891	-0.200684	28.6893	-0.202399	28.7248	-0.155196	28.702	-0.223256	28.73	-0.190238	28.7029	-0.193515
28.7247	-0.211885	28.7464	-0.209391	28.7214	-0.188423	28.7057	-0.200726	28.7055	-0.202571	28.7415	-0.155338	28.7185	-0.223288	28.7463	-0.190377	28.7192	-0.193563
28.7408	-0.211976	28.762	-0.209421	28.7378	-0.188496	28.7218	-0.200759	28.7219	-0.202727	28.7581	-0.155389	28.7344	-0.223321	28.7624	-0.19052	28.7354	-0.193618
28.757	-0.21205	28.7788	-0.209454	28.7539	-0.188619	28.7384	-0.200796	28.7382	-0.202831	28.7748	-0.15542	28.7512	-0.223348	28.7794	-0.190615	28.7522	-0.193675
28.7736	-0.212122	28.7952	-0.209492	28.7703	-0.188767	28.7547	-0.200823	28.7545	-0.202908	28.791	-0.155455	28.7677	-0.2234	28.7957	-0.19072	28.7681	-0.1938
28.79	-0.212182	28.8116	-0.209517	28.7865	-0.188922	28.7712	-0.200856	28.7709	-0.202971	28.8073	-0.15548	28.7839	-0.223458	28.8123	-0.190843	28.7846	-0.194031
28.8064	-0.21223	28.8282	-0.209559	28.8026	-0.18901	28.7874	-0.200898	28.7872	-0.203018	28.8236	-0.155498	28.8001	-0.223504	28.8286	-0.190947	28.8009	-0.194285
28.8229	-0.212289	28.8442	-0.209607	28.8189	-0.189128	28.804	-0.20094	28.8035	-0.203047	28.8402	-0.15552	28.8165	-0.223567	28.8447	-0.191061	28.8171	-0.194522
28.839	-0.212376	28.8612	-0.209671	28.8354	-0.189235	28.8205	-0.201002	28.8199	-0.203063	28.8564	-0.155564	28.833	-0.223653	28.8612	-0.191137	28.8333	-0.194789
28.8553	-0.2125	28.8772	-0.209747	28.8522	-0.189332	28.8372	-0.201089	28.8362	-0.203069	28.8729	-0.155607	28.8499	-0.223736	28.8775	-0.1912	28.8495	-0.194986
28.872	-0.212605	28.8936	-0.20986	28.8683	-0.189424	28.8533	-0.201203	28.8527	-0.20307	28.8888	-0.155672	28.8658	-0.223797	28.8938	-0.191268	28.866	-0.195128
28.8884	-0.212688	28.9099	-0.209961	28.8853	-0.18953	28.8701	-0.201351	28.8689	-0.203072	28.9048	-0.155755	28.883	-0.223886	28.9104	-0.19134	28.8823	-0.195205
28.9048	-0.212792	28.9267	-0.210062	28.901	-0.189619	28.8859	-0.201512	28.8853	-0.203077	28.921	-0.155932	28.8992	-0.223977	28.9263	-0.191404	28.8987	-0.195257
28.9213	-0.212902	28.9429	-0.210143	28.9175	-0.189704	28.9025	-0.201683	28.9018	-0.203091	28.9373	-0.156135	28.9155	-0.224075	28.9427	-0.191483	28.9152	-0.195287
28.9376	-0.212971	28.9595	-0.210182	28.9345	-0.189775	28.9188	-0.201863	28.9185	-0.203127	28.954	-0.156401	28.9323	-0.224155	28.9596	-0.191571	28.9323	-0.195308
28.9543	-0.213032	28.976	-0.210196	28.951	-0.189853	28.9353	-0.202104	28.9357	-0.203192	28.9698	-0.15666	28.9491	-0.224224	28.9763	-0.191701	28.948	-0.19531
28.9706	-0.213069	28.9925	-0.210296	28.967	-0.189921	28.952	-0.20229	28.9518	-0.203303	28.9864	-0.156925	28.9651	-0.224276	28.9926	-0.191827	28.9648	-0.195309
28.9868	-0.213094	29.009	-0.210326	28.9837	-0.189961	28.9684	-0.202412	28.9683	-0.203441	29.0025	-0.15714	28.9813	-0.22432	29.009	-0.191968	28.9811	-0.195314
29.0035	-0.213111	29.0257	-0.210334	28.9998	-0.190016	28.9842	-0.202503	28.9842	-0.203609	29.0191	-0.157384	28.9978	-0.224354	29.0257	-0.192096	28.9976	-0.19532
29.0201	-0.213125	29.042	-0.210342	29.0165	-0.190057	29.0009	-0.202579	29.0011	-0.203785	29.0357	-0.157667	29.0142	-0.224374	29.0415	-0.192229	29.0141	-0.195336
29.0366	-0.213136	29.0584	-0.210352	29.033	-0.1901	29.0174	-0.202649	29.0174	-0.203964	29.0526	-0.157961	29.0308	-0.224385	29.0575	-0.192369	29.0307	-0.19535
29.0529	-0.213147	29.0749	-0.210385	29.0493	-0.190156	29.0337	-0.202695	29.0339	-0.20409	29.0687	-0.158227	29.0472	-0.224443	29.0745	-0.192496	29.0468	-0.195367
29.0692	-0.213158	29.0912	-0.210394	29.0659	-0.190217	29.0499	-0.202717	29.0495	-0.204208	29.0855	-0.158379	29.0639	-0.224501	29.0908	-0.192583	29.063	-0.195395
29.0856	-0.213182	29.1076	-0.210441	29.0821	-0.190279	29.0661	-0.202746	29.066	-0.204275	29.1015	-0.158567	29.0801	-0.224559	29.1075	-0.192626	29.0792	-0.195422
29.1021	-0.21323	29.1242	-0.21054	29.0983	-0.190341	29.0826	-0.202763	29.0829	-0.204319	29.1176	-0.158726	29.0969	-0.224589	29.1241	-0.192653	29.096	-0.19545
29.1184	-0.213293	29.1407	-0.210657	29.1148	-0.190419	29.0996	-0.202783	29.0996	-0.204358	29.1341	-0.158809	29.1134	-0.224625	29.1408	-0.192687	29.1121	-0.195481
29.1349	-0.213372	29.1572	-0.210789	29.1312	-0.190503	29.1161	-0.20282	29.1159	-0.20438	29.1502	-0.158866	29.13	-0.224631	29.1571	-0.19271	29.1284	-0.195515
29.1513	-0.213483	29.174	-0.210919	29.1479	-0.190581	29.1326	-0.202859	29.1319	-0.20439	29.1666	-0.158921	29.1465	-0.224663	29.1742	-0.192728	29.1446	-0.19555
29.1678	-0.21359	29.1904	-0.211012	29.1647	-0.190655	29.1491	-0.202895	29.1488	-0.204395	29.1826	-0.158954	29.1633	-0.224669	29.1906	-0.192755	29.1614	-0.195588
29.1845	-0.213696	29.2069	-0.211054	29.1808	-0.190757	29.1654	-0.202938	29.1653	-0.204403	29.1991	-0.159022	29.1801	-0.224683	29.2066	-0.192784	29.1779	-0.195624
29.2011	-0.213788	29.2235	-0.211068	29.1971	-0.190863	29.182	-0.203002	29.1819	-0.204421	29.2151	-0.159111	29.196	-0.224701	29.2229	-0.19283	29.1944	-0.195666
29.2179	-0.213848	29.2401	-0.211101	29.2139	-0.190982	29.1981	-0.20308	29.198	-0.204443	29.2315	-0.159236	29.2126	-0.224721	29.2397	-0.192889	29.2109	-0.1957
29.2345	-0.213893	29.2564	-0.211104	29.2302	-0.191164	29.2145	-0.203155	29.2143	-0.20446	29.248	-0.159375	29.2289	-0.224735	29.2559	-0.192981	29.2274	-0.195727
29.2506	-0.213913	29.2731	-0.211103	29.2467	-0.191348	29.2309	-0.203234	29.2312	-0.204491	29.2645	-0.159619	29.2455	-0.224747	29.272	-0.193078	29.2439	-0.195759
29.2673	-0.213929	29.2893	-0.211103	29.2629	-0.191459	29.2474	-0.20335	29.2473	-0.204532	29.281	-0.159888	29.2614	-0.224759	29.2884	-0.193183	29.2606	-0.195796
29.2838	-0.21394	29.3055	-0.211106	29.2792	-0.191571	29.2636	-0.203464	29.2636	-0.204603	29.2976	-0.160134	29.2782	-0.224768	29.3047	-0.193306	29.2768	-0.195835
29.3005	-0.213952	29.3219	-0.21111	29.2952	-0.191681	29.2803	-0.203573	29.2802	-0.204686	29.3141	-0.16028	29.2945	-0.224777	29.3207	-0.193421	29.2936	-0.195875
29.3169	-0.213958	29.3386	-0.211118	29.3119	-0.191765	29.2964	-0.203679	29.2966	-0.204759	29.3303	-0.160389	29.3113	-0.224784	29.3372	-0.193499	29.3103	-0.195925
29.3333	-0.213971	29.3556	-0.21113	29.3281	-0.191828	29.3133	-0.203771	29.313	-0.204826	29.3476	-0.160449	29.3277	-0.224792	29.354	-0.19356	29.3266	-0.195994
29.3495	-0.213985	29.3718	-0.211155	29.3445	-0.191885	29.3295	-0.203861	29.3297	-0.204876	29.3633	-0.1605	29.3442	-0.2248	29.3703	-0.193624	29.3431	-0.196071
29.366	-0.214008	29.3884	-0.21121	29.361	-0.19194	29.3462	-0.203911	29.3463	-0.204936	29.3803	-0.160529	29.3606	-0.22481	29.3867	-0.193681	29.3599	-0.196172
29.3826	-0.214079	29.4051	-0.211304	29.3775	-0.191984	29.3626	-0.203958	29.3628	-0.204997	29.3964	-0.160546	29.377	-0.224836	29.4029	-0.19373	29.3762	-0.196252
29.3993	-0.214159	29.421	-0.211408	29.3941	-0.192037	29.3792	-0.204001	29.3796	-0.205026	29.4125	-0.160576	29.3939	-0.224886	29.42	-0.193784	29.3924	-0.196314
29.4156	-0.214251	29.4377	-0.211508	29.4106	-0.192077	29.3957	-0.204045	29.3958	-0.205044	29.4288	-0.160594	29.4101	-0.224933	29.4363	-0.193858	29.409	-0.196375
29.4324	-0.214354	29.4543	-0.211593	29.4269	-0.192106	29.4121	-0.204089	29.4123	-0.205056	29.445	-0.160638	29.4266	-0.224999	29.4533	-0.193948	29.4252	-0.19643
29.4483	-0.214451	29.4704	-0.211666	29.4437	-0.192129	29.4286	-0.204151	29.4289	-0.205062	29.4612	-0.160701	29.443	-0.22505	29.4696	-0.19407	29.4408	-0.19647
29.4651	-0.214557	29.4869	-0.211734	29.4603	-0.192156	29.4447	-0.204233	29.4454	-0.20507	29.4777	-0.160771	29.4596	-0.22509	29.486	-0.19421	29.4576	-0.196504
29.4816	-0.214644	29.5034	-0.211784	29.4766	-0.192189	29.4607	-0.20432	29.4619	-0.20508	29.4943	-0.160846	29.4763	-0.225119	29.5028	-0.19437	29.4736	-0.196539
29.4976	-0.214717	29.5199	-0.211826	29.4932	-0.192212	29.4773	-0.204409	29.4784	-0.205091	29.5105	-0.160943	29.493	-0.225145	29.5192	-0.194517	29.4903	-0.196576
29.5144	-0.214754	29.5367	-0.211878	29.5094	-0.192225	29.494	-0.204462	29.4952	-0.205103	29.5272	-0.161058	29.5096	-0.225166	29.5356	-0.194652	29.5074	-0.19664
29.5313	-0.214778	29.553	-0.211895	29.5259	-0.192244	29.5102	-0.204525	29.5117	-0.205126	29.5437	-0.16118	29.5263	-0.225179	29.552	-0.194776	29.5241	-0.196743
29.5473	-0.2148	29.5695	-0.211912	29.5425	-0.192266	29.5269	-0.204564	29.5282	-0.205165	29.5601	-0.161327	29.5425	-0.225193	29.5685	-0.194876	29.5408	-0.19684
29.564	-0.214818	29.5861	-0.211928	29.5591	-0.192303	29.5435	-0.204601	29.5448	-0.205201	29.5767	-0.161436	29.5589	-0.225205	29.5844	-0.194945	29.5575	-0.196952
29.5807	-0.214826	29.6028	-0.211945	29.5757	-0.192379	29.5602	-0.204631	29.5613	-0.205219	29.5932	-0.161517	29.5752	-0.225218	29.6012	-0.195016	29.5739	-0.197014
29.5975	-0.214876	29.6196	-0.211957	29.5922	-0.19247	29.5761	-0.204658	29.5773	-0.205247	29.6096	-0.161576	29.5918	-0.225229	29.6181	-0.195057	29.5903	-0.197077
29.6138	-0.214927	29.636	-0.211969	29.6088	-0.192537	29.5928	-0.204671	29.5942	-0.205272	29.6263	-0.161659	29.6083	-0.22524	29.6347	-0.195081	29.6069	-0.197137
29.6299	-0.214935	29.6525	-0.211996	29.6252	-0.192642	29.6092	-0.204678	29.6104	-0.20529	29.6426	-0.161753	29.6252	-0.225265	29.6509	-0.1951	29.6231	-0.197171
29.6469	-0.214949	29.6689	-0.212031	29.6415	-0.192786	29.6257	-0.204689	29.6265	-0.205302	29.6585	-0.161835	29.6419	-0.225293	29.6674	-0.195116	29.6397	-0.197202
29.6632	-0.21497	29.6854	-0.212042	29.6579	-0.192945	29.6418	-0.204695	29.6431	-0.205311	29.6751	-0.161922	29.6586	-0.225304	29.6838	-0.195186	29.6561	-0.197225
29.68	-0.214994	29.7019	-0.212074	29.6744	-0.193068	29.6588	-0.204703	29.6597	-0.205351	29.6917	-0.161999	29.6752	-0.225314	29.7001	-0.19524	29.6718	-0.197243
29.6964	-0.215014	29.7184	-0.212087	29.6908	-0.193129	29.6756	-0.20475	29.6765	-0.205359	29.7083	-0.162057	29.6913	-0.225324	29.7169	-0.195282	29.6886	-0.197272
29.713	-0.215046	29.7352	-0.212102	29.707	-0.193169	29.6917	-0.204763	29.6931	-0.205374	29.7247	-0.162145	29.708	-0.22533	29.7332	-0.195321	29.7051	-0.197337
29.7296	-0.21511	29.7516	-0.212119	29.723	-0.193189	29.7082	-0.204777	29.7096	-0.20541	29.7412	-0.162242	29.7243	-0.225341	29.7502	-0.195349	29.7216	-0.197414
29.746	-0.215174	29.768	-0.21214	29.7399	-0.193197	29.7241	-0.204801	29.7259	-0.20546	29.7574	-0.162334	29.7407	-0.225351	29.7666	-0.195354	29.7383	-0.197534
29.7627	-0.215226	29.7845	-0.212161	29.7564	-0.193237	29.7406	-0.204852	29.7425	-0.205513	29.7738	-0.16246	29.7575	-0.225364	29.7831	-0.19536	29.7548	-0.19766
29.7792	-0.215263	29.8012	-0.212185	29.7727	-0.193249	29.7572	-0.204904	29.7589	-0.205591	29.7901	-0.162591	29.7744	-0.225387	29.7997	-0.195395	29.7714	-0.19781
29.7954	-0.215292	29.8179	-0.212216	29.7895	-0.193254	29.7738	-0.204993	29.7753	-0.205689	29.8061	-0.162712	29.7909	-0.225427	29.8162	-0.195402	29.7876	-0.197942
29.812	-0.215321	29.8344	-0.212236	29.8059	-0.193265	29.7902	-0.205116	29.792	-0.205784	29.8225	-0.162791	29.8075	-0.225475	29.8323	-0.195413	29.8044	-0.198067
29.8286	-0.215349	29.8509	-0.212253	29.8226	-0.19329	29.8067	-0.205259	29.8083	-0.205885	29.8391	-0.16286	29.8239	-0.225533	29.849	-0.195441	29.8209	-0.198178
29.8449	-0.215381	29.8674	-0.212269	29.8391	-0.193298	29.8228	-0.205399	29.825	-0.205977	29.8558	-0.162902	29.8399	-0.22559	29.8659	-0.195472	29.8376	-0.198255
29.8622	-0.215418	29.884	-0.212285	29.8552	-0.193311	29.8396	-0.205548	29.8416	-0.206037	29.8725	-0.16293	29.8565	-0.225667	29.8819	-0.195497	29.8536	-0.198287
29.8788	-0.215455	29.9008	-0.212303	29.8721	-0.193342	29.8559	-0.20567	29.8581	-0.206092	29.8886	-0.162942	29.8731	-0.225721	29.8985	-0.195531	29.8707	-0.198301
29.8949	-0.215495	29.9172	-0.212319	29.8888	-0.193389	29.8727	-0.205768	29.8744	-0.206146	29.9055	-0.162954	29.8895	-0.225754	29.9151	-0.195566	29.8872	-0.198318
29.9114	-0.215547	29.9339	-0.212335	29.9052	-0.193462	29.8894	-0.205858	29.8909	-0.206196	29.9226	-0.162963	29.9063	-0.225779	29.932	-0.195609	29.9038	-0.198328
29.9278	-0.215601	29.9505	-0.212351	29.9218	-0.193554	29.9056	-0.205932	29.9073	-0.206234	29.9386	-0.162974	29.9226	-0.225798	29.9482	-0.195673	29.9203	-0.198379
29.9443	-0.215665	29.9666	-0.212368	29.9386	-0.193652	29.922	-0.205997	29.9241	-0.206264	29.9551	-0.162999	29.9393	-0.225811	29.9648	-0.195714	29.9368	-0.198433
29.9606	-0.215703	29.9828	-0.212383	29.9551	-0.193778	29.9385	-0.206035	29.9403	-0.2063	29.9715	-0.163024	29.9559	-0.225825	29.9812	-0.195752	29.953	-0.198439
29.9772	-0.215735	29.9994	-0.212401	29.9713	-0.193906	29.9552	-0.206065	29.9575	-0.206335	29.9879	-0.163069	29.9725	-0.225838	29.9975	-0.195783	29.9701	-0.198446
29.9932	-0.215767	30.016	-0.212423	29.988	-0.194013	29.9717	-0.206082	29.974	-0.206369	30.0042	-0.163119	29.9893	-0.225853	30.0144	-0.195809	29.9864	-0.198456
30.0099	-0.215798	30.0328	-0.212449	30.0044	-0.194084	29.9884	-0.206097	29.9905	-0.206414	30.0207	-0.163199	30.0056	-0.225866	30.0309	-0.195829	30.003	-0.198471
30.0263	-0.215828	30.0495	-0.212471	30.0206	-0.194144	30.0049	-0.206109	30.0072	-0.206446	30.0369	-0.163268	30.0225	-0.22588	30.0472	-0.195846	30.0189	-0.198495
30.0431	-0.215843	30.066	-0.2125	30.0372	-0.194197	30.0209	-0.206116	30.0237	-0.206463	30.0534	-0.163317	30.039	-0.225903	30.0636	-0.195857	30.0351	-0.198516
30.0599	-0.215899	30.0827	-0.212548	30.0538	-0.194224	30.0378	-0.20614	30.0404	-0.206474	30.0698	-0.163364	30.0554	-0.225925	30.0802	-0.195867	30.052	-0.198545
30.0765	-0.215941	30.0995	-0.212607	30.0706	-0.194236	30.0543	-0.206165	30.0559	-0.206485	30.0867	-0.163404	30.0715	-0.225946	30.0968	-0.195877	30.0683	-0.198586
30.0931	-0.215968	30.1162	-0.212632	30.0868	-0.194243	30.0708	-0.20617	30.0728	-0.206497	30.1031	-0.16346	30.0885	-0.225963	30.1137	-0.195889	30.0847	-0.19863
30.1093	-0.215978	30.133	-0.212657	30.1037	-0.194287	30.0873	-0.206177	30.0893	-0.206531	30.1197	-0.163513	30.1047	-0.225973	30.1306	-0.195913	30.1014	-0.198685
30.1258	-0.215986	30.149	-0.212681	30.12	-0.19432	30.1043	-0.206194	30.1059	-0.206559	30.136	-0.163579	30.1217	-0.225983	30.1469	-0.195943	30.118	-0.198728
30.1422	-0.215993	30.1659	-0.212701	30.1364	-0.194353	30.1207	-0.206222	30.1217	-0.206594	30.152	-0.163632	30.1381	-0.225995	30.1632	-0.195999	30.1347	-0.198769
30.1588	-0.216	30.182	-0.212721	30.1531	-0.194386	30.1371	-0.206257	30.1388	-0.206603	30.1685	-0.163702	30.1546	-0.226009	30.18	-0.196078	30.1514	-0.19881
30.1755	-0.216006	30.1986	-0.21274	30.1694	-0.194413	30.1537	-0.206291	30.1549	-0.206613	30.1852	-0.163797	30.1713	-0.226025	30.1961	-0.196156	30.1679	-0.198849
30.1917	-0.216012	30.215	-0.21276	30.186	-0.194418	30.1705	-0.206336	30.1715	-0.206623	30.2019	-0.163913	30.1881	-0.226052	30.2129	-0.196239	30.1845	-0.198889
30.2087	-0.216018	30.232	-0.212779	30.2027	-0.194423	30.1869	-0.206391	30.1881	-0.206641	30.218	-0.16399	30.2051	-0.226096	30.2292	-0.196344	30.2013	-0.198917
30.225	-0.216029	30.2485	-0.212798	30.2192	-0.194437	30.2033	-0.206443	30.2049	-0.206656	30.2348	-0.164041	30.2214	-0.226157	30.2456	-0.196405	30.2177	-0.198939
30.2415	-0.216039	30.2653	-0.212817	30.2355	-0.194463	30.2194	-0.206492	30.2215	-0.206666	30.2513	-0.164091	30.2378	-0.226219	30.2619	-0.196452	30.2344	-0.198966
30.258	-0.216051	30.2816	-0.212836	30.252	-0.194486	30.2365	-0.206529	30.238	-0.206675	30.2675	-0.164143	30.2543	-0.22627	30.2786	-0.196488	30.2508	-0.198991
30.2749	-0.216073	30.2978	-0.212854	30.2689	-0.194513	30.2529	-0.20658	30.2548	-0.206695	30.2848	-0.164201	30.2706	-0.226307	30.2951	-0.19652	30.2673	-0.199019
30.2911	-0.216097	30.3148	-0.212874	30.2858	-0.194558	30.269	-0.206637	30.2714	-0.206713	30.3014	-0.164264	30.2873	-0.226324	30.3118	-0.196554	30.2836	-0.199049
30.3075	-0.216129	30.3312	-0.212893	30.3021	-0.19461	30.2863	-0.206681	30.2879	-0.206721	30.3181	-0.164334	30.3036	-0.22634	30.3284	-0.196605	30.2999	-0.199078
30.3245	-0.216191	30.3477	-0.212912	30.3187	-0.194655	30.3024	-0.206718	30.3047	-0.206726	30.3343	-0.164433	30.3204	-0.226355	30.3452	-0.196658	30.3168	-0.199091
30.3412	-0.216273	30.364	-0.212939	30.3356	-0.194681	30.3192	-0.206745	30.3213	-0.206732	30.3506	-0.164554	30.3375	-0.226369	30.362	-0.196696	30.3337	-0.199104
30.358	-0.21638	30.3811	-0.212956	30.3519	-0.194703	30.3358	-0.206763	30.338	-0.206745	30.3674	-0.164695	30.3539	-0.226381	30.3784	-0.196735	30.35	-0.199121
30.3746	-0.216484	30.3973	-0.212974	30.3682	-0.194721	30.3519	-0.206774	30.354	-0.206754	30.3837	-0.164823	30.3701	-0.226392	30.3952	-0.196772	30.3663	-0.199139
30.3913	-0.216575	30.4133	-0.212993	30.3846	-0.194735	30.3691	-0.206784	30.3708	-0.206769	30.4005	-0.164954	30.387	-0.226405	30.4114	-0.196814	30.3832	-0.199168
30.408	-0.216625	30.4302	-0.213012	30.4013	-0.194743	30.3857	-0.206793	30.3872	-0.206799	30.4169	-0.165046	30.4038	-0.226419	30.4283	-0.196852	30.3993	-0.199193
30.4244	-0.216675	30.4467	-0.213034	30.4177	-0.194781	30.4019	-0.206803	30.4038	-0.206842	30.4333	-0.165101	30.4203	-0.226435	30.4448	-0.196885	30.4156	-0.19921
30.4404	-0.216711	30.4634	-0.213057	30.4346	-0.194814	30.4187	-0.206811	30.4201	-0.206902	30.4495	-0.165126	30.4371	-0.226451	30.4614	-0.19691	30.4323	-0.199222
30.4568	-0.216737	30.48	-0.21308	30.4512	-0.194832	30.435	-0.206836	30.4366	-0.206988	30.4663	-0.16514	30.4539	-0.226466	30.4776	-0.196972	30.4487	-0.199234
30.4736	-0.216758	30.497	-0.213101	30.4679	-0.194853	30.4508	-0.206854	30.4531	-0.207087	30.4825	-0.165148	30.4704	-0.226483	30.4938	-0.197026	30.4653	-0.199252
30.4901	-0.216771	30.5132	-0.213124	30.4838	-0.19486	30.4679	-0.206863	30.4693	-0.207157	30.4992	-0.165193	30.4867	-0.226498	30.5105	-0.19704	30.4822	-0.199268
30.5064	-0.2168	30.5302	-0.213147	30.5003	-0.194868	30.4847	-0.206877	30.4858	-0.207192	30.5157	-0.165221	30.503	-0.226512	30.5266	-0.197067	30.4988	-0.199281
30.5229	-0.216831	30.5468	-0.213167	30.5166	-0.194878	30.501	-0.206898	30.5024	-0.207213	30.5321	-0.165254	30.5198	-0.226527	30.5436	-0.197081	30.5155	-0.199294
30.5397	-0.21686	30.5636	-0.213186	30.5331	-0.19489	30.5175	-0.206906	30.519	-0.20723	30.5491	-0.165259	30.5364	-0.22654	30.56	-0.197089	30.5322	-0.199307
30.5561	-0.216873	30.5803	-0.213202	30.5498	-0.19493	30.5342	-0.206915	30.5357	-0.207244	30.5658	-0.165278	30.5526	-0.226554	30.5766	-0.197097	30.5489	-0.199318
30.5732	-0.216885	30.5968	-0.213215	30.5664	-0.194993	30.5512	-0.206935	30.5524	-0.207256	30.5827	-0.165316	30.5694	-0.22657	30.5933	-0.197104	30.5649	-0.199331
30.5897	-0.216899	30.6134	-0.213228	30.5833	-0.195059	30.5672	-0.20697	30.5687	-0.207267	30.599	-0.165401	30.5859	-0.226586	30.6097	-0.197114	30.5818	-0.199349
30.606	-0.21691	30.6296	-0.213241	30.6001	-0.195132	30.5839	-0.207027	30.5853	-0.207298	30.6154	-0.165531	30.6026	-0.226603	30.6265	-0.197125	30.5986	-0.199362
30.6226	-0.216922	30.6461	-0.213255	30.6164	-0.19521	30.6007	-0.207127	30.6017	-0.207309	30.6318	-0.165703	30.6191	-0.22663	30.6431	-0.197136	30.6146	-0.199385
30.6395	-0.216934	30.6629	-0.21327	30.633	-0.195274	30.6168	-0.207247	30.6184	-0.207322	30.6483	-0.165869	30.6356	-0.226655	30.66	-0.197148	30.631	-0.199402
30.6559	-0.216947	30.679	-0.213285	30.6498	-0.195341	30.6336	-0.207373	30.635	-0.207345	30.6644	-0.166022	30.6522	-0.226674	30.6762	-0.197162	30.648	-0.199418
30.6724	-0.216961	30.6955	-0.213303	30.6659	-0.195413	30.65	-0.20746	30.6514	-0.207361	30.681	-0.166119	30.6689	-0.226693	30.6926	-0.197191	30.6643	-0.199433
30.6892	-0.216978	30.7126	-0.213323	30.6819	-0.195462	30.6666	-0.207542	30.6681	-0.207374	30.6972	-0.16618	30.686	-0.226709	30.7087	-0.197234	30.6804	-0.199444
30.7054	-0.217001	30.7292	-0.213344	30.6987	-0.195496	30.6831	-0.207611	30.6847	-0.207386	30.714	-0.166201	30.7022	-0.226723	30.7257	-0.197295	30.6972	-0.199456
30.7222	-0.217029	30.7455	-0.213366	30.7151	-0.195513	30.6997	-0.207656	30.7012	-0.207398	30.7305	-0.166247	30.7184	-0.226736	30.7422	-0.197359	30.7136	-0.199469
30.7388	-0.217073	30.7625	-0.213388	30.732	-0.19553	30.7162	-0.207679	30.7178	-0.20741	30.747	-0.166266	30.7355	-0.226748	30.7585	-0.197435	30.7305	-0.199483
30.7552	-0.217129	30.7793	-0.213414	30.7484	-0.19554	30.7324	-0.207689	30.7346	-0.207422	30.7635	-0.166283	30.7521	-0.226761	30.7751	-0.197509	30.7467	-0.199506
30.7719	-0.217179	30.7957	-0.213435	30.7649	-0.195551	30.7492	-0.207731	30.7512	-0.207435	30.7802	-0.166296	30.7685	-0.226774	30.7921	-0.19758	30.7633	-0.199534
30.7888	-0.217235	30.812	-0.213454	30.7817	-0.195561	30.7664	-0.207767	30.768	-0.207447	30.7968	-0.16632	30.785	-0.226786	30.8084	-0.197636	30.7799	-0.199551
30.8049	-0.217295	30.8288	-0.21347	30.7986	-0.195571	30.7828	-0.207793	30.7847	-0.207459	30.8127	-0.166328	30.802	-0.226798	30.8254	-0.197674	30.7967	-0.199575
30.8213	-0.21734	30.845	-0.213484	30.8151	-0.195608	30.7996	-0.207809	30.8014	-0.207472	30.8295	-0.166341	30.8181	-0.226812	30.8421	-0.19771	30.8129	-0.199601
30.8382	-0.217363	30.8615	-0.213498	30.8316	-0.195618	30.8159	-0.207829	30.818	-0.207485	30.8462	-0.166373	30.8347	-0.226825	30.859	-0.197754	30.8301	-0.199616
30.8545	-0.217382	30.8781	-0.213513	30.8482	-0.195628	30.8326	-0.207851	30.8344	-0.207499	30.863	-0.166406	30.8512	-0.22684	30.8752	-0.197799	30.8463	-0.199631
30.8714	-0.217414	30.8948	-0.213529	30.8645	-0.195654	30.8491	-0.207859	30.8512	-0.20752	30.8795	-0.16645	30.8677	-0.226856	30.8915	-0.197839	30.8633	-0.199644
[truncated: 13,044 more rows]

## Sheet: Cooling - Run #1 to #2
OVERTURE White		OVERTURE Black		OVERTURE Green		SUNLU White		SUNLU Black		SUNLU Green		HATCHBOX White		HATCHBOX Black		HATCHBOX Green
[truncated: 6,752 more rows]
