# Supplementary material for: Establishing a Framework for Fused Filament Fabrication Process Optimization: A Case Study with PLA Filaments
Source: Polymers (Basel). 2023 Apr 19;15(8):1945. doi: 10.3390/polym15081945 (PMC10141671; doi:10.3390/polym15081945)
Supplement: Supplementary file 1 [file polymers-15-01945-s001.zip › polymers-2303527-supplementary/Spreadsheet S8 Printed Specimen DSC Heating Curves.xlsx]

## Sheet: As-Printed (Optimal)
OVERTURE White		OVERTURE Black		OVERTURE Green		SUNLU White		SUNLU Black		SUNLU Green		HATCHBOX White		HATCHBOX Black		HATCHBOX Green
Temperature (°C)	Heat Flow (W/g)	Temperature (°C)	Heat Flow (W/g)	Temperature (°C)	Heat Flow (W/g)	Temperature (°C)	Heat Flow (W/g)	Temperature (°C)	Heat Flow (W/g)	Temperature (°C)	Heat Flow (W/g)	Temperature (°C)	Heat Flow (W/g)	Temperature (°C)	Heat Flow (W/g)	Temperature (°C)	Heat Flow (W/g)
24.9413	0.0582023	24.9042	0.0509876	24.8914	0.0600815	24.8999	0.0581574	24.8842	0.06938	24.886	0.0682145	24.88	0.0702027	24.9217	0.0679213	24.9002	0.0591766
24.9406	0.0576101	24.9043	0.0502633	24.8911	0.0592696	24.8992	0.0575943	24.8839	0.068412	24.8856	0.0673462	24.8796	0.0694491	24.9211	0.0672834	24.9001	0.0584594
24.9406	0.0571172	24.904	0.0496482	24.8905	0.0583603	24.8991	0.0569456	24.8839	0.0674196	24.8855	0.0663525	24.8793	0.0684449	24.9208	0.0663017	24.8999	0.057814
24.94	0.0565173	24.9039	0.0492586	24.8904	0.0578797	24.8989	0.0561116	24.8836	0.0662435	24.8855	0.0656422	24.8789	0.0676273	24.9204	0.0654056	24.8998	0.0570276
24.9395	0.0559278	24.9038	0.0486266	24.8901	0.0569717	24.8983	0.0554809	24.8832	0.065535	24.8855	0.0651336	24.8783	0.0670648	24.9198	0.0645499	24.8997	0.0562236
24.9391	0.0554326	24.9033	0.0479017	24.8898	0.056374	24.8981	0.05461	24.8836	0.0645319	24.8849	0.0646441	24.8782	0.0663706	24.9199	0.0638266	24.8991	0.0555748
24.9389	0.0549731	24.9034	0.0473844	24.8897	0.0557904	24.8974	0.0539312	24.8832	0.0634467	24.8845	0.063868	24.8786	0.0655657	24.9195	0.0630256	24.8989	0.054913
24.9382	0.0544581	24.9033	0.0467527	24.8896	0.0550888	24.8975	0.0531086	24.8826	0.0622356	24.8842	0.0625412	24.8785	0.0644872	24.9195	0.0624639	24.8989	0.0543412
24.9382	0.0541233	24.9029	0.046347	24.8892	0.0547667	24.897	0.0525751	24.8822	0.0612744	24.8845	0.0617308	24.8784	0.0633348	24.9195	0.0620951	24.8983	0.05391
24.938	0.0537454	24.9031	0.0459928	24.8896	0.0542823	24.897	0.0519658	24.8821	0.0605195	24.884	0.060954	24.8787	0.0621256	24.9193	0.0615409	24.8982	0.0534284
24.9377	0.0533399	24.9027	0.0455555	24.8895	0.0540578	24.897	0.0513832	24.8824	0.0601604	24.8844	0.0601277	24.8788	0.0613542	24.9194	0.0611499	24.898	0.0530665
24.9375	0.0529939	24.9026	0.0452473	24.8896	0.0537114	24.8972	0.0511762	24.8828	0.0599338	24.8847	0.0589937	24.8791	0.0608494	24.9189	0.0606228	24.8978	0.0526177
24.9374	0.052512	24.903	0.0448936	24.89	0.0532265	24.8971	0.050712	24.8828	0.059887	24.8847	0.0578605	24.8792	0.0603818	24.9187	0.0603852	24.8978	0.0520506
24.9375	0.0521944	24.9031	0.0445445	24.8898	0.0524836	24.8976	0.0501184	24.8835	0.0598271	24.8853	0.0571547	24.8791	0.0598369	24.9188	0.0599427	24.8982	0.0514876
24.9375	0.0518265	24.9031	0.0443099	24.8903	0.0520958	24.8978	0.0496543	24.8843	0.0596409	24.8854	0.0568432	24.8796	0.0594963	24.9185	0.0596612	24.8984	0.050673
24.9372	0.0513407	24.9034	0.0441355	24.8911	0.051818	24.8982	0.0496646	24.8845	0.0594149	24.8857	0.0568101	24.8799	0.0592784	24.919	0.0591172	24.8987	0.050307
24.9378	0.0510064	24.9038	0.0437978	24.8916	0.0517125	24.8984	0.0492419	24.8852	0.0590423	24.8864	0.056871	24.8804	0.0590893	24.9194	0.0588096	24.899	0.0496884
24.9373	0.0506892	24.9043	0.0435092	24.8923	0.0509526	24.8992	0.0489388	24.8859	0.0585782	24.8873	0.0568312	24.8809	0.0585871	24.9198	0.0584754	24.8995	0.049217
24.938	0.0503096	24.9049	0.043284	24.8926	0.0502577	24.9	0.0485536	24.8869	0.0580735	24.8879	0.0565216	24.8817	0.0581278	24.92	0.0581538	24.8998	0.0489011
24.9381	0.0500131	24.9051	0.0429734	24.8932	0.0497527	24.9005	0.0484573	24.8874	0.0573604	24.8888	0.0561469	24.883	0.0575909	24.9206	0.0577305	24.9007	0.0483133
24.9385	0.0497183	24.906	0.042557	24.8941	0.0493386	24.9011	0.0480316	24.8882	0.0564145	24.8898	0.0557759	24.8839	0.0570924	24.9215	0.057417	24.9017	0.0479368
24.9394	0.0493898	24.9068	0.0420849	24.8952	0.048823	24.9018	0.0475227	24.8888	0.055761	24.8908	0.0554502	24.8844	0.0568222	24.922	0.0568979	24.9027	0.04779
24.9404	0.0490556	24.9077	0.0414438	24.8964	0.0484245	24.9025	0.0472195	24.8901	0.0554877	24.8916	0.055137	24.886	0.0565728	24.9228	0.056498	24.904	0.0476992
24.9413	0.0486693	24.9085	0.0409515	24.8974	0.0480664	24.9041	0.0469999	24.8909	0.0552837	24.8927	0.0548666	24.8868	0.0564272	24.9241	0.0561694	24.9052	0.0477727
24.9426	0.0483625	24.9095	0.0405718	24.8982	0.0479839	24.9051	0.0468253	24.8924	0.0551408	24.894	0.0546625	24.8884	0.0562927	24.9246	0.0558934	24.9058	0.0475908
24.9437	0.0480857	24.9105	0.0402079	24.8993	0.0480317	24.9062	0.0466466	24.893	0.0551834	24.8951	0.0546426	24.8898	0.056221	24.9258	0.0558619	24.9072	0.0474697
24.9446	0.04764	24.912	0.0399121	24.9007	0.0480917	24.9076	0.0465327	24.8947	0.0553345	24.8965	0.0547662	24.891	0.0562573	24.9274	0.0557074	24.9083	0.0474793
24.9459	0.047238	24.9138	0.0396155	24.902	0.0481592	24.9093	0.0465212	24.8966	0.0555033	24.8982	0.0549765	24.8923	0.0563819	24.9287	0.0557375	24.9097	0.0474209
24.9471	0.0469578	24.9154	0.0393711	24.9039	0.0483168	24.9111	0.0466124	24.8981	0.0556845	24.9003	0.0551784	24.8948	0.0565149	24.9305	0.0557399	24.9113	0.0475505
24.949	0.0464919	24.9169	0.0391565	24.9056	0.0485184	24.9131	0.0466796	24.8998	0.0567243	24.9019	0.0563497	24.8968	0.0573968	24.932	0.0559291	24.9125	0.0476869
24.9504	0.0460566	24.9187	0.0391563	24.9081	0.0487592	24.9146	0.0469197	24.9017	0.0573814	24.9039	0.0571555	24.8987	0.0580696	24.9341	0.0562004	24.9149	0.0478334
24.9519	0.0457595	24.9201	0.0390016	24.9101	0.0502638	24.9166	0.0471586	24.9039	0.0579347	24.906	0.0577256	24.9014	0.0586036	24.9357	0.0563757	24.9172	0.0480166
24.9536	0.0454122	24.9224	0.0388613	24.9123	0.0509622	24.9189	0.0473909	24.9063	0.0583729	24.9087	0.0581272	24.9036	0.0589826	24.9379	0.0565672	24.9193	0.0482074
24.9557	0.0449193	24.9247	0.0387357	24.9148	0.0514542	24.9214	0.0488593	24.9093	0.0587414	24.9107	0.0584007	24.9065	0.0593374	24.94	0.0567955	24.922	0.049718
24.9575	0.0443487	24.9272	0.038774	24.9177	0.0518964	24.9235	0.0494347	24.912	0.059049	24.9131	0.0588547	24.9088	0.0599542	24.9422	0.0570351	24.9246	0.0504056
24.9595	0.043887	24.9296	0.0387536	24.9205	0.0522773	24.9265	0.0499179	24.9151	0.0595115	24.916	0.059443	24.9112	0.0608498	24.9449	0.0581992	24.9274	0.0509345
24.9619	0.0434037	24.9319	0.038728	24.9233	0.0525568	24.9295	0.0503388	24.9178	0.0602605	24.9188	0.0602639	24.9143	0.0619605	24.9482	0.0588507	24.9305	0.0514026
24.965	0.0429576	24.9353	0.0386004	24.9262	0.0529673	24.9327	0.0506699	24.9211	0.0613629	24.9225	0.0613879	24.9172	0.0636393	24.9511	0.0594377	24.9336	0.0518621
24.9679	0.0425249	24.9383	0.038426	24.9297	0.0535778	24.9361	0.0510684	24.9245	0.0628938	24.9258	0.0631449	24.9206	0.0662373	24.9546	0.0599473	24.9365	0.0525576
24.9708	0.0420639	24.9417	0.0382387	24.9332	0.0544174	24.9389	0.0516628	24.9275	0.0651422	24.9294	0.0658443	24.9241	0.0700626	24.9577	0.0603739	24.9405	0.0534454
24.9739	0.041625	24.9447	0.0380399	24.9367	0.0554638	24.943	0.0525617	24.9316	0.068788	24.933	0.0701873	24.9279	0.0752564	24.9616	0.061093	24.9436	0.0545491
24.977	0.0410955	24.9483	0.0378762	24.9402	0.0567522	24.9462	0.0537943	24.9354	0.0739915	24.9368	0.075287	24.9321	0.0814753	24.9658	0.0620127	24.9476	0.0558017
24.9802	0.0406114	24.9521	0.0376404	24.9442	0.0584113	24.9505	0.0552643	24.9393	0.0794614	24.9409	0.0816919	24.9365	0.0875225	24.9697	0.0631274	24.9516	0.0574893
24.984	0.0401368	24.9562	0.0374736	24.9488	0.060724	24.9548	0.0570798	24.9436	0.0848208	24.9457	0.0866971	24.9407	0.0935682	24.9743	0.0643918	24.9561	0.0593651
24.9874	0.0396389	24.9601	0.037321	24.9535	0.0635527	24.9595	0.0593665	24.9485	0.0894941	24.9506	0.090445	24.9451	0.0971585	24.9784	0.0657555	24.9605	0.0616506
24.9918	0.0390394	24.9646	0.0372682	24.9581	0.0666061	24.9647	0.0617782	24.9529	0.0933372	24.9552	0.0943715	24.9498	0.101224	24.9829	0.0673518	24.9647	0.0642969
24.9962	0.0384783	24.9695	0.0373014	24.9626	0.0689674	24.9694	0.0641856	24.958	0.0971743	24.96	0.0979245	24.9546	0.105428	24.9879	0.0690629	24.9701	0.0663945
25.0002	0.0378348	24.9737	0.0373353	24.968	0.0714003	24.9744	0.0661225	24.9633	0.100814	24.9653	0.101457	24.96	0.109721	24.9937	0.0705931	24.9754	0.0683954
25.0051	0.0371804	24.9787	0.0373193	24.9731	0.0738409	24.9802	0.067856	24.9689	0.104528	24.9707	0.104743	24.9655	0.11477	24.9992	0.071988	24.9808	0.0703519
25.01	0.0366416	24.984	0.0373107	24.9789	0.0760938	24.9857	0.0695765	24.9749	0.109013	24.9766	0.108728	24.9714	0.11927	25.0044	0.0735119	24.9867	0.0722422
25.0147	0.0360434	24.9892	0.0373216	24.9848	0.0783366	24.9911	0.071544	24.9808	0.112731	24.9825	0.112719	24.9775	0.123739	25.0102	0.0750666	24.9922	0.0742081
25.0199	0.0354963	24.994	0.0372782	24.9907	0.0807894	24.9975	0.0734579	24.9875	0.116762	24.9886	0.117021	24.9838	0.128097	25.0165	0.0766838	24.9983	0.0762337
25.0252	0.0350038	25.0001	0.0371647	24.9969	0.0833733	25.004	0.0756838	24.9937	0.121079	24.9952	0.120986	24.9901	0.132634	25.0226	0.0782871	25.0049	0.0780296
25.0307	0.0344388	25.0059	0.0370012	25.0034	0.0858174	25.0106	0.0777418	25.0005	0.12498	25.0022	0.124984	24.9971	0.137764	25.0292	0.0797789	25.0117	0.0799161
25.0362	0.0339252	25.0118	0.0368395	25.0101	0.0882099	25.0171	0.0796239	25.0073	0.129023	25.009	0.129161	25.0037	0.142764	25.0356	0.0814916	25.0184	0.0820179
25.0421	0.0331769	25.0177	0.0365743	25.0169	0.0904909	25.024	0.0815147	25.0143	0.133401	25.0159	0.133624	25.0108	0.14779	25.0427	0.0831538	25.0249	0.0843533
25.0481	0.0324389	25.0242	0.036368	25.0243	0.0928546	25.0308	0.083255	25.0211	0.137765	25.0231	0.138317	25.0178	0.152361	25.0496	0.0849124	25.032	0.0866224
25.0542	0.0316622	25.0308	0.0361591	25.031	0.0947543	25.0381	0.085117	25.0284	0.142427	25.0304	0.142546	25.0251	0.156995	25.0568	0.0865946	25.0397	0.0885156
25.0602	0.0307772	25.0376	0.0359071	25.0389	0.096321	25.0456	0.0868279	25.0355	0.146663	25.0381	0.146858	25.033	0.161289	25.0641	0.0883673	25.0471	0.0904653
25.0669	0.0299163	25.0451	0.0356288	25.0468	0.0985306	25.053	0.0887952	25.0433	0.150516	25.046	0.150863	25.0405	0.165966	25.0719	0.0898934	25.0549	0.0923469
25.0732	0.0291304	25.052	0.0353316	25.055	0.100344	25.061	0.0905708	25.0511	0.155067	25.0541	0.15503	25.048	0.170316	25.08	0.0912864	25.0622	0.0943874
25.0802	0.0282862	25.0597	0.0350444	25.0627	0.102412	25.0689	0.092293	25.0594	0.159272	25.0617	0.159091	25.0559	0.175406	25.0881	0.0926998	25.0704	0.0960298
25.0872	0.0276364	25.0672	0.0347397	25.0714	0.104704	25.0773	0.0939547	25.0677	0.163465	25.0702	0.163091	25.0648	0.179382	25.0965	0.0943377	25.0785	0.0977285
25.095	0.0269422	25.0747	0.0343086	25.0796	0.106717	25.0852	0.0956214	25.0762	0.166921	25.0788	0.167064	25.0735	0.183449	25.1051	0.0956733	25.0873	0.0993522
25.1019	0.0262042	25.0827	0.0338922	25.0881	0.108817	25.0937	0.0972603	25.0849	0.170367	25.0877	0.17062	25.082	0.187856	25.1138	0.0969503	25.0963	0.100839
25.1099	0.025532	25.0905	0.033531	25.0962	0.110594	25.1025	0.0989061	25.0939	0.17387	25.0966	0.174191	25.0908	0.19116	25.1226	0.0981204	25.1049	0.102484
25.1178	0.0247723	25.0986	0.0332136	25.1055	0.112323	25.1113	0.100687	25.1029	0.176668	25.1056	0.17751	25.0993	0.195056	25.1318	0.0992404	25.1135	0.10417
25.1253	0.0240138	25.1072	0.0329215	25.1143	0.113946	25.1203	0.102209	25.1119	0.179558	25.1149	0.181439	25.1085	0.198563	25.141	0.10036	25.1233	0.105696
25.1334	0.0231854	25.1155	0.0325087	25.1235	0.115445	25.1298	0.103748	25.1216	0.182719	25.1241	0.184924	25.1178	0.201687	25.1501	0.10163	25.1324	0.107254
25.142	0.0222959	25.124	0.0319973	25.1324	0.116682	25.1395	0.105179	25.1306	0.185725	25.1334	0.188503	25.1276	0.205116	25.1597	0.102951	25.1418	0.108486
25.1505	0.021379	25.1332	0.0314443	25.1419	0.117592	25.149	0.106197	25.14	0.189135	25.1435	0.191548	25.1372	0.208753	25.1696	0.103961	25.1513	0.10982
25.1585	0.0204653	25.1414	0.0308189	25.1515	0.118422	25.1591	0.107074	25.15	0.191888	25.1531	0.194235	25.1463	0.21131	25.1792	0.104741	25.161	0.111152
25.167	0.0194015	25.1511	0.0301865	25.1615	0.119342	25.1689	0.108088	25.1597	0.194495	25.1635	0.197151	25.156	0.213592	25.1893	0.105528	25.1704	0.112314
25.1757	0.01858	25.1602	0.0295703	25.1713	0.120107	25.1787	0.108928	25.1695	0.197269	25.1736	0.199443	25.1661	0.216024	25.1995	0.10633	25.1804	0.113258
25.1848	0.0176607	25.1698	0.0287334	25.1819	0.120771	25.1887	0.109457	25.1799	0.19941	25.1839	0.20186	25.1762	0.218193	25.2095	0.106994	25.1901	0.113949
25.1934	0.0166148	25.1788	0.0280401	25.1917	0.121746	25.1987	0.109665	25.1903	0.201318	25.1943	0.203822	25.1865	0.220017	25.2198	0.107614	25.2006	0.114522
25.2022	0.0156406	25.1886	0.0272775	25.2019	0.122593	25.2089	0.110021	25.2008	0.203141	25.2048	0.205398	25.1976	0.221882	25.2306	0.107918	25.2109	0.114961
25.2116	0.014694	25.1985	0.0263592	25.2124	0.12303	25.219	0.11035	25.2114	0.204707	25.216	0.206692	25.2084	0.22324	25.2409	0.108349	25.2211	0.115284
25.2212	0.013783	25.2084	0.0254859	25.223	0.123555	25.2297	0.110667	25.222	0.205925	25.2268	0.208263	25.2187	0.224094	25.2513	0.108734	25.2318	0.115298
25.2311	0.012975	25.2183	0.0246991	25.2336	0.124255	25.2405	0.110951	25.2328	0.207303	25.2372	0.210194	25.2293	0.224634	25.262	0.109018	25.2422	0.115334
25.2408	0.0119187	25.2283	0.0236284	25.2446	0.124421	25.2515	0.111068	25.2439	0.208659	25.2479	0.21126	25.2403	0.225925	25.2729	0.109245	25.2534	0.115244
25.2506	0.011035	25.2387	0.0224029	25.2552	0.124269	25.262	0.111077	25.2545	0.210013	25.2587	0.212446	25.2512	0.227069	25.2837	0.109072	25.2645	0.115065
25.2602	0.0100589	25.2486	0.0213756	25.266	0.123775	25.2729	0.110629	25.2656	0.210674	25.27	0.213497	25.2624	0.227751	25.2943	0.109072	25.2754	0.114803
25.2702	0.00917165	25.2591	0.0202743	25.2771	0.123575	25.284	0.110322	25.2768	0.21063	25.2814	0.213606	25.2733	0.228196	25.3056	0.108859	25.2865	0.11445
25.2804	0.00834873	25.2694	0.0193139	25.2879	0.12306	25.2952	0.10988	25.2881	0.211131	25.293	0.213333	25.2847	0.2284	25.3171	0.108514	25.2976	0.114226
25.2903	0.00750216	25.28	0.018301	25.2993	0.122089	25.306	0.109647	25.2997	0.210873	25.3045	0.212943	25.2958	0.228547	25.3286	0.10815	25.3093	0.113709
25.3007	0.00656431	25.2907	0.0171202	25.3106	0.121358	25.3174	0.109122	25.3113	0.210174	25.3157	0.211777	25.3075	0.228292	25.3396	0.107656	25.3202	0.112923
25.3107	0.00550847	25.3012	0.0158903	25.3218	0.120614	25.3284	0.108547	25.3228	0.209141	25.3274	0.210969	25.319	0.22745	25.3513	0.10706	25.3312	0.112234
25.321	0.00458651	25.3125	0.0147597	25.3334	0.119771	25.3399	0.107654	25.3344	0.207989	25.3393	0.210483	25.3308	0.22682	25.3631	0.106512	25.3426	0.111375
25.3311	0.00353656	25.3233	0.0136951	25.3444	0.11853	25.3514	0.106517	25.3457	0.206787	25.351	0.209365	25.3426	0.225764	25.3744	0.105756	25.3539	0.110179
25.3421	0.0025644	25.3343	0.0126951	25.356	0.117721	25.3631	0.105416	25.3573	0.206126	25.3628	0.208804	25.3541	0.224097	25.3861	0.105099	25.3659	0.10921
25.353	0.00148146	25.3454	0.0115938	25.3679	0.116623	25.3748	0.104475	25.369	0.205306	25.3743	0.208127	25.3655	0.222057	25.398	0.104284	25.3778	0.108232
25.3636	0.000316093	25.3567	0.0101516	25.3793	0.115171	25.3864	0.103545	25.3806	0.204335	25.3861	0.207573	25.3772	0.220412	25.4095	0.103428	25.3898	0.107049
25.3746	-0.000876791	25.3676	0.00909021	25.3908	0.114283	25.3984	0.102316	25.3923	0.202721	25.3979	0.20683	25.3889	0.218217	25.4211	0.102612	25.4015	0.105888
25.3854	-0.0019617	25.3792	0.0080584	25.4031	0.113513	25.4099	0.101568	25.4041	0.201582	25.4097	0.206009	25.4004	0.216361	25.4329	0.101485	25.4133	0.105097
25.3964	-0.00305294	25.3904	0.00700909	25.4152	0.1129	25.422	0.100804	25.4163	0.200638	25.4217	0.204442	25.4128	0.214405	25.445	0.100877	25.4254	0.104394
25.4074	-0.00403831	25.4019	0.00592626	25.4271	0.112245	25.4335	0.0998437	25.4285	0.19942	25.4335	0.202601	25.4247	0.211896	25.4567	0.100301	25.4373	0.103456
25.4184	-0.00510082	25.414	0.00454976	25.4392	0.111197	25.445	0.0985961	25.4408	0.198295	25.446	0.200796	25.4366	0.210081	25.4686	0.099411	25.4491	0.102044
25.4294	-0.00617916	25.4253	0.00322401	25.4516	0.109671	25.4573	0.0971799	25.4531	0.197082	25.4583	0.198802	25.4489	0.207684	25.4803	0.0981309	25.461	0.1003
25.4409	-0.00719582	25.4369	0.0018623	25.4635	0.107791	25.4694	0.0952992	25.4658	0.19487	25.4708	0.196866	25.4611	0.206519	25.4929	0.0966053	25.473	0.0983398
25.4527	-0.00820574	25.4484	0.000320061	25.4758	0.105693	25.4814	0.0934718	25.4779	0.192332	25.4837	0.194691	25.4737	0.205288	25.5051	0.0949899	25.4852	0.0964015
25.4637	-0.00933039	25.4602	-0.00113525	25.4874	0.103535	25.4939	0.0916876	25.4902	0.190774	25.496	0.192766	25.486	0.204218	25.5173	0.0934602	25.4975	0.0942506
25.475	-0.0103952	25.4721	-0.00261495	25.5	0.101165	25.5059	0.0897295	25.503	0.189531	25.5086	0.191368	25.4986	0.202724	25.5295	0.0918258	25.5094	0.0914416
25.4867	-0.0114297	25.4835	-0.00414498	25.5123	0.0982891	25.5183	0.0875042	25.5154	0.187397	25.5214	0.189708	25.5114	0.200525	25.5418	0.0902029	25.5218	0.0892834
25.498	-0.012583	25.4956	-0.00557219	25.5244	0.0952888	25.5306	0.0852927	25.5276	0.184597	25.5336	0.187407	25.5236	0.197805	25.554	0.0888154	25.5337	0.0874329
25.5097	-0.0137276	25.5079	-0.006923	25.5366	0.0931038	25.5433	0.0830566	25.5404	0.181678	25.5459	0.184587	25.5362	0.194717	25.5662	0.0873128	25.5458	0.0852037
25.5213	-0.0148004	25.5199	-0.00826878	25.549	0.0912409	25.5554	0.0811426	25.5528	0.178539	25.5587	0.181599	25.5485	0.191324	25.5787	0.0857926	25.5583	0.0831743
25.5335	-0.0157713	25.5318	-0.00965487	25.5617	0.0889153	25.5677	0.0790187	25.5652	0.175598	25.5713	0.17866	25.5615	0.187846	25.5908	0.0843443	25.5709	0.0812038
25.5451	-0.0168456	25.5441	-0.0108574	25.5745	0.0870576	25.5802	0.077009	25.5779	0.17258	25.5839	0.176061	25.5743	0.184247	25.6032	0.0828388	25.5833	0.079292
25.5568	-0.0179733	25.5562	-0.0121865	25.5872	0.084895	25.5929	0.075248	25.5904	0.169898	25.5967	0.172996	25.5873	0.180772	25.6163	0.0811486	25.5958	0.0773937
25.5688	-0.0190749	25.568	-0.0135355	25.5998	0.0826429	25.6054	0.0734706	25.6033	0.167552	25.6095	0.170377	25.5995	0.177294	25.6289	0.0795152	25.6087	0.075344
25.5806	-0.0201685	25.5806	-0.0147026	25.6126	0.0803922	25.6184	0.0718891	25.6166	0.164963	25.6226	0.167678	25.6124	0.173667	25.6413	0.0779319	25.622	0.0734175
25.5928	-0.0211777	25.5929	-0.0160531	25.6247	0.078225	25.6309	0.0700901	25.6295	0.162084	25.6353	0.165334	25.6253	0.170193	25.6543	0.076444	25.6343	0.0714702
25.6048	-0.022254	25.6052	-0.0172747	25.638	0.0762078	25.6435	0.0684296	25.6426	0.159561	25.6482	0.162828	25.6382	0.167597	25.667	0.0750199	25.6469	0.0696782
25.6166	-0.0232316	25.6177	-0.0184549	25.6506	0.0745545	25.6561	0.0666485	25.6557	0.1573	25.661	0.160562	25.6513	0.16445	25.6794	0.0735223	25.6596	0.0678465
25.6285	-0.0243127	25.6305	-0.019707	25.663	0.0722968	25.6687	0.0647008	25.6688	0.155452	25.674	0.158231	25.664	0.160739	25.6918	0.0719828	25.6719	0.0660477
25.6409	-0.0254113	25.6433	-0.0208794	25.676	0.0704306	25.6817	0.062811	25.6818	0.153187	25.687	0.155788	25.6769	0.157472	25.7047	0.0703887	25.6844	0.0642968
25.6531	-0.026473	25.6561	-0.0222516	25.6885	0.068246	25.6944	0.0610326	25.6942	0.150905	25.7003	0.153715	25.6899	0.155037	25.7177	0.0690005	25.6971	0.0624705
25.6654	-0.0275158	25.6683	-0.0236186	25.7013	0.0663754	25.7072	0.0588155	25.7068	0.14912	25.7132	0.1519	25.7031	0.152401	25.7304	0.0675121	25.7101	0.0606241
25.678	-0.0285057	25.6814	-0.0249592	25.7147	0.0646358	25.7202	0.0568782	25.7196	0.147374	25.7263	0.149631	25.7162	0.149922	25.7434	0.0659601	25.7227	0.0587974
25.6902	-0.0295492	25.6934	-0.0264006	25.7273	0.0628221	25.7327	0.0548504	25.7327	0.145613	25.7393	0.147448	25.7288	0.14756	25.756	0.0643352	25.7355	0.0569484
25.7027	-0.0304402	25.7063	-0.0278861	25.7405	0.0607781	25.7457	0.0530037	25.7457	0.143361	25.7528	0.145593	25.7423	0.144752	25.7689	0.0626615	25.7483	0.0549762
25.7155	-0.0313671	25.7192	-0.029293	25.7539	0.0583913	25.7588	0.0509959	25.759	0.140875	25.7658	0.143065	25.7559	0.142973	25.7814	0.0610294	25.7616	0.0529586
25.7277	-0.0323302	25.7323	-0.0307951	25.7672	0.0560571	25.7717	0.0490905	25.7727	0.138003	25.7791	0.141236	25.7694	0.140509	25.7947	0.0594791	25.7747	0.0507804
25.7402	-0.0334136	25.7451	-0.0321542	25.7804	0.0542459	25.7853	0.047373	25.7864	0.134689	25.7929	0.139014	25.7829	0.137811	25.808	0.0579503	25.7882	0.0487634
25.753	-0.0344189	25.758	-0.033454	25.7933	0.0522476	25.798	0.0455635	25.8002	0.131683	25.8058	0.136195	25.7962	0.135392	25.8212	0.0566295	25.8012	0.0470953
25.7659	-0.0355831	25.7712	-0.0346751	25.8064	0.0504665	25.8113	0.0438996	25.8134	0.128215	25.8194	0.134306	25.8102	0.132728	25.834	0.0551686	25.8143	0.0455309
25.7786	-0.0367394	25.784	-0.0359042	25.8198	0.0489209	25.8247	0.0421415	25.8268	0.124976	25.8328	0.131862	25.8235	0.12993	25.8473	0.0538461	25.8274	0.043802
25.7915	-0.0378284	25.7971	-0.037186	25.833	0.0471522	25.8383	0.040375	25.8405	0.122409	25.8464	0.129847	25.8371	0.126789	25.8605	0.0521963	25.8409	0.0418638
25.8046	-0.0388158	25.8106	-0.0383474	25.8467	0.0455066	25.8514	0.0386956	25.8537	0.119754	25.8602	0.127785	25.8507	0.123839	25.8739	0.0509766	25.8544	0.0403535
25.8177	-0.0400179	25.8239	-0.0394922	25.86	0.044076	25.8642	0.0370771	25.8678	0.117802	25.8736	0.125533	25.8647	0.121504	25.8875	0.0495512	25.8679	0.0386664
25.8305	-0.0411159	25.8367	-0.0407321	25.8736	0.0424244	25.8775	0.0354427	25.8813	0.115289	25.8876	0.123473	25.878	0.118347	25.9008	0.0480458	25.8811	0.0371225
25.8431	-0.0422199	25.8509	-0.0420223	25.8873	0.0406488	25.8909	0.0340153	25.8951	0.11362	25.9015	0.121427	25.8918	0.116113	25.9143	0.0463643	25.8946	0.035473
25.8559	-0.0433023	25.8642	-0.0432474	25.9011	0.0388787	25.9048	0.0324828	25.9088	0.112131	25.9151	0.119417	25.9057	0.113903	25.9278	0.0448278	25.9079	0.0335736
25.8688	-0.0442833	25.8774	-0.0444743	25.9152	0.0368437	25.9179	0.0310015	25.9229	0.110308	25.9289	0.117926	25.9193	0.111891	25.941	0.0433113	25.9214	0.0316984
25.882	-0.0453722	25.8909	-0.0457065	25.9288	0.0351686	25.9313	0.0294232	25.9367	0.108236	25.9427	0.115955	25.9332	0.109744	25.9546	0.0419159	25.9348	0.029726
25.895	-0.0464164	25.9048	-0.0469544	25.9425	0.0334806	25.9451	0.0278739	25.9505	0.106606	25.9566	0.113783	25.9468	0.107671	25.9678	0.0406011	25.9483	0.0277383
25.9076	-0.047588	25.9183	-0.0481901	25.9564	0.0317134	25.9587	0.0264975	25.9648	0.104848	25.9706	0.111853	25.9605	0.105756	25.9809	0.0390387	25.9619	0.0258725
25.9212	-0.0486506	25.9314	-0.0494812	25.9701	0.0297662	25.9723	0.0248089	25.9782	0.102882	25.9841	0.110026	25.9745	0.103822	25.9949	0.0378517	25.9758	0.0242293
25.9344	-0.0496079	25.9451	-0.0507816	25.984	0.0280639	25.9864	0.0230504	25.9922	0.100613	25.9983	0.107853	25.9883	0.102114	26.0089	0.0364701	25.9898	0.0225918
25.9479	-0.050574	25.9583	-0.0520128	25.9978	0.0264509	26.0002	0.021456	26.0062	0.0985205	26.0124	0.105749	26.0022	0.100154	26.0225	0.0351882	26.0035	0.0208347
25.9611	-0.0515961	25.9724	-0.0532573	26.0117	0.0248576	26.0141	0.0197859	26.0202	0.0966561	26.0266	0.103562	26.0165	0.0983017	26.0358	0.0337686	26.0168	0.019252
25.9748	-0.0525694	25.9862	-0.0543016	26.0256	0.0232485	26.0275	0.018099	26.0344	0.09469	26.0406	0.101843	26.0305	0.0958295	26.0495	0.0323539	26.0308	0.0178066
25.9885	-0.0534833	25.9995	-0.0555216	26.0395	0.0214481	26.0414	0.0166347	26.0482	0.0929451	26.0553	0.1	26.0446	0.0931336	26.0631	0.0309497	26.0447	0.0164336
26.0016	-0.0545089	26.0133	-0.0567293	26.0533	0.0195518	26.0554	0.01505	26.0626	0.0909425	26.0691	0.0979217	26.0588	0.0909559	26.0766	0.0294496	26.0585	0.015135
26.0154	-0.0554095	26.027	-0.0579624	26.0674	0.0176199	26.0692	0.0136595	26.0771	0.0892743	26.0836	0.0962395	26.0732	0.0887259	26.09	0.0282069	26.0727	0.0136982
26.029	-0.0561692	26.0407	-0.0591417	26.0813	0.015866	26.0831	0.0120578	26.0913	0.0873721	26.0975	0.0945375	26.0871	0.0863633	26.104	0.0267944	26.0867	0.0124492
26.0424	-0.0570687	26.0549	-0.0603091	26.0955	0.013969	26.0969	0.0106116	26.1056	0.0855568	26.1121	0.0928036	26.1015	0.0843316	26.1181	0.0254644	26.1007	0.011123
26.056	-0.0580695	26.0693	-0.0614458	26.1095	0.0124915	26.1114	0.00902266	26.1196	0.0833852	26.1262	0.0908071	26.1154	0.0822149	26.1319	0.0241109	26.1145	0.00975706
26.0696	-0.0590916	26.0829	-0.0627305	26.1238	0.0106585	26.1252	0.00764746	26.134	0.0815108	26.1404	0.0887883	26.1302	0.0803761	26.1459	0.0230493	26.1286	0.00853898
26.0831	-0.0600534	26.0968	-0.0638025	26.1379	0.00905051	26.1392	0.00620237	26.1486	0.0801134	26.1544	0.0865513	26.1445	0.0784083	26.16	0.0217497	26.143	0.00730323
26.0973	-0.06109	26.1109	-0.0648256	26.1524	0.00798711	26.1533	0.00471213	26.1631	0.0781569	26.1688	0.0847494	26.159	0.0771287	26.1741	0.0205739	26.157	0.00572304
26.1107	-0.0621743	26.1248	-0.0659262	26.1666	0.0066008	26.1674	0.00335152	26.1771	0.0759002	26.1833	0.0825502	26.1731	0.0755923	26.1883	0.0192717	26.1711	0.00412871
26.1244	-0.0633226	26.1391	-0.06685	26.1808	0.00552797	26.1813	0.00200525	26.1917	0.0742037	26.1979	0.0807509	26.1875	0.0731408	26.202	0.0180882	26.1848	0.00241731
26.1379	-0.0643615	26.1532	-0.0677765	26.1952	0.00433027	26.1954	0.000335664	26.2056	0.0722536	26.212	0.0792292	26.2026	0.071041	26.2162	0.0167225	26.1987	0.000592736
26.1519	-0.0652709	26.1672	-0.0687654	26.2096	0.00266883	26.2092	-0.001237	26.2201	0.0709642	26.2264	0.0776083	26.217	0.0697187	26.2305	0.0154652	26.2132	-0.00108997
26.1656	-0.0662474	26.1813	-0.069914	26.2243	0.00103751	26.2236	-0.00264056	26.2349	0.0694009	26.2412	0.0761196	26.2316	0.0677898	26.2446	0.0141232	26.2273	-0.0028959
26.179	-0.0671239	26.1959	-0.0708432	26.2387	-0.000606406	26.238	-0.00380497	26.2495	0.0681109	26.2557	0.0746116	26.2462	0.0658	26.2586	0.0126747	26.2417	-0.00433778
26.193	-0.0680249	26.2101	-0.0720121	26.2527	-0.00210323	26.2521	-0.00521257	26.2643	0.0662666	26.2704	0.0735786	26.2609	0.0632652	26.2731	0.011454	26.2561	-0.00577381
26.2074	-0.068721	26.2238	-0.073202	26.2672	-0.00358597	26.2667	-0.00654733	26.2786	0.0644336	26.2851	0.0722835	26.2756	0.0613764	26.2873	0.0101426	26.2701	-0.00712653
26.2212	-0.0695099	26.2383	-0.0743366	26.2818	-0.00542276	26.2812	-0.00773876	26.2938	0.0626605	26.2998	0.0710259	26.2903	0.0591672	26.3012	0.0087781	26.2851	-0.00857281
26.2351	-0.0703501	26.2525	-0.0752037	26.2963	-0.00703033	26.2958	-0.00880811	26.308	0.0614851	26.3139	0.0693227	26.3052	0.0567093	26.3156	0.00751493	26.2997	-0.00982149
26.2493	-0.0713067	26.2671	-0.0764678	26.311	-0.00830337	26.31	-0.0101013	26.3229	0.0597747	26.329	0.067607	26.32	0.0552224	26.33	0.00631878	26.3141	-0.0112596
26.2632	-0.0722436	26.2817	-0.0776805	26.3257	-0.00965917	26.3249	-0.0115294	26.3376	0.0578559	26.3432	0.0655569	26.3349	0.0529489	26.3444	0.00522444	26.3282	-0.0122621
26.2774	-0.0732768	26.2963	-0.0788019	26.3401	-0.0109146	26.3396	-0.0126808	26.3526	0.0557022	26.3585	0.0641083	26.3496	0.0507529	26.3588	0.00421159	26.3427	-0.0136205
26.2913	-0.0743286	26.3109	-0.0800926	26.3551	-0.0118983	26.3535	-0.0139377	26.3672	0.0531697	26.3734	0.0623477	26.3643	0.0484334	26.3736	0.00298031	26.3575	-0.0147777
26.3056	-0.0752292	26.3254	-0.0812768	26.3697	-0.0134964	26.3678	-0.0155472	26.382	0.0513027	26.3877	0.0606117	26.3792	0.0461022	26.3877	0.00173132	26.372	-0.0161409
26.3196	-0.0762348	26.3401	-0.0824011	26.384	-0.0149108	26.3824	-0.0170241	26.3962	0.0494325	26.4028	0.0584238	26.3936	0.0444894	26.4021	0.000590949	26.3868	-0.0176722
26.3339	-0.0771941	26.3544	-0.0836207	26.3989	-0.0161515	26.3974	-0.0183395	26.4112	0.0472472	26.4176	0.0562838	26.4086	0.0425928	26.4165	-0.000824254	26.4013	-0.0190998
26.3479	-0.0781977	26.3688	-0.0846871	26.4131	-0.0172004	26.412	-0.0198491	26.4268	0.0450193	26.4323	0.0542996	26.4234	0.0402056	26.4312	-0.00226288	26.4155	-0.0201634
26.362	-0.0790311	26.3833	-0.0859155	26.4281	-0.0184071	26.4265	-0.0214673	26.4413	0.0433816	26.4473	0.0528747	26.4384	0.0377007	26.4455	-0.00355842	26.4301	-0.0214614
26.376	-0.079852	26.3978	-0.0869951	26.4431	-0.0196472	26.4413	-0.022952	26.4562	0.0425028	26.4622	0.052007	26.4531	0.0365443	26.4601	-0.00494647	26.4447	-0.0226622
26.3905	-0.0807598	26.4124	-0.0879713	26.4579	-0.0210355	26.4561	-0.0241551	26.471	0.04113	26.4772	0.0508794	26.4681	0.0355663	26.4745	-0.00609047	26.4591	-0.0238413
26.4048	-0.0817009	26.4269	-0.0887619	26.4724	-0.0223863	26.4707	-0.0256546	26.4858	0.039281	26.4921	0.0495165	26.4831	0.0347907	26.489	-0.00733609	26.4739	-0.0250876
26.4194	-0.0826198	26.4415	-0.0895729	26.4878	-0.0237582	26.4853	-0.027224	26.501	0.0373723	26.5069	0.0475881	26.4981	0.0335463	26.5037	-0.00859301	26.4886	-0.0261936
26.4336	-0.0833932	26.456	-0.0905308	26.5024	-0.0252375	26.5002	-0.028413	26.5161	0.0360655	26.5221	0.0466539	26.5132	0.031884	26.518	-0.0100043	26.5039	-0.0278095
26.4481	-0.0841661	26.471	-0.0913754	26.5176	-0.0267541	26.5149	-0.0294161	26.531	0.0344109	26.5371	0.0451876	26.5283	0.0305646	26.5329	-0.0110547	26.5183	-0.0292304
26.4626	-0.0849715	26.4857	-0.0922509	26.5324	-0.0282271	26.5294	-0.0304269	26.5459	0.0331829	26.5523	0.0437065	26.5435	0.0290443	26.5472	-0.0123293	26.5327	-0.030601
26.4768	-0.0857677	26.5004	-0.0930471	26.5473	-0.0296256	26.5445	-0.031639	26.5609	0.0316873	26.5674	0.041867	26.5586	0.0274357	26.5619	-0.0134882	26.5476	-0.0320837
26.4914	-0.0865358	26.515	-0.0938486	26.5624	-0.0311039	26.559	-0.0324108	26.5761	0.0299695	26.5822	0.0397767	26.5738	0.0258921	26.5765	-0.0146536	26.5628	-0.0335855
26.5057	-0.0872448	26.5298	-0.0947524	26.5772	-0.0325738	26.5742	-0.033329	26.591	0.0284691	26.5972	0.0375841	26.5891	0.0248858	26.5908	-0.0157195	26.5775	-0.0347293
26.5201	-0.0879268	26.5449	-0.0957319	26.5918	-0.0335349	26.5888	-0.03448	26.6063	0.0273938	26.6123	0.0360644	26.604	0.0232951	26.6054	-0.016659	26.5926	-0.0360244
26.5342	-0.0886698	26.5596	-0.0967237	26.6069	-0.0347127	26.6041	-0.0354574	26.6216	0.0266434	26.6278	0.0345757	26.6192	0.0218125	26.6203	-0.0176123	26.6076	-0.037398
26.5487	-0.0895648	26.5742	-0.0976531	26.6222	-0.0355887	26.6192	-0.036438	26.6367	0.0251239	26.6431	0.0327424	26.6345	0.0205774	26.6349	-0.0185609	26.6225	-0.0388058
26.5634	-0.0904375	26.5894	-0.0985297	26.6375	-0.0369554	26.6338	-0.0374366	26.6518	0.0238337	26.658	0.0310018	26.6499	0.0194532	26.6498	-0.0194554	26.6375	-0.0400295
26.5783	-0.091391	26.6043	-0.0995926	26.6527	-0.0382952	26.6488	-0.0386715	26.667	0.0221647	26.6733	0.0290577	26.6652	0.0177657	26.6645	-0.0203909	26.6522	-0.0413656
26.5928	-0.0922754	26.6196	-0.100603	26.6679	-0.0395539	26.6637	-0.0398782	26.6824	0.0209021	26.6885	0.0282478	26.6803	0.0160316	26.6791	-0.0214191	26.6672	-0.0429191
26.6073	-0.0932421	26.6345	-0.101576	26.6829	-0.0408529	26.6787	-0.0413041	26.6977	0.0197074	26.7038	0.0273854	26.6956	0.0139087	26.6944	-0.0224519	26.6818	-0.0443415
26.6224	-0.0941912	26.6492	-0.10252	26.6979	-0.0422082	26.6939	-0.0425788	26.7131	0.0186988	26.7185	0.0263446	26.711	0.0123557	26.7094	-0.0235773	26.6967	-0.0458293
26.6365	-0.0950807	26.6645	-0.103362	26.7131	-0.0433279	26.709	-0.0439919	26.7284	0.0168105	26.734	0.0251647	26.7262	0.00955012	26.7242	-0.0247743	26.7117	-0.0472715
26.651	-0.0959356	26.6793	-0.104283	26.7284	-0.0447463	26.7235	-0.0454903	26.7436	0.0150997	26.7493	0.0243906	26.742	0.00679011	26.7389	-0.0259038	26.7266	-0.0488667
26.666	-0.0966493	26.6943	-0.105248	26.7436	-0.0460795	26.7383	-0.046785	26.759	0.0136823	26.7646	0.0229865	26.7571	0.00472271	26.7539	-0.0270547	26.7418	-0.0501901
26.6805	-0.0972923	26.7093	-0.106271	26.759	-0.0476653	26.7537	-0.0479752	26.7747	0.012551	26.78	0.0215857	26.7722	0.00293066	26.7688	-0.0283908	26.7568	-0.0511727
26.6952	-0.0980683	26.7243	-0.107129	26.7738	-0.0489769	26.7686	-0.0490015	26.7896	0.0109762	26.7952	0.0202389	26.7878	0.00131751	26.7836	-0.0297274	26.772	-0.051742
26.7099	-0.0987263	26.7392	-0.107861	26.7888	-0.050415	26.7839	-0.0502385	26.8053	0.00969253	26.8109	0.0182038	26.8034	-0.000408263	26.7985	-0.0308806	26.7867	-0.0526162
26.7244	-0.0994567	26.7544	-0.108817	26.8041	-0.0518319	26.7987	-0.0511092	26.8208	0.00783645	26.8262	0.0163213	26.8185	-0.00201397	26.8133	-0.0320548	26.8019	-0.0533424
26.7393	-0.100094	26.7692	-0.109646	26.8193	-0.0529438	26.8139	-0.0518879	26.8361	0.0057663	26.8415	0.0145816	26.8339	-0.00262234	26.8285	-0.0332513	26.8171	-0.0542249
26.7539	-0.100852	26.784	-0.11063	26.8346	-0.0540781	26.8291	-0.0524044	26.8516	0.00398608	26.857	0.0133693	26.8492	-0.00341964	26.8424	-0.0345286	26.8321	-0.0550995
26.7684	-0.101511	26.799	-0.111626	26.85	-0.054943	26.8438	-0.0532633	26.8666	0.00310304	26.8722	0.0121061	26.8648	-0.00418922	26.8574	-0.0357746	26.847	-0.055802
26.7836	-0.102278	26.8145	-0.112362	26.8648	-0.0558267	26.8596	-0.0541739	26.8821	0.00246852	26.8874	0.0107139	26.8803	-0.00460418	26.8725	-0.0368396	26.8621	-0.0567992
26.7987	-0.10315	26.8297	-0.113028	26.8802	-0.0568743	26.8749	-0.0549761	26.8976	0.000885111	26.9027	0.00939062	26.8956	-0.00544336	26.8874	-0.0379725	26.8777	-0.0578712
26.8136	-0.103924	26.845	-0.113505	26.8952	-0.0576328	26.8903	-0.0559609	26.9124	-0.000125041	26.9183	0.00824084	26.9114	-0.00637821	26.9024	-0.0389773	26.893	-0.0589684
26.8287	-0.104616	26.8604	-0.114229	26.9106	-0.0586541	26.9054	-0.0571683	26.9281	-0.00157295	26.9335	0.00745369	26.927	-0.00717993	26.9173	-0.0397097	26.9081	-0.060287
26.8436	-0.105218	26.8755	-0.114752	26.9262	-0.0595499	26.9203	-0.0583048	26.9432	-0.00245261	26.9492	0.00687579	26.9424	-0.00807847	26.9326	-0.040625	26.9234	-0.0615172
26.8581	-0.105946	26.8911	-0.115332	26.9413	-0.0604725	26.9359	-0.0596612	26.9588	-0.00366948	26.9648	0.00578078	26.958	-0.00885938	26.9477	-0.041493	26.9388	-0.0624903
26.8728	-0.106714	26.9061	-0.115913	26.9568	-0.0616897	26.9509	-0.0609928	26.9744	-0.00445686	26.9803	0.00496841	26.9733	-0.0104327	26.9631	-0.0421749	26.9537	-0.0637551
26.8876	-0.107498	26.9215	-0.116644	26.972	-0.0626319	26.9661	-0.0621767	26.9902	-0.00571866	26.9953	0.00376246	26.9888	-0.0122751	26.9784	-0.0430039	26.9694	-0.0646934
26.9024	-0.108246	26.9368	-0.117449	26.9877	-0.063399	26.9808	-0.0630683	27.0061	-0.00753695	27.0113	0.00274764	27.0042	-0.0134074	26.9934	-0.0436322	26.9849	-0.0656605
26.9176	-0.108898	26.9523	-0.118172	27.0034	-0.0640957	26.9962	-0.0637946	27.0219	-0.00900768	27.0266	0.00133952	27.0198	-0.0152606	27.0088	-0.0446445	27	-0.0666209
26.9326	-0.109536	26.9673	-0.119188	27.0191	-0.0648375	27.0111	-0.064931	27.0373	-0.0100576	27.0422	-5.58313e-05	27.0354	-0.0166039	27.0239	-0.0455555	27.0152	-0.067515
26.9477	-0.110224	26.9827	-0.120246	27.0342	-0.065665	27.0267	-0.0655416	27.0526	-0.0113865	27.058	-0.00098425	27.0511	-0.0176477	27.0393	-0.0465761	27.0305	-0.0681358
26.9629	-0.110894	26.998	-0.121334	27.0499	-0.0666698	27.0419	-0.0660907	27.0686	-0.0126581	27.0734	-0.00207594	27.0664	-0.0189414	27.0544	-0.0475217	27.0456	-0.0691572
26.9777	-0.111622	27.0133	-0.12204	27.0654	-0.06738	27.057	-0.0667187	27.0838	-0.013499	27.0896	-0.00388912	27.0824	-0.0199542	27.0691	-0.0484928	27.0606	-0.0700699
26.9927	-0.11242	27.0285	-0.122984	27.081	-0.0684188	27.0724	-0.0673419	27.0993	-0.0146384	27.1049	-0.00562095	27.0985	-0.0206387	27.0846	-0.0496951	27.0761	-0.0709302
27.0082	-0.113083	27.0441	-0.123917	27.097	-0.0691899	27.088	-0.0681795	27.1146	-0.0165553	27.1205	-0.0072818	27.114	-0.0211237	27.0996	-0.0508484	27.0913	-0.0717828
27.023	-0.113792	27.0589	-0.124612	27.112	-0.0699865	27.1034	-0.068874	27.1304	-0.0177125	27.136	-0.00900175	27.1295	-0.0222635	27.1148	-0.0520145	27.1069	-0.072639
27.0381	-0.114505	27.0741	-0.125287	27.1276	-0.0709561	27.1185	-0.0695408	27.146	-0.0186566	27.1514	-0.0103633	27.1454	-0.0232257	27.1299	-0.0531021	27.1222	-0.0734549
27.0531	-0.11511	27.0899	-0.125776	27.1429	-0.0720064	27.1346	-0.0705052	27.1617	-0.0194929	27.1674	-0.0114468	27.1615	-0.024428	27.1448	-0.0539932	27.1377	-0.0743451
27.0679	-0.11578	27.1053	-0.12642	27.1583	-0.0730622	27.15	-0.0716647	27.1771	-0.0206164	27.1831	-0.0122309	27.1771	-0.0265176	27.16	-0.0547885	27.1535	-0.075532
27.0833	-0.11644	27.1209	-0.127105	27.1739	-0.0737104	27.1655	-0.072633	27.1931	-0.0213968	27.1983	-0.0131439	27.1929	-0.0274785	27.1756	-0.0554512	27.1685	-0.0763853
27.0981	-0.117078	27.1368	-0.127869	27.1893	-0.0745992	27.1812	-0.0736464	27.2091	-0.0218642	27.2139	-0.0139203	27.2082	-0.0284412	27.191	-0.0561841	27.1849	-0.0770888
27.1135	-0.117654	27.1519	-0.128402	27.2048	-0.0754257	27.1973	-0.0747903	27.2243	-0.0219296	27.2294	-0.0145726	27.224	-0.029428	27.2062	-0.0568358	27.2	-0.0779136
27.1288	-0.118206	27.1674	-0.128892	27.2205	-0.0763042	27.2125	-0.0754671	27.2404	-0.0222562	27.2448	-0.0148454	27.2396	-0.0302716	27.2212	-0.0573923	27.2154	-0.0787351
27.1439	-0.118766	27.1829	-0.129432	27.236	-0.0770446	27.2283	-0.0762075	27.2557	-0.0231103	27.2608	-0.0153859	27.2555	-0.0315144	27.2364	-0.0578801	27.231	-0.0797572
27.1586	-0.119564	27.1983	-0.13014	27.2515	-0.0785073	27.2441	-0.0769285	27.2715	-0.0234807	27.2764	-0.0158217	27.2714	-0.0322857	27.2523	-0.0586932	27.2464	-0.0807136
27.1736	-0.12036	27.2136	-0.130863	27.2668	-0.079674	27.2593	-0.0778421	27.2878	-0.0249862	27.2924	-0.0160927	27.2872	-0.0326622	27.2677	-0.0594672	27.2618	-0.0816368
27.1888	-0.121012	27.2286	-0.131463	27.2831	-0.0809987	27.2742	-0.0783389	27.3032	-0.0266316	27.3084	-0.0166255	27.3031	-0.0335831	27.2835	-0.0605709	27.2774	-0.0824057
27.2041	-0.121637	27.2442	-0.132211	27.2988	-0.0818513	27.2899	-0.0791036	27.319	-0.0281194	27.3239	-0.0174747	27.3187	-0.0343174	27.2984	-0.0614069	27.2927	-0.0830567
27.2197	-0.122262	27.2599	-0.13292	27.3147	-0.0826841	27.3054	-0.079845	27.3345	-0.0292487	27.3401	-0.0178572	27.3346	-0.0356929	27.3142	-0.0622454	27.308	-0.0836818
27.2345	-0.122828	27.2751	-0.133587	27.3305	-0.0838161	27.3207	-0.0805293	27.3503	-0.030285	27.356	-0.0183182	27.3502	-0.0371222	27.3293	-0.0632098	27.3237	-0.0843461
27.25	-0.123355	27.2909	-0.134348	27.346	-0.0846727	27.336	-0.0813816	27.3661	-0.0312479	27.3715	-0.0188351	27.3658	-0.0379938	27.3447	-0.0639605	27.339	-0.0852867
27.2649	-0.123968	27.3068	-0.134999	27.3616	-0.0857071	27.3518	-0.0821962	27.382	-0.0322672	27.3872	-0.020036	27.382	-0.038821	27.3602	-0.0646341	27.3548	-0.0858035
27.2804	-0.124506	27.3225	-0.135541	27.3773	-0.0861923	27.3671	-0.0829425	27.3977	-0.0329478	27.4031	-0.0211037	27.3983	-0.0393118	27.3755	-0.0655245	27.37	-0.0861866
27.2959	-0.125046	27.338	-0.136048	27.3929	-0.0863127	27.3829	-0.0834731	27.4139	-0.0333121	27.4188	-0.0221098	27.4138	-0.039693	27.3909	-0.0664252	27.3854	-0.0868277
27.3109	-0.125509	27.3535	-0.136663	27.4086	-0.0867003	27.3986	-0.0840764	27.4298	-0.0339225	27.4342	-0.0235098	27.4299	-0.0408438	27.4062	-0.0670605	27.4014	-0.0876181
27.3265	-0.126173	27.3691	-0.137221	27.4246	-0.0876465	27.4147	-0.0849442	27.4458	-0.0347387	27.45	-0.0248602	27.4458	-0.0416144	27.422	-0.0678627	27.4169	-0.088106
27.3415	-0.126812	27.3846	-0.137726	27.4396	-0.0882414	27.4305	-0.0857463	27.462	-0.0358044	27.4665	-0.0259945	27.4617	-0.0421263	27.4373	-0.0686383	27.4327	-0.0885522
27.3571	-0.127376	27.4003	-0.138218	27.4557	-0.0888157	27.4461	-0.0861998	27.4773	-0.0367952	27.4824	-0.0268035	27.4778	-0.0425942	27.4532	-0.0692868	27.4483	-0.0892019
27.372	-0.127889	27.4159	-0.138695	27.4719	-0.0893138	27.4617	-0.0868392	27.4933	-0.038057	27.4979	-0.0276499	27.4934	-0.0437759	27.4687	-0.0701068	27.464	-0.0893791
27.3871	-0.128497	27.4313	-0.139321	27.4873	-0.0898676	27.4774	-0.0874763	27.509	-0.038798	27.5141	-0.0284014	27.5098	-0.0451248	27.484	-0.0709292	27.4797	-0.0900646
27.4025	-0.129139	27.447	-0.139625	27.5033	-0.0907982	27.4928	-0.0880932	27.525	-0.0395324	27.5298	-0.0294418	27.5256	-0.0455877	27.4993	-0.0716123	27.4955	-0.090545
27.4177	-0.12972	27.4628	-0.140123	27.5196	-0.0915731	27.5083	-0.0885842	27.5404	-0.0403148	27.5456	-0.0302783	27.5419	-0.0460557	27.5143	-0.0720724	27.5114	-0.0912166
27.4329	-0.130333	27.4789	-0.140733	27.5352	-0.0923937	27.524	-0.0892802	27.5565	-0.0414737	27.5615	-0.0311521	27.558	-0.0466625	27.5302	-0.0725151	27.5274	-0.0921246
27.4485	-0.130972	27.4945	-0.141361	27.5513	-0.0932248	27.5397	-0.0900028	27.5722	-0.042511	27.5774	-0.0314077	27.5739	-0.0471526	27.5455	-0.0729828	27.5427	-0.0930391
27.4643	-0.131683	27.5102	-0.141867	27.5669	-0.0935796	27.5562	-0.0906659	27.5885	-0.0430456	27.5935	-0.0320315	27.5896	-0.0476957	27.5612	-0.0737912	27.5581	-0.0939432
27.4797	-0.132267	27.5258	-0.142374	27.5828	-0.0942999	27.5719	-0.0914264	27.6044	-0.0443213	27.6089	-0.0330846	27.6057	-0.0485977	27.5766	-0.0745333	27.5741	-0.0952867
27.4949	-0.132849	27.5419	-0.143056	27.5989	-0.0950493	27.5874	-0.0923613	27.6202	-0.0450024	27.6248	-0.0335381	27.6217	-0.0493237	27.592	-0.0752258	27.5897	-0.0961769
27.5104	-0.133486	27.5577	-0.143824	27.6148	-0.0955419	27.6035	-0.0933058	27.6362	-0.0456189	27.641	-0.0344245	27.6375	-0.0497791	27.6079	-0.075928	27.6058	-0.0969702
27.5259	-0.134035	27.5733	-0.144523	27.6307	-0.0963754	27.6189	-0.0939118	27.6526	-0.0463602	27.6568	-0.0353133	27.6536	-0.0499862	27.6235	-0.0766064	27.6211	-0.097906
27.5414	-0.134426	27.589	-0.145293	27.6464	-0.0968068	27.6347	-0.0948453	27.6686	-0.0466947	27.6727	-0.036061	27.6692	-0.0506523	27.6392	-0.0776683	27.6368	-0.0985002
27.5564	-0.134802	27.6044	-0.145752	27.6625	-0.0977307	27.6502	-0.095292	27.6846	-0.0467897	27.6887	-0.0366923	27.6853	-0.0513131	27.6546	-0.0786749	27.6533	-0.0991714
27.5722	-0.135278	27.6199	-0.146529	27.6783	-0.0983729	27.6663	-0.0957505	27.7006	-0.0470573	27.7047	-0.0377396	27.7014	-0.0517993	27.6701	-0.0796227	27.6688	-0.0997447
27.5875	-0.135678	27.6359	-0.147009	27.694	-0.0989687	27.6815	-0.0959744	27.7166	-0.0476083	27.721	-0.0383771	27.7177	-0.0522251	27.6859	-0.0804188	27.6846	-0.100205
27.6027	-0.136054	27.6517	-0.147548	27.7101	-0.0998471	27.6976	-0.0962593	27.7326	-0.04834	27.7371	-0.0388445	27.7339	-0.0529374	27.7013	-0.081128	27.7006	-0.100465
27.6181	-0.136482	27.6674	-0.148263	27.7264	-0.100371	27.7139	-0.0964988	27.7487	-0.048909	27.7532	-0.0389533	27.7498	-0.0538427	27.7173	-0.0817366	27.7164	-0.100909
27.6342	-0.13698	27.6834	-0.148688	27.7424	-0.100669	27.73	-0.0968749	27.7645	-0.049219	27.769	-0.0393021	27.7657	-0.0547492	27.7333	-0.0822867	27.7324	-0.101442
27.6494	-0.137414	27.699	-0.148883	27.7575	-0.10069	27.7454	-0.0973927	27.7808	-0.0499133	27.7851	-0.03977	27.7815	-0.0557558	27.7487	-0.082681	27.7484	-0.10188
27.665	-0.13785	27.7148	-0.149282	27.7737	-0.100779	27.7615	-0.0978058	27.7972	-0.0508019	27.801	-0.0401165	27.7976	-0.0569666	27.7646	-0.0830365	27.7642	-0.102445
27.6809	-0.138368	27.7305	-0.149734	27.7891	-0.100965	27.7773	-0.0984345	27.8129	-0.051276	27.8172	-0.0404424	27.8139	-0.0578566	27.7802	-0.0832725	27.7804	-0.102835
27.6959	-0.139007	27.7463	-0.150125	27.8054	-0.101432	27.7931	-0.0991608	27.8289	-0.0518826	27.8334	-0.0408073	27.8295	-0.0584503	27.7964	-0.0836234	27.7958	-0.103166
27.7115	-0.139428	27.7622	-0.150475	27.8215	-0.101996	27.8086	-0.0996502	27.845	-0.0522905	27.8491	-0.0412392	27.8457	-0.0590484	27.8115	-0.0840266	27.8114	-0.103627
27.7272	-0.139842	27.7782	-0.150952	27.8375	-0.102416	27.8245	-0.0999992	27.8611	-0.0526666	27.865	-0.0418306	27.8619	-0.059555	27.8273	-0.0845918	27.8275	-0.104146
27.7431	-0.140295	27.7944	-0.151386	27.8532	-0.103095	27.8402	-0.100625	27.8769	-0.0531739	27.8814	-0.0426012	27.8782	-0.0597097	27.843	-0.085173	27.8434	-0.104736
27.7582	-0.140793	27.8101	-0.151692	27.8693	-0.104165	27.8557	-0.101199	27.8935	-0.0537636	27.8981	-0.0434388	27.8945	-0.0598962	27.8586	-0.0859237	27.859	-0.105226
27.7735	-0.141365	27.8263	-0.15228	27.8858	-0.105111	27.8719	-0.101875	27.9094	-0.0544295	27.9142	-0.0444971	27.911	-0.0602567	27.8743	-0.0867954	27.8747	-0.105709
27.7892	-0.141937	27.8419	-0.152982	27.9015	-0.106295	27.8881	-0.102332	27.9258	-0.0550226	27.9302	-0.0459631	27.9265	-0.0608123	27.8899	-0.0877862	27.8909	-0.106313
27.8046	-0.142435	27.8578	-0.153571	27.9176	-0.10708	27.9038	-0.102997	27.9414	-0.0555477	27.9461	-0.0474459	27.9431	-0.0614472	27.9058	-0.0884158	27.9066	-0.106983
27.8203	-0.143095	27.8736	-0.153948	27.9337	-0.107613	27.9194	-0.103532	27.9573	-0.0562805	27.9623	-0.0485439	27.9592	-0.0620634	27.9218	-0.0892018	27.9225	-0.107673
27.836	-0.14367	27.8895	-0.154199	27.9496	-0.108366	27.9352	-0.104387	27.9733	-0.0571052	27.9782	-0.0494199	27.9755	-0.0628046	27.9374	-0.0898163	27.9383	-0.108274
27.8519	-0.144265	27.9054	-0.15452	27.9651	-0.108757	27.951	-0.105247	27.9896	-0.0577768	27.9945	-0.0498558	27.9918	-0.0636017	27.9531	-0.0904653	27.9547	-0.108796
27.8673	-0.144876	27.9214	-0.154834	27.9815	-0.109107	27.9674	-0.105748	28.0062	-0.058459	28.0103	-0.0501513	28.0077	-0.0644039	27.9689	-0.0910508	27.9706	-0.109195
27.883	-0.145474	27.9373	-0.155037	27.9978	-0.109741	27.9837	-0.106337	28.0222	-0.0590902	28.0264	-0.0504603	28.0238	-0.0651036	27.9848	-0.0914674	27.9869	-0.109638
27.899	-0.145897	27.9532	-0.155432	28.0138	-0.11014	27.9995	-0.106471	28.038	-0.0596516	28.0425	-0.0506249	28.0399	-0.0657568	28.0005	-0.0919301	28.0029	-0.110297
27.9143	-0.146333	27.9693	-0.155944	28.03	-0.110469	28.0156	-0.106984	28.0545	-0.0603653	28.0581	-0.0506313	28.056	-0.0663708	28.0162	-0.0922825	28.019	-0.110753
27.9299	-0.146744	27.9854	-0.156335	28.0458	-0.110763	28.0317	-0.107215	28.0705	-0.0610167	28.0748	-0.0505424	28.0723	-0.067045	28.0317	-0.092546	28.0352	-0.11122
27.9454	-0.147226	28.0011	-0.156773	28.0619	-0.11099	28.0476	-0.107433	28.0866	-0.0616877	28.0911	-0.0506869	28.0887	-0.0677345	28.0476	-0.0929186	28.051	-0.111915
27.9612	-0.14766	28.0173	-0.157402	28.0778	-0.111422	28.0642	-0.107591	28.1028	-0.0621846	28.1076	-0.0509182	28.1048	-0.0682437	28.0636	-0.0933965	28.0672	-0.112261
27.9764	-0.147948	28.0338	-0.157869	28.0939	-0.111853	28.0797	-0.107768	28.1195	-0.0625827	28.1237	-0.0511542	28.121	-0.0685189	28.079	-0.0937776	28.0831	-0.112384
27.9925	-0.148316	28.0495	-0.158481	28.11	-0.11219	28.0953	-0.108035	28.1353	-0.0629304	28.14	-0.0518161	28.1374	-0.0688863	28.0951	-0.0943741	28.099	-0.112814
28.0084	-0.148681	28.0658	-0.159166	28.1263	-0.1127	28.1117	-0.108115	28.1513	-0.0633465	28.1563	-0.0526834	28.1536	-0.0692176	28.1109	-0.0950646	28.115	-0.113241
28.0242	-0.149061	28.0816	-0.15975	28.1426	-0.113096	28.1276	-0.108416	28.1674	-0.0637725	28.1722	-0.0535202	28.1699	-0.0693087	28.127	-0.0956242	28.1309	-0.113594
28.04	-0.149323	28.0977	-0.160336	28.159	-0.113693	28.1437	-0.108674	28.1838	-0.0641562	28.1886	-0.0540724	28.186	-0.0693822	28.1428	-0.096214	28.1468	-0.114016
28.0558	-0.14976	28.1138	-0.160743	28.1753	-0.114096	28.1601	-0.108941	28.1999	-0.0645999	28.2044	-0.0547459	28.2016	-0.0694972	28.1583	-0.0968426	28.163	-0.114316
28.0717	-0.150261	28.1297	-0.161082	28.1909	-0.114661	28.1763	-0.109316	28.216	-0.0648659	28.2207	-0.055403	28.2179	-0.0697044	28.1744	-0.0973106	28.1789	-0.114708
28.0872	-0.150618	28.1457	-0.161515	28.2073	-0.114788	28.1919	-0.110073	28.2318	-0.065214	28.2367	-0.0558056	28.2346	-0.0698989	28.1903	-0.0976582	28.1953	-0.11539
28.1028	-0.150961	28.1618	-0.161833	28.2233	-0.115115	28.2087	-0.110569	28.2479	-0.0657245	28.2531	-0.0561415	28.2508	-0.0701217	28.2062	-0.0981066	28.2114	-0.115812
28.1186	-0.151304	28.1776	-0.162028	28.2395	-0.115472	28.2248	-0.111412	28.2645	-0.066332	28.2692	-0.0568171	28.2672	-0.0704947	28.2219	-0.0984356	28.2272	-0.116114
28.1343	-0.151754	28.1937	-0.162345	28.2556	-0.115994	28.2407	-0.112254	28.2806	-0.0666602	28.2854	-0.05728	28.2832	-0.0710967	28.2381	-0.0988828	28.2436	-0.116411
28.1498	-0.152276	28.2096	-0.162536	28.2719	-0.116391	28.2571	-0.113294	28.2971	-0.0668546	28.3018	-0.0575675	28.2994	-0.0717554	28.2544	-0.099449	28.259	-0.116843
28.1657	-0.152673	28.2254	-0.162737	28.2884	-0.116893	28.2728	-0.11383	28.313	-0.0670129	28.318	-0.0579727	28.3161	-0.0723668	28.2699	-0.10005	28.2752	-0.117383
28.1814	-0.153145	28.2415	-0.163029	28.3045	-0.117534	28.2888	-0.114309	28.3294	-0.0672748	28.3343	-0.0582654	28.3324	-0.0729117	28.286	-0.100671	28.2915	-0.117923
28.1971	-0.153697	28.2575	-0.163325	28.3204	-0.117977	28.3047	-0.11493	28.3455	-0.0676986	28.3506	-0.058645	28.3487	-0.0734322	28.3017	-0.101229	28.3074	-0.118139
28.2129	-0.154029	28.2739	-0.163667	28.3368	-0.118334	28.3207	-0.115228	28.3616	-0.0680159	28.3664	-0.058965	28.3646	-0.074005	28.3178	-0.101941	28.3233	-0.118559
28.2286	-0.154507	28.2898	-0.164015	28.3527	-0.118755	28.3367	-0.115484	28.3781	-0.0684401	28.3823	-0.0592804	28.3809	-0.0745413	28.3335	-0.102581	28.3393	-0.119063
28.2448	-0.154988	28.3055	-0.164348	28.3686	-0.119024	28.3525	-0.115673	28.3941	-0.0687631	28.3984	-0.0595375	28.3972	-0.075048	28.3493	-0.103183	28.3557	-0.119515
28.2608	-0.155245	28.3216	-0.164627	28.3848	-0.119116	28.3689	-0.11599	28.4103	-0.0690515	28.4145	-0.0596089	28.4134	-0.0753582	28.3653	-0.103713	28.3719	-0.12006
28.2764	-0.155498	28.3376	-0.165114	28.4007	-0.119409	28.3849	-0.116204	28.4271	-0.0693589	28.4305	-0.0596832	28.43	-0.0755572	28.3814	-0.104049	28.3879	-0.120642
28.2921	-0.155773	28.3534	-0.165285	28.4168	-0.119656	28.4013	-0.116209	28.4431	-0.0698172	28.4468	-0.0598534	28.4459	-0.0756536	28.3977	-0.1045	28.4044	-0.121066
28.3079	-0.156113	28.3694	-0.165547	28.4332	-0.120016	28.4173	-0.116387	28.4594	-0.0701971	28.4631	-0.0600535	28.462	-0.0757953	28.4137	-0.104924	28.4203	-0.121344
28.3238	-0.156548	28.3853	-0.166099	28.4495	-0.120428	28.4334	-0.116786	28.4757	-0.0705551	28.4792	-0.0602824	28.4784	-0.0759866	28.4298	-0.105155	28.4361	-0.121855
28.3395	-0.156944	28.4016	-0.166517	28.4654	-0.120964	28.4498	-0.117225	28.4923	-0.0709302	28.496	-0.0604754	28.4948	-0.0761745	28.4458	-0.105409	28.452	-0.122569
28.3556	-0.157497	28.4181	-0.166812	28.4819	-0.121251	28.4662	-0.117504	28.5086	-0.07137	28.512	-0.0607282	28.511	-0.0763791	28.4617	-0.105465	28.468	-0.123299
28.3712	-0.158001	28.434	-0.16712	28.4985	-0.121691	28.4822	-0.117711	28.5246	-0.0719109	28.5288	-0.0610722	28.5273	-0.0767738	28.4778	-0.105724	28.4843	-0.123828
28.3869	-0.158345	28.4504	-0.167568	28.515	-0.122195	28.4981	-0.117948	28.541	-0.0724456	28.5452	-0.0615155	28.5438	-0.0771589	28.4939	-0.106121	28.5006	-0.124192
28.4024	-0.15875	28.4663	-0.167918	28.5308	-0.122499	28.5143	-0.118355	28.5572	-0.0730567	28.5616	-0.0619616	28.5601	-0.0776447	28.51	-0.106415	28.517	-0.124918
28.4187	-0.159153	28.4827	-0.168345	28.5469	-0.122604	28.5304	-0.118644	28.5737	-0.0735449	28.5779	-0.0625769	28.5765	-0.078157	28.5258	-0.106771	28.533	-0.125245
28.4347	-0.159541	28.499	-0.168786	28.5629	-0.122798	28.5466	-0.118958	28.59	-0.0740423	28.5937	-0.0632488	28.5928	-0.0785208	28.5418	-0.107054	28.549	-0.125404
28.4505	-0.159854	28.5153	-0.169201	28.5796	-0.123064	28.5633	-0.119276	28.6064	-0.0744539	28.6103	-0.0639644	28.6091	-0.0789052	28.5577	-0.107507	28.5657	-0.125599
28.4664	-0.160026	28.5312	-0.169402	28.5958	-0.123354	28.5797	-0.119531	28.6227	-0.0749048	28.6266	-0.0647662	28.6255	-0.0792761	28.5731	-0.107874	28.5822	-0.125513
28.4823	-0.160219	28.5479	-0.169643	28.6122	-0.123743	28.5955	-0.119859	28.6391	-0.0752867	28.6428	-0.0654502	28.642	-0.0795829	28.5892	-0.108179	28.5986	-0.125498
28.4981	-0.160453	28.5639	-0.169934	28.6284	-0.124156	28.6118	-0.120211	28.6555	-0.0755623	28.6592	-0.0660707	28.6585	-0.0799477	28.6051	-0.108714	28.6147	-0.125357
28.5142	-0.160755	28.5799	-0.170153	28.6445	-0.124597	28.6277	-0.120807	28.6718	-0.0757858	28.6754	-0.0666022	28.6748	-0.0802856	28.6213	-0.109227	28.6307	-0.125293
28.5302	-0.161141	28.5963	-0.170574	28.6605	-0.125016	28.6434	-0.121327	28.6882	-0.0759075	28.6918	-0.0671558	28.6908	-0.080544	28.6372	-0.109576	28.6469	-0.125269
28.5459	-0.161457	28.6123	-0.170843	28.6769	-0.125454	28.6594	-0.121713	28.7042	-0.0760344	28.7078	-0.067662	28.7072	-0.0808662	28.653	-0.10987	28.6632	-0.125368
28.5615	-0.161711	28.6283	-0.171045	28.6927	-0.125891	28.6756	-0.12212	28.7208	-0.076105	28.724	-0.0681334	28.7232	-0.0810889	28.6689	-0.110472	28.6796	-0.125635
28.5775	-0.162032	28.6444	-0.171193	28.7094	-0.126348	28.6915	-0.122598	28.7371	-0.0762189	28.7403	-0.0684991	28.7398	-0.081199	28.6852	-0.11084	28.6954	-0.126044
28.5936	-0.162238	28.6605	-0.17125	28.7257	-0.126511	28.7085	-0.122943	28.7531	-0.0763072	28.7567	-0.0686372	28.7561	-0.0812429	28.7013	-0.1114	28.7115	-0.12658
28.6091	-0.162645	28.6766	-0.171503	28.7421	-0.12658	28.7242	-0.123168	28.7692	-0.076386	28.7732	-0.0687635	28.7726	-0.0812954	28.7175	-0.111751	28.7277	-0.127219
28.6254	-0.163028	28.6928	-0.171895	28.7588	-0.126668	28.7408	-0.123261	28.7856	-0.0764723	28.7891	-0.0687873	28.789	-0.081345	28.7334	-0.112297	28.7438	-0.127882
28.6413	-0.163505	28.7087	-0.17223	28.7749	-0.126694	28.7571	-0.12322	28.8018	-0.076602	28.8062	-0.0688126	28.8058	-0.0813763	28.7495	-0.112609	28.7602	-0.128483
28.6574	-0.164017	28.7251	-0.172408	28.7914	-0.126772	28.7735	-0.123245	28.8182	-0.076841	28.8225	-0.0688133	28.8224	-0.0814059	28.7659	-0.112866	28.7764	-0.129068
28.6737	-0.164436	28.7414	-0.172715	28.8073	-0.126839	28.7898	-0.123252	28.8345	-0.0771196	28.8386	-0.0688205	28.8388	-0.0814708	28.7819	-0.113287	28.7928	-0.12959
28.6895	-0.164789	28.7573	-0.172895	28.8238	-0.126914	28.8061	-0.123272	28.8507	-0.0774528	28.8552	-0.0689342	28.8554	-0.0815498	28.798	-0.113798	28.8094	-0.129906
28.7051	-0.165289	28.7734	-0.173135	28.8397	-0.127092	28.8223	-0.123293	28.867	-0.0778409	28.8716	-0.0691177	28.8718	-0.0816614	28.8144	-0.114193	28.8252	-0.130191
28.7213	-0.165803	28.7894	-0.173395	28.8558	-0.127278	28.8382	-0.123411	28.8836	-0.0781582	28.8878	-0.0694477	28.888	-0.0819119	28.8297	-0.114636	28.8416	-0.130371
28.7371	-0.166235	28.8061	-0.173724	28.8721	-0.127537	28.8546	-0.123785	28.9003	-0.0785093	28.9043	-0.0698272	28.9043	-0.082324	28.8462	-0.114886	28.8575	-0.130558
28.7529	-0.166441	28.8222	-0.174097	28.8881	-0.127816	28.8705	-0.124178	28.9166	-0.078959	28.9207	-0.070201	28.9202	-0.0828342	28.8623	-0.115203	28.874	-0.130559
28.7688	-0.166553	28.8388	-0.174457	28.9048	-0.128091	28.8869	-0.124696	28.933	-0.0793478	28.9366	-0.0706226	28.9364	-0.0834577	28.8787	-0.115675	28.8901	-0.130573
28.7849	-0.166694	28.8549	-0.174837	28.9212	-0.128439	28.9032	-0.125226	28.9495	-0.0796843	28.9525	-0.0710918	28.9527	-0.0842515	28.895	-0.116083	28.9066	-0.130682
28.8009	-0.166889	28.8716	-0.17522	28.9377	-0.129011	28.9198	-0.125698	28.9655	-0.0800574	28.969	-0.0714736	28.9689	-0.0849144	28.9106	-0.116077	28.9228	-0.130793
28.8167	-0.166937	28.8876	-0.175603	28.9543	-0.129533	28.9355	-0.126058	28.9821	-0.0804518	28.9852	-0.0716994	28.9853	-0.0853943	28.9272	-0.116396	28.9391	-0.130837
28.8329	-0.167153	28.9038	-0.175824	28.9704	-0.129958	28.9517	-0.126415	28.9983	-0.0807417	29.0016	-0.0718647	29.0016	-0.0858222	28.9434	-0.116592	28.9557	-0.130913
28.8487	-0.167337	28.92	-0.176061	28.9868	-0.130412	28.968	-0.126817	29.0151	-0.0809686	29.0176	-0.071949	29.0182	-0.0861937	28.9594	-0.116892	28.9719	-0.131007
28.8648	-0.167625	28.9362	-0.176264	29.0031	-0.130736	28.9844	-0.127044	29.0312	-0.0811501	29.0343	-0.0720321	29.0347	-0.0864844	28.9754	-0.117292	28.9885	-0.131186
28.8808	-0.167987	28.9521	-0.176461	29.0196	-0.130955	29.0003	-0.127177	29.0476	-0.0813764	29.0505	-0.0721124	29.0516	-0.0867787	28.9919	-0.117657	29.0045	-0.131387
28.8967	-0.168397	28.9686	-0.176621	29.0358	-0.131258	29.0161	-0.127283	29.0642	-0.0816732	29.067	-0.0721691	29.068	-0.0869821	29.0076	-0.118185	29.0206	-0.131668
28.9126	-0.168842	28.9847	-0.176761	29.0517	-0.131507	29.0328	-0.127452	29.0806	-0.081965	29.0836	-0.0722633	29.0843	-0.0871009	29.0236	-0.11874	29.0367	-0.131971
28.9285	-0.169162	29.0006	-0.177008	29.068	-0.131685	29.0493	-0.127629	29.0968	-0.0822918	29.0999	-0.0723908	29.1008	-0.0872054	29.0399	-0.119177	29.0529	-0.132236
28.9447	-0.169439	29.0171	-0.177177	29.0843	-0.131921	29.0656	-0.127747	29.1132	-0.0825512	29.1161	-0.0725114	29.117	-0.0873038	29.0559	-0.119567	29.0689	-0.13249
28.9608	-0.169676	29.033	-0.177289	29.1008	-0.132103	29.0817	-0.127894	29.1295	-0.0827471	29.1327	-0.0727011	29.1333	-0.0873861	29.0722	-0.120003	29.0853	-0.132805
28.977	-0.169991	29.0491	-0.177496	29.1168	-0.132323	29.0985	-0.128006	29.1461	-0.0829172	29.1494	-0.0729425	29.1495	-0.0874346	29.0882	-0.120276	29.1016	-0.133292
28.993	-0.170224	29.0659	-0.177744	29.133	-0.132554	29.1144	-0.128123	29.1623	-0.0830154	29.1654	-0.0732046	29.1655	-0.0874914	29.1039	-0.120711	29.1182	-0.13363
29.0088	-0.170471	29.0821	-0.177986	29.1495	-0.132817	29.1306	-0.128415	29.1787	-0.083094	29.1814	-0.073419	29.1829	-0.0875045	29.1205	-0.121113	29.1341	-0.13387
29.0249	-0.170833	29.0986	-0.178242	29.1655	-0.133031	29.1471	-0.128747	29.195	-0.0831844	29.1983	-0.0735805	29.199	-0.0875278	29.1365	-0.121336	29.1504	-0.134215
29.0415	-0.171184	29.115	-0.178538	29.1825	-0.133169	29.1637	-0.129039	29.2111	-0.083231	29.2148	-0.0737791	29.2151	-0.087585	29.1527	-0.121624	29.1666	-0.134567
29.0574	-0.171564	29.1316	-0.178718	29.1989	-0.133235	29.1798	-0.129396	29.2276	-0.0832877	29.2314	-0.0740214	29.2317	-0.0877099	29.1694	-0.121765	29.1832	-0.134853
29.0734	-0.171945	29.1475	-0.178952	29.2155	-0.133276	29.196	-0.129691	29.2438	-0.0833687	29.2479	-0.0742292	29.2485	-0.0879375	29.1848	-0.121999	29.1994	-0.135026
29.0891	-0.172399	29.1639	-0.179164	29.2318	-0.133319	29.2124	-0.129855	29.2612	-0.0835012	29.264	-0.0744566	29.2647	-0.0882416	29.201	-0.122219	29.2161	-0.13511
29.1054	-0.172702	29.1802	-0.179293	29.2484	-0.133381	29.2287	-0.130061	29.2773	-0.0837178	29.2808	-0.0747235	29.2812	-0.0885874	29.2168	-0.122555	29.232	-0.135157
29.1215	-0.172916	29.1966	-0.179382	29.2648	-0.133467	29.2448	-0.130154	29.2934	-0.0839462	29.2966	-0.0749742	29.2974	-0.0889531	29.2331	-0.122763	29.2483	-0.135198
29.1376	-0.173171	29.2127	-0.179517	29.2812	-0.133569	29.2617	-0.130259	29.3101	-0.0841969	29.3132	-0.0751859	29.3137	-0.08928	29.2497	-0.122856	29.2647	-0.135273
29.1537	-0.173271	29.2284	-0.179684	29.2976	-0.13364	29.2783	-0.130371	29.3264	-0.0844454	29.3296	-0.0753612	29.3302	-0.0895245	29.266	-0.123019	29.2811	-0.135376
29.1696	-0.173339	29.2448	-0.179879	29.3136	-0.133684	29.2948	-0.130493	29.343	-0.0846381	29.3462	-0.0754726	29.3466	-0.0897443	29.2822	-0.123136	29.2973	-0.135551
29.1854	-0.173432	29.2616	-0.18009	29.3301	-0.133757	29.3107	-0.13073	29.3596	-0.084828	29.3623	-0.0755824	29.3629	-0.0899264	29.2982	-0.12326	29.3137	-0.135771
29.2014	-0.173456	29.2776	-0.180303	29.3465	-0.13386	29.327	-0.13094	29.3758	-0.0849399	29.3789	-0.0756819	29.3793	-0.0900224	29.3147	-0.123468	29.33	-0.136081
29.2174	-0.173647	29.2942	-0.180586	29.3628	-0.133959	29.3437	-0.131091	29.392	-0.0850145	29.3955	-0.0757601	29.3956	-0.0900733	29.3309	-0.123604	29.3463	-0.13645
29.2337	-0.173878	29.3108	-0.18089	29.3798	-0.134115	29.36	-0.131205	29.4089	-0.085095	29.4117	-0.0758335	29.4121	-0.0901546	29.347	-0.12366	29.3628	-0.13687
29.2494	-0.17418	29.3271	-0.181157	29.3959	-0.134304	29.3765	-0.131305	29.4255	-0.0851775	29.429	-0.0759544	29.4286	-0.0902663	29.3636	-0.123778	29.3787	-0.137236
29.2655	-0.174485	29.3434	-0.181297	29.412	-0.134548	29.3926	-0.131402	29.442	-0.0852424	29.4454	-0.0761001	29.4452	-0.0903656	29.3801	-0.124029	29.3951	-0.137533
29.2813	-0.174803	29.3598	-0.18139	29.429	-0.134902	29.4086	-0.131485	29.4584	-0.0853633	29.4618	-0.0762857	29.4618	-0.0904239	29.3965	-0.124389	29.4111	-0.137786
29.2977	-0.175154	29.3759	-0.181463	29.4453	-0.135369	29.4255	-0.131552	29.475	-0.0855085	29.4778	-0.0764825	29.4784	-0.0904739	29.4123	-0.124685	29.4276	-0.138015
29.3143	-0.17547	29.3921	-0.181582	29.4619	-0.135743	29.4417	-0.131608	29.4914	-0.0858	29.4942	-0.076722	29.495	-0.0905164	29.4286	-0.12505	29.4437	-0.13818
29.3307	-0.17585	29.4084	-0.181711	29.4779	-0.136054	29.4584	-0.131696	29.5078	-0.0861688	29.5107	-0.0769548	29.5115	-0.0905443	29.4446	-0.125534	29.4605	-0.138264
29.3467	-0.176077	29.4248	-0.181821	29.4943	-0.136319	29.475	-0.131841	29.5244	-0.0866769	29.5271	-0.0771898	29.5278	-0.090577	29.4609	-0.12612	29.4769	-0.138295
29.3626	-0.176272	29.4407	-0.182011	29.5109	-0.136546	29.4908	-0.131978	29.5406	-0.0873769	29.5436	-0.0773584	29.5443	-0.0906141	29.4769	-0.12672	29.4935	-0.138332
29.3794	-0.176511	29.4574	-0.182267	29.5266	-0.136673	29.5068	-0.132204	29.5567	-0.0881163	29.5597	-0.077518	29.561	-0.090643	29.4929	-0.127007	29.51	-0.138345
29.3951	-0.176682	29.4737	-0.182612	29.5428	-0.136776	29.5231	-0.132476	29.5726	-0.0887051	29.5761	-0.0776859	29.5779	-0.0907665	29.5092	-0.127498	29.5265	-0.138348
29.4114	-0.176997	29.49	-0.182964	29.5598	-0.136865	29.5397	-0.132744	29.5893	-0.0891558	29.5925	-0.0778323	29.5943	-0.0907893	29.5257	-0.127834	29.5426	-0.138355
29.4275	-0.177268	29.5067	-0.183388	29.576	-0.137003	29.5562	-0.133023	29.6059	-0.0894879	29.6088	-0.077957	29.6108	-0.0908281	29.5415	-0.128021	29.5591	-0.138379
29.4434	-0.177558	29.5228	-0.18377	29.5925	-0.137154	29.5727	-0.133228	29.6227	-0.0896837	29.6255	-0.0780661	29.627	-0.0908775	29.5579	-0.128269	29.5758	-0.138408
29.4596	-0.177931	29.5391	-0.184012	29.609	-0.137303	29.5887	-0.133426	29.6386	-0.0897721	29.6421	-0.0781579	29.6431	-0.090976	29.5748	-0.128403	29.5926	-0.138467
29.4755	-0.17811	29.5553	-0.184259	29.6254	-0.137447	29.605	-0.133638	29.6554	-0.0898124	29.6585	-0.0782254	29.6596	-0.0910577	29.5912	-0.128343	29.6084	-0.138587
29.4915	-0.178402	29.5716	-0.184447	29.6422	-0.137609	29.6216	-0.133825	29.6718	-0.0898642	29.6747	-0.078331	29.6763	-0.0911236	29.6072	-0.128274	29.6247	-0.138801
29.5074	-0.178574	29.5879	-0.184663	29.6586	-0.137771	29.6384	-0.134025	29.6886	-0.0898381	29.6916	-0.0784563	29.6929	-0.0911847	29.6235	-0.128223	29.6413	-0.139037
29.5238	-0.178732	29.6043	-0.184814	29.6748	-0.137912	29.6546	-0.134172	29.7049	-0.0898006	29.7077	-0.0785904	29.7094	-0.0912635	29.6403	-0.128225	29.6576	-0.139293
29.54	-0.178948	29.6203	-0.18492	29.6917	-0.138053	29.6712	-0.134285	29.7208	-0.0897942	29.7243	-0.0787893	29.7258	-0.0913699	29.6565	-0.128284	29.6741	-0.13952
29.5564	-0.179105	29.6367	-0.184958	29.7077	-0.138161	29.6878	-0.134377	29.7378	-0.0897861	29.7407	-0.0789813	29.7424	-0.0914586	29.6727	-0.128379	29.6902	-0.139774
29.5726	-0.179269	29.6533	-0.184995	29.7242	-0.138286	29.7039	-0.134495	29.7543	-0.089796	29.7569	-0.079166	29.759	-0.0915266	29.6892	-0.128586	29.7067	-0.140043
29.5892	-0.179473	29.6697	-0.184972	29.7407	-0.138377	29.7205	-0.134607	29.7707	-0.089826	29.7744	-0.0793475	29.7758	-0.0915621	29.7052	-0.128772	29.7233	-0.14023
29.6053	-0.179665	29.6862	-0.184934	29.7572	-0.13844	29.737	-0.134748	29.7871	-0.0898848	29.7904	-0.0794789	29.7924	-0.0915842	29.7215	-0.129075	29.7393	-0.140352
29.6219	-0.17993	29.7029	-0.184897	29.773	-0.138518	29.7537	-0.134886	29.8034	-0.0899724	29.8067	-0.0796317	29.8084	-0.0916062	29.7374	-0.129518	29.7561	-0.140457
29.6378	-0.180311	29.719	-0.18486	29.7898	-0.138605	29.7702	-0.134985	29.8202	-0.0900445	29.8232	-0.0798268	29.825	-0.0916252	29.7543	-0.129936	29.7724	-0.140502
29.6538	-0.180576	29.7356	-0.184831	29.8065	-0.138683	29.7862	-0.135073	29.8365	-0.0901367	29.8401	-0.0800295	29.8419	-0.0917411	29.7708	-0.130244	29.7888	-0.140548
29.67	-0.180824	29.7523	-0.184813	29.8231	-0.138742	29.8029	-0.135175	29.8534	-0.0902787	29.8563	-0.0802825	29.8582	-0.0918263	29.7875	-0.130485	29.8053	-0.140618
29.6863	-0.181038	29.7688	-0.184865	29.8398	-0.138813	29.8191	-0.135258	29.8702	-0.0903713	29.8729	-0.0804752	29.8746	-0.0918816	29.8034	-0.130658	29.8216	-0.140687
29.7025	-0.181224	29.7851	-0.184998	29.8561	-0.138902	29.8355	-0.135352	29.8864	-0.0904245	29.8892	-0.080599	29.891	-0.0918993	29.8197	-0.130734	29.8381	-0.14077
29.7181	-0.181374	29.8018	-0.18523	29.8727	-0.138988	29.8518	-0.135408	29.9026	-0.0904859	29.9056	-0.0807232	29.9072	-0.0919204	29.836	-0.130832	29.8543	-0.140847
29.7345	-0.1815	29.8182	-0.185549	29.8895	-0.139114	29.8681	-0.135465	29.9186	-0.0905507	29.9221	-0.0808701	29.9239	-0.0919515	29.8524	-0.130913	29.8709	-0.140925
29.7504	-0.181573	29.8341	-0.185922	29.9055	-0.139311	29.8846	-0.135534	29.9351	-0.090621	29.9384	-0.0809856	29.9403	-0.0920156	29.8685	-0.131	29.8877	-0.141066
29.7665	-0.181638	29.8507	-0.186299	29.9222	-0.13955	29.9013	-0.135613	29.9518	-0.0907071	29.9553	-0.0810392	29.9572	-0.0921346	29.8848	-0.131112	29.9041	-0.141212
29.7831	-0.181728	29.8669	-0.186654	29.939	-0.139839	29.9174	-0.135721	29.9686	-0.0907965	29.9716	-0.081076	29.9738	-0.0923152	29.9009	-0.131283	29.9201	-0.141388
29.7995	-0.181858	29.8832	-0.18692	29.9551	-0.140165	29.9336	-0.135912	29.9847	-0.0908793	29.9882	-0.0810962	29.9901	-0.0926189	29.9168	-0.131494	29.9366	-0.141594
29.8156	-0.182	29.8999	-0.187094	29.9716	-0.14043	29.9502	-0.136108	30.0014	-0.0909532	30.0048	-0.0811209	30.0069	-0.0930401	29.9337	-0.131806	29.9527	-0.141755
29.8316	-0.18213	29.9159	-0.187237	29.9881	-0.140629	29.9663	-0.136313	30.0183	-0.0910411	30.0211	-0.0811428	30.0236	-0.0933814	29.95	-0.132165	29.9692	-0.141958
29.8481	-0.182389	29.9323	-0.187361	30.0044	-0.140798	29.9825	-0.136528	30.0343	-0.0911527	30.0374	-0.0811685	30.0399	-0.0935976	29.9664	-0.132622	29.9856	-0.142163
29.8646	-0.1826	29.9487	-0.187438	30.0209	-0.14096	29.9992	-0.136743	30.0507	-0.0912222	30.0542	-0.081196	30.0566	-0.0938273	29.9824	-0.133102	30.0019	-0.142356
29.881	-0.18292	29.9651	-0.187507	30.0374	-0.141063	30.0158	-0.136913	30.0676	-0.0912538	30.0709	-0.08122	30.0737	-0.0940506	29.9991	-0.133435	30.0185	-0.142501
29.8968	-0.183149	29.9818	-0.187581	30.0537	-0.141125	30.0321	-0.13707	30.084	-0.0912956	30.0875	-0.0812338	30.09	-0.0941435	30.0151	-0.133649	30.0348	-0.142654
29.9133	-0.183584	29.9981	-0.187646	30.0703	-0.141178	30.0487	-0.137218	30.1006	-0.0913454	30.104	-0.081257	30.1061	-0.0942136	30.0315	-0.133819	30.0513	-0.142774
29.9291	-0.183723	30.0144	-0.187681	30.0863	-0.141231	30.0654	-0.137401	30.1165	-0.0913841	30.1206	-0.0813105	30.1229	-0.0942711	30.0477	-0.13402	30.068	-0.142891
29.9457	-0.183829	30.0307	-0.187705	30.1024	-0.141268	30.0819	-0.13753	30.1329	-0.0914149	30.137	-0.0813603	30.1394	-0.0942964	30.0642	-0.134205	30.0845	-0.143002
29.9621	-0.183979	30.0474	-0.187725	30.1189	-0.141309	30.0984	-0.137674	30.1493	-0.0914414	30.1528	-0.0814005	30.1555	-0.0943233	30.0805	-0.13436	30.1011	-0.143092
29.9781	-0.184071	30.0635	-0.18774	30.1353	-0.14135	30.1148	-0.13784	30.1661	-0.0914756	30.1695	-0.0814339	30.172	-0.094349	30.0964	-0.134459	30.1179	-0.143237
29.9947	-0.184238	30.0797	-0.187768	30.1517	-0.141416	30.1309	-0.137975	30.1825	-0.091498	30.1859	-0.0814688	30.1887	-0.094377	30.1129	-0.134481	30.1336	-0.14336
30.0114	-0.184478	30.0964	-0.187818	30.1687	-0.141485	30.1475	-0.138129	30.1994	-0.091522	30.2026	-0.0815063	30.2048	-0.0944316	30.1292	-0.134612	30.1504	-0.143456
30.0271	-0.184657	30.1125	-0.187865	30.1853	-0.141569	30.1637	-0.138285	30.2161	-0.0915538	30.2191	-0.081541	30.2214	-0.094475	30.1455	-0.134715	30.1669	-0.143539
30.0432	-0.184815	30.1292	-0.187896	30.2022	-0.141704	30.18	-0.138449	30.2325	-0.0915797	30.2353	-0.0815741	30.2383	-0.0945235	30.162	-0.134825	30.1831	-0.14364
30.0593	-0.184979	30.1455	-0.187917	30.2182	-0.141876	30.1965	-0.138593	30.2484	-0.0916009	30.2527	-0.0816094	30.2547	-0.0945844	30.1789	-0.134946	30.1992	-0.143715
30.0754	-0.185164	30.162	-0.187972	30.2345	-0.142039	30.2133	-0.138723	30.2651	-0.0916256	30.2692	-0.081662	30.2711	-0.0946235	30.1952	-0.135077	30.2157	-0.14376
30.0919	-0.185352	30.1786	-0.188097	30.251	-0.142186	30.2295	-0.138845	30.282	-0.091679	30.2857	-0.0817224	30.2877	-0.0946567	30.2115	-0.135235	30.2319	-0.143803
30.1078	-0.185614	30.1947	-0.18828	30.2678	-0.142349	30.2457	-0.138972	30.2984	-0.0917398	30.3022	-0.0817976	30.3044	-0.0947053	30.2282	-0.135443	30.2486	-0.143848
30.1243	-0.185858	30.2108	-0.188489	30.2846	-0.142443	30.2623	-0.139113	30.3146	-0.0917777	30.319	-0.0818577	30.3211	-0.0947577	30.2448	-0.135736	30.2648	-0.143909
30.1408	-0.186106	30.2279	-0.188752	30.3009	-0.142507	30.2792	-0.139233	30.3312	-0.091829	30.3354	-0.0819364	30.3379	-0.0948098	30.2617	-0.136042	30.2817	-0.143964
30.1575	-0.186267	30.2442	-0.189097	30.3173	-0.142569	30.2955	-0.139351	30.3478	-0.0919326	30.3519	-0.0820449	30.3538	-0.0948817	30.2774	-0.136356	30.2981	-0.144051
30.1737	-0.186571	30.2609	-0.189433	30.3341	-0.142635	30.3119	-0.13944	30.3642	-0.0920256	30.3684	-0.0822205	30.3705	-0.0949428	30.2936	-0.136702	30.3151	-0.144166
30.1903	-0.186733	30.2777	-0.189723	30.3499	-0.142684	30.3285	-0.139496	30.3812	-0.0920683	30.3844	-0.0824654	30.3872	-0.0950216	30.3097	-0.13696	30.3315	-0.144287
30.2061	-0.18691	30.2941	-0.18998	30.3667	-0.142713	30.3451	-0.139529	30.3978	-0.0921004	30.4012	-0.082779	30.404	-0.0951106	30.3258	-0.137254	30.3478	-0.144371
30.2224	-0.187051	30.3104	-0.190144	30.3834	-0.142738	30.3618	-0.139537	30.414	-0.0921418	30.4174	-0.0830801	30.4203	-0.0951807	30.342	-0.137428	30.3644	-0.14448
30.239	-0.187155	30.327	-0.190272	30.3999	-0.142771	30.3777	-0.139537	30.4308	-0.0921752	30.4335	-0.0834232	30.4369	-0.0952482	30.3585	-0.137556	30.3808	-0.144563
30.2553	-0.18735	30.3432	-0.190395	30.4166	-0.142817	30.3943	-0.139492	30.4471	-0.0922021	30.4503	-0.0837765	30.4536	-0.0952838	30.3748	-0.137675	30.3975	-0.144631
30.2716	-0.18755	30.3598	-0.190512	30.4327	-0.142861	30.411	-0.139453	30.4642	-0.0922438	30.4667	-0.0841219	30.4701	-0.0953158	30.3909	-0.137802	30.4138	-0.144713
30.2872	-0.187689	30.3764	-0.190622	30.449	-0.142914	30.4273	-0.139426	30.4808	-0.0922719	30.4831	-0.0843633	30.4869	-0.0953917	30.4074	-0.13789	30.4305	-0.144808
30.3037	-0.187783	30.3931	-0.190756	30.4656	-0.142982	30.444	-0.139437	30.4973	-0.0923215	30.5	-0.0845083	30.5034	-0.0954749	30.4235	-0.138024	30.4463	-0.144904
30.3201	-0.187926	30.4093	-0.190863	30.4826	-0.143041	30.4607	-0.139439	30.5135	-0.0924477	30.5166	-0.0846213	30.5199	-0.0955483	30.4404	-0.138147	30.4629	-0.145059
30.3367	-0.18804	30.4259	-0.190949	30.4988	-0.143125	30.4771	-0.139445	30.5303	-0.0926353	30.5336	-0.0847012	30.5359	-0.0955797	30.457	-0.138295	30.4793	-0.145216
30.353	-0.188146	30.4424	-0.191043	30.5154	-0.143193	30.4936	-0.139471	30.5465	-0.0928723	30.5503	-0.0847412	30.5526	-0.0956145	30.4734	-0.13838	30.4954	-0.145393
30.3692	-0.188234	30.4586	-0.191097	30.5324	-0.143284	30.5101	-0.13955	30.5629	-0.0931345	30.5666	-0.0847643	30.5688	-0.0956489	30.4899	-0.138498	30.5112	-0.145585
30.3852	-0.188391	30.4747	-0.19112	30.5488	-0.143371	30.5265	-0.139676	30.5793	-0.0933934	30.5828	-0.0848846	30.5854	-0.0956835	30.5064	-0.138626	30.5267	-0.145731
30.4015	-0.188599	30.4911	-0.19114	30.5656	-0.143451	30.5433	-0.139807	30.5963	-0.0936306	30.5999	-0.0849605	30.6019	-0.095721	30.5229	-0.138756	30.5432	-0.145931
30.418	-0.188733	30.5073	-0.191156	30.5814	-0.143536	30.5596	-0.139974	30.6132	-0.0937957	30.6163	-0.0850715	30.6186	-0.09576	30.5396	-0.138928	30.5599	-0.146114
30.4343	-0.188858	30.5237	-0.191157	30.5983	-0.143627	30.5754	-0.140139	30.6297	-0.0938691	30.6326	-0.0850898	30.635	-0.0958286	30.5557	-0.139072	30.5766	-0.146261
30.4506	-0.189056	30.5405	-0.191167	30.6142	-0.143759	30.5925	-0.140297	30.6462	-0.0939409	30.6486	-0.0851101	30.6516	-0.0958975	30.572	-0.139227	30.5931	-0.146393
30.4669	-0.189209	30.5572	-0.191181	30.6304	-0.143876	30.6088	-0.140441	30.6628	-0.0939686	30.6656	-0.0851471	30.6683	-0.0959627	30.5882	-0.139453	30.6105	-0.146528
30.4829	-0.189341	30.5734	-0.191205	30.6472	-0.143955	30.6249	-0.140559	30.6795	-0.094073	30.6818	-0.0851957	30.685	-0.0960031	30.6044	-0.139675	30.627	-0.146647
30.4992	-0.189518	30.5898	-0.191238	30.6638	-0.144006	30.6422	-0.14064	30.6961	-0.0941402	30.6987	-0.0852579	30.7015	-0.0960427	30.6211	-0.139948	30.6437	-0.146727
30.5156	-0.189678	30.6066	-0.191298	30.6804	-0.144053	30.6585	-0.140676	30.7126	-0.094205	30.7154	-0.0853398	30.7182	-0.0960825	30.6375	-0.140177	30.6607	-0.146794
30.5318	-0.189793	30.6229	-0.19137	30.6967	-0.144089	30.6749	-0.140701	30.7292	-0.0942782	30.7319	-0.0853931	30.7348	-0.0961223	30.6541	-0.140366	30.677	-0.146867
30.5485	-0.189923	30.6397	-0.191433	30.7136	-0.144109	30.6916	-0.140733	30.7456	-0.0943025	30.7485	-0.0854435	30.7513	-0.0961582	30.67	-0.140551	30.6937	-0.146943
30.5647	-0.19001	30.6562	-0.191498	30.7304	-0.14413	30.7076	-0.140762	30.7621	-0.0943273	30.7654	-0.0854695	30.7677	-0.0961879	30.6862	-0.140698	30.7098	-0.147019
30.581	-0.190158	30.6725	-0.191587	30.7468	-0.144153	30.7242	-0.140782	30.7787	-0.0943516	30.7817	-0.0854925	30.7847	-0.0962167	30.7027	-0.140785	30.7263	-0.147097
30.5972	-0.190288	30.6889	-0.191693	30.7635	-0.144191	30.7406	-0.140798	30.7955	-0.094379	30.7983	-0.0855153	30.8012	-0.0962439	30.7194	-0.14083	30.7432	-0.147179
30.6134	-0.190386	30.7054	-0.19181	30.7798	-0.14424	30.757	-0.140822	30.8123	-0.0944105	30.8147	-0.0855918	30.8178	-0.0962775	30.7357	-0.14084	30.7592	-0.147272
30.6298	-0.190497	30.7218	-0.191934	30.7963	-0.144274	30.7734	-0.140852	30.8288	-0.0944686	30.831	-0.0856464	30.8339	-0.0963109	30.7524	-0.140842	30.7757	-0.147347
30.6466	-0.190615	30.738	-0.192071	30.813	-0.144325	30.7902	-0.1409	30.8454	-0.0945256	30.8478	-0.0856674	30.8511	-0.0963456	30.7688	-0.140839	30.7919	-0.147411
30.663	-0.190717	30.7546	-0.192241	30.8291	-0.144387	30.8069	-0.140955	30.862	-0.0945601	30.8646	-0.0856886	30.8673	-0.0963861	30.7855	-0.140831	30.8087	-0.147453
30.6792	-0.190832	30.771	-0.192448	30.8456	-0.144436	30.8236	-0.141023	30.8785	-0.094592	30.8812	-0.0857113	30.8839	-0.096429	30.8019	-0.140838	30.8255	-0.147471
30.6957	-0.190964	30.7873	-0.192658	30.8623	-0.144498	30.8399	-0.1411	30.8947	-0.094622	30.8974	-0.0857463	30.9006	-0.096521	30.8183	-0.140867	30.8422	-0.147481
30.712	-0.191096	30.804	-0.192857	30.8788	-0.144551	30.8571	-0.141166	30.9109	-0.094649	30.914	-0.0858197	30.917	-0.0965968	30.835	-0.140915	30.8592	-0.147519
30.7286	-0.191213	30.8205	-0.192976	30.8955	-0.144594	30.8735	-0.141272	30.9279	-0.0946771	30.9303	-0.085896	30.9336	-0.0966887	30.8514	-0.140999	30.8756	-0.147533
30.7446	-0.191355	30.8377	-0.193076	30.9119	-0.144623	30.8895	-0.1414	30.9445	-0.0947369	30.9468	-0.0859538	30.9498	-0.0967523	30.8675	-0.141121	30.8918	-0.14758
30.7618	-0.191466	30.854	-0.193157	30.9286	-0.144653	30.9061	-0.141549	30.9606	-0.0947629	30.9638	-0.0860105	30.9663	-0.0967965	30.8839	-0.141272	30.9079	-0.147585
30.7784	-0.191622	30.8707	-0.193212	30.945	-0.144689	30.9225	-0.141666	30.9774	-0.0947866	30.9798	-0.0860942	30.9828	-0.0968366	30.9006	-0.141409	30.9248	-0.1476
30.7955	-0.191736	30.8873	-0.19327	30.9618	-0.144722	30.939	-0.141769	30.9942	-0.0948146	30.9969	-0.0861504	30.9995	-0.0968759	30.9168	-0.141529	30.9405	-0.14762
30.8115	-0.191841	30.9037	-0.193337	30.9778	-0.144744	30.9557	-0.141848	31.0102	-0.0948393	31.0136	-0.0861783	31.0158	-0.0969138	30.9333	-0.141625	30.9571	-0.147641
30.8282	-0.191968	30.9199	-0.193433	30.9947	-0.144772	30.972	-0.141914	31.0271	-0.0948601	31.0294	-0.086205	31.0326	-0.0969507	30.9497	-0.141702	30.9734	-0.147684
30.8464	-0.192062	30.936	-0.193537	31.0112	-0.144836	30.9886	-0.141966	31.0437	-0.0948809	31.0465	-0.0862314	31.0491	-0.0969846	30.9658	-0.141763	30.9896	-0.147741
30.8627	-0.19215	30.9524	-0.193628	31.0279	-0.144925	31.0048	-0.142018	31.0603	-0.0949075	31.0631	-0.0862575	31.066	-0.0970236	30.9825	-0.141819	31.0064	-0.147814
30.8791	-0.19224	30.9694	-0.193748	31.0441	-0.145034	31.0216	-0.142044	31.0771	-0.0949311	31.0795	-0.0862848	31.0828	-0.0970631	30.999	-0.141866	31.0238	-0.147913
30.8949	-0.192318	30.9858	-0.193833	31.0606	-0.145162	31.0383	-0.14206	31.0932	-0.0949588	31.0963	-0.0863112	31.0995	-0.0971034	31.0154	-0.141903	31.0405	-0.148012
30.9112	-0.192376	31.0021	-0.193902	31.0774	-0.14529	31.0552	-0.142085	31.1099	-0.0949987	31.1124	-0.0863368	31.1155	-0.0971396	31.0319	-0.141954	31.057	-0.148111
30.927	-0.192441	31.0185	-0.193991	31.0939	-0.145415	31.0714	-0.142102	31.1268	-0.0950388	31.1292	-0.0863617	31.1324	-0.0971736	31.0481	-0.142012	31.0733	-0.148208
30.9432	-0.192483	31.0352	-0.194074	31.1105	-0.145537	31.0881	-0.142126	31.1433	-0.095094	31.1459	-0.0864162	31.149	-0.0972097	31.0642	-0.142084	31.0899	-0.148309
30.9593	-0.192532	31.0518	-0.194132	31.1273	-0.145621	31.1044	-0.142158	31.1601	-0.095135	31.1622	-0.0864431	31.1653	-0.0972458	31.0805	-0.142181	31.1061	-0.148404
30.9759	-0.192596	31.0684	-0.194177	31.1439	-0.145673	31.1211	-0.142189	31.1764	-0.0951951	31.1791	-0.0864719	31.1819	-0.0972852	31.0973	-0.142323	31.1228	-0.148473
30.9923	-0.192709	31.085	-0.194222	31.1602	-0.14571	31.1376	-0.14223	31.1931	-0.0953104	31.1957	-0.0865007	31.1988	-0.0973242	31.114	-0.14243	31.1393	-0.148514
31.0086	-0.192864	31.1011	-0.194263	31.1772	-0.145729	31.1542	-0.14228	31.21	-0.0953752	31.2122	-0.0865338	31.2154	-0.0973664	31.1311	-0.142541	31.1556	-0.148551
31.0245	-0.193034	31.1176	-0.194298	31.1935	-0.145803	31.1703	-0.14233	31.2263	-0.0954085	31.2289	-0.0865693	31.2318	-0.0974143	31.1474	-0.142653	31.1725	-0.148592
31.0408	-0.193243	31.1337	-0.194334	31.2104	-0.14589	31.1866	-0.142373	31.2426	-0.0954424	31.2456	-0.0866074	31.2485	-0.0975052	31.1638	-0.142771	31.1885	-0.148627
31.0573	-0.193526	31.1503	-0.194362	31.2267	-0.145945	31.2031	-0.142386	31.2594	-0.0954813	31.2624	-0.0866467	31.2651	-0.0976524	31.1801	-0.142874	31.2056	-0.148658
31.0735	-0.19384	31.1669	-0.194376	31.2433	-0.14596	31.2199	-0.142403	31.2761	-0.0955332	31.2787	-0.0866791	31.2818	-0.0979043	31.197	-0.142939	31.2221	-0.148692
31.09	-0.194112	31.1835	-0.194396	31.2598	-0.145996	31.2367	-0.142439	31.2925	-0.0956245	31.2952	-0.0867101	31.298	-0.098232	31.2135	-0.142995	31.2387	-0.148732
31.1065	-0.194318	31.2001	-0.194416	31.2765	-0.146027	31.2531	-0.142469	31.3091	-0.0957163	31.3116	-0.0867404	31.3146	-0.0985823	31.2297	-0.143035	31.255	-0.14875
31.1226	-0.19448	31.2166	-0.19445	31.2932	-0.146056	31.2696	-0.14249	31.325	-0.0958195	31.3283	-0.0867678	31.3314	-0.0989709	31.2458	-0.143064	31.2717	-0.148769
31.1392	-0.194622	31.2335	-0.194482	31.3098	-0.146071	31.286	-0.142505	31.3415	-0.095901	31.345	-0.0867947	31.3477	-0.0992649	31.2621	-0.1431	31.2884	-0.148783
31.1551	-0.19475	31.2505	-0.194511	31.3266	-0.146089	31.3026	-0.142525	31.358	-0.095972	31.3615	-0.0868303	31.3644	-0.0994165	31.2787	-0.14313	31.3046	-0.148804
31.1717	-0.194844	31.2669	-0.19455	31.3428	-0.146112	31.3193	-0.142544	31.3745	-0.0960284	31.3782	-0.0868581	31.3811	-0.0994865	31.2954	-0.143168	31.3212	-0.148818
31.188	-0.194915	31.2836	-0.194618	31.3591	-0.146141	31.3357	-0.142569	31.391	-0.0960799	31.3943	-0.0868874	31.3977	-0.0995303	31.3122	-0.143235	31.3382	-0.148841
31.2046	-0.194944	31.3005	-0.194684	31.3754	-0.14616	31.3525	-0.142597	31.4079	-0.0961165	31.4108	-0.0869164	31.4141	-0.0995734	31.3282	-0.143312	31.3549	-0.148877
31.2212	-0.194962	31.3168	-0.194729	31.3924	-0.146187	31.369	-0.142639	31.4244	-0.0961807	31.4276	-0.0869459	31.4307	-0.0996627	31.3446	-0.143386	31.3713	-0.148937
31.2374	-0.194997	31.3329	-0.194754	31.4088	-0.146211	31.3856	-0.142661	31.4408	-0.0962212	31.4439	-0.0869732	31.4476	-0.099697	31.3611	-0.143478	31.388	-0.149002
31.2538	-0.195046	31.3495	-0.194764	31.4249	-0.146249	31.4022	-0.142687	31.458	-0.0962495	31.4603	-0.0870022	31.464	-0.0997308	31.3777	-0.143587	31.4044	-0.149094
31.2706	-0.195092	31.3657	-0.194808	31.4417	-0.146295	31.4187	-0.142721	31.4741	-0.0962746	31.4772	-0.087027	31.4806	-0.0997628	31.3945	-0.143712	31.4206	-0.149184
31.2868	-0.195131	31.3825	-0.194841	31.4585	-0.146353	31.4351	-0.142775	31.4911	-0.0962966	31.4935	-0.0870514	31.4972	-0.0998016	31.4107	-0.143825	31.4375	-0.149254
31.3034	-0.195194	31.3996	-0.194862	31.4752	-0.146433	31.4517	-0.142828	31.5072	-0.0963168	31.51	-0.0870781	31.5137	-0.0998463	31.4271	-0.143945	31.4538	-0.149316
31.3195	-0.195308	31.4156	-0.194883	31.4915	-0.146541	31.4684	-0.14287	31.5238	-0.0963358	31.5266	-0.0871037	31.5299	-0.0998794	31.4433	-0.144078	31.4708	-0.149361
31.3361	-0.195441	31.4319	-0.194895	31.5079	-0.146656	31.4847	-0.142899	31.5402	-0.0963555	31.5432	-0.0871306	31.5467	-0.0999086	31.4599	-0.144192	31.4866	-0.149402
31.353	-0.195554	31.4483	-0.194924	31.5243	-0.146776	31.5016	-0.142929	31.5566	-0.0963715	31.5597	-0.0871593	31.5637	-0.0999361	31.4766	-0.144298	31.5033	-0.149474
31.3691	-0.195702	31.4648	-0.194984	31.541	-0.14689	31.5179	-0.142957	31.5735	-0.0963884	31.5763	-0.087187	31.58	-0.0999646	31.4927	-0.144374	31.5198	-0.149524
31.3856	-0.195834	31.4813	-0.195111	31.5575	-0.146973	31.5343	-0.142995	31.5904	-0.0964066	31.5931	-0.0872157	31.5966	-0.0999946	31.5097	-0.144416	31.5367	-0.149571
31.402	-0.19595	31.4974	-0.195284	31.574	-0.147004	31.5511	-0.14304	31.6069	-0.0964252	31.6098	-0.0872469	31.613	-0.100028	31.5264	-0.144445	31.5533	-0.149607
31.4178	-0.196059	31.5144	-0.195444	31.5904	-0.147024	31.5676	-0.14309	31.6235	-0.0964431	31.6264	-0.0872796	31.6296	-0.100068	31.5428	-0.144472	31.5699	-0.149629
31.4345	-0.196157	31.5306	-0.195578	31.6071	-0.14709	31.5838	-0.14314	31.6401	-0.0964666	31.6426	-0.0873141	31.6464	-0.100105	31.5592	-0.144502	31.5859	-0.149651
31.4506	-0.19624	31.5469	-0.195717	31.6236	-0.14713	31.6007	-0.143194	31.6567	-0.0964962	31.6598	-0.0873468	31.6626	-0.100141	31.5755	-0.144551	31.6026	-0.14966
31.4675	-0.196298	31.5636	-0.1958	31.6403	-0.147183	31.6172	-0.143263	31.6731	-0.09653	31.6762	-0.0873784	31.6795	-0.100179	31.5916	-0.144618	31.619	-0.149671
31.4835	-0.196375	31.5799	-0.195852	31.6569	-0.147202	31.6336	-0.143333	31.6895	-0.0965784	31.6929	-0.0874105	31.6961	-0.10022	31.6079	-0.144703	31.6357	-0.149683
31.4996	-0.196449	31.5972	-0.195872	31.6737	-0.147221	31.6503	-0.14338	31.7062	-0.0966436	31.7092	-0.0874405	31.7125	-0.10026	31.6249	-0.144802	31.6521	-0.149697
31.5159	-0.196502	31.6135	-0.195887	31.6899	-0.14724	31.6668	-0.143408	31.723	-0.0967099	31.7254	-0.0874708	31.7291	-0.100297	31.6415	-0.144927	31.6689	-0.149709
31.5323	-0.196532	31.63	-0.195897	31.7069	-0.147259	31.6833	-0.143439	31.7397	-0.0967843	31.7423	-0.0875003	31.7455	-0.10033	31.658	-0.145076	31.6855	-0.149729
31.5491	-0.196576	31.6469	-0.195909	31.7238	-0.14728	31.6997	-0.143464	31.7558	-0.0968643	31.7589	-0.0875316	31.7626	-0.10036	31.6742	-0.145238	31.7022	-0.149757
31.5655	-0.196621	31.6628	-0.195924	31.7403	-0.147303	31.7164	-0.143524	31.7728	-0.0969172	31.7751	-0.0875647	31.7791	-0.100387	31.691	-0.145382	31.7187	-0.149792
31.5818	-0.196682	31.6791	-0.195946	31.7568	-0.147327	31.7329	-0.143572	31.7896	-0.0969694	31.7918	-0.0875989	31.7954	-0.100412	31.7075	-0.145513	31.7354	-0.149817
31.598	-0.196744	31.6958	-0.195966	31.7736	-0.147349	31.7492	-0.143619	31.8062	-0.0970084	31.8086	-0.087636	31.8122	-0.100435	31.7241	-0.14558	31.7522	-0.149846
31.6142	-0.196814	31.7127	-0.196001	31.7901	-0.14737	31.7656	-0.143666	31.8227	-0.0970467	31.8255	-0.0876725	31.8287	-0.100459	31.7406	-0.145634	31.7687	-0.149881
31.6307	-0.196892	31.7286	-0.19605	31.8063	-0.147392	31.7824	-0.143703	31.8394	-0.0970838	31.8417	-0.0877084	31.8456	-0.10048	31.7573	-0.145703	31.7853	-0.149925
31.6473	-0.196992	31.7451	-0.196102	31.823	-0.147412	31.7986	-0.143718	31.8558	-0.0971179	31.8587	-0.0877437	31.8627	-0.100501	31.7739	-0.145788	31.8018	-0.149958
31.6639	-0.197106	31.762	-0.196156	31.8395	-0.147433	31.8155	-0.143733	31.8725	-0.0971487	31.8747	-0.0877795	31.8793	-0.100527	31.7904	-0.145858	31.8181	-0.149996
31.6802	-0.197212	31.7788	-0.196198	31.8557	-0.147452	31.8323	-0.143752	31.8889	-0.0971775	31.8917	-0.0878091	31.8954	-0.100555	31.8067	-0.145917	31.8351	-0.150025
31.6966	-0.197307	31.7958	-0.196233	31.8727	-0.147472	31.8487	-0.143772	31.9059	-0.0972079	31.9084	-0.0878381	31.9121	-0.100582	31.8234	-0.145965	31.8516	-0.150043
31.7137	-0.197421	31.8126	-0.19626	31.8895	-0.147489	31.8657	-0.143803	31.9228	-0.0972395	31.9249	-0.0878643	31.9287	-0.10061	31.84	-0.146009	31.8684	-0.15006
31.7299	-0.197561	31.8289	-0.196285	31.9065	-0.147508	31.8822	-0.143829	31.939	-0.0972709	31.9415	-0.0878896	31.9452	-0.10064	31.8568	-0.146057	31.8848	-0.150092
31.7467	-0.197695	31.8459	-0.196322	31.923	-0.147527	31.8986	-0.143863	31.9557	-0.097302	31.9581	-0.0879144	31.9622	-0.100673	31.8736	-0.146099	31.9012	-0.150134
31.7632	-0.19784	31.8622	-0.196374	31.94	-0.147548	31.9152	-0.143889	31.9722	-0.0973328	31.9743	-0.0879372	31.9787	-0.100708	31.8904	-0.146143	31.9179	-0.150173
31.78	-0.198	31.8787	-0.196418	31.9567	-0.147572	31.9326	-0.14391	31.9891	-0.0973644	31.9917	-0.0879588	31.9958	-0.100742	31.9069	-0.146181	31.9348	-0.1502
31.7961	-0.198149	31.8956	-0.196454	31.9731	-0.147596	31.9495	-0.143941	32.0055	-0.0973987	32.0082	-0.0879827	32.0123	-0.100775	31.9234	-0.146218	31.951	-0.150245
31.8128	-0.19827	31.912	-0.196479	31.9902	-0.147618	31.9656	-0.143991	32.0222	-0.097434	32.0245	-0.0880125	32.0285	-0.100806	31.9398	-0.14627	31.9676	-0.150301
31.8293	-0.198369	31.9288	-0.196503	32.0065	-0.147643	31.982	-0.144028	32.0383	-0.0974685	32.0412	-0.0880478	32.0451	-0.100837	31.9557	-0.146331	31.9843	-0.15035
31.8456	-0.198459	31.9451	-0.19653	32.0234	-0.147685	31.9985	-0.144064	32.0555	-0.0975009	32.0579	-0.088096	32.0613	-0.100869	31.9724	-0.146407	32.0004	-0.15039
31.8623	-0.198528	31.9623	-0.196552	32.0391	-0.147735	32.0149	-0.144093	32.0716	-0.0975289	32.0744	-0.0881531	32.0778	-0.100906	31.9883	-0.146505	32.0169	-0.150421
31.8784	-0.198595	31.9786	-0.196568	32.0556	-0.147815	32.0314	-0.144114	32.0887	-0.0975549	32.0904	-0.0882574	32.0948	-0.10094	32.0051	-0.146608	32.0334	-0.15044
31.8954	-0.198681	31.9949	-0.196592	32.072	-0.147867	32.048	-0.144134	32.1052	-0.0975815	32.1069	-0.0884381	32.1112	-0.100974	32.0219	-0.146728	32.0508	-0.15049
31.9116	-0.19874	32.0113	-0.196633	32.0888	-0.147914	32.0645	-0.144153	32.1215	-0.0976053	32.124	-0.0886668	32.1277	-0.101002	32.0386	-0.146868	32.0676	-0.150529
31.9282	-0.19879	32.0279	-0.1967	32.1051	-0.14794	32.0813	-0.144172	32.138	-0.0976254	32.1401	-0.0888096	32.1444	-0.101029	32.055	-0.147027	32.0841	-0.150554
31.9441	-0.198839	32.0441	-0.196798	32.1215	-0.147965	32.0979	-0.144193	32.1545	-0.0976444	32.1566	-0.0889379	32.161	-0.101055	32.0716	-0.147161	32.1005	-0.150585
31.9605	-0.198887	32.0601	-0.196888	32.1378	-0.14799	32.1145	-0.144223	32.1714	-0.0976604	32.1733	-0.0889858	32.1777	-0.101079	32.088	-0.147259	32.1167	-0.150599
31.9765	-0.198943	32.0768	-0.196959	32.1545	-0.148013	32.1311	-0.14426	32.1875	-0.0976796	32.1902	-0.08902	32.1947	-0.101103	32.1043	-0.147317	32.1338	-0.150615
31.9926	-0.198997	32.0937	-0.197013	32.171	-0.148031	32.1477	-0.144317	32.2045	-0.0977004	32.2068	-0.0890535	32.2113	-0.101121	32.1204	-0.147355	32.1503	-0.150629
32.0092	-0.199058	32.1103	-0.197071	32.1875	-0.148047	32.1643	-0.144368	32.2211	-0.0977248	32.2232	-0.0890789	32.2278	-0.101137	32.1372	-0.147388	32.1665	-0.150644
32.0257	-0.199126	32.1266	-0.197131	32.204	-0.148064	32.1807	-0.144425	32.2375	-0.0977507	32.2398	-0.0891009	32.2442	-0.101155	32.1536	-0.147411	32.1831	-0.150671
32.042	-0.199202	32.1434	-0.197181	32.2208	-0.148083	32.1971	-0.144461	32.254	-0.0977827	32.2568	-0.0891189	32.2605	-0.101178	32.1702	-0.147437	32.1996	-0.150711
32.0585	-0.199308	32.16	-0.197221	32.2375	-0.148103	32.2137	-0.144481	32.2711	-0.0978175	32.2735	-0.089136	32.277	-0.101201	32.1866	-0.147457	32.2164	-0.150765
32.0752	-0.199396	32.1764	-0.197255	32.2541	-0.148126	32.23	-0.14453	32.2874	-0.0978686	32.2898	-0.089152	32.2936	-0.101224	32.2036	-0.147476	32.2325	-0.150824
32.0918	-0.199463	32.1929	-0.197297	32.2709	-0.148149	32.2466	-0.144565	32.3041	-0.0979304	32.3063	-0.0891723	32.3103	-0.101247	32.2201	-0.147495	32.2489	-0.150905
32.1085	-0.199522	32.2095	-0.197354	32.2876	-0.148173	32.2637	-0.144583	32.3207	-0.0980016	32.3229	-0.0891971	32.3268	-0.101272	32.2367	-0.147529	32.2652	-0.150986
32.1249	-0.199573	32.226	-0.197392	32.3041	-0.148216	32.2799	-0.144601	32.3378	-0.0980567	32.3398	-0.0892253	32.3432	-0.101299	32.2534	-0.147586	32.282	-0.151053
32.1409	-0.199628	32.2425	-0.19743	32.3208	-0.148282	32.2964	-0.14462	32.3543	-0.0980951	32.3564	-0.0892545	32.3598	-0.101327	32.2699	-0.14765	32.2986	-0.151105
32.1577	-0.199698	32.2592	-0.197459	32.3372	-0.148362	32.3128	-0.144638	32.3708	-0.0981324	32.373	-0.0892872	32.3766	-0.101355	32.2865	-0.14772	32.3154	-0.151134
32.1744	-0.199753	32.2757	-0.197486	32.3537	-0.148426	32.3293	-0.144657	32.3873	-0.0981668	32.3896	-0.08932	32.3933	-0.101385	32.3029	-0.147817	32.3316	-0.151151
32.1909	-0.199833	32.2921	-0.197498	32.3707	-0.148479	32.3455	-0.144676	32.4033	-0.0981978	32.406	-0.0893526	32.4097	-0.101417	32.3189	-0.147912	32.3485	-0.151192
32.2072	-0.199915	32.3086	-0.197509	32.3867	-0.148506	32.3627	-0.144695	32.4198	-0.098224	32.4225	-0.0893846	32.4262	-0.101451	32.3357	-0.147984	32.3655	-0.151208
32.2237	-0.200008	32.3255	-0.19756	32.4036	-0.148531	32.379	-0.14471	32.4365	-0.0982476	32.4395	-0.089413	32.443	-0.101489	32.3523	-0.148039	32.3818	-0.151242
32.2402	-0.200146	32.3417	-0.19757	32.4203	-0.148552	32.3958	-0.144724	32.4528	-0.0982699	32.456	-0.0894398	32.4594	-0.101542	32.3688	-0.14808	32.3986	-0.151272
32.2567	-0.200308	32.3581	-0.197579	32.4366	-0.148575	32.4124	-0.144738	32.4699	-0.0982907	32.4725	-0.0894667	32.4756	-0.101596	32.3853	-0.148106	32.4152	-0.1513
32.2731	-0.200465	32.3747	-0.197596	32.4535	-0.1486	32.4292	-0.144751	32.4864	-0.0983101	32.4888	-0.0894904	32.493	-0.101637	32.4018	-0.148118	32.4317	-0.151315
32.2896	-0.200595	32.3913	-0.197629	32.4703	-0.148622	32.4459	-0.144765	32.5028	-0.0983319	32.5058	-0.0895184	32.5095	-0.101678	32.4183	-0.148129	32.4482	-0.151341
32.3062	-0.20072	32.4081	-0.197652	32.4867	-0.148646	32.4625	-0.144781	32.52	-0.0983592	32.5223	-0.0895467	32.5263	-0.101718	32.435	-0.148138	32.4648	-0.151356
32.3226	-0.200875	32.4249	-0.197679	32.5028	-0.148671	32.4796	-0.144799	32.5364	-0.0983886	32.539	-0.089577	32.5428	-0.101755	32.4514	-0.148144	32.4812	-0.151371
32.339	-0.201024	32.4411	-0.197716	32.5198	-0.148697	32.496	-0.144817	32.5529	-0.0984178	32.5554	-0.0896102	32.5597	-0.101791	32.4678	-0.148155	32.498	-0.151386
32.3557	-0.201172	32.4577	-0.197768	32.5365	-0.148724	32.5129	-0.144837	32.5697	-0.0984473	32.5718	-0.089643	32.5763	-0.10183	32.4844	-0.148171	32.515	-0.151402
32.3722	-0.201281	32.4746	-0.197857	32.553	-0.14875	32.5295	-0.144858	32.5862	-0.0984794	32.5883	-0.0896735	32.5927	-0.101868	32.5009	-0.148195	32.5314	-0.151419
32.3883	-0.201366	32.4911	-0.197976	32.5697	-0.148776	32.5464	-0.144882	32.6031	-0.0985091	32.605	-0.0897017	32.6092	-0.101901	32.5177	-0.148234	32.5481	-0.151443
32.4049	-0.201446	32.5078	-0.198147	32.5863	-0.148802	32.5628	-0.14491	32.6195	-0.0985391	32.6216	-0.089727	32.6259	-0.101932	32.5346	-0.148308	32.5646	-0.151467
32.4213	-0.201511	32.5239	-0.198316	32.6026	-0.148827	32.5795	-0.144945	32.6358	-0.0985688	32.6385	-0.0897493	32.6424	-0.101967	32.5509	-0.148404	32.5812	-0.151494
32.4377	-0.20157	32.5408	-0.198434	32.6194	-0.148851	32.5956	-0.144976	32.6527	-0.0985986	32.6548	-0.089764	32.6587	-0.102001	32.5677	-0.148526	32.5976	-0.151525
32.4543	-0.201613	32.5573	-0.198564	32.6362	-0.148875	32.6122	-0.145003	32.6692	-0.0986246	32.6716	-0.0897767	32.6755	-0.102028	32.584	-0.148649	32.6144	-0.151566
32.4705	-0.20165	32.5744	-0.19867	32.6529	-0.148899	32.6284	-0.145031	32.6854	-0.0986479	32.6878	-0.0897921	32.6918	-0.102052	32.6005	-0.148785	32.6307	-0.151596
32.4875	-0.201673	32.5909	-0.19872	32.6692	-0.148922	32.6445	-0.14506	32.7022	-0.0986704	32.7047	-0.0898064	32.7084	-0.102074	32.6173	-0.148912	32.6472	-0.151637
32.5039	-0.201693	32.6073	-0.198735	32.6851	-0.148947	32.6616	-0.145096	32.7187	-0.0986937	32.7215	-0.0898244	32.7254	-0.102097	32.6336	-0.149014	32.6637	-0.151685
32.5204	-0.201712	32.6234	-0.198787	32.7019	-0.148973	32.678	-0.145126	32.7351	-0.0987186	32.7378	-0.0898439	32.7415	-0.102121	32.6498	-0.149098	32.6803	-0.151741
32.537	-0.201731	32.6398	-0.198811	32.7187	-0.148998	32.6948	-0.14515	32.7518	-0.098742	32.7543	-0.0898669	32.7588	-0.102145	32.6665	-0.149177	32.6968	-0.151824
32.5535	-0.201745	32.6568	-0.19883	32.735	-0.149025	32.7114	-0.14518	32.7681	-0.0987636	32.7711	-0.0898944	32.7751	-0.102171	32.6829	-0.149243	32.7136	-0.151904
32.5701	-0.201752	32.6737	-0.198862	32.7517	-0.149052	32.7283	-0.145202	32.7848	-0.0987853	32.788	-0.089925	32.7918	-0.102195	32.6995	-0.149302	32.7306	-0.151973
32.5861	-0.201761	32.69	-0.198871	32.7682	-0.149081	32.7448	-0.145225	32.8017	-0.0988097	32.8044	-0.0899582	32.8081	-0.10222	32.716	-0.14937	32.7471	-0.15203
32.6026	-0.201769	32.7065	-0.198884	32.7854	-0.149107	32.761	-0.145248	32.8182	-0.0988354	32.821	-0.0899922	32.8246	-0.102244	32.7325	-0.149446	32.7636	-0.15207
32.6193	-0.20178	32.7227	-0.198901	32.8022	-0.149128	32.777	-0.14527	32.8345	-0.0988635	32.838	-0.0900243	32.8416	-0.102266	32.7489	-0.14951	32.7807	-0.152089
32.636	-0.201797	32.7398	-0.198932	32.8185	-0.149148	32.7937	-0.145291	32.851	-0.0988918	32.8549	-0.0900539	32.858	-0.10229	32.7656	-0.149553	32.7972	-0.152111
32.6524	-0.201818	32.7565	-0.198967	32.8353	-0.149166	32.8102	-0.145311	32.8675	-0.0989207	32.8713	-0.0900869	32.8745	-0.102305	32.7819	-0.14959	32.8135	-0.152131
32.6687	-0.201835	32.7731	-0.198992	32.8521	-0.149182	32.8261	-0.145335	32.8843	-0.0989479	32.888	-0.0901197	32.8908	-0.102318	32.7987	-0.149614	32.8299	-0.152145
32.6853	-0.201865	32.7898	-0.199003	32.8686	-0.149198	32.8431	-0.145367	32.9008	-0.0989781	32.9045	-0.0901535	32.9075	-0.102334	32.8156	-0.149633	32.8464	-0.152158
32.702	-0.201916	32.8067	-0.199017	32.8852	-0.149213	32.8597	-0.145417	32.9177	-0.099013	32.9209	-0.0901871	32.9241	-0.102356	32.8323	-0.149648	32.8632	-0.152173
32.7186	-0.201981	32.8229	-0.199027	32.9018	-0.14923	32.8771	-0.145472	32.9346	-0.0990474	32.9375	-0.0902204	32.9405	-0.102383	32.8488	-0.149663	32.8796	-0.152187
32.7352	-0.202074	32.8396	-0.199054	32.9183	-0.149252	32.8937	-0.14551	32.9515	-0.0990788	32.9538	-0.0902534	32.9573	-0.102406	32.8654	-0.149676	32.8962	-0.152201
32.7518	-0.202177	32.856	-0.199072	32.9347	-0.149275	32.9103	-0.14556	32.9674	-0.0991082	32.9704	-0.0902879	32.9738	-0.102428	32.8823	-0.149687	32.9126	-0.152216
32.7684	-0.202285	32.8723	-0.199078	32.9514	-0.149301	32.9272	-0.145612	32.984	-0.0991384	32.9872	-0.090318	32.9906	-0.102451	32.8988	-0.149706	32.9295	-0.15223
32.7848	-0.202362	32.8886	-0.199083	32.9675	-0.149329	32.9437	-0.145651	33.0008	-0.099168	33.0036	-0.0903455	33.007	-0.102475	32.9153	-0.149729	32.946	-0.152244
32.8013	-0.202429	32.9051	-0.199088	32.984	-0.149358	32.96	-0.145674	33.0175	-0.099193	33.0202	-0.0903707	33.0241	-0.102502	32.932	-0.149751	32.9625	-0.152259
32.818	-0.202495	32.9218	-0.199091	33.0012	-0.149386	32.9766	-0.145709	33.0337	-0.0992133	33.0368	-0.0903942	33.041	-0.102526	32.9483	-0.149774	32.9794	-0.152274
32.8346	-0.202544	32.938	-0.199094	33.0177	-0.149419	32.9933	-0.145728	33.0501	-0.0992307	33.0535	-0.0904159	33.0572	-0.102546	32.9647	-0.149799	32.9961	-0.152291
32.8505	-0.202572	32.9551	-0.199098	33.0346	-0.149447	33.0097	-0.145745	33.0665	-0.0992467	33.0699	-0.0904362	33.074	-0.102566	32.9811	-0.149826	33.0126	-0.152309
32.8668	-0.202608	32.9714	-0.199102	33.0511	-0.149473	33.0261	-0.145759	33.0832	-0.0992624	33.0864	-0.0904572	33.0909	-0.102582	32.9974	-0.149851	33.0292	-0.152329
32.8838	-0.202637	32.9878	-0.199106	33.0674	-0.149498	33.0429	-0.145772	33.1	-0.0992828	33.1032	-0.0904741	33.1076	-0.102596	33.0137	-0.14987	33.046	-0.15235
32.9003	-0.202662	33.0044	-0.199113	33.0843	-0.149523	33.0595	-0.145785	33.1168	-0.0993037	33.1202	-0.0904905	33.124	-0.102608	33.0306	-0.149878	33.0624	-0.152371
32.9169	-0.202678	33.0212	-0.199123	33.1011	-0.14955	33.0759	-0.145797	33.1334	-0.0993241	33.1365	-0.0905097	33.1409	-0.102618	33.047	-0.1499	33.0788	-0.152391
32.9334	-0.202687	33.0379	-0.199149	33.1173	-0.149576	33.0925	-0.145811	33.1502	-0.0993448	33.1531	-0.0905322	33.1574	-0.102628	33.0636	-0.149925	33.0952	-0.152411
32.9502	-0.202706	33.0545	-0.199197	33.1342	-0.149602	33.109	-0.145826	33.1668	-0.0993669	33.1695	-0.0905584	33.174	-0.10264	33.0806	-0.149933	33.1115	-0.152431
32.9667	-0.202719	33.0711	-0.199249	33.1512	-0.149628	33.126	-0.145844	33.183	-0.099387	33.1865	-0.0905853	33.1903	-0.102655	33.0968	-0.149953	33.1282	-0.15245
32.9831	-0.202745	33.0878	-0.199311	33.1676	-0.149652	33.1424	-0.145863	33.2001	-0.0994078	33.2029	-0.090611	33.2068	-0.102678	33.1134	-0.149975	33.1447	-0.15247
32.9995	-0.202781	33.1043	-0.199391	33.1844	-0.149676	33.159	-0.145882	33.2164	-0.0994289	33.2193	-0.0906387	33.2232	-0.102704	33.1299	-0.150018	33.1613	-0.152491
33.0156	-0.202838	33.1208	-0.199481	33.2007	-0.149698	33.1757	-0.145904	33.2333	-0.0994495	33.2358	-0.0906654	33.2399	-0.102729	33.1463	-0.150065	33.178	-0.152518
33.0324	-0.202911	33.1378	-0.199558	33.2171	-0.149719	33.1924	-0.145926	33.2499	-0.0994718	33.2524	-0.0906919	33.2569	-0.102755	33.1636	-0.150111	33.1949	-0.152553
33.049	-0.202994	33.1545	-0.19962	33.2338	-0.14974	33.2088	-0.145946	33.2666	-0.0994961	33.2684	-0.0907216	33.2737	-0.102782	33.18	-0.150161	33.2115	-0.152593
33.0654	-0.203071	33.1709	-0.199666	33.2505	-0.14976	33.2252	-0.145968	33.2829	-0.0995231	33.2851	-0.0907499	33.2904	-0.102812	33.1966	-0.150187	33.2283	-0.152626
33.0818	-0.203148	33.1876	-0.199686	33.2672	-0.14978	33.2422	-0.145993	33.2994	-0.099553	33.3019	-0.090777	33.3068	-0.10284	33.2133	-0.150201	33.2448	-0.152656
33.0985	-0.203217	33.2038	-0.199697	33.2837	-0.149798	33.2584	-0.146021	33.3162	-0.0995855	33.3191	-0.0908035	33.3234	-0.102867	33.2298	-0.150218	33.2615	-0.152685
33.115	-0.203272	33.2206	-0.199707	33.3002	-0.149816	33.2751	-0.146044	33.3327	-0.0996294	33.3355	-0.0908269	33.3404	-0.102892	33.246	-0.15023	33.2784	-0.152716
33.1315	-0.203309	33.2374	-0.199731	33.3168	-0.149834	33.2916	-0.146066	33.3495	-0.099667	33.3517	-0.0908515	33.3567	-0.102914	33.2627	-0.150245	33.2949	-0.15274
33.148	-0.203341	33.254	-0.19974	33.3335	-0.149852	33.3082	-0.14609	33.3658	-0.0996982	33.3687	-0.0908754	33.3733	-0.102935	33.2798	-0.150259	33.3108	-0.152761
33.1644	-0.20337	33.2703	-0.199749	33.3502	-0.14987	33.325	-0.146113	33.3823	-0.0997249	33.3854	-0.0908956	33.39	-0.102956	33.2961	-0.150277	33.3279	-0.15278
33.181	-0.20339	33.2871	-0.199759	33.3666	-0.149885	33.3412	-0.146135	33.3994	-0.0997487	33.4019	-0.090916	33.406	-0.102977	33.3122	-0.150296	33.3446	-0.152799
33.1976	-0.20342	33.3034	-0.199775	33.3835	-0.149899	33.3586	-0.146158	33.4158	-0.0997666	33.4184	-0.0909296	33.4227	-0.103001	33.3289	-0.15032	33.3615	-0.152816
33.2145	-0.203443	33.3202	-0.199789	33.3998	-0.149913	33.3751	-0.146182	33.4325	-0.099778	33.4357	-0.0909425	33.4393	-0.103022	33.3455	-0.150346	33.3779	-0.152833
33.2308	-0.20347	33.3368	-0.199804	33.4165	-0.149929	33.3912	-0.146202	33.4493	-0.0997878	33.4521	-0.0909534	33.4563	-0.103045	33.362	-0.150372	33.3945	-0.152851
33.2474	-0.203489	33.3537	-0.199834	33.4327	-0.149944	33.4079	-0.146224	33.4658	-0.0997964	33.4689	-0.0909674	33.473	-0.103073	33.3788	-0.150401	33.4114	-0.15287
33.2636	-0.203512	33.3703	-0.199866	33.4496	-0.149963	33.4246	-0.146248	33.4825	-0.0998057	33.4855	-0.0909831	33.4894	-0.103101	33.3952	-0.150431	33.4278	-0.152891
33.2802	-0.203541	33.3869	-0.199882	33.4663	-0.149981	33.4413	-0.146272	33.4994	-0.0998219	33.5023	-0.0910023	33.5061	-0.10313	33.4119	-0.150463	33.4446	-0.152922
33.2971	-0.203571	33.403	-0.199893	33.4829	-0.150002	33.458	-0.146296	33.516	-0.0998432	33.5189	-0.0910205	33.5225	-0.10316	33.4287	-0.150535	33.4615	-0.152977
33.3136	-0.203588	33.42	-0.199913	33.4997	-0.150024	33.4748	-0.14632	33.5323	-0.0998681	33.5354	-0.0910378	33.5393	-0.103188	33.4449	-0.15061	33.4774	-0.15302
33.3301	-0.203613	33.4365	-0.199921	33.5163	-0.150049	33.4911	-0.146345	33.5494	-0.0998943	33.5519	-0.0910616	33.5556	-0.103216	33.4618	-0.150682	33.4939	-0.153056
33.3467	-0.203653	33.453	-0.199927	33.5327	-0.150074	33.5076	-0.146368	33.5654	-0.0999228	33.5683	-0.0910852	33.5722	-0.103244	33.4783	-0.15074	33.5105	-0.153083
33.363	-0.203703	33.4693	-0.199932	33.5494	-0.150112	33.5244	-0.14639	33.5819	-0.0999516	33.5845	-0.0911117	33.5888	-0.103274	33.4948	-0.150792	33.5273	-0.153107
33.3798	-0.203778	33.4857	-0.199938	33.5663	-0.150153	33.5409	-0.14641	33.5992	-0.099978	33.6013	-0.0911366	33.6055	-0.103301	33.5113	-0.15082	33.5441	-0.153128
33.3963	-0.203857	33.5027	-0.199943	33.5833	-0.150192	33.5573	-0.14643	33.6159	-0.1	33.6176	-0.0911592	33.622	-0.103324	33.5277	-0.150839	33.5608	-0.153144
33.413	-0.203966	33.519	-0.199947	33.5996	-0.150257	33.5746	-0.146448	33.6326	-0.100021	33.6347	-0.0911814	33.6389	-0.103344	33.5442	-0.15085	33.5775	-0.15316
33.4291	-0.204048	33.5357	-0.199953	33.6161	-0.150354	33.5909	-0.146465	33.6493	-0.100042	33.651	-0.0912035	33.6555	-0.103364	33.5612	-0.150881	33.5943	-0.153174
33.4459	-0.204111	33.5525	-0.199961	33.6325	-0.150437	33.6076	-0.14648	33.6654	-0.10006	33.6678	-0.0912265	33.6719	-0.103383	33.5777	-0.150909	33.6109	-0.153188
33.4622	-0.204178	33.5689	-0.199971	33.6489	-0.150485	33.6241	-0.146492	33.6821	-0.100079	33.6845	-0.0912495	33.6886	-0.103404	33.5942	-0.150942	33.627	-0.153201
33.4791	-0.204243	33.5856	-0.199982	33.6658	-0.150511	33.6407	-0.146504	33.6988	-0.100097	33.7009	-0.09127	33.7057	-0.103424	33.6107	-0.150952	33.6436	-0.153214
33.4953	-0.204282	33.6024	-0.199994	33.6822	-0.150535	33.6574	-0.146515	33.7158	-0.100119	33.7179	-0.0912899	33.7225	-0.103441	33.6275	-0.150977	33.6603	-0.153229
33.5118	-0.204305	33.6193	-0.200024	33.6986	-0.150557	33.6736	-0.146525	33.7321	-0.100143	33.7347	-0.0913094	33.7385	-0.103459	33.6437	-0.150989	33.6766	-0.153244
33.5283	-0.204329	33.6356	-0.200074	33.7153	-0.150579	33.6904	-0.146535	33.7486	-0.10017	33.7513	-0.0913275	33.7554	-0.103479	33.6603	-0.151004	33.6934	-0.15326
33.5449	-0.204359	33.6521	-0.200116	33.7319	-0.1506	33.7071	-0.146549	33.765	-0.1002	33.7675	-0.0913475	33.7721	-0.103497	33.677	-0.151032	33.7096	-0.153277
33.561	-0.204385	33.6686	-0.200148	33.7487	-0.150619	33.7237	-0.146565	33.7819	-0.10023	33.7841	-0.0913682	33.7885	-0.103509	33.6938	-0.151065	33.7266	-0.153292
33.5779	-0.204415	33.6854	-0.200185	33.7654	-0.150635	33.7404	-0.146583	33.7985	-0.10026	33.8004	-0.0913922	33.8054	-0.10352	33.7099	-0.151107	33.7437	-0.153308
33.5942	-0.20444	33.7021	-0.200233	33.7822	-0.15065	33.7568	-0.146601	33.8152	-0.100288	33.8174	-0.0914176	33.8219	-0.103531	33.7266	-0.151155	33.76	-0.153323
33.6108	-0.204467	33.7186	-0.200288	33.7983	-0.150666	33.7729	-0.146619	33.8321	-0.100312	33.8342	-0.0914405	33.839	-0.10354	33.7433	-0.151187	33.7761	-0.15334
33.6273	-0.204502	33.7352	-0.200352	33.8148	-0.150681	33.7899	-0.14664	33.8484	-0.100332	33.8506	-0.0914647	33.8553	-0.103549	33.7599	-0.151204	33.7927	-0.153356
33.6442	-0.204541	33.7519	-0.200419	33.8314	-0.150697	33.8068	-0.14666	33.8651	-0.100354	33.8671	-0.091487	33.8719	-0.103563	33.7765	-0.151221	33.8092	-0.153371
33.6603	-0.20459	33.7687	-0.200502	33.8481	-0.150712	33.8232	-0.146679	33.8816	-0.100373	33.8838	-0.0915079	33.8887	-0.103585	33.7934	-0.151236	33.8259	-0.153384
33.677	-0.204636	33.785	-0.200553	33.8647	-0.150729	33.8404	-0.146699	33.8985	-0.100389	33.9003	-0.0915312	33.9053	-0.103605	33.8099	-0.151249	33.8424	-0.1534
33.6934	-0.204665	33.8015	-0.200614	33.8812	-0.150744	33.8568	-0.146717	33.9151	-0.100401	33.9168	-0.0915515	33.9216	-0.103627	33.8265	-0.151261	33.8591	-0.153416
33.7101	-0.204692	33.8184	-0.20067	33.8979	-0.150762	33.8731	-0.146734	33.9318	-0.10041	33.9332	-0.0915663	33.9379	-0.103649	33.8429	-0.151273	33.8761	-0.153431
33.7264	-0.204729	33.8349	-0.200691	33.9145	-0.150782	33.8897	-0.146751	33.9484	-0.100422	33.95	-0.0915801	33.9546	-0.103675	33.8595	-0.151287	33.8928	-0.153447
33.7429	-0.204775	33.8514	-0.200703	33.9312	-0.150804	33.9064	-0.146768	33.9648	-0.100434	33.9666	-0.0915914	33.9713	-0.103699	33.8761	-0.151314	33.9091	-0.153463
33.7594	-0.204832	33.868	-0.200713	33.9481	-0.150827	33.9231	-0.146786	33.9816	-0.100449	33.9834	-0.0916024	33.988	-0.103719	33.8924	-0.151353	33.9259	-0.15348
33.7762	-0.20488	33.8845	-0.20072	33.9644	-0.15085	33.9394	-0.146806	33.9979	-0.100466	33.9999	-0.0916154	34.0047	-0.10374	33.9092	-0.151407	33.9425	-0.153498
33.793	-0.204926	33.9015	-0.200726	33.9812	-0.150873	33.9564	-0.146826	34.0144	-0.100485	34.0167	-0.091632	34.0213	-0.10376	33.9259	-0.151458	33.9591	-0.153518
33.8096	-0.204969	33.9184	-0.20073	33.9979	-0.150898	33.9726	-0.146848	34.0312	-0.100506	34.0333	-0.0916534	34.038	-0.103778	33.9425	-0.1515	33.976	-0.153539
33.8259	-0.205016	33.9353	-0.200732	34.0144	-0.150922	33.9896	-0.146869	34.0476	-0.100528	34.0504	-0.0916766	34.0548	-0.1038	33.9592	-0.151528	33.9925	-0.153559
33.8424	-0.205067	33.9519	-0.200734	34.0308	-0.150946	34.0063	-0.146891	34.0644	-0.100553	34.0673	-0.0916986	34.0714	-0.103828	33.976	-0.151542	34.0092	-0.153578
33.8594	-0.205115	33.968	-0.200735	34.0478	-0.150968	34.0232	-0.146915	34.0809	-0.10058	34.0839	-0.091724	34.0877	-0.103853	33.9923	-0.151555	34.0255	-0.153598
33.8757	-0.20516	33.9848	-0.200739	34.0644	-0.150987	34.0396	-0.146965	34.098	-0.100605	34.1002	-0.0917518	34.1044	-0.103879	34.0087	-0.151569	34.0414	-0.153618
33.8923	-0.205207	34.001	-0.200745	34.0811	-0.151005	34.0562	-0.147028	34.1147	-0.10063	34.1172	-0.0917778	34.121	-0.103902	34.0251	-0.151582	34.0579	-0.153636
33.9089	-0.205246	34.0175	-0.200752	34.0976	-0.151021	34.0727	-0.147072	34.1309	-0.100655	34.1333	-0.0918035	34.1376	-0.103925	34.0415	-0.151596	34.0745	-0.153653
33.9255	-0.205286	34.0344	-0.200762	34.1143	-0.151037	34.0892	-0.147101	34.1474	-0.100681	34.1501	-0.0918289	34.1542	-0.103949	34.0583	-0.151625	34.0912	-0.153669
33.9421	-0.205318	34.0516	-0.200788	34.1309	-0.151054	34.1056	-0.14713	34.164	-0.100706	34.1672	-0.0918573	34.1709	-0.103973	34.0753	-0.151638	34.108	-0.153685
33.9591	-0.205349	34.0679	-0.200823	34.1469	-0.151072	34.1223	-0.147154	34.1801	-0.100732	34.1838	-0.091881	34.1876	-0.103995	34.0918	-0.15165	34.124	-0.153703
33.9757	-0.205374	34.0847	-0.200882	34.164	-0.15109	34.1393	-0.147178	34.1972	-0.100758	34.1998	-0.0919034	34.2039	-0.104016	34.1078	-0.151671	34.1408	-0.153722
33.9923	-0.20541	34.1014	-0.200935	34.1805	-0.151109	34.1553	-0.1472	34.2137	-0.100784	34.2161	-0.0919299	34.2206	-0.104034	34.1245	-0.151686	34.1576	-0.153742
34.0084	-0.205441	34.1177	-0.200978	34.1971	-0.15113	34.1722	-0.14722	34.2306	-0.100808	34.2329	-0.0919546	34.2374	-0.10405	34.1417	-0.151699	34.1743	-0.153761
34.0249	-0.205467	34.1346	-0.201013	34.2136	-0.151152	34.1889	-0.147239	34.2472	-0.100832	34.25	-0.0919806	34.2539	-0.104068	34.1583	-0.151713	34.1912	-0.15378
34.0417	-0.205485	34.1509	-0.201031	34.23	-0.151176	34.2054	-0.147255	34.2637	-0.100857	34.2665	-0.0920068	34.2711	-0.104089	34.1748	-0.151727	34.2079	-0.1538
34.0577	-0.205499	34.1674	-0.201048	34.247	-0.1512	34.2222	-0.147268	34.281	-0.100878	34.2831	-0.0920324	34.2877	-0.104115	34.1916	-0.151748	34.2242	-0.153818
34.0744	-0.205513	34.1837	-0.20106	34.2634	-0.151224	34.2385	-0.147279	34.2972	-0.100898	34.2993	-0.0920586	34.3046	-0.10414	34.2082	-0.151771	34.2412	-0.153833
34.0912	-0.205526	34.2004	-0.201072	34.2803	-0.151248	34.2554	-0.14729	34.3143	-0.100917	34.3164	-0.092086	34.3209	-0.104163	34.2247	-0.151796	34.2577	-0.153847
34.1075	-0.205543	34.2172	-0.201084	34.2967	-0.151272	34.2721	-0.147301	34.3309	-0.100935	34.333	-0.0921095	34.3372	-0.104184	34.2415	-0.151811	34.2747	-0.153861
34.1245	-0.205567	34.2338	-0.201095	34.3135	-0.151296	34.2888	-0.14731	34.3472	-0.100956	34.3498	-0.092132	34.3539	-0.10421	34.2584	-0.151836	34.2916	-0.153874
34.1411	-0.205608	34.2505	-0.201107	34.3302	-0.15132	34.3057	-0.147318	34.3636	-0.100976	34.3663	-0.0921509	34.3703	-0.104233	34.2752	-0.151851	34.3082	-0.153887
34.1575	-0.205643	34.2673	-0.201118	34.3471	-0.151342	34.322	-0.147328	34.3798	-0.100997	34.3829	-0.0921648	34.3872	-0.104256	34.2914	-0.151865	34.3243	-0.153901
34.1744	-0.205713	34.2833	-0.201131	34.3635	-0.151361	34.3389	-0.147337	34.3961	-0.101016	34.3989	-0.0921788	34.4036	-0.104275	34.3079	-0.15188	34.3411	-0.153916
34.1904	-0.205809	34.3002	-0.201144	34.3802	-0.151379	34.3551	-0.147349	34.4124	-0.101032	34.4157	-0.0921896	34.4202	-0.104292	34.3245	-0.151895	34.3573	-0.15393
34.2069	-0.205948	34.3171	-0.201162	34.3969	-0.151393	34.3716	-0.147366	34.4288	-0.101052	34.4324	-0.0922002	34.437	-0.104305	34.3409	-0.151914	34.3737	-0.153946
34.2236	-0.206067	34.3333	-0.201178	34.4136	-0.151405	34.3886	-0.147386	34.4456	-0.101071	34.449	-0.0922096	34.4535	-0.104316	34.3577	-0.15194	34.3908	-0.153962
34.2404	-0.206167	34.35	-0.201196	34.4301	-0.151416	34.405	-0.147406	34.4623	-0.101087	34.4655	-0.0922194	34.4701	-0.104334	34.3744	-0.151972	34.4072	-0.153978
34.2568	-0.206261	34.3667	-0.201209	34.4465	-0.151424	34.4216	-0.147436	34.4791	-0.101106	34.4817	-0.0922293	34.4866	-0.104347	34.3907	-0.152006	34.4235	-0.153994
34.2734	-0.206339	34.3834	-0.201223	34.4629	-0.151431	34.4385	-0.14747	34.4957	-0.101126	34.4984	-0.0922391	34.5032	-0.104354	34.4073	-0.152039	34.4401	-0.154012
34.29	-0.206394	34.3999	-0.201236	34.4796	-0.15144	34.4551	-0.147507	34.5126	-0.101149	34.5153	-0.0922502	34.5199	-0.104359	34.4237	-0.152062	34.4567	-0.15403
34.3065	-0.206423	34.4169	-0.201249	34.4967	-0.15145	34.4717	-0.147581	34.5295	-0.101178	34.5318	-0.0922606	34.5365	-0.104365	34.4405	-0.152079	34.4734	-0.154049
34.3232	-0.206444	34.4337	-0.201262	34.5133	-0.151463	34.4884	-0.147664	34.5459	-0.101227	34.5482	-0.0922743	34.5534	-0.10437	34.4572	-0.152097	34.4903	-0.154066
34.3397	-0.206455	34.4501	-0.201274	34.5301	-0.151477	34.5047	-0.147735	34.5624	-0.101287	34.5651	-0.0922919	34.5699	-0.104378	34.4738	-0.152118	34.5065	-0.154082
34.3561	-0.206466	34.4661	-0.201286	34.5469	-0.151496	34.5216	-0.147787	34.5789	-0.101328	34.5819	-0.092314	34.5868	-0.104389	34.4904	-0.152137	34.5232	-0.154096
34.3726	-0.206473	34.4829	-0.201298	34.5637	-0.151518	34.5379	-0.147816	34.5957	-0.101358	34.5991	-0.0923367	34.6031	-0.104402	34.5068	-0.152156	34.5396	-0.154111
34.3892	-0.206478	34.4998	-0.201312	34.5802	-0.151551	34.5545	-0.14784	34.6124	-0.101387	34.6157	-0.092362	34.62	-0.104421	34.5234	-0.152182	34.556	-0.154125
34.406	-0.206484	34.5164	-0.201327	34.5969	-0.151589	34.5712	-0.147861	34.6292	-0.101416	34.6326	-0.0923869	34.6365	-0.104442	34.5403	-0.152222	34.5727	-0.154138
34.4227	-0.206511	34.5328	-0.201341	34.6133	-0.15163	34.5874	-0.147881	34.6461	-0.101442	34.6491	-0.0924141	34.6529	-0.104464	34.5568	-0.152268	34.5894	-0.15415
34.4396	-0.206516	34.5498	-0.201355	34.6297	-0.151653	34.6042	-0.147902	34.6627	-0.101467	34.6659	-0.092443	34.6697	-0.10449	34.5735	-0.152314	34.6064	-0.154162
34.4562	-0.206526	34.5664	-0.201368	34.6464	-0.151677	34.6207	-0.147922	34.6793	-0.101488	34.6821	-0.0924709	34.6864	-0.104511	34.5901	-0.152364	34.6229	-0.154173
34.4727	-0.206541	34.5828	-0.201382	34.6628	-0.151698	34.6373	-0.14794	34.6958	-0.101508	34.6985	-0.0924975	34.7031	-0.104529	34.6071	-0.152412	34.6398	-0.154183
34.4893	-0.206557	34.5991	-0.201397	34.6793	-0.151719	34.654	-0.147957	34.7129	-0.101526	34.7153	-0.0925198	34.7198	-0.104545	34.6232	-0.15245	34.6568	-0.154194
34.5059	-0.206583	34.6158	-0.201412	34.6961	-0.151736	34.6705	-0.147975	34.7292	-0.101545	34.7319	-0.0925409	34.7361	-0.104556	34.64	-0.152482	34.6741	-0.154204
34.5224	-0.206617	34.6324	-0.201427	34.7125	-0.151752	34.6875	-0.147991	34.7461	-0.101562	34.7485	-0.0925605	34.7531	-0.104566	34.6565	-0.15251	34.69	-0.154217
34.5388	-0.206652	34.649	-0.201442	34.7295	-0.15177	34.7043	-0.148006	34.7626	-0.101578	34.7649	-0.0925807	34.7694	-0.104575	34.6726	-0.152546	34.7064	-0.15423
34.5549	-0.206692	34.6655	-0.201456	34.7462	-0.151789	34.721	-0.148019	34.7795	-0.101592	34.782	-0.0926024	34.786	-0.104581	34.6891	-0.152584	34.723	-0.154244
34.5713	-0.206728	34.6822	-0.201471	34.7626	-0.151808	34.7375	-0.14803	34.7957	-0.101603	34.7986	-0.092622	34.8029	-0.104585	34.7056	-0.152623	34.7396	-0.15426
34.5877	-0.206767	34.6986	-0.201484	34.7791	-0.151827	34.7542	-0.148041	34.8124	-0.101612	34.8155	-0.0926384	34.8195	-0.104588	34.7225	-0.15265	34.756	-0.154279
34.6043	-0.206805	34.7157	-0.201496	34.7956	-0.151847	34.7706	-0.148052	34.829	-0.101625	34.8322	-0.0926544	34.8358	-0.104593	34.7395	-0.152683	34.7729	-0.154326
34.6211	-0.206849	34.7322	-0.201509	34.8125	-0.151866	34.7871	-0.148064	34.8455	-0.101634	34.849	-0.0926711	34.8524	-0.104606	34.7561	-0.152711	34.7895	-0.154377
34.6374	-0.206879	34.7488	-0.201521	34.8292	-0.151883	34.8037	-0.148076	34.862	-0.101644	34.8653	-0.092688	34.8691	-0.104621	34.7728	-0.152749	34.8059	-0.154437
34.654	-0.206904	34.7657	-0.201533	34.8458	-0.151898	34.8201	-0.148088	34.8786	-0.101654	34.8821	-0.092702	34.8854	-0.104636	34.7898	-0.152798	34.8227	-0.154513
34.6708	-0.20693	34.7822	-0.201546	34.8628	-0.151911	34.837	-0.148098	34.8955	-0.101664	34.8989	-0.092716	34.9021	-0.104652	34.8064	-0.152819	34.8395	-0.154573
34.6875	-0.206954	34.7983	-0.201558	34.879	-0.151925	34.8532	-0.148106	34.912	-0.101676	34.9154	-0.0927288	34.9186	-0.104672	34.8235	-0.152836	34.8562	-0.154613
34.704	-0.206976	34.8152	-0.201571	34.8957	-0.151938	34.8701	-0.148114	34.9283	-0.101687	34.9319	-0.092739	34.9352	-0.104692	34.8396	-0.15286	34.8726	-0.154645
34.7208	-0.207003	34.8316	-0.201584	34.9121	-0.151952	34.8867	-0.148122	34.9454	-0.101699	34.9486	-0.0927515	34.9515	-0.10471	34.8563	-0.152886	34.8887	-0.154663
34.7371	-0.20703	34.8479	-0.201597	34.9294	-0.151966	34.9032	-0.14813	34.9617	-0.101711	34.9651	-0.092768	34.9685	-0.104728	34.8727	-0.152904	34.9059	-0.15468
34.7542	-0.207061	34.8648	-0.20161	34.9464	-0.151981	34.9205	-0.14814	34.9785	-0.101721	34.9818	-0.092784	34.9858	-0.10474	34.8895	-0.152922	34.9221	-0.154694
34.7706	-0.207095	34.8811	-0.201623	34.9627	-0.151997	34.9368	-0.148152	34.9951	-0.101729	34.9984	-0.0928026	35.0024	-0.104753	34.9061	-0.15294	34.9386	-0.154706
34.7873	-0.207141	34.8977	-0.201635	34.9799	-0.152016	34.9535	-0.148165	35.012	-0.101733	35.0149	-0.0928238	35.0186	-0.104767	34.9228	-0.152958	34.9551	-0.154717
34.8041	-0.207193	34.9143	-0.201648	34.9962	-0.15204	34.9699	-0.148182	35.0286	-0.101739	35.0316	-0.0928433	35.0354	-0.104781	34.9395	-0.152974	34.9722	-0.154727
34.8206	-0.207242	34.9306	-0.20166	35.0124	-0.152073	34.9865	-0.148209	35.0452	-0.101745	35.0486	-0.0928575	35.0521	-0.104798	34.956	-0.152991	34.9888	-0.154737
34.8374	-0.20728	34.9476	-0.201672	35.0283	-0.152096	35.0037	-0.14826	35.0618	-0.101755	35.065	-0.0928702	35.0684	-0.104821	34.9724	-0.15301	35.0054	-0.154747
34.8544	-0.207313	34.9644	-0.201684	35.0451	-0.152118	35.02	-0.148312	35.0784	-0.101768	35.0815	-0.0928847	35.0848	-0.104852	34.9891	-0.153027	35.0224	-0.154757
34.8704	-0.207335	34.9809	-0.201697	35.0617	-0.152139	35.0366	-0.148358	35.0949	-0.101785	35.0983	-0.0928989	35.1016	-0.10491	35.0054	-0.153044	35.0386	-0.154769
34.8866	-0.207349	34.9978	-0.201708	35.0782	-0.15216	35.053	-0.148402	35.1113	-0.101802	35.1153	-0.0929131	35.1181	-0.104966	35.0223	-0.153061	35.0554	-0.154781
34.9033	-0.207367	35.0144	-0.201721	35.0945	-0.152178	35.0697	-0.148444	35.128	-0.101822	35.1319	-0.0929235	35.1344	-0.105005	35.0389	-0.153085	35.0722	-0.154794
34.9198	-0.207383	35.0311	-0.201733	35.1111	-0.152194	35.0861	-0.148487	35.1443	-0.101845	35.1482	-0.0929374	35.151	-0.105041	35.0554	-0.153101	35.089	-0.154807
34.9366	-0.207396	35.0474	-0.201745	35.1279	-0.152207	35.1027	-0.148528	35.1612	-0.101867	35.165	-0.092951	35.1679	-0.105073	35.0719	-0.153118	35.1057	-0.15482
34.953	-0.207412	35.0641	-0.201756	35.145	-0.15222	35.1193	-0.148558	35.1782	-0.101888	35.1815	-0.0929689	35.1847	-0.105103	35.0887	-0.153135	35.1222	-0.154833
34.9697	-0.20743	35.081	-0.201768	35.1615	-0.152233	35.1356	-0.148584	35.1948	-0.101904	35.1978	-0.0929868	35.2011	-0.105134	35.1052	-0.153153	35.1387	-0.154846
34.9862	-0.207444	35.0977	-0.201781	35.1784	-0.152251	35.1521	-0.148608	35.2115	-0.101919	35.2147	-0.0930048	35.2179	-0.105157	35.1215	-0.153171	35.1555	-0.154858
35.003	-0.207466	35.1143	-0.201794	35.1955	-0.152271	35.1687	-0.148627	35.2282	-0.101932	35.2312	-0.0930222	35.2345	-0.105175	35.1383	-0.153189	35.1719	-0.15487
35.0195	-0.20749	35.1308	-0.201809	35.2117	-0.152294	35.1856	-0.148644	35.2445	-0.101944	35.2475	-0.0930403	35.2514	-0.105192	35.1551	-0.153216	35.1886	-0.154881
35.0364	-0.207508	35.1475	-0.201824	35.2281	-0.152316	35.2024	-0.148659	35.2614	-0.101955	35.2643	-0.0930599	35.268	-0.105207	35.1712	-0.153234	35.2055	-0.154892
35.0529	-0.207524	35.1644	-0.201839	35.2447	-0.15234	35.2189	-0.148673	35.2782	-0.101967	35.2811	-0.0930828	35.2848	-0.105215	35.1879	-0.153253	35.2217	-0.154903
35.0697	-0.207535	35.1806	-0.201854	35.2613	-0.152365	35.2354	-0.148686	35.2944	-0.101978	35.2979	-0.0931076	35.3013	-0.105217	35.2049	-0.15327	35.2381	-0.154915
35.0859	-0.207543	35.1973	-0.201868	35.2779	-0.152388	35.2523	-0.148698	35.311	-0.101991	35.3145	-0.0931315	35.3177	-0.105211	35.2217	-0.153289	35.255	-0.154926
35.1026	-0.207549	35.2142	-0.201881	35.2944	-0.152411	35.2689	-0.148709	35.3279	-0.102005	35.3311	-0.0931553	35.3346	-0.105203	35.2383	-0.153303	35.2716	-0.154936
35.1193	-0.207556	35.2306	-0.201893	35.3111	-0.15243	35.2856	-0.14872	35.3449	-0.102023	35.3478	-0.0931786	35.3512	-0.105201	35.255	-0.153317	35.288	-0.154946
35.1359	-0.207563	35.2473	-0.201905	35.3277	-0.152449	35.3022	-0.148734	35.361	-0.102045	35.3649	-0.0932003	35.3681	-0.105201	35.2715	-0.153331	35.3048	-0.154957
35.1529	-0.207571	35.264	-0.201919	35.3444	-0.152463	35.3193	-0.148749	35.3779	-0.102069	35.3815	-0.0932181	35.3848	-0.105208	35.2881	-0.153344	35.3214	-0.154968
35.1697	-0.207583	35.2809	-0.201932	35.3608	-0.152477	35.3358	-0.148767	35.3948	-0.102092	35.3975	-0.0932328	35.4012	-0.105217	35.3046	-0.153358	35.3382	-0.154979
35.1862	-0.207599	35.2971	-0.201947	35.3779	-0.152491	35.3521	-0.148785	35.4114	-0.102113	35.414	-0.0932446	35.4176	-0.105235	35.3214	-0.153373	35.3545	-0.154991
35.2029	-0.207623	35.3137	-0.201962	35.3948	-0.152504	35.3687	-0.148801	35.4277	-0.102133	35.4306	-0.0932537	35.4342	-0.10526	35.338	-0.153389	35.3711	-0.155004
35.2197	-0.207649	35.3305	-0.201978	35.4115	-0.152516	35.3853	-0.148816	35.4445	-0.102149	35.4471	-0.0932576	35.4511	-0.105293	35.355	-0.153408	35.3879	-0.155018
35.2359	-0.207668	35.3471	-0.201994	35.4278	-0.152526	35.4021	-0.148831	35.4614	-0.102161	35.4635	-0.0932603	35.4673	-0.105331	35.3712	-0.153444	35.404	-0.155033
35.2525	-0.207687	35.3637	-0.202012	35.4444	-0.152535	35.4189	-0.148845	35.478	-0.102171	35.4801	-0.0932652	35.4844	-0.105367	35.3882	-0.153491	35.4209	-0.155048
35.2691	-0.20771	35.3801	-0.202028	35.4608	-0.152544	35.4358	-0.148857	35.4943	-0.10218	35.497	-0.0932703	35.5009	-0.105395	35.4047	-0.153564	35.4378	-0.155062
35.2855	-0.207731	35.3964	-0.202043	35.4772	-0.152552	35.4525	-0.14887	35.5109	-0.10219	35.5133	-0.0932739	35.5177	-0.105424	35.4216	-0.153613	35.4545	-0.155077
35.3021	-0.207749	35.4133	-0.202057	35.4944	-0.15256	35.4687	-0.14888	35.5275	-0.1022	35.5305	-0.0932789	35.5345	-0.105453	35.4382	-0.153646	35.4712	-0.155094
35.3184	-0.207768	35.4297	-0.202069	35.5109	-0.152571	35.4854	-0.14889	35.5438	-0.102209	35.547	-0.0932874	35.5508	-0.105478	35.4548	-0.153677	35.4879	-0.15511
35.3349	-0.207798	35.446	-0.202081	35.528	-0.152581	35.5021	-0.1489	35.5605	-0.102221	35.5639	-0.0932995	35.5679	-0.105501	35.4713	-0.153695	35.5045	-0.155125
35.3515	-0.20783	35.4627	-0.202092	35.5442	-0.152592	35.5184	-0.148911	35.5772	-0.102234	35.5807	-0.0933141	35.5843	-0.105524	35.4878	-0.153713	35.5212	-0.155139
35.3682	-0.207864	35.4797	-0.202104	35.5608	-0.152604	35.5347	-0.148922	35.5939	-0.102249	35.5971	-0.0933325	35.601	-0.105544	35.5042	-0.15373	35.5373	-0.155153
35.3849	-0.207906	35.4966	-0.202115	35.5773	-0.152619	35.5515	-0.148933	35.6105	-0.102266	35.6136	-0.0933529	35.6181	-0.10556	35.5212	-0.153746	35.554	-0.155166
35.402	-0.207947	35.5133	-0.202127	35.5937	-0.152636	35.5682	-0.148944	35.6275	-0.102285	35.6304	-0.0933712	35.6344	-0.105573	35.5375	-0.153762	35.5712	-0.15518
35.4184	-0.207971	35.5299	-0.20214	35.6103	-0.152656	35.5852	-0.148955	35.6441	-0.102303	35.6472	-0.0933887	35.651	-0.105586	35.554	-0.153778	35.5878	-0.155197
35.4349	-0.207993	35.5473	-0.202152	35.6267	-0.152677	35.6019	-0.148967	35.6606	-0.102319	35.6637	-0.0934071	35.6678	-0.105601	35.5706	-0.153791	35.6042	-0.15522
35.4513	-0.208017	35.5639	-0.202166	35.6433	-0.152699	35.6182	-0.14898	35.6772	-0.102335	35.6803	-0.0934295	35.6844	-0.105616	35.5871	-0.153806	35.6207	-0.15526
35.4675	-0.208033	35.5803	-0.20218	35.6606	-0.152719	35.6353	-0.148993	35.6933	-0.102347	35.6969	-0.0934497	35.7013	-0.105629	35.6038	-0.15382	35.6372	-0.155335
35.4844	-0.208047	35.5971	-0.202194	35.6773	-0.152738	35.652	-0.149006	35.7099	-0.10236	35.7135	-0.0934692	35.7177	-0.105639	35.6206	-0.153832	35.6541	-0.155413
35.5012	-0.208058	35.614	-0.20221	35.6938	-0.152757	35.6685	-0.14902	35.7268	-0.102373	35.7301	-0.0934889	35.7343	-0.105643	35.6372	-0.153844	35.6705	-0.155461
35.5178	-0.208069	35.6305	-0.202226	35.7105	-0.152775	35.6852	-0.149032	35.7433	-0.102385	35.7471	-0.0935071	35.7509	-0.10565	35.6538	-0.153857	35.687	-0.15548
35.535	-0.208084	35.6469	-0.202241	35.727	-0.152792	35.7017	-0.149045	35.7602	-0.102396	35.7637	-0.0935237	35.7676	-0.105652	35.6703	-0.15387	35.7035	-0.155496
35.551	-0.208104	35.6632	-0.202257	35.7442	-0.152804	35.7186	-0.14906	35.7767	-0.102406	35.7803	-0.0935431	35.7842	-0.105652	35.6869	-0.153881	35.7201	-0.15551
35.5678	-0.208129	35.6799	-0.202274	35.7605	-0.152814	35.7351	-0.149076	35.7936	-0.102417	35.7967	-0.0935624	35.8009	-0.105652	35.7035	-0.153892	35.7372	-0.155522
35.5844	-0.208163	35.6964	-0.20229	35.7766	-0.152823	35.7519	-0.14909	35.8104	-0.102429	35.8133	-0.0935764	35.8174	-0.105646	35.7202	-0.153902	35.7536	-0.155534
35.6006	-0.208216	35.7128	-0.202305	35.7937	-0.15283	35.7677	-0.149103	35.8266	-0.102439	35.8301	-0.0935862	35.8339	-0.105641	35.7369	-0.153912	35.7707	-0.155544
35.6173	-0.208275	35.7297	-0.20232	35.8098	-0.152838	35.785	-0.149117	35.8433	-0.10245	35.8469	-0.0935947	35.8508	-0.105637	35.7535	-0.153923	35.7878	-0.155554
35.6339	-0.208335	35.7465	-0.202334	35.8265	-0.152847	35.8016	-0.14913	35.8601	-0.102464	35.8635	-0.093607	35.8674	-0.10563	35.7701	-0.153935	35.8042	-0.155565
35.6503	-0.20839	35.7628	-0.202347	35.8435	-0.152856	35.8184	-0.149143	35.8763	-0.102477	35.88	-0.0936213	35.8839	-0.105623	35.7866	-0.15395	35.8209	-0.155578
35.6674	-0.208436	35.7793	-0.202363	35.8606	-0.152867	35.8349	-0.149154	35.8927	-0.10249	35.8967	-0.093636	35.9005	-0.105619	35.8033	-0.153965	35.8374	-0.155593
35.684	-0.208474	35.7961	-0.202378	35.8771	-0.152882	35.8518	-0.149162	35.9097	-0.102505	35.9133	-0.0936539	35.9173	-0.105617	35.8198	-0.153982	35.8542	-0.155606
35.7007	-0.2085	35.8126	-0.202393	35.8932	-0.152899	35.8684	-0.149168	35.9263	-0.102521	35.93	-0.0936721	35.9338	-0.105617	35.836	-0.154022	35.8708	-0.15562
35.7175	-0.208525	35.8293	-0.202409	35.9094	-0.152918	35.8853	-0.149175	35.9432	-0.102537	35.9466	-0.0936877	35.9504	-0.105618	35.8531	-0.154092	35.8867	-0.155633
35.7343	-0.208553	35.8458	-0.202425	35.9261	-0.152952	35.9015	-0.149181	35.9598	-0.102551	35.9634	-0.0937073	35.9672	-0.105625	35.8692	-0.154197	35.9036	-0.155645
35.7509	-0.208578	35.8625	-0.202442	35.943	-0.152978	35.9183	-0.149188	35.9765	-0.102563	35.9798	-0.0937277	35.9841	-0.10564	35.8861	-0.154294	35.9203	-0.155656
35.7672	-0.20861	35.8788	-0.202459	35.9594	-0.152999	35.935	-0.149196	35.993	-0.102575	35.9972	-0.0937446	36.0005	-0.105655	35.9025	-0.154384	35.9368	-0.155668
35.7839	-0.208631	35.8951	-0.202476	35.9763	-0.153016	35.9515	-0.149204	36.01	-0.102584	36.0134	-0.0937602	36.0175	-0.105671	35.9198	-0.154457	35.9531	-0.15568
35.8001	-0.208646	35.9117	-0.202492	35.993	-0.153033	35.9675	-0.149215	36.0268	-0.102596	36.0301	-0.0937795	36.0341	-0.105693	35.9366	-0.154505	35.9702	-0.155691
35.8172	-0.208654	35.9286	-0.202507	36.0099	-0.153049	35.9844	-0.149229	36.0433	-0.102607	36.0462	-0.0937988	36.0505	-0.105717	35.9529	-0.154545	35.987	-0.155704
35.8338	-0.208681	35.9451	-0.202519	36.0268	-0.153063	36.0007	-0.149254	36.0603	-0.102618	36.0629	-0.093816	36.0669	-0.10574	35.9695	-0.154564	36.0033	-0.155717
35.8505	-0.208702	35.9621	-0.20253	36.0434	-0.153075	36.0172	-0.149293	36.0767	-0.102631	36.0795	-0.0938362	36.0832	-0.105764	35.9863	-0.154579	36.0204	-0.155732
35.867	-0.20872	35.9786	-0.20254	36.0605	-0.153087	36.0337	-0.149318	36.0932	-0.102643	36.0962	-0.0938593	36.0997	-0.105783	36.0033	-0.154594	36.0367	-0.155747
35.8838	-0.208737	35.9956	-0.202549	36.0771	-0.153098	36.0505	-0.149337	36.1098	-0.102657	36.1124	-0.0938778	36.1164	-0.105803	36.0197	-0.154611	36.0526	-0.155762
35.9003	-0.208746	36.0122	-0.202556	36.0936	-0.153109	36.067	-0.14936	36.1267	-0.102668	36.1289	-0.093894	36.1332	-0.105818	36.0364	-0.154623	36.0694	-0.155777
35.9172	-0.208754	36.0291	-0.202563	36.1097	-0.153123	36.0839	-0.149385	36.1436	-0.102679	36.1457	-0.0939086	36.1497	-0.105831	36.053	-0.154635	36.086	-0.155791
35.9334	-0.208761	36.0459	-0.20257	36.1262	-0.153138	36.1007	-0.149402	36.1599	-0.102687	36.1623	-0.0939235	36.1661	-0.105844	36.0696	-0.154647	36.103	-0.155805
35.9498	-0.208776	36.0625	-0.202579	36.1428	-0.153152	36.1171	-0.149418	36.1765	-0.102695	36.1789	-0.0939369	36.1831	-0.105856	36.0862	-0.154659	36.1197	-0.155818
35.9663	-0.208788	36.0794	-0.20259	36.1594	-0.153163	36.1342	-0.14943	36.1933	-0.102702	36.1953	-0.093948	36.1995	-0.105866	36.1033	-0.154672	36.1365	-0.155831
35.9827	-0.208795	36.0958	-0.202605	36.1759	-0.153171	36.151	-0.149444	36.2099	-0.102708	36.2122	-0.0939565	36.2163	-0.105873	36.1199	-0.154684	36.1531	-0.155843
35.9991	-0.208804	36.1123	-0.202621	36.1931	-0.153179	36.1682	-0.149459	36.2264	-0.102713	36.2289	-0.093961	36.2329	-0.105881	36.1364	-0.154695	36.1696	-0.155854
36.016	-0.208812	36.1288	-0.202643	36.21	-0.153186	36.1846	-0.149475	36.2432	-0.102721	36.2457	-0.0939604	36.2495	-0.105889	36.1527	-0.154704	36.1864	-0.155867
36.0327	-0.208824	36.1454	-0.202664	36.2263	-0.153193	36.2016	-0.14949	36.2599	-0.102732	36.2623	-0.0939586	36.2662	-0.105895	36.1689	-0.154713	36.2033	-0.15588
36.0495	-0.208842	36.1617	-0.202692	36.2435	-0.153201	36.2179	-0.149507	36.2766	-0.102744	36.2791	-0.0939574	36.2829	-0.105901	36.1857	-0.154724	36.2197	-0.155895
36.0662	-0.208888	36.1784	-0.202718	36.2601	-0.15321	36.2349	-0.149523	36.2929	-0.102757	36.296	-0.0939482	36.2993	-0.105906	36.2026	-0.154734	36.2364	-0.155909
36.083	-0.208951	36.1948	-0.202738	36.2767	-0.153221	36.2509	-0.149539	36.3096	-0.102773	36.3128	-0.0939404	36.3162	-0.105913	36.2191	-0.154744	36.2533	-0.155922
36.0997	-0.209024	36.2118	-0.202755	36.2934	-0.153234	36.2675	-0.149556	36.3261	-0.102789	36.3296	-0.0939272	36.3327	-0.105921	36.236	-0.154754	36.2701	-0.155932
36.1167	-0.209085	36.2288	-0.20277	36.3096	-0.153249	36.2846	-0.149572	36.3422	-0.102806	36.3462	-0.0939226	36.3493	-0.105931	36.2522	-0.154764	36.2867	-0.155942
36.1327	-0.209148	36.2454	-0.202784	36.3262	-0.153268	36.3011	-0.149586	36.3588	-0.102826	36.3633	-0.0939217	36.3662	-0.105948	36.2689	-0.154776	36.3033	-0.155951
36.149	-0.209203	36.2624	-0.202796	36.3431	-0.153287	36.3177	-0.149599	36.3751	-0.102846	36.3796	-0.0939206	36.383	-0.105968	36.2856	-0.154788	36.3198	-0.155957
36.1659	-0.20923	36.2788	-0.202809	36.3596	-0.153308	36.3342	-0.14961	36.392	-0.102864	36.396	-0.0939243	36.3998	-0.105993	36.3024	-0.154802	36.3363	-0.155962
36.1821	-0.209257	36.2953	-0.202823	36.3761	-0.153335	36.3512	-0.149621	36.4088	-0.102877	36.4126	-0.0939314	36.4163	-0.106017	36.3191	-0.154815	36.3526	-0.155966
36.1988	-0.20927	36.3118	-0.202836	36.3928	-0.153357	36.3675	-0.149629	36.4252	-0.102886	36.4297	-0.0939376	36.4331	-0.106042	36.3356	-0.15483	36.3692	-0.155971
36.2152	-0.209279	36.3282	-0.202851	36.4093	-0.153378	36.3842	-0.149638	36.4422	-0.102894	36.4454	-0.0939471	36.4496	-0.106064	36.3522	-0.154857	36.3853	-0.155975
36.232	-0.209288	36.3449	-0.202867	36.4259	-0.153396	36.4004	-0.149646	36.4594	-0.1029	36.4623	-0.0939574	36.4663	-0.106086	36.3689	-0.154905	36.4017	-0.15598
36.2487	-0.209296	36.3615	-0.202883	36.4426	-0.153414	36.4172	-0.149655	36.4763	-0.102905	36.4786	-0.0939706	36.483	-0.106099	36.3854	-0.154945	36.4184	-0.155987
36.2653	-0.209304	36.378	-0.202898	36.459	-0.153431	36.4339	-0.149666	36.4925	-0.102909	36.4958	-0.0939841	36.4993	-0.106102	36.4019	-0.154975	36.4356	-0.155994
36.2822	-0.209315	36.3951	-0.202914	36.4757	-0.153446	36.4503	-0.14968	36.5092	-0.102912	36.5123	-0.0940005	36.5156	-0.106102	36.4182	-0.154996	36.4521	-0.156004
36.2987	-0.209325	36.4117	-0.202929	36.4922	-0.15346	36.467	-0.149694	36.5259	-0.102917	36.5287	-0.0940188	36.5323	-0.106099	36.4347	-0.155012	36.4691	-0.156016
36.3154	-0.209338	36.4282	-0.202944	36.5087	-0.153472	36.4833	-0.14971	36.5423	-0.102924	36.5454	-0.0940387	36.549	-0.106088	36.4511	-0.155027	36.4856	-0.15603
36.3316	-0.209351	36.4451	-0.20296	36.5258	-0.153484	36.5001	-0.149725	36.5591	-0.102931	36.5619	-0.0940552	36.5658	-0.106081	36.468	-0.155043	36.5026	-0.156044
36.3484	-0.209361	36.4614	-0.202975	36.5423	-0.153495	36.517	-0.149739	36.5758	-0.102939	36.5791	-0.0940762	36.5824	-0.106083	36.4846	-0.155059	36.519	-0.156058
36.3645	-0.209379	36.4779	-0.202991	36.5591	-0.153506	36.5339	-0.149753	36.5925	-0.102948	36.5956	-0.0940974	36.5988	-0.106089	36.5011	-0.155074	36.5354	-0.156074
36.3813	-0.209405	36.4948	-0.203009	36.5758	-0.153519	36.5507	-0.149765	36.6092	-0.102961	36.6116	-0.0941182	36.6158	-0.106101	36.5175	-0.155088	36.5521	-0.156091
36.398	-0.209424	36.5111	-0.20303	36.5924	-0.15353	36.5675	-0.149779	36.6253	-0.102974	36.6286	-0.0941371	36.6324	-0.106117	36.5342	-0.155102	36.5688	-0.156115
36.4141	-0.209447	36.5276	-0.203051	36.6091	-0.153541	36.5838	-0.149792	36.6422	-0.10299	36.6453	-0.0941537	36.6489	-0.106134	36.5509	-0.155115	36.5853	-0.156163
36.4311	-0.209466	36.5445	-0.203075	36.6258	-0.153551	36.6006	-0.149804	36.6587	-0.103005	36.6613	-0.0941706	36.6656	-0.106156	36.5675	-0.155129	36.6023	-0.156204
36.4477	-0.20948	36.5608	-0.203092	36.6423	-0.153559	36.6172	-0.149818	36.6754	-0.103019	36.678	-0.0941813	36.6821	-0.10618	36.5841	-0.155143	36.6191	-0.156245
36.4643	-0.209496	36.5777	-0.203108	36.6589	-0.153568	36.6339	-0.149833	36.6922	-0.103034	36.6944	-0.0941908	36.6989	-0.106205	36.6012	-0.155155	36.6358	-0.156296
36.4812	-0.20951	36.5943	-0.203125	36.6755	-0.153577	36.6505	-0.149849	36.7088	-0.103049	36.7109	-0.0941964	36.7155	-0.106229	36.6179	-0.155166	36.6524	-0.156327
36.4977	-0.209521	36.6108	-0.20314	36.6925	-0.153585	36.6669	-0.149865	36.7256	-0.103058	36.728	-0.0941989	36.7317	-0.106246	36.6352	-0.155176	36.6691	-0.156348
36.5143	-0.209537	36.6273	-0.203156	36.7093	-0.153596	36.6832	-0.14988	36.7418	-0.103066	36.744	-0.0942011	36.7488	-0.10626	36.6514	-0.155188	36.6859	-0.156364
36.5306	-0.209548	36.6442	-0.203172	36.7255	-0.153608	36.6999	-0.149895	36.7587	-0.103073	36.7608	-0.0942028	36.7655	-0.106268	36.6684	-0.155202	36.7026	-0.156378
36.5475	-0.209567	36.6609	-0.203188	36.7421	-0.153621	36.7165	-0.14991	36.7749	-0.103079	36.7776	-0.0942049	36.7822	-0.106276	36.6848	-0.155215	36.7189	-0.156389
36.5639	-0.209584	36.6774	-0.203202	36.7591	-0.153637	36.7325	-0.149924	36.7912	-0.103084	36.7946	-0.0942076	36.799	-0.106288	36.7015	-0.155228	36.7354	-0.1564
36.5807	-0.2096	36.6945	-0.203217	36.7756	-0.153652	36.7494	-0.149938	36.8081	-0.103087	36.8113	-0.0942142	36.8158	-0.1063	36.7177	-0.155242	36.7517	-0.156409
36.5976	-0.209616	36.7114	-0.20323	36.7919	-0.153667	36.7663	-0.149951	36.8252	-0.103092	36.8278	-0.0942231	36.8325	-0.10631	36.7348	-0.155256	36.7685	-0.156417
36.6142	-0.209643	36.7281	-0.20324	36.8089	-0.153683	36.7827	-0.149964	36.842	-0.103097	36.8446	-0.0942342	36.8495	-0.106322	36.7514	-0.155272	36.7848	-0.156423
36.6308	-0.209679	36.7448	-0.20325	36.8255	-0.1537	36.7995	-0.149977	36.8584	-0.103102	36.8615	-0.0942439	36.8661	-0.106337	36.7677	-0.155286	36.8013	-0.156428
36.6477	-0.209711	36.7616	-0.203259	36.8416	-0.153715	36.8164	-0.149991	36.8752	-0.103107	36.8781	-0.094253	36.8826	-0.10635	36.7844	-0.1553	36.8183	-0.156433
36.6643	-0.209751	36.7784	-0.203268	36.8583	-0.153732	36.8328	-0.150004	36.8918	-0.103114	36.895	-0.0942614	36.8992	-0.106368	36.8012	-0.155312	36.8347	-0.156442
36.6811	-0.209789	36.795	-0.203279	36.8748	-0.153751	36.8498	-0.150017	36.9083	-0.103123	36.9116	-0.0942716	36.9159	-0.106384	36.8176	-0.155323	36.8515	-0.156452
36.6975	-0.209827	36.8115	-0.203291	36.8912	-0.153781	36.8661	-0.150028	36.925	-0.103132	36.9282	-0.0942831	36.9326	-0.106397	36.8344	-0.155335	36.8681	-0.156465
36.7143	-0.209857	36.828	-0.203305	36.9081	-0.153818	36.8824	-0.150039	36.9415	-0.103144	36.945	-0.0942975	36.949	-0.106413	36.8508	-0.155346	36.8851	-0.156479
36.7307	-0.209892	36.8447	-0.203321	36.9249	-0.153847	36.8992	-0.15005	36.958	-0.103158	36.9615	-0.0943098	36.9653	-0.106427	36.8675	-0.155356	36.9012	-0.156501
36.7471	-0.209915	36.8613	-0.203344	36.9419	-0.15388	36.916	-0.15006	36.9748	-0.103172	36.9781	-0.0943195	36.9817	-0.106441	36.8839	-0.155367	36.9183	-0.156534
36.7636	-0.20993	36.8778	-0.203362	36.9584	-0.153905	36.9326	-0.150071	36.9916	-0.103186	36.9949	-0.0943284	36.9984	-0.106456	36.9006	-0.15538	36.935	-0.156566
36.78	-0.20994	36.8943	-0.203379	36.9747	-0.153927	36.9489	-0.15008	37.0079	-0.103203	37.0115	-0.0943366	37.0149	-0.10647	36.9174	-0.155393	36.952	-0.156588
36.7966	-0.209949	36.9111	-0.203394	36.9919	-0.153947	36.9655	-0.15009	37.0247	-0.103219	37.0281	-0.0943446	37.0316	-0.106486	36.9346	-0.155407	36.9685	-0.156605
36.8135	-0.209965	36.9276	-0.203409	37.0087	-0.153965	36.9823	-0.1501	37.0411	-0.103234	37.0448	-0.0943495	37.0484	-0.106496	36.9511	-0.15542	36.985	-0.156621
36.8299	-0.209972	36.9446	-0.203422	37.0253	-0.153979	36.999	-0.150111	37.0584	-0.103244	37.0615	-0.094355	37.0651	-0.106504	36.9674	-0.155433	37.0018	-0.156634
36.847	-0.209978	36.9613	-0.203434	37.0424	-0.15399	37.016	-0.150122	37.0747	-0.103252	37.0782	-0.094359	37.0821	-0.10651	36.9844	-0.155445	37.0184	-0.156646
36.8633	-0.209983	36.9777	-0.203446	37.0588	-0.153996	37.0324	-0.150134	37.0914	-0.103258	37.0949	-0.0943617	37.0993	-0.106512	37.0008	-0.155456	37.035	-0.156657
36.8801	-0.209989	36.9942	-0.20346	37.0752	-0.154001	37.0492	-0.150146	37.1083	-0.103262	37.1111	-0.0943634	37.1159	-0.106513	37.0174	-0.155468	37.0515	-0.156667
36.8972	-0.209996	37.0107	-0.203475	37.0917	-0.154008	37.0661	-0.150158	37.1251	-0.103263	37.1281	-0.0943645	37.1323	-0.106513	37.0339	-0.155481	37.068	-0.156676
36.9138	-0.210004	37.0273	-0.203492	37.1087	-0.154014	37.0825	-0.150169	37.1416	-0.103264	37.1449	-0.0943646	37.1492	-0.106513	37.0506	-0.155494	37.0847	-0.156684
36.9304	-0.210013	37.0438	-0.203523	37.1254	-0.154021	37.0988	-0.150182	37.1582	-0.103266	37.1616	-0.0943652	37.1659	-0.106514	37.0671	-0.155507	37.1016	-0.156692
36.9471	-0.210022	37.0606	-0.203553	37.142	-0.154027	37.116	-0.150196	37.1751	-0.103269	37.1778	-0.0943699	37.1821	-0.106518	37.0838	-0.155523	37.1184	-0.1567
36.9636	-0.210036	37.077	-0.203574	37.1585	-0.154036	37.1327	-0.150209	37.1917	-0.103278	37.1941	-0.0943761	37.1986	-0.106524	37.1006	-0.15554	37.1354	-0.156709
36.9804	-0.210062	37.0938	-0.203592	37.1753	-0.154046	37.1491	-0.150223	37.2079	-0.103295	37.2111	-0.0943826	37.2154	-0.106538	37.1171	-0.15556	37.1521	-0.156717
36.9967	-0.210086	37.1105	-0.203608	37.1918	-0.154058	37.1659	-0.150238	37.2244	-0.103313	37.2278	-0.0943887	37.2314	-0.106559	37.1335	-0.155576	37.1683	-0.156727
37.0131	-0.210109	37.1269	-0.203622	37.2084	-0.15407	37.182	-0.150251	37.241	-0.103333	37.2448	-0.0943989	37.2482	-0.10658	37.1499	-0.155591	37.1849	-0.156737
37.0298	-0.21013	37.1436	-0.203634	37.2248	-0.154082	37.1988	-0.150265	37.258	-0.103354	37.2613	-0.0944124	37.2651	-0.106604	37.1666	-0.155605	37.2017	-0.156746
37.0461	-0.210149	37.1601	-0.203646	37.2409	-0.154092	37.2155	-0.150278	37.2747	-0.103375	37.2776	-0.0944267	37.2815	-0.106645	37.1833	-0.155617	37.2184	-0.156756
37.0629	-0.210163	37.1769	-0.203657	37.2574	-0.154104	37.2321	-0.150292	37.2914	-0.103393	37.2943	-0.0944404	37.2982	-0.106695	37.2002	-0.155629	37.2346	-0.156766
37.0794	-0.210178	37.1934	-0.203667	37.2735	-0.154117	37.249	-0.150301	37.3083	-0.103408	37.3106	-0.0944586	37.3152	-0.106721	37.2165	-0.155642	37.2514	-0.156776
37.0958	-0.210197	37.2101	-0.203678	37.2906	-0.15413	37.2662	-0.15031	37.3246	-0.103419	37.3275	-0.0944896	37.3319	-0.106745	37.2331	-0.155654	37.2676	-0.156784
37.1127	-0.210215	37.2266	-0.203691	37.3077	-0.154142	37.2828	-0.150318	37.3411	-0.103424	37.3445	-0.0945203	37.3484	-0.106764	37.2497	-0.155665	37.2845	-0.156796
37.1292	-0.21024	37.2431	-0.203703	37.3246	-0.154156	37.2989	-0.150325	37.3582	-0.103423	37.3607	-0.0945706	37.3656	-0.106776	37.2664	-0.155677	37.3011	-0.156807
37.1457	-0.210273	37.2599	-0.203717	37.3412	-0.15417	37.3157	-0.150332	37.375	-0.103415	37.3774	-0.094625	37.382	-0.106787	37.2831	-0.15569	37.3177	-0.15682
37.1628	-0.210297	37.2766	-0.203731	37.358	-0.154185	37.3324	-0.150339	37.3916	-0.103406	37.3942	-0.0946865	37.3984	-0.106792	37.3003	-0.155704	37.3342	-0.156834
37.1797	-0.21031	37.2932	-0.203745	37.3743	-0.154202	37.3489	-0.150345	37.4084	-0.103393	37.4109	-0.0947383	37.4151	-0.106797	37.3172	-0.155718	37.3508	-0.156848
37.1961	-0.210332	37.31	-0.203762	37.3911	-0.154217	37.3656	-0.15035	37.4251	-0.103381	37.4274	-0.0947905	37.4314	-0.106799	37.3339	-0.155732	37.3677	-0.156861
37.2129	-0.210359	37.3264	-0.203778	37.4079	-0.154233	37.3821	-0.150357	37.4417	-0.103371	37.4442	-0.0948334	37.4485	-0.106801	37.3504	-0.155746	37.3845	-0.156874
37.2296	-0.210393	37.3431	-0.203795	37.4247	-0.15425	37.3991	-0.150365	37.4583	-0.103362	37.4607	-0.0948641	37.4646	-0.106803	37.3668	-0.15576	37.4012	-0.156887
37.2461	-0.210412	37.3598	-0.203812	37.4409	-0.154267	37.4156	-0.150373	37.4746	-0.103358	37.4771	-0.0948863	37.4814	-0.106808	37.3836	-0.155774	37.4181	-0.156898
37.2627	-0.210424	37.3767	-0.203827	37.4575	-0.154284	37.4322	-0.15038	37.4914	-0.103364	37.4937	-0.0949096	37.4977	-0.106818	37.3997	-0.155788	37.4345	-0.15691
37.2793	-0.210434	37.3934	-0.203842	37.4742	-0.1543	37.4494	-0.15039	37.5082	-0.103374	37.5106	-0.0949329	37.5145	-0.10683	37.4162	-0.155803	37.4513	-0.156921
37.2959	-0.210445	37.4098	-0.203857	37.4909	-0.154313	37.4659	-0.150402	37.5247	-0.103391	37.5273	-0.094955	37.5311	-0.106841	37.4329	-0.155817	37.4676	-0.15693
37.3128	-0.210456	37.426	-0.203872	37.5075	-0.154327	37.4823	-0.150413	37.5411	-0.103414	37.5435	-0.0949761	37.548	-0.106854	37.4497	-0.155833	37.4844	-0.156939
37.3295	-0.21047	37.4429	-0.203887	37.5241	-0.154344	37.4991	-0.150426	37.5578	-0.103453	37.56	-0.0949987	37.5645	-0.106868	37.4658	-0.155854	37.5007	-0.156949
37.3462	-0.210481	37.4594	-0.203902	37.5408	-0.154362	37.5153	-0.150438	37.5746	-0.103524	37.5767	-0.0950132	37.581	-0.106884	37.483	-0.155879	37.5172	-0.15696
37.3628	-0.210491	37.4762	-0.203917	37.5571	-0.154381	37.5318	-0.150452	37.5911	-0.1036	37.5934	-0.0950265	37.5981	-0.106903	37.4995	-0.155896	37.534	-0.156969
37.3791	-0.2105	37.4928	-0.203931	37.5741	-0.154398	37.5486	-0.150466	37.6081	-0.103635	37.61	-0.0950378	37.6145	-0.10692	37.5162	-0.155912	37.5504	-0.156977
37.3958	-0.210509	37.5098	-0.203946	37.5908	-0.154413	37.5652	-0.150482	37.6249	-0.103657	37.6267	-0.0950496	37.6313	-0.106933	37.5328	-0.155928	37.5669	-0.156987
37.4125	-0.210519	37.5266	-0.203959	37.6078	-0.154429	37.5821	-0.150497	37.6418	-0.103674	37.6434	-0.0950631	37.6479	-0.106945	37.5491	-0.155943	37.5836	-0.156999
37.4288	-0.210527	37.5433	-0.203973	37.6242	-0.154447	37.5989	-0.150512	37.6587	-0.103686	37.6599	-0.0950755	37.6642	-0.106955	37.5656	-0.155957	37.6003	-0.157011
37.4455	-0.210535	37.5601	-0.203985	37.6412	-0.154464	37.6155	-0.150527	37.6748	-0.103699	37.6764	-0.0950896	37.6809	-0.106962	37.582	-0.155969	37.6173	-0.157025
37.4626	-0.210542	37.5771	-0.203996	37.6579	-0.15448	37.632	-0.150544	37.691	-0.10371	37.6932	-0.0951015	37.6974	-0.106966	37.5989	-0.155979	37.6338	-0.157038
37.479	-0.21055	37.5938	-0.204007	37.6746	-0.154493	37.6486	-0.150561	37.7077	-0.10372	37.71	-0.0951126	37.7141	-0.106969	37.6154	-0.155989	37.6505	-0.157053
37.4954	-0.210558	37.6101	-0.204018	37.6911	-0.154503	37.665	-0.15058	37.7244	-0.103731	37.7266	-0.095121	37.7311	-0.106968	37.6322	-0.155999	37.6675	-0.157069
37.5125	-0.210567	37.6268	-0.204029	37.7078	-0.154512	37.6818	-0.150603	37.7408	-0.103742	37.743	-0.0951257	37.7477	-0.106967	37.6491	-0.15601	37.684	-0.157085
37.529	-0.210576	37.6432	-0.204041	37.7246	-0.15452	37.6981	-0.150621	37.757	-0.103755	37.7595	-0.0951266	37.7645	-0.106968	37.6657	-0.156022	37.7004	-0.157101
37.5455	-0.210586	37.6595	-0.204054	37.7412	-0.154528	37.7152	-0.150638	37.7738	-0.103765	37.7767	-0.0951264	37.7808	-0.106968	37.6829	-0.156035	37.7174	-0.157116
37.562	-0.210597	37.6763	-0.204068	37.7574	-0.154537	37.7321	-0.150655	37.7907	-0.103775	37.7937	-0.0951272	37.7979	-0.106973	37.6992	-0.156049	37.7341	-0.157128
37.5791	-0.210607	37.6926	-0.204083	37.774	-0.154544	37.7483	-0.150669	37.8074	-0.103786	37.8103	-0.0951277	37.8146	-0.106981	37.7157	-0.156064	37.7509	-0.157138
37.5955	-0.210621	37.7097	-0.2041	37.7908	-0.154552	37.7648	-0.15068	37.8238	-0.103793	37.8269	-0.0951337	37.8309	-0.106995	37.7322	-0.15608	37.7671	-0.157148
37.6123	-0.210639	37.7263	-0.20413	37.8075	-0.154561	37.7819	-0.15069	37.8407	-0.103795	37.8436	-0.0951425	37.8475	-0.107012	37.7482	-0.156095	37.7838	-0.157154
37.6288	-0.210653	37.7429	-0.204148	37.8239	-0.154572	37.799	-0.150696	37.8574	-0.103796	37.8604	-0.0951516	37.8642	-0.107029	37.7651	-0.156111	37.8011	-0.157159
37.6452	-0.210677	37.7596	-0.204163	37.8406	-0.154583	37.8157	-0.150701	37.8742	-0.103798	37.8771	-0.0951613	37.881	-0.107044	37.7819	-0.156126	37.8175	-0.157163
37.6616	-0.210717	37.776	-0.204176	37.8574	-0.154595	37.8324	-0.150705	37.8906	-0.103804	37.8933	-0.0951678	37.8976	-0.107053	37.7987	-0.15614	37.8345	-0.157168
37.6785	-0.210749	37.7925	-0.204189	37.8738	-0.154607	37.8489	-0.150708	37.9077	-0.103812	37.9097	-0.0951702	37.9144	-0.107058	37.815	-0.156152	37.8509	-0.157174
37.6949	-0.210767	37.8097	-0.204201	37.8907	-0.154621	37.8656	-0.150711	37.9239	-0.103819	37.9263	-0.0951719	37.9309	-0.107061	37.8321	-0.156164	37.8675	-0.157183
37.7121	-0.210778	37.8265	-0.204212	37.9071	-0.154636	37.8819	-0.150716	37.9407	-0.10383	37.943	-0.0951721	37.9477	-0.107065	37.8484	-0.156174	37.8837	-0.157196
37.7284	-0.210792	37.8428	-0.204221	37.9242	-0.154652	37.8982	-0.150724	37.9574	-0.103839	37.9596	-0.0951717	37.9637	-0.107069	37.8653	-0.156184	37.9004	-0.157217
37.7453	-0.210802	37.8593	-0.204229	37.9405	-0.154669	37.915	-0.150735	37.9742	-0.103852	37.9766	-0.0951709	37.9805	-0.107073	37.8823	-0.156194	37.9166	-0.157242
37.7618	-0.210812	37.8757	-0.204236	37.9571	-0.154686	37.9319	-0.150749	37.9906	-0.103864	37.9933	-0.0951671	37.9972	-0.107079	37.8991	-0.156204	37.9338	-0.157276
37.7788	-0.210821	37.8921	-0.204244	37.9742	-0.154702	37.9481	-0.150765	38.0073	-0.103874	38.0101	-0.0951647	38.0141	-0.107091	37.9158	-0.156214	37.9505	-0.157299
37.7956	-0.210828	37.909	-0.204253	37.9908	-0.154715	37.9646	-0.15078	38.0244	-0.103879	38.0267	-0.0951643	38.0307	-0.107109	37.9321	-0.156225	37.9672	-0.157327
37.8121	-0.210836	37.9258	-0.204264	38.0074	-0.154729	37.9817	-0.150794	38.0409	-0.10388	38.0436	-0.0951684	38.0475	-0.107129	37.9486	-0.156237	37.9839	-0.157353
37.8283	-0.210845	37.9423	-0.204274	38.0241	-0.154738	37.9987	-0.150809	38.0571	-0.103877	38.0602	-0.0951741	38.0639	-0.107153	37.9653	-0.156251	38.0008	-0.157381
37.8449	-0.210855	37.9586	-0.204285	38.0408	-0.154749	38.0152	-0.150824	38.0741	-0.103873	38.0769	-0.0951805	38.0808	-0.107182	37.9816	-0.156265	38.0172	-0.157398
37.8613	-0.210865	37.9754	-0.204298	38.0579	-0.154759	38.0321	-0.150837	38.0904	-0.103872	38.0934	-0.0951833	38.0971	-0.107204	37.9989	-0.156281	38.0335	-0.157414
37.8781	-0.210876	37.9921	-0.204313	38.0741	-0.15477	38.0488	-0.150847	38.1077	-0.103873	38.1098	-0.0951847	38.114	-0.10722	38.0152	-0.156297	38.0502	-0.15743
37.8946	-0.210899	38.0093	-0.204331	38.0903	-0.154781	38.0654	-0.150856	38.1243	-0.103874	38.127	-0.0951888	38.1304	-0.107233	38.0316	-0.156312	38.067	-0.157445
37.9111	-0.210923	38.0256	-0.204353	38.1075	-0.154793	38.0816	-0.150862	38.141	-0.103877	38.1435	-0.0951949	38.1472	-0.107241	38.0481	-0.156328	38.0839	-0.157461
37.928	-0.210952	38.0423	-0.204386	38.1239	-0.154803	38.0982	-0.150867	38.1573	-0.103885	38.16	-0.0952018	38.1636	-0.107242	38.0651	-0.156344	38.1003	-0.157474
37.9442	-0.210988	38.0591	-0.204409	38.1405	-0.154816	38.1147	-0.150874	38.1738	-0.103896	38.1765	-0.0952112	38.1806	-0.107242	38.0814	-0.15636	38.1169	-0.157489
37.9607	-0.21102	38.0763	-0.204426	38.1566	-0.154829	38.1314	-0.15088	38.1906	-0.103914	38.193	-0.0952212	38.1968	-0.107235	38.0985	-0.156374	38.1335	-0.157505
37.9774	-0.211048	38.0929	-0.204445	38.1736	-0.154842	38.1478	-0.150887	38.2068	-0.103934	38.2096	-0.0952306	38.2136	-0.107225	38.1151	-0.156389	38.1502	-0.157521
37.9941	-0.211067	38.1096	-0.204465	38.1905	-0.154852	38.1647	-0.150894	38.2235	-0.103963	38.2264	-0.09524	38.2304	-0.107217	38.1321	-0.156402	38.1667	-0.157539
38.0104	-0.211088	38.1261	-0.204481	38.2075	-0.154861	38.1814	-0.150904	38.2403	-0.103984	38.2431	-0.0952473	38.247	-0.107212	38.1485	-0.156412	38.1834	-0.157557
38.0273	-0.211103	38.1425	-0.204497	38.2239	-0.15487	38.1981	-0.150915	38.2571	-0.104	38.2599	-0.0952522	38.2637	-0.107216	38.1651	-0.156422	38.1999	-0.157576
38.044	-0.211113	38.1589	-0.204511	38.2406	-0.154878	38.2146	-0.150926	38.2737	-0.104013	38.2761	-0.0952599	38.2804	-0.107227	38.1821	-0.156431	38.2168	-0.157594
38.0608	-0.211122	38.1754	-0.204525	38.2572	-0.154889	38.2316	-0.150938	38.2906	-0.104022	38.2929	-0.0952656	38.2972	-0.10724	38.1987	-0.156442	38.2335	-0.15761
38.0778	-0.211131	38.1923	-0.204542	38.2738	-0.154903	38.248	-0.150951	38.3074	-0.104026	38.3099	-0.0952715	38.3141	-0.107253	38.2153	-0.156452	38.2499	-0.157623
38.0941	-0.21114	38.2087	-0.204558	38.2907	-0.15492	38.2647	-0.150963	38.3236	-0.104027	38.3268	-0.0952792	38.3308	-0.107263	38.2315	-0.156464	38.2672	-0.157633
38.1109	-0.21115	38.2256	-0.204575	38.3068	-0.154938	38.281	-0.150974	38.3401	-0.104027	38.343	-0.0952851	38.3475	-0.107271	38.2485	-0.156479	38.2836	-0.157641
38.1275	-0.21116	38.2422	-0.204591	38.3236	-0.154954	38.2978	-0.150984	38.3566	-0.104029	38.3597	-0.0952931	38.3642	-0.10728	38.2654	-0.1565	38.3001	-0.157647
38.1441	-0.21117	38.2589	-0.204607	38.3402	-0.154971	38.3147	-0.150993	38.3732	-0.104031	38.3764	-0.0953002	38.3809	-0.107294	38.2818	-0.156528	38.317	-0.157656
38.1609	-0.211185	38.276	-0.204621	38.3564	-0.154986	38.3313	-0.151001	38.3898	-0.104033	38.3929	-0.0953077	38.3976	-0.107306	38.2984	-0.156599	38.3337	-0.157665
38.1773	-0.211199	38.2923	-0.204635	38.373	-0.155	38.3481	-0.151011	38.4065	-0.104037	38.4094	-0.0953158	38.4139	-0.107315	38.3145	-0.156685	38.3502	-0.157675
38.1942	-0.21122	38.3094	-0.204648	38.3901	-0.155015	38.3646	-0.151022	38.423	-0.104039	38.4266	-0.0953221	38.4304	-0.107323	38.3318	-0.156743	38.3672	-0.157686
38.2109	-0.211244	38.3259	-0.204663	38.407	-0.155026	38.3815	-0.151032	38.4402	-0.104041	38.4429	-0.0953255	38.4472	-0.107329	38.3485	-0.156782	38.3839	-0.157699
38.2277	-0.211267	38.3428	-0.204678	38.4231	-0.155033	38.3981	-0.151043	38.4574	-0.104041	38.4593	-0.0953254	38.4633	-0.107334	38.3654	-0.156797	38.4002	-0.157714
38.2443	-0.211285	38.3592	-0.204693	38.44	-0.155039	38.415	-0.151052	38.474	-0.104041	38.4761	-0.0953241	38.4799	-0.107341	38.3819	-0.156812	38.4168	-0.157731
38.2612	-0.211307	38.3756	-0.204708	38.4569	-0.155045	38.4315	-0.151061	38.4906	-0.104039	38.4932	-0.0953234	38.4969	-0.107345	38.3987	-0.156826	38.4334	-0.157748
38.2779	-0.211318	38.3924	-0.204723	38.4737	-0.155053	38.4484	-0.15107	38.5073	-0.104036	38.5098	-0.0953218	38.5141	-0.107349	38.4151	-0.156837	38.4502	-0.157766
38.2946	-0.21133	38.4091	-0.204738	38.4901	-0.155065	38.4648	-0.151079	38.5238	-0.104038	38.5264	-0.0953213	38.5303	-0.107351	38.4315	-0.156847	38.4669	-0.157781
38.3112	-0.211342	38.4255	-0.204754	38.5065	-0.155078	38.4811	-0.151089	38.5405	-0.104041	38.5431	-0.0953231	38.547	-0.107352	38.4484	-0.156857	38.4834	-0.157796
38.3279	-0.211353	38.4419	-0.204768	38.5236	-0.155093	38.4982	-0.1511	38.5572	-0.104043	38.56	-0.0953271	38.564	-0.107359	38.4649	-0.156866	38.5001	-0.157808
38.3446	-0.211363	38.4587	-0.204779	38.5404	-0.155111	38.5148	-0.151113	38.5736	-0.104047	38.5767	-0.0953298	38.5806	-0.107367	38.4809	-0.156876	38.517	-0.157818
38.3612	-0.211373	38.4755	-0.204787	38.5571	-0.155131	38.5313	-0.151128	38.5901	-0.104055	38.5933	-0.0953358	38.597	-0.107374	38.4981	-0.156886	38.5336	-0.157827
38.3777	-0.211385	38.4925	-0.204796	38.5733	-0.15515	38.5478	-0.151161	38.6068	-0.104063	38.6097	-0.0953432	38.6138	-0.107377	38.5149	-0.156898	38.5505	-0.157833
38.3941	-0.211396	38.5087	-0.204804	38.5905	-0.155167	38.5645	-0.151217	38.6238	-0.104071	38.6265	-0.0953519	38.6306	-0.107382	38.5311	-0.156911	38.5673	-0.157839
38.4105	-0.211406	38.5254	-0.204813	38.6069	-0.155182	38.5812	-0.151312	38.6406	-0.104082	38.6429	-0.0953606	38.6471	-0.107384	38.548	-0.156924	38.5838	-0.157844
38.4272	-0.211417	38.5422	-0.204821	38.6233	-0.155193	38.5979	-0.151427	38.657	-0.104089	38.6597	-0.0953686	38.6639	-0.107386	38.5648	-0.156937	38.5999	-0.157851
38.4438	-0.211436	38.5587	-0.204831	38.6399	-0.155203	38.6144	-0.151539	38.6737	-0.104096	38.6756	-0.0953787	38.6806	-0.107389	38.5816	-0.156948	38.6166	-0.157859
38.4606	-0.21146	38.5746	-0.204842	38.6569	-0.155214	38.6306	-0.151599	38.6907	-0.104101	38.6927	-0.09539	38.697	-0.107393	38.5984	-0.156958	38.6333	-0.157869
38.4772	-0.211486	38.5915	-0.204855	38.6734	-0.155224	38.6472	-0.151628	38.7077	-0.104106	38.7093	-0.0954014	38.7134	-0.107399	38.6156	-0.156967	38.6497	-0.157878
38.4941	-0.211512	38.608	-0.204867	38.6899	-0.155234	38.664	-0.151648	38.7243	-0.104112	38.726	-0.0954124	38.7299	-0.107406	38.632	-0.156977	38.6667	-0.157888
38.5109	-0.211537	38.6249	-0.204878	38.7068	-0.155246	38.6803	-0.151664	38.7409	-0.104118	38.7426	-0.0954231	38.7466	-0.107418	38.6482	-0.156987	38.6834	-0.157899
38.5275	-0.211559	38.6417	-0.204889	38.7233	-0.15526	38.6969	-0.151677	38.7572	-0.104126	38.7597	-0.0954331	38.763	-0.107433	38.665	-0.156998	38.7003	-0.15791
38.5442	-0.211577	38.6588	-0.204901	38.7396	-0.155279	38.7136	-0.15169	38.7737	-0.104136	38.7762	-0.0954427	38.7798	-0.107447	38.6818	-0.157011	38.7164	-0.157921
38.561	-0.211589	38.6755	-0.204913	38.7566	-0.155298	38.7305	-0.151701	38.7903	-0.104147	38.793	-0.0954484	38.7968	-0.10746	38.6981	-0.157024	38.7331	-0.157932
38.5775	-0.2116	38.6917	-0.204927	38.7733	-0.155316	38.747	-0.151711	38.8067	-0.104157	38.8093	-0.0954526	38.8135	-0.107474	38.7146	-0.157038	38.7497	-0.157941
38.5939	-0.211611	38.7086	-0.204941	38.7897	-0.155331	38.7642	-0.151722	38.8233	-0.104165	38.8262	-0.0954558	38.8305	-0.107483	38.7313	-0.157051	38.7664	-0.157951
38.6106	-0.211621	38.7256	-0.204954	38.8062	-0.155345	38.7811	-0.151735	38.84	-0.104176	38.8428	-0.0954587	38.8472	-0.107488	38.7481	-0.157064	38.7829	-0.157961
38.6269	-0.21163	38.7425	-0.204968	38.8228	-0.155356	38.7975	-0.151749	38.8569	-0.104188	38.8597	-0.0954639	38.864	-0.107487	38.7645	-0.157077	38.7998	-0.157972
38.6439	-0.211639	38.7583	-0.204982	38.8394	-0.155367	38.8141	-0.151761	38.8734	-0.104199	38.8762	-0.0954682	38.8804	-0.10748	38.7811	-0.15709	38.8163	-0.157984
38.6606	-0.211648	38.7752	-0.204994	38.8564	-0.155375	38.8308	-0.151772	38.89	-0.104209	38.893	-0.0954762	38.8969	-0.107476	38.798	-0.157103	38.8327	-0.157998
38.6772	-0.211657	38.7914	-0.205006	38.8728	-0.155383	38.8475	-0.151782	38.9068	-0.104218	38.9098	-0.0954854	38.9139	-0.107476	38.8146	-0.157117	38.8495	-0.158012
38.6936	-0.211667	38.8081	-0.205019	38.8896	-0.155391	38.8642	-0.15179	38.9237	-0.104229	38.9265	-0.0954944	38.9301	-0.107481	38.8309	-0.15713	38.8665	-0.158026
38.7103	-0.211678	38.8249	-0.205031	38.9066	-0.155401	38.8808	-0.151796	38.9401	-0.104239	38.9432	-0.0955053	38.9467	-0.107488	38.8481	-0.157145	38.8831	-0.158039
38.7267	-0.211689	38.8417	-0.205043	38.9231	-0.155415	38.8971	-0.151802	38.9567	-0.10425	38.9596	-0.0955166	38.9632	-0.107498	38.8646	-0.157169	38.8994	-0.158054
38.7437	-0.211701	38.8582	-0.205056	38.9398	-0.155429	38.9138	-0.151807	38.9735	-0.104265	38.9765	-0.0955265	38.9798	-0.107509	38.8813	-0.157195	38.916	-0.158065
38.7603	-0.211713	38.8747	-0.205071	38.9566	-0.155444	38.9305	-0.15181	38.9903	-0.10428	38.9927	-0.095536	38.9967	-0.10752	38.8976	-0.15722	38.9326	-0.158073
38.7769	-0.211726	38.8915	-0.205086	38.9731	-0.155461	38.9472	-0.151812	39.0068	-0.104296	39.0093	-0.0955462	39.0129	-0.107534	38.9143	-0.157244	38.9495	-0.158081
38.7937	-0.211745	38.908	-0.205101	38.9903	-0.155477	38.9636	-0.15181	39.0235	-0.104315	39.0264	-0.0955575	39.0297	-0.107545	38.9312	-0.157261	38.9658	-0.158086
38.8102	-0.211768	38.925	-0.205115	39.0062	-0.155491	38.9805	-0.151808	39.0402	-0.104335	39.0433	-0.0955667	39.0467	-0.107553	38.9474	-0.157277	38.9829	-0.158092
38.8269	-0.211787	38.9417	-0.205131	39.023	-0.155504	38.9976	-0.151804	39.057	-0.104354	39.0596	-0.095574	39.0632	-0.107556	38.9639	-0.157292	38.9999	-0.158098
38.8435	-0.211802	38.9582	-0.205146	39.0394	-0.155513	39.014	-0.151801	39.0732	-0.104372	39.076	-0.0955847	39.0801	-0.107558	38.9804	-0.157306	39.0163	-0.158105
38.8601	-0.211822	38.9746	-0.205159	39.0558	-0.15552	39.0303	-0.1518	39.0899	-0.104386	39.0927	-0.0955958	39.0966	-0.107559	38.9976	-0.157319	39.0329	-0.158113
38.8768	-0.211835	38.9911	-0.205172	39.073	-0.155526	39.0476	-0.151799	39.1064	-0.104399	39.1093	-0.0956105	39.1133	-0.107562	39.014	-0.157332	39.0496	-0.158125
38.8933	-0.21185	39.008	-0.205184	39.0893	-0.155528	39.0644	-0.151799	39.1229	-0.104408	39.1257	-0.0956259	39.13	-0.107563	39.0307	-0.157344	39.0664	-0.158138
38.9102	-0.211862	39.0246	-0.205194	39.1061	-0.155531	39.0809	-0.151802	39.1402	-0.104412	39.1424	-0.095643	39.1469	-0.107568	39.0478	-0.157357	39.0826	-0.158153
38.9267	-0.211876	39.041	-0.205203	39.1233	-0.155534	39.0977	-0.151806	39.1569	-0.104413	39.1591	-0.0956616	39.1636	-0.107578	39.0646	-0.15737	39.0991	-0.158168
38.9435	-0.211889	39.0573	-0.20521	39.1395	-0.155539	39.1144	-0.151811	39.1736	-0.104411	39.1758	-0.0956785	39.1802	-0.107588	39.0811	-0.157383	39.1158	-0.158183
38.9602	-0.211901	39.0744	-0.205217	39.1567	-0.155546	39.1304	-0.151821	39.1899	-0.104406	39.1923	-0.095694	39.1969	-0.107602	39.0974	-0.157396	39.133	-0.158197
38.9771	-0.211912	39.091	-0.205225	39.1735	-0.155551	39.1473	-0.151832	39.2065	-0.104397	39.209	-0.0957073	39.2137	-0.107614	39.1144	-0.15741	39.1497	-0.158209
38.9937	-0.211925	39.1076	-0.205234	39.1904	-0.155559	39.164	-0.151848	39.2231	-0.10438	39.2255	-0.0957156	39.2303	-0.107625	39.1306	-0.157423	39.1664	-0.158221
39.0104	-0.211937	39.1245	-0.205244	39.2066	-0.155569	39.1809	-0.151874	39.2396	-0.104357	39.242	-0.0957205	39.2465	-0.107639	39.1474	-0.157437	39.1834	-0.158231
39.0263	-0.211948	39.1412	-0.205257	39.2227	-0.155579	39.1972	-0.151941	39.2564	-0.10434	39.259	-0.0957212	39.2634	-0.107652	39.164	-0.157451	39.2	-0.158244
39.0436	-0.21196	39.1579	-0.205271	39.2395	-0.15559	39.2141	-0.151985	39.273	-0.104332	39.2754	-0.0957183	39.2799	-0.107664	39.1807	-0.157465	39.2163	-0.15826
39.0597	-0.211972	39.1747	-0.205286	39.2561	-0.1556	39.2308	-0.152007	39.2893	-0.10433	39.2923	-0.0957121	39.2965	-0.107673	39.1971	-0.15748	39.2327	-0.158275
39.0765	-0.211984	39.1915	-0.205311	39.2727	-0.155611	39.2471	-0.152023	39.306	-0.10433	39.309	-0.095707	39.3128	-0.107678	39.2142	-0.157494	39.2492	-0.158289
39.093	-0.211996	39.2079	-0.205341	39.2893	-0.155623	39.2635	-0.152035	39.3231	-0.104335	39.3254	-0.0957019	39.3293	-0.107681	39.2307	-0.157508	39.2659	-0.158302
39.1095	-0.212008	39.225	-0.205364	39.306	-0.155638	39.2804	-0.152045	39.3395	-0.104345	39.342	-0.0956985	39.3461	-0.107684	39.2472	-0.157523	39.2828	-0.158317
39.1259	-0.21202	39.2413	-0.205379	39.3226	-0.155653	39.2972	-0.152053	39.3563	-0.104361	39.359	-0.0956981	39.3628	-0.107686	39.2637	-0.157537	39.2989	-0.158329
39.1425	-0.212032	39.2577	-0.205393	39.3396	-0.155667	39.3136	-0.15206	39.3731	-0.104386	39.3756	-0.0957017	39.3797	-0.107689	39.2804	-0.157551	39.3156	-0.158339
39.1589	-0.212044	39.2745	-0.205406	39.3558	-0.155678	39.3307	-0.152067	39.3896	-0.104421	39.3927	-0.095709	39.3961	-0.107697	39.2972	-0.157565	39.3321	-0.158347
39.1755	-0.212056	39.2912	-0.205417	39.3723	-0.155692	39.3471	-0.152072	39.4069	-0.104448	39.409	-0.0957204	39.4131	-0.107707	39.314	-0.157578	39.3487	-0.158354
39.1926	-0.212067	39.3077	-0.205427	39.3892	-0.155707	39.3633	-0.152075	39.4236	-0.104465	39.4258	-0.0957355	39.43	-0.107722	39.3306	-0.157591	39.3654	-0.15836
39.2091	-0.212077	39.3238	-0.205435	39.4056	-0.155722	39.38	-0.152079	39.4402	-0.104482	39.4425	-0.09575	39.4463	-0.107741	39.3471	-0.157604	39.3826	-0.158367
39.2257	-0.212087	39.3408	-0.205444	39.4217	-0.155735	39.397	-0.152083	39.4567	-0.104494	39.4589	-0.0957673	39.4635	-0.107759	39.3639	-0.157617	39.3991	-0.158374
39.2425	-0.212097	39.3576	-0.205453	39.4386	-0.155748	39.4139	-0.152086	39.4732	-0.104504	39.4754	-0.0957925	39.4802	-0.107777	39.3801	-0.15763	39.4156	-0.158381
39.2592	-0.212106	39.3742	-0.205463	39.456	-0.155757	39.4303	-0.152087	39.4899	-0.104509	39.4921	-0.0958164	39.4968	-0.107788	39.3972	-0.157641	39.432	-0.158391
39.2758	-0.212116	39.3911	-0.205473	39.4724	-0.155763	39.4468	-0.15209	39.5063	-0.10451	39.509	-0.0958401	39.5135	-0.107797	39.4135	-0.157653	39.4491	-0.158403
39.2927	-0.212125	39.4078	-0.205484	39.4893	-0.155769	39.4633	-0.152093	39.5232	-0.104505	39.5256	-0.0958595	39.5301	-0.107804	39.4301	-0.157665	39.466	-0.158419
39.309	-0.212136	39.4243	-0.205496	39.5064	-0.155775	39.4805	-0.152098	39.5396	-0.104499	39.5425	-0.0958753	39.5467	-0.107807	39.4463	-0.157677	39.4824	-0.158441
39.3258	-0.212147	39.4409	-0.205509	39.523	-0.155781	39.4969	-0.152104	39.5559	-0.104492	39.5589	-0.0958881	39.5633	-0.107805	39.4626	-0.157689	39.4991	-0.158465
39.3423	-0.212158	39.4577	-0.205523	39.5396	-0.155789	39.5134	-0.152112	39.5727	-0.104479	39.5756	-0.0958983	39.5799	-0.1078	39.48	-0.157703	39.5158	-0.158491
39.3591	-0.21217	39.4744	-0.205536	39.5562	-0.155798	39.5303	-0.152122	39.5895	-0.104471	39.5921	-0.0959108	39.5964	-0.107798	39.4968	-0.15772	39.5319	-0.158506
39.3761	-0.212192	39.4909	-0.20555	39.5725	-0.155809	39.5468	-0.152133	39.6065	-0.104467	39.6084	-0.0959225	39.6132	-0.107796	39.5132	-0.157758	39.5487	-0.158521
39.392	-0.212218	39.5076	-0.205562	39.5895	-0.15582	39.5633	-0.152145	39.6234	-0.104468	39.6253	-0.0959329	39.6294	-0.107795	39.5301	-0.157809	39.5656	-0.158532
39.4091	-0.212238	39.5237	-0.205575	39.6058	-0.155834	39.5796	-0.152156	39.6397	-0.104471	39.6414	-0.0959416	39.6463	-0.107799	39.5471	-0.157863	39.5822	-0.158541
39.4256	-0.212257	39.5408	-0.205588	39.6226	-0.155847	39.5964	-0.152171	39.6565	-0.104476	39.6583	-0.0959517	39.663	-0.107803	39.5638	-0.157895	39.5989	-0.158547
39.442	-0.212269	39.5576	-0.205601	39.6396	-0.155862	39.6134	-0.152188	39.6732	-0.104483	39.6752	-0.095956	39.6794	-0.107811	39.5804	-0.157923	39.6152	-0.158553
39.4587	-0.21228	39.5742	-0.205612	39.6562	-0.155877	39.6298	-0.152201	39.6897	-0.104492	39.6919	-0.0959606	39.6962	-0.107823	39.5974	-0.15794	39.6322	-0.158559
39.4755	-0.21229	39.5907	-0.205623	39.6728	-0.155892	39.6468	-0.152212	39.7063	-0.1045	39.7085	-0.0959603	39.7126	-0.107836	39.6138	-0.157955	39.6487	-0.158566
39.4921	-0.2123	39.6077	-0.205636	39.6896	-0.155905	39.6629	-0.152223	39.7226	-0.10451	39.7251	-0.0959602	39.7292	-0.10785	39.6304	-0.157969	39.6656	-0.158571
39.5085	-0.212309	39.6247	-0.205648	39.7063	-0.155914	39.6793	-0.152233	39.7394	-0.104521	39.7419	-0.0959577	39.7461	-0.107862	39.6472	-0.157981	39.682	-0.158577
39.5259	-0.212319	39.641	-0.205662	39.7232	-0.155926	39.6963	-0.152244	39.7565	-0.10453	39.7583	-0.0959503	39.7629	-0.107873	39.6639	-0.157993	39.6987	-0.158583
39.5426	-0.212329	39.6575	-0.205672	39.7394	-0.155936	39.7128	-0.152254	39.773	-0.104541	39.7754	-0.0959354	39.7799	-0.107886	39.6802	-0.158002	39.7156	-0.158589
39.5594	-0.21234	39.674	-0.205683	39.7563	-0.155943	39.7297	-0.152262	39.7893	-0.104552	39.7918	-0.0959272	39.7965	-0.107894	39.6973	-0.158013	39.7323	-0.158594
39.5761	-0.212354	39.6905	-0.205693	39.7726	-0.155951	39.7465	-0.15227	39.8061	-0.104564	39.8084	-0.0959197	39.8135	-0.107904	39.7139	-0.158024	39.7488	-0.158601
39.5929	-0.212373	39.7071	-0.205703	39.789	-0.155961	39.7634	-0.152276	39.8229	-0.104572	39.8252	-0.0959128	39.8296	-0.107914	39.7304	-0.158036	39.7653	-0.158608
39.6094	-0.212399	39.7242	-0.205713	39.8055	-0.155973	39.7799	-0.152284	39.8394	-0.104577	39.8425	-0.0959109	39.8461	-0.107921	39.7469	-0.158048	39.7823	-0.158617
39.6261	-0.212438	39.7408	-0.205723	39.8225	-0.155987	39.7967	-0.152293	39.8558	-0.104581	39.8593	-0.0959121	39.8627	-0.107927	39.7633	-0.158061	39.799	-0.158626
39.6426	-0.212475	39.7574	-0.205732	39.8391	-0.156003	39.8139	-0.1523	39.8727	-0.104585	39.8757	-0.0959144	39.8791	-0.107931	39.7801	-0.158074	39.8155	-0.158634
39.6591	-0.212509	39.7739	-0.205742	39.8558	-0.156019	39.8303	-0.152306	39.8894	-0.104587	39.8924	-0.0959168	39.8959	-0.107937	39.7965	-0.158086	39.8325	-0.158643
39.6757	-0.212533	39.7904	-0.205752	39.8724	-0.156036	39.8471	-0.152313	39.9059	-0.104585	39.9095	-0.0959195	39.9127	-0.107949	39.8133	-0.158098	39.8491	-0.158654
39.6924	-0.212551	39.8071	-0.205764	39.8892	-0.156051	39.8634	-0.152319	39.9228	-0.104586	39.9259	-0.0959266	39.9292	-0.107961	39.83	-0.158109	39.8651	-0.158667
39.7088	-0.212563	39.8238	-0.205778	39.9059	-0.156066	39.8799	-0.152327	39.9396	-0.104586	39.9424	-0.095936	39.9459	-0.10798	39.846	-0.158121	39.8821	-0.15868
39.7256	-0.212575	39.8405	-0.205792	39.9227	-0.156078	39.8967	-0.152335	39.9556	-0.104588	39.959	-0.0959473	39.9623	-0.107998	39.8627	-0.158132	39.8987	-0.158694
39.742	-0.212586	39.8572	-0.205805	39.9394	-0.156088	39.9134	-0.152343	39.9727	-0.10459	39.9757	-0.0959562	39.9793	-0.108015	39.8793	-0.158144	39.9153	-0.158708
39.7587	-0.212597	39.8739	-0.205819	39.9559	-0.156095	39.9297	-0.15235	39.9893	-0.104594	39.9918	-0.0959649	39.9961	-0.108033	39.8955	-0.158156	39.9324	-0.158732
39.7753	-0.212608	39.8902	-0.205831	39.9726	-0.156099	39.9465	-0.152358	40.0058	-0.104597	40.0079	-0.0959738	40.0126	-0.108056	39.9123	-0.158169	39.9489	-0.158765
39.7922	-0.212619	39.9071	-0.205843	39.9894	-0.1561	39.9631	-0.152367	40.022	-0.104601	40.0248	-0.095982	40.0292	-0.108076	39.9292	-0.158183	39.9661	-0.158787
39.8091	-0.21263	39.9237	-0.205856	40.0059	-0.156101	39.9798	-0.152378	40.039	-0.104606	40.0415	-0.0959902	40.046	-0.108094	39.9458	-0.158198	39.9822	-0.158802
39.826	-0.212639	39.9402	-0.205869	40.0226	-0.156102	39.9965	-0.152389	40.0556	-0.104615	40.0584	-0.0959963	40.0627	-0.10811	39.9618	-0.158212	39.9984	-0.158816
39.8425	-0.212649	39.957	-0.205883	40.0392	-0.156104	40.0134	-0.152399	40.0725	-0.104626	40.0754	-0.0959983	40.0796	-0.108125	39.9793	-0.158227	40.0154	-0.158829
39.8592	-0.21266	39.9738	-0.205896	40.056	-0.156107	40.0301	-0.15241	40.0894	-0.10463	40.0922	-0.0959971	40.096	-0.108143	39.996	-0.158243	40.0319	-0.158838
39.8758	-0.212671	39.9911	-0.205908	40.0725	-0.15611	40.0463	-0.152422	40.1058	-0.104638	40.1091	-0.0959933	40.1125	-0.10816	40.0129	-0.158258	40.0487	-0.158847
39.8928	-0.212682	40.0071	-0.20592	40.0891	-0.156114	40.0632	-0.152434	40.1226	-0.10465	40.1258	-0.0959913	40.1293	-0.108173	40.0292	-0.158278	40.0654	-0.158855
39.9091	-0.212694	40.0241	-0.205932	40.1061	-0.156123	40.0798	-0.152445	40.1392	-0.104662	40.1424	-0.0959899	40.1457	-0.108184	40.0459	-0.158304	40.0819	-0.158861
39.9256	-0.212706	40.0405	-0.205944	40.1225	-0.156136	40.0965	-0.152456	40.1558	-0.104678	40.1587	-0.0959925	40.1627	-0.108195	40.0623	-0.158332	40.0982	-0.158868
39.9421	-0.212718	40.0574	-0.205958	40.1391	-0.156148	40.1131	-0.152464	40.1725	-0.104694	40.1752	-0.0959969	40.1795	-0.108204	40.0793	-0.15835	40.1149	-0.158875
39.9588	-0.212729	40.0741	-0.205972	40.1559	-0.15616	40.13	-0.152471	40.1893	-0.104707	40.1918	-0.0960054	40.1959	-0.108209	40.0957	-0.158366	40.1317	-0.158884
39.9753	-0.21274	40.0907	-0.205988	40.1725	-0.156174	40.1464	-0.152477	40.2054	-0.104719	40.2086	-0.0960167	40.2123	-0.108213	40.1124	-0.158382	40.1482	-0.158896
39.9917	-0.212751	40.1073	-0.206018	40.1889	-0.156191	40.1629	-0.152482	40.2221	-0.104735	40.2253	-0.0960285	40.2291	-0.108216	40.1291	-0.158396	40.1652	-0.158909
40.0083	-0.212761	40.1236	-0.206054	40.2055	-0.156219	40.1796	-0.15249	40.2389	-0.10475	40.2417	-0.0960392	40.2457	-0.108221	40.1455	-0.158412	40.182	-0.158922
40.025	-0.212771	40.1401	-0.206083	40.222	-0.156237	40.1963	-0.152495	40.2557	-0.104765	40.2582	-0.0960501	40.2625	-0.108226	40.1621	-0.158428	40.1987	-0.158937
40.0418	-0.212782	40.1569	-0.206098	40.2387	-0.156251	40.2129	-0.1525	40.2725	-0.104774	40.275	-0.096064	40.2793	-0.108232	40.1784	-0.158443	40.2157	-0.158952
40.0584	-0.212793	40.1735	-0.206111	40.2556	-0.156264	40.2296	-0.152506	40.2892	-0.104781	40.2917	-0.0960775	40.2958	-0.108241	40.1951	-0.158458	40.2326	-0.158972
40.0752	-0.212804	40.1904	-0.206123	40.2721	-0.156274	40.2465	-0.152516	40.3057	-0.104787	40.3083	-0.0960885	40.3124	-0.108253	40.2122	-0.158472	40.2493	-0.15899
40.0919	-0.212816	40.2074	-0.206133	40.2883	-0.156282	40.2631	-0.152527	40.3222	-0.104793	40.3248	-0.0960974	40.3291	-0.108259	40.2289	-0.158488	40.2659	-0.159006
40.1085	-0.212827	40.2242	-0.206143	40.3052	-0.156291	40.2799	-0.152538	40.3388	-0.104802	40.342	-0.096102	40.3459	-0.108266	40.2455	-0.158504	40.2826	-0.159023
40.1255	-0.212839	40.2409	-0.206153	40.3221	-0.1563	40.2968	-0.15255	40.3558	-0.104809	40.3584	-0.0961031	40.3623	-0.108274	40.2624	-0.158518	40.2995	-0.159037
40.1418	-0.212859	40.257	-0.206163	40.3387	-0.156307	40.3135	-0.152561	40.3725	-0.104816	40.3749	-0.0961039	40.3794	-0.108282	40.2791	-0.158532	40.3155	-0.159051
40.1584	-0.212893	40.2738	-0.206173	40.3555	-0.156314	40.3301	-0.152567	40.3892	-0.104827	40.3916	-0.0961087	40.3959	-0.108288	40.2958	-0.158544	40.3319	-0.159066
40.1748	-0.212932	40.2907	-0.206184	40.372	-0.156324	40.3465	-0.152572	40.4058	-0.104839	40.4081	-0.0961114	40.4129	-0.108297	40.3125	-0.158553	40.3484	-0.159079
40.1916	-0.212985	40.3076	-0.206194	40.389	-0.156338	40.3627	-0.152578	40.4225	-0.10485	40.425	-0.0961117	40.4294	-0.108309	40.3289	-0.158562	40.3652	-0.159092
40.2085	-0.213051	40.3242	-0.206204	40.4053	-0.156359	40.3792	-0.152582	40.4396	-0.104858	40.4417	-0.096114	40.4459	-0.10832	40.3459	-0.158571	40.3817	-0.159104
40.2248	-0.213115	40.3409	-0.206213	40.4221	-0.156393	40.396	-0.152586	40.4561	-0.104861	40.4584	-0.0961192	40.4631	-0.108329	40.3625	-0.158579	40.3984	-0.159114
40.2416	-0.213155	40.3574	-0.206224	40.4385	-0.156439	40.4126	-0.152592	40.4724	-0.104862	40.475	-0.0961316	40.4794	-0.108338	40.3792	-0.158586	40.415	-0.159126
40.2584	-0.213176	40.3741	-0.206235	40.4554	-0.156506	40.4294	-0.1526	40.4897	-0.10486	40.4918	-0.0961473	40.4953	-0.108349	40.396	-0.158593	40.4314	-0.159136
40.2751	-0.213187	40.3909	-0.206245	40.472	-0.156547	40.446	-0.152609	40.5062	-0.104855	40.5084	-0.0961766	40.5125	-0.108358	40.4131	-0.158601	40.4479	-0.159146
40.2914	-0.213197	40.4074	-0.206257	40.4885	-0.156595	40.4628	-0.152621	40.5225	-0.104845	40.5253	-0.0962128	40.529	-0.108365	40.4293	-0.158611	40.4651	-0.159155
40.3083	-0.213206	40.4236	-0.20627	40.5051	-0.156655	40.4793	-0.152636	40.5389	-0.104834	40.5418	-0.0962337	40.5456	-0.108369	40.4457	-0.158621	40.4819	-0.159164
40.3249	-0.213213	40.44	-0.206282	40.5222	-0.156693	40.4959	-0.152649	40.5556	-0.10482	40.5587	-0.0962509	40.5623	-0.108374	40.4626	-0.158635	40.4985	-0.159174
40.3414	-0.213221	40.4569	-0.206296	40.5384	-0.15671	40.5129	-0.152663	40.5721	-0.104812	40.5752	-0.096266	40.5788	-0.108379	40.4794	-0.158649	40.5154	-0.159185
40.358	-0.213229	40.4736	-0.206313	40.5552	-0.156721	40.5293	-0.152675	40.5889	-0.104808	40.5917	-0.0962784	40.5958	-0.108381	40.4958	-0.158664	40.532	-0.159197
40.3746	-0.213238	40.4905	-0.206345	40.572	-0.156727	40.5461	-0.152689	40.6056	-0.104804	40.6083	-0.0962845	40.6122	-0.108384	40.5121	-0.158691	40.5487	-0.159208
40.3914	-0.213248	40.5068	-0.206385	40.5882	-0.156726	40.5631	-0.152702	40.6226	-0.1048	40.6246	-0.096289	40.6289	-0.108392	40.529	-0.158742	40.5654	-0.159221
40.4077	-0.21326	40.5234	-0.206424	40.6047	-0.156719	40.5796	-0.152714	40.6393	-0.104796	40.6418	-0.096291	40.6454	-0.108402	40.5452	-0.158816	40.5823	-0.159234
40.4241	-0.213273	40.5398	-0.206492	40.6215	-0.156704	40.5965	-0.152725	40.6556	-0.104794	40.6581	-0.0962926	40.6623	-0.108416	40.5617	-0.158882	40.5988	-0.159249
40.4409	-0.213285	40.5567	-0.206563	40.6381	-0.156674	40.613	-0.152736	40.6721	-0.104796	40.6747	-0.0962936	40.6787	-0.108435	40.5786	-0.158934	40.6153	-0.159272
40.4575	-0.213296	40.5741	-0.206633	40.6546	-0.156629	40.6295	-0.152747	40.6888	-0.104801	40.6916	-0.0962928	40.6954	-0.108457	40.5954	-0.158965	40.6319	-0.159302
40.474	-0.213307	40.5901	-0.206703	40.6715	-0.156597	40.6462	-0.152757	40.7055	-0.104805	40.7084	-0.0962923	40.712	-0.108481	40.6123	-0.15898	40.6485	-0.159325
40.4909	-0.213319	40.6064	-0.206756	40.6882	-0.156575	40.6626	-0.152766	40.7222	-0.10481	40.7249	-0.0962895	40.7289	-0.108506	40.6283	-0.158994	40.6654	-0.159342
40.5079	-0.21333	40.6231	-0.206782	40.7047	-0.156568	40.6793	-0.152776	40.7389	-0.104819	40.7418	-0.0962867	40.7452	-0.108549	40.6451	-0.159007	40.6819	-0.159358
40.5241	-0.21334	40.6394	-0.206797	40.7213	-0.156568	40.6959	-0.152786	40.7553	-0.104827	40.7582	-0.0962865	40.7617	-0.108592	40.6619	-0.159017	40.6987	-0.159374
40.541	-0.21335	40.6565	-0.206815	40.738	-0.156574	40.7125	-0.152796	40.7717	-0.104837	40.7755	-0.0962872	40.7788	-0.108616	40.679	-0.159026	40.7153	-0.15939
40.5579	-0.213359	40.6729	-0.206826	40.7545	-0.156586	40.7292	-0.152809	40.7888	-0.104846	40.7922	-0.0962883	40.7953	-0.108638	40.6957	-0.159033	40.732	-0.159406
40.5748	-0.213368	40.6897	-0.206837	40.7715	-0.156603	40.7461	-0.152821	40.8059	-0.104855	40.8086	-0.0962931	40.8119	-0.108655	40.7123	-0.159041	40.7487	-0.15942
40.5912	-0.213376	40.7064	-0.206845	40.7884	-0.156651	40.7626	-0.152834	40.8222	-0.104862	40.8254	-0.0963027	40.8286	-0.108666	40.7294	-0.159048	40.7657	-0.159432
40.6081	-0.213385	40.7233	-0.206851	40.8051	-0.156724	40.7791	-0.152845	40.8391	-0.104873	40.8417	-0.0963146	40.8455	-0.108676	40.7459	-0.159057	40.7818	-0.159443
40.6248	-0.213395	40.7403	-0.206858	40.822	-0.156773	40.7961	-0.152859	40.8556	-0.10489	40.8579	-0.0963321	40.8621	-0.108686	40.7627	-0.159067	40.7983	-0.159454
40.6414	-0.213404	40.7572	-0.206863	40.8386	-0.156818	40.813	-0.152872	40.8723	-0.104906	40.8745	-0.0963494	40.8787	-0.108692	40.7789	-0.159076	40.815	-0.159465
40.658	-0.213415	40.7739	-0.206869	40.8551	-0.156839	40.8295	-0.152883	40.8894	-0.10492	40.8911	-0.0963671	40.8956	-0.108694	40.796	-0.159087	40.8314	-0.159474
40.6748	-0.213447	40.7903	-0.206876	40.8717	-0.156854	40.8467	-0.152894	40.9056	-0.104933	40.9078	-0.0963835	40.912	-0.108696	40.8122	-0.1591	40.8481	-0.159483
40.6912	-0.213517	40.8074	-0.206884	40.888	-0.156865	40.8632	-0.152905	40.9224	-0.104947	40.9247	-0.0963968	40.929	-0.108697	40.8287	-0.159113	40.865	-0.159494
40.7079	-0.213612	40.8236	-0.206892	40.9048	-0.156873	40.8795	-0.152916	40.9385	-0.104961	40.9412	-0.0964069	40.9456	-0.108705	40.8455	-0.159126	40.8816	-0.159508
40.7243	-0.21372	40.8401	-0.2069	40.9213	-0.15688	40.8964	-0.152924	40.9552	-0.104972	40.9583	-0.0964145	40.9626	-0.108716	40.8625	-0.159141	40.8981	-0.159521
40.7408	-0.21383	40.8566	-0.206909	40.9379	-0.156887	40.9132	-0.152931	40.972	-0.10498	40.9745	-0.0964171	40.9794	-0.10873	40.8788	-0.159156	40.9145	-0.159536
40.7572	-0.213911	40.8729	-0.206918	40.9544	-0.156893	40.9294	-0.152937	40.9886	-0.104984	40.991	-0.096414	40.9955	-0.108747	40.8957	-0.159169	40.9312	-0.159551
40.774	-0.21396	40.8896	-0.206928	40.9713	-0.156901	40.946	-0.152942	41.0054	-0.10499	41.0078	-0.0964128	41.0122	-0.108767	40.9128	-0.159182	40.9479	-0.159568
40.7908	-0.213985	40.9065	-0.206939	40.9883	-0.156909	40.9627	-0.152947	41.0221	-0.104999	41.0242	-0.0964134	41.029	-0.108792	40.9293	-0.159194	40.9646	-0.159586
40.8074	-0.213995	40.9225	-0.20695	41.005	-0.156916	40.9789	-0.152953	41.0389	-0.105011	41.0412	-0.0964151	41.0456	-0.108822	40.9458	-0.159205	40.9814	-0.159603
40.8241	-0.214007	40.9392	-0.206961	41.0219	-0.156922	40.9954	-0.152961	41.0556	-0.105023	41.0577	-0.0964195	41.0623	-0.108847	40.9626	-0.159217	40.9981	-0.15962
40.8413	-0.214014	40.9558	-0.206972	41.0384	-0.15693	41.0121	-0.152971	41.0726	-0.105037	41.0745	-0.096427	41.0791	-0.108872	40.9787	-0.159231	41.0143	-0.159637
40.8579	-0.214019	40.9724	-0.206982	41.0548	-0.156935	41.0287	-0.15298	41.0891	-0.105048	41.0911	-0.0964311	41.0953	-0.108895	40.996	-0.159245	41.0316	-0.159654
40.8751	-0.214023	40.9894	-0.206993	41.0712	-0.156941	41.0455	-0.152989	41.1054	-0.105062	41.1077	-0.0964342	41.1122	-0.108914	41.0126	-0.159265	41.048	-0.159669
40.8915	-0.214028	41.0061	-0.207005	41.0882	-0.156946	41.0619	-0.152998	41.1224	-0.105079	41.1244	-0.0964395	41.1288	-0.108932	41.0296	-0.15929	41.0648	-0.159685
40.9082	-0.214033	41.023	-0.207015	41.1043	-0.15695	41.079	-0.153008	41.1389	-0.105098	41.1412	-0.0964438	41.1454	-0.108948	41.0464	-0.159333	41.0818	-0.1597
40.9247	-0.214038	41.0395	-0.207025	41.1212	-0.156954	41.0958	-0.153018	41.1553	-0.105118	41.1577	-0.096446	41.1625	-0.108962	41.0629	-0.159432	41.0981	-0.159714
40.9412	-0.214044	41.0562	-0.207034	41.1382	-0.156959	41.1124	-0.153028	41.1719	-0.105138	41.1746	-0.0964486	41.1793	-0.108971	41.0795	-0.159548	41.1148	-0.159729
40.9579	-0.214052	41.0731	-0.207045	41.1547	-0.156964	41.1292	-0.153039	41.1887	-0.105157	41.1912	-0.0964491	41.1957	-0.108975	41.0959	-0.159688	41.1313	-0.159744
40.9741	-0.214059	41.09	-0.207055	41.1718	-0.156973	41.1458	-0.15305	41.2054	-0.105176	41.2079	-0.0964495	41.2125	-0.108977	41.1124	-0.159845	41.1476	-0.159759
40.9908	-0.214067	41.1066	-0.207065	41.1885	-0.156981	41.1624	-0.153062	41.2221	-0.105193	41.2245	-0.0964504	41.2293	-0.108981	41.1289	-0.159982	41.1645	-0.159774
41.0074	-0.214078	41.1234	-0.207075	41.2049	-0.156988	41.1788	-0.153072	41.239	-0.105204	41.2411	-0.0964526	41.2453	-0.108983	41.1459	-0.16011	41.1809	-0.159788
41.0242	-0.214087	41.1401	-0.207084	41.2211	-0.156995	41.1953	-0.153085	41.2557	-0.105208	41.2577	-0.096458	41.2623	-0.108982	41.1621	-0.160195	41.1975	-0.159804
41.0404	-0.214095	41.1567	-0.207094	41.238	-0.157003	41.2119	-0.153097	41.2726	-0.105208	41.2742	-0.0964621	41.2789	-0.108984	41.1792	-0.160241	41.2141	-0.159822
41.057	-0.214104	41.1736	-0.207104	41.2548	-0.157013	41.2284	-0.153111	41.2893	-0.105207	41.291	-0.0964634	41.2959	-0.108989	41.1954	-0.160271	41.2309	-0.15984
41.0737	-0.214112	41.1901	-0.207116	41.2715	-0.157023	41.245	-0.153125	41.3061	-0.105204	41.3075	-0.0964631	41.3122	-0.108999	41.212	-0.160283	41.2473	-0.159857
41.09	-0.214119	41.2064	-0.20713	41.2884	-0.157034	41.2619	-0.15314	41.3229	-0.1052	41.3241	-0.0964646	41.3284	-0.109014	41.2288	-0.160293	41.2646	-0.159874
41.1065	-0.214125	41.2229	-0.207149	41.3049	-0.157046	41.2787	-0.153155	41.3391	-0.105197	41.3408	-0.0964689	41.3455	-0.109032	41.2455	-0.160303	41.2814	-0.159893
41.1232	-0.214131	41.2396	-0.207167	41.3216	-0.157059	41.2955	-0.153171	41.3557	-0.105193	41.3574	-0.0964733	41.3622	-0.109052	41.262	-0.160311	41.298	-0.159911
41.1398	-0.214136	41.2563	-0.207181	41.3383	-0.157073	41.312	-0.153185	41.3723	-0.105191	41.374	-0.0964757	41.3788	-0.109071	41.2785	-0.160318	41.3147	-0.159929
41.1565	-0.214141	41.2729	-0.207195	41.3545	-0.157086	41.3294	-0.1532	41.3885	-0.105194	41.3905	-0.0964795	41.395	-0.109086	41.295	-0.160324	41.3312	-0.159945
41.1737	-0.214146	41.2897	-0.207207	41.371	-0.157096	41.3461	-0.153214	41.4054	-0.105196	41.4073	-0.0964875	41.4117	-0.109097	41.3113	-0.160331	41.3479	-0.159961
41.1904	-0.214153	41.3066	-0.207218	41.3877	-0.157108	41.3625	-0.153226	41.4216	-0.105198	41.4242	-0.0964958	41.4284	-0.109101	41.3284	-0.160339	41.3647	-0.159976
41.2075	-0.21416	41.3228	-0.207227	41.4044	-0.157117	41.3792	-0.153238	41.4382	-0.105198	41.4409	-0.096509	41.4448	-0.109107	41.3449	-0.160346	41.3811	-0.159991
41.2243	-0.214168	41.3392	-0.207235	41.4209	-0.157125	41.3958	-0.153248	41.4549	-0.1052	41.4575	-0.0965261	41.4618	-0.109112	41.3616	-0.160354	41.3974	-0.160006
41.2411	-0.214179	41.356	-0.207243	41.4379	-0.157132	41.4126	-0.153256	41.4718	-0.105202	41.4742	-0.0965457	41.4786	-0.109117	41.378	-0.160364	41.4143	-0.160024
41.258	-0.2142	41.373	-0.20725	41.4552	-0.157136	41.4289	-0.153262	41.4884	-0.105209	41.491	-0.0965647	41.4954	-0.109122	41.3944	-0.160376	41.4306	-0.160042
41.2749	-0.214231	41.3898	-0.207258	41.4719	-0.157142	41.4451	-0.153266	41.5048	-0.105213	41.508	-0.0965872	41.512	-0.109129	41.4109	-0.160387	41.4475	-0.160061
41.291	-0.214265	41.4062	-0.207267	41.4883	-0.157148	41.462	-0.153269	41.5216	-0.10522	41.5247	-0.0966277	41.5287	-0.109144	41.428	-0.160398	41.4641	-0.160087
41.3076	-0.21429	41.4227	-0.207277	41.5053	-0.157154	41.4787	-0.153272	41.5384	-0.105226	41.5408	-0.0966644	41.5458	-0.109165	41.4449	-0.160411	41.481	-0.160116
41.3242	-0.214318	41.4396	-0.207289	41.522	-0.157161	41.4955	-0.153275	41.5549	-0.10523	41.5574	-0.0966898	41.5621	-0.109251	41.4616	-0.160423	41.4974	-0.160136
41.3407	-0.214352	41.4565	-0.207302	41.538	-0.157168	41.5125	-0.15328	41.5718	-0.105239	41.574	-0.0967056	41.5787	-0.109372	41.4784	-0.160436	41.5141	-0.160155
41.357	-0.21439	41.4727	-0.207315	41.5547	-0.157175	41.5289	-0.153284	41.5889	-0.105248	41.5903	-0.0967181	41.5951	-0.109493	41.495	-0.16045	41.5307	-0.160175
41.3737	-0.214423	41.4895	-0.207328	41.5712	-0.157185	41.5461	-0.153288	41.6051	-0.105254	41.6065	-0.0967283	41.6119	-0.109654	41.5117	-0.160463	41.5471	-0.160192
41.3906	-0.214442	41.5063	-0.207341	41.5882	-0.157194	41.5623	-0.153295	41.6217	-0.105258	41.6233	-0.096733	41.6285	-0.109835	41.5288	-0.160476	41.5637	-0.160208
41.4068	-0.214452	41.5229	-0.207353	41.6046	-0.157204	41.5786	-0.153303	41.6387	-0.10526	41.6398	-0.0967338	41.6449	-0.109963	41.5454	-0.160488	41.5802	-0.160224
41.4236	-0.21446	41.5399	-0.207366	41.6215	-0.157214	41.5956	-0.153309	41.6553	-0.105261	41.6565	-0.0967328	41.6615	-0.110032	41.5616	-0.160501	41.5969	-0.160238
41.4402	-0.214468	41.5566	-0.207378	41.6382	-0.157223	41.6123	-0.153315	41.6719	-0.105266	41.673	-0.0967285	41.6784	-0.110058	41.5785	-0.160514	41.6135	-0.160251
41.4568	-0.214474	41.5729	-0.207389	41.6552	-0.157235	41.6291	-0.15332	41.6884	-0.105274	41.6898	-0.0967232	41.6949	-0.110074	41.5952	-0.160526	41.6303	-0.160266
41.4733	-0.21448	41.5897	-0.2074	41.6716	-0.157249	41.6459	-0.153325	41.7049	-0.105277	41.7064	-0.0967202	41.7117	-0.110084	41.6119	-0.160538	41.6466	-0.160283
41.4899	-0.214486	41.6063	-0.20741	41.6883	-0.157263	41.6621	-0.153332	41.7215	-0.105278	41.7231	-0.0967218	41.7284	-0.110087	41.6286	-0.16055	41.6636	-0.160302
41.5069	-0.214491	41.6228	-0.207418	41.7048	-0.157277	41.679	-0.153341	41.7379	-0.105276	41.74	-0.0967273	41.7451	-0.110086	41.645	-0.160561	41.6807	-0.16032
41.5236	-0.214497	41.6396	-0.207426	41.7216	-0.15729	41.6956	-0.153351	41.7544	-0.105278	41.7565	-0.0967324	41.7616	-0.110083	41.6618	-0.160573	41.6973	-0.160339
41.5405	-0.214504	41.6568	-0.207434	41.738	-0.157301	41.7119	-0.15336	41.771	-0.105278	41.7731	-0.0967383	41.7782	-0.11008	41.6783	-0.160586	41.7137	-0.160359
41.5573	-0.214511	41.673	-0.207444	41.7544	-0.157313	41.7288	-0.153369	41.7876	-0.105279	41.7896	-0.0967461	41.7948	-0.110076	41.6953	-0.1606	41.7307	-0.160379
41.5742	-0.214519	41.6898	-0.207453	41.7713	-0.157324	41.7455	-0.15338	41.8042	-0.105282	41.806	-0.0967515	41.8112	-0.110071	41.712	-0.160614	41.7473	-0.160397
41.5907	-0.214527	41.7064	-0.207462	41.7879	-0.157338	41.7619	-0.153393	41.821	-0.105283	41.8226	-0.0967544	41.8277	-0.11007	41.7285	-0.160639	41.7638	-0.160413
41.6073	-0.214535	41.7231	-0.207471	41.8046	-0.15735	41.7787	-0.153406	41.8377	-0.105287	41.8395	-0.0967571	41.8443	-0.110072	41.7456	-0.160676	41.7805	-0.160428
41.6236	-0.214544	41.7396	-0.207482	41.8216	-0.157358	41.7954	-0.153418	41.8545	-0.105293	41.8562	-0.0967596	41.8611	-0.110076	41.7622	-0.16072	41.7973	-0.160442
41.6402	-0.214553	41.7561	-0.207495	41.8383	-0.157365	41.8125	-0.153428	41.8713	-0.105301	41.8729	-0.0967565	41.878	-0.110081	41.7784	-0.160756	41.8139	-0.160455
41.6566	-0.214562	41.7732	-0.207508	41.8549	-0.157371	41.8287	-0.153437	41.8877	-0.105308	41.8896	-0.0967503	41.8948	-0.110089	41.7953	-0.160802	41.8308	-0.160468
41.6737	-0.21457	41.7898	-0.207521	41.872	-0.157374	41.8455	-0.153446	41.9047	-0.105315	41.9067	-0.0967439	41.9113	-0.110095	41.8117	-0.160818	41.8473	-0.16048
41.6905	-0.214579	41.806	-0.207534	41.8885	-0.157378	41.8624	-0.153455	41.9211	-0.105323	41.9229	-0.0967375	41.9282	-0.110102	41.8283	-0.160835	41.8639	-0.160492
41.7071	-0.214589	41.8229	-0.207545	41.9053	-0.15738	41.8789	-0.153463	41.9377	-0.105332	41.9395	-0.0967299	41.9454	-0.110109	41.8452	-0.160848	41.8807	-0.160504
41.7234	-0.214599	41.8398	-0.207555	41.9217	-0.157384	41.8953	-0.153467	41.9547	-0.105344	41.9563	-0.0967233	41.962	-0.110116	41.8619	-0.160861	41.8973	-0.160519
41.7403	-0.214608	41.8559	-0.207565	41.9382	-0.15739	41.9122	-0.15347	41.9719	-0.105352	41.9731	-0.09672	41.9789	-0.110123	41.8782	-0.160876	41.9138	-0.160535
41.7569	-0.214622	41.8731	-0.207575	41.9549	-0.157398	41.9289	-0.153473	41.9884	-0.105359	41.99	-0.0967198	41.9957	-0.110128	41.8948	-0.160886	41.9308	-0.160551
41.7734	-0.214633	41.8893	-0.207586	41.9712	-0.15741	41.9455	-0.153477	42.0049	-0.105356	42.0068	-0.0967244	42.0121	-0.110133	41.9112	-0.160896	41.9472	-0.160566
41.7905	-0.214641	41.906	-0.207596	41.9879	-0.157424	41.9619	-0.153482	42.0216	-0.105351	42.0236	-0.096733	42.0288	-0.110141	41.928	-0.160905	41.964	-0.160582
41.8067	-0.21465	41.9227	-0.207606	42.0043	-0.15744	41.9785	-0.153491	42.0383	-0.105342	42.0401	-0.0967452	42.045	-0.110147	41.9447	-0.160915	41.9811	-0.160598
41.8238	-0.214659	41.9395	-0.207617	42.0211	-0.157455	41.9952	-0.153507	42.0549	-0.10533	42.0572	-0.0967591	42.0618	-0.110156	41.9614	-0.160924	41.9973	-0.160616
41.8405	-0.214666	41.9561	-0.207627	42.0377	-0.157472	42.0121	-0.153537	42.0714	-0.105322	42.0732	-0.096773	42.0788	-0.11017	41.9786	-0.160933	42.0144	-0.160634
41.8571	-0.214674	41.9728	-0.207639	42.0548	-0.157487	42.0283	-0.153584	42.0877	-0.105318	42.0897	-0.0967831	42.095	-0.110182	41.9952	-0.160942	42.0307	-0.160651
41.8742	-0.214682	41.9891	-0.207652	42.0712	-0.157502	42.0451	-0.153638	42.1046	-0.105318	42.1061	-0.0967878	42.1119	-0.110194	42.0116	-0.160952	42.0472	-0.160668
41.8908	-0.21469	42.0062	-0.207664	42.0877	-0.157517	42.0615	-0.153693	42.1211	-0.105321	42.1229	-0.0967872	42.1283	-0.110204	42.0283	-0.160962	42.0639	-0.160685
41.9074	-0.214698	42.0227	-0.207676	42.1044	-0.15753	42.0784	-0.153734	42.138	-0.10533	42.1396	-0.0967807	42.1447	-0.110216	42.045	-0.160974	42.0804	-0.160703
41.924	-0.214706	42.0393	-0.207689	42.1213	-0.157543	42.0952	-0.153755	42.1546	-0.105343	42.1564	-0.0967722	42.1614	-0.110229	42.0618	-0.160987	42.0971	-0.160723
41.9405	-0.214716	42.0559	-0.207703	42.1376	-0.157555	42.1118	-0.153769	42.1715	-0.105361	42.1728	-0.0967634	42.1783	-0.110239	42.0784	-0.161	42.1136	-0.160742
41.9573	-0.214729	42.0726	-0.207717	42.1543	-0.157569	42.1287	-0.153781	42.1882	-0.105386	42.1901	-0.0967546	42.1951	-0.11025	42.0951	-0.161018	42.1299	-0.160762
41.9734	-0.214743	42.0891	-0.207736	42.1706	-0.157583	42.1453	-0.15379	42.205	-0.105417	42.2067	-0.0967472	42.2119	-0.110266	42.1116	-0.161037	42.1464	-0.160784
41.9898	-0.214755	42.1054	-0.207754	42.1872	-0.157598	42.1621	-0.153797	42.2219	-0.105437	42.2229	-0.0967458	42.2282	-0.110284	42.1285	-0.16107	42.1636	-0.160809
42.0065	-0.214766	42.1225	-0.207775	42.2041	-0.157612	42.1787	-0.153803	42.2385	-0.105452	42.24	-0.096749	42.245	-0.110302	42.1448	-0.1611	42.1806	-0.16083
42.0231	-0.214776	42.1391	-0.207794	42.2209	-0.157627	42.1953	-0.153809	42.2554	-0.105463	42.2565	-0.0967588	42.2615	-0.110324	42.1615	-0.161129	42.197	-0.16085
42.0396	-0.214791	42.1557	-0.207809	42.2377	-0.157639	42.2121	-0.153814	42.2719	-0.105472	42.2729	-0.09678	42.2781	-0.110347	42.1783	-0.161151	42.2137	-0.160869
42.0563	-0.214803	42.1722	-0.207822	42.2544	-0.15765	42.2284	-0.153818	42.2887	-0.105482	42.2897	-0.0968133	42.2949	-0.11037	42.1948	-0.161165	42.2304	-0.160887
42.0731	-0.214813	42.1891	-0.207833	42.2709	-0.15766	42.2451	-0.153821	42.3053	-0.105489	42.3065	-0.0968524	42.311	-0.110394	42.2116	-0.161179	42.2474	-0.160903
42.0898	-0.214826	42.206	-0.207843	42.2878	-0.157667	42.2618	-0.153825	42.3218	-0.105491	42.3232	-0.0969008	42.328	-0.110414	42.2283	-0.161192	42.2643	-0.160917
42.1065	-0.214847	42.2227	-0.207851	42.3047	-0.157672	42.2784	-0.15383	42.3382	-0.105493	42.34	-0.096923	42.3445	-0.110428	42.2446	-0.161206	42.2813	-0.160931
42.123	-0.214873	42.2392	-0.207858	42.321	-0.157677	42.2948	-0.153834	42.3547	-0.105495	42.3568	-0.0969389	42.3615	-0.11044	42.2614	-0.161219	42.2981	-0.160946
42.1401	-0.21491	42.2558	-0.207865	42.3372	-0.157686	42.3117	-0.153838	42.3714	-0.105501	42.3735	-0.0969524	42.3779	-0.110452	42.2779	-0.161233	42.3149	-0.160963
42.1559	-0.214964	42.2725	-0.207872	42.354	-0.157693	42.3278	-0.153844	42.3882	-0.105511	42.3898	-0.0969627	42.3952	-0.110464	42.2943	-0.161246	42.3309	-0.160983
42.1697	-0.215047	42.2894	-0.207881	42.3704	-0.157702	42.3448	-0.153851	42.4051	-0.105521	42.4062	-0.0969702	42.4117	-0.110475	42.3109	-0.161259	42.3475	-0.161004
42.1843	-0.215158	42.3061	-0.207891	42.3869	-0.157713	42.3615	-0.153859	42.4216	-0.105531	42.4232	-0.0969762	42.4283	-0.110487	42.3279	-0.161272	42.3638	-0.161024
42.1994	-0.215335	42.3229	-0.207901	42.4041	-0.157725	42.3784	-0.153867	42.4385	-0.105544	42.4402	-0.0969824	42.4452	-0.1105	42.3444	-0.161286	42.38	-0.161046
42.2147	-0.215524	42.3392	-0.207911	42.4211	-0.157735	42.3948	-0.153875	42.4552	-0.105559	42.4565	-0.0969861	42.4619	-0.110519	42.3608	-0.1613	42.3963	-0.161066
42.2273	-0.215682	42.356	-0.207923	42.4376	-0.157743	42.4118	-0.153885	42.4724	-0.105575	42.4735	-0.0969889	42.4783	-0.110539	42.3778	-0.161313	42.4131	-0.161086
42.2391	-0.21581	42.3731	-0.207934	42.4546	-0.157751	42.4286	-0.153895	42.4889	-0.10559	42.4905	-0.096991	42.4948	-0.110562	42.3946	-0.161328	42.4297	-0.161103
42.2547	-0.215899	42.3897	-0.207944	42.4713	-0.157756	42.4452	-0.153905	42.5054	-0.105603	42.5071	-0.0969927	42.5115	-0.110585	42.411	-0.161343	42.4465	-0.16112
42.2705	-0.215966	42.4059	-0.207955	42.4879	-0.15776	42.4619	-0.153917	42.5221	-0.105617	42.5237	-0.0969943	42.5286	-0.110608	42.4271	-0.161357	42.4634	-0.161134
42.287	-0.216009	42.4223	-0.207966	42.5044	-0.157765	42.4789	-0.153926	42.5387	-0.105632	42.5405	-0.0969968	42.5455	-0.110629	42.4441	-0.161371	42.4799	-0.161146
42.3037	-0.216035	42.4388	-0.207977	42.5212	-0.157771	42.4952	-0.153936	42.5553	-0.105649	42.557	-0.0969985	42.5625	-0.11065	42.4608	-0.161386	42.4968	-0.161157
42.3204	-0.216056	42.4557	-0.20799	42.5378	-0.157776	42.5122	-0.153946	42.572	-0.105669	42.5743	-0.0969973	42.5789	-0.110671	42.4775	-0.1614	42.5137	-0.161169
42.3359	-0.216071	42.4722	-0.208003	42.5543	-0.157782	42.5287	-0.153956	42.5884	-0.105689	42.591	-0.0969946	42.5956	-0.110689	42.4944	-0.161413	42.5305	-0.161183
42.3523	-0.216089	42.4886	-0.208017	42.5707	-0.157789	42.5455	-0.153965	42.6052	-0.105709	42.6072	-0.0969928	42.6122	-0.1107	42.5108	-0.161427	42.547	-0.1612
42.3688	-0.216101	42.5054	-0.208031	42.5879	-0.157797	42.5621	-0.153971	42.6219	-0.105729	42.6241	-0.0969868	42.6291	-0.110706	42.5277	-0.161442	42.5632	-0.161218
42.3848	-0.216114	42.5225	-0.208045	42.6042	-0.157806	42.5786	-0.153979	42.6383	-0.105749	42.6407	-0.0969796	42.6455	-0.110709	42.5445	-0.161457	42.5804	-0.161237
42.4005	-0.216122	42.5389	-0.208058	42.621	-0.157819	42.595	-0.153986	42.6554	-0.10577	42.6575	-0.0969755	42.6619	-0.110708	42.5606	-0.161473	42.597	-0.161256
42.4162	-0.216139	42.5557	-0.20807	42.6378	-0.157831	42.6115	-0.153994	42.672	-0.105787	42.6741	-0.0969721	42.6782	-0.110703	42.5773	-0.161489	42.6137	-0.161275
42.4326	-0.216155	42.5723	-0.208082	42.6546	-0.157843	42.6281	-0.154003	42.6884	-0.105796	42.6904	-0.0969684	42.695	-0.110701	42.5935	-0.161513	42.6302	-0.161295
42.4489	-0.216165	42.5887	-0.208093	42.671	-0.157858	42.6445	-0.154013	42.7047	-0.105801	42.7069	-0.0969694	42.7118	-0.1107	42.6099	-0.161542	42.6468	-0.161318
42.4654	-0.21617	42.6056	-0.208105	42.6875	-0.157873	42.6613	-0.154022	42.7218	-0.105803	42.7236	-0.0969753	42.7282	-0.110702	42.6268	-0.161573	42.6634	-0.161344
42.4815	-0.216174	42.6226	-0.208116	42.7043	-0.157888	42.6779	-0.154033	42.738	-0.105803	42.7403	-0.0969808	42.7448	-0.110705	42.6434	-0.1616	42.6798	-0.161365
42.4988	-0.216177	42.6389	-0.208126	42.721	-0.157902	42.6946	-0.154061	42.7549	-0.105801	42.7572	-0.096991	42.7612	-0.110713	42.6599	-0.161629	42.6971	-0.161382
42.515	-0.216179	42.6559	-0.208136	42.7377	-0.157916	42.7116	-0.154091	42.7716	-0.105797	42.7744	-0.0970058	42.7779	-0.11072	42.6767	-0.161651	42.7137	-0.161398
42.5315	-0.216181	42.6732	-0.208144	42.755	-0.157928	42.7282	-0.154106	42.7882	-0.105795	42.7907	-0.0970325	42.7941	-0.110727	42.6932	-0.161669	42.73	-0.161413
42.5483	-0.216182	42.6898	-0.208153	42.7716	-0.157938	42.7452	-0.154128	42.8049	-0.105794	42.8074	-0.0970546	42.8114	-0.11074	42.7103	-0.161686	42.7463	-0.16143
42.5663	-0.216183	42.7062	-0.208164	42.7878	-0.157949	42.7616	-0.154158	42.8211	-0.105793	42.8243	-0.0970706	42.8278	-0.11076	42.7267	-0.161702	42.763	-0.161445
42.5834	-0.216183	42.7225	-0.208175	42.8045	-0.15796	42.7787	-0.154191	42.8381	-0.105796	42.8405	-0.0970868	42.8447	-0.110785	42.7434	-0.161717	42.78	-0.161459
42.6006	-0.216182	42.739	-0.208185	42.8212	-0.15797	42.7954	-0.154214	42.8547	-0.105799	42.857	-0.0971001	42.8609	-0.110819	42.76	-0.16173	42.7966	-0.161473
42.6176	-0.216183	42.7554	-0.208194	42.8374	-0.157977	42.812	-0.154229	42.8713	-0.105804	42.8736	-0.0971132	42.8776	-0.110877	42.7766	-0.16174	42.8132	-0.161487
42.6341	-0.216183	42.7717	-0.208204	42.8546	-0.157983	42.8284	-0.154241	42.8874	-0.105809	42.8902	-0.0971252	42.8944	-0.11097	42.7937	-0.161751	42.8297	-0.161502
42.6506	-0.216185	42.7885	-0.208216	42.8713	-0.157988	42.8449	-0.15425	42.9044	-0.105811	42.9066	-0.097136	42.9113	-0.111067	42.8101	-0.161763	42.8464	-0.16152
42.6674	-0.216187	42.8054	-0.20823	42.8879	-0.157994	42.8618	-0.154259	42.9211	-0.105812	42.9234	-0.0971483	42.9278	-0.111175	42.8268	-0.161774	42.8632	-0.161541
42.6844	-0.216189	42.8222	-0.208244	42.9043	-0.158001	42.8785	-0.154267	42.9372	-0.105814	42.9403	-0.0971614	42.9446	-0.111306	42.8435	-0.161785	42.8798	-0.161577
42.7018	-0.216193	42.8392	-0.208258	42.9209	-0.158009	42.8951	-0.154277	42.9543	-0.105814	42.9566	-0.0971733	42.9613	-0.111396	42.8598	-0.161798	42.8968	-0.161609
42.7186	-0.216198	42.8561	-0.208272	42.9379	-0.158019	42.9117	-0.154285	42.9703	-0.105814	42.9742	-0.0971898	42.9778	-0.111445	42.8766	-0.161813	42.9134	-0.161686
42.7356	-0.216206	42.8727	-0.208286	42.9547	-0.15803	42.9281	-0.154294	42.987	-0.105812	42.99	-0.0972076	42.9946	-0.111472	42.8933	-0.161828	42.9302	-0.161799
42.7523	-0.216217	42.8896	-0.208299	42.9715	-0.158042	42.9447	-0.154303	43.0039	-0.105811	43.0067	-0.0972219	43.0115	-0.111495	42.9105	-0.161844	42.9467	-0.161936
42.77	-0.216233	42.9061	-0.208313	42.9879	-0.158055	42.9616	-0.154313	43.0206	-0.105809	43.0232	-0.0972327	43.0285	-0.111514	42.9269	-0.161858	42.9635	-0.162034
42.7867	-0.21626	42.9225	-0.208325	43.0042	-0.158069	42.9782	-0.154322	43.0377	-0.105809	43.0402	-0.0972418	43.0449	-0.111527	42.9436	-0.161874	42.9797	-0.162082
42.8029	-0.216302	42.9388	-0.208336	43.0211	-0.158081	42.9951	-0.154331	43.0545	-0.105814	43.0566	-0.097248	43.0614	-0.111537	42.9604	-0.161889	42.9967	-0.162104
42.8192	-0.216351	42.9557	-0.208346	43.0384	-0.158089	43.0118	-0.154341	43.0708	-0.105823	43.0736	-0.097253	43.0779	-0.11154	42.977	-0.161903	43.0135	-0.16212
42.8352	-0.216406	42.9722	-0.208356	43.0547	-0.158095	43.0281	-0.154348	43.0884	-0.105832	43.0905	-0.0972546	43.0948	-0.111542	42.994	-0.161917	43.0301	-0.162135
42.8523	-0.216468	42.9889	-0.208367	43.0711	-0.158101	43.0452	-0.154354	43.105	-0.105845	43.1072	-0.097256	43.1113	-0.111546	43.0106	-0.161931	43.0464	-0.162147
42.8692	-0.216506	43.0054	-0.208377	43.0878	-0.158107	43.062	-0.154359	43.1216	-0.105862	43.1238	-0.09726	43.1281	-0.111553	43.0274	-0.161944	43.0633	-0.162158
42.8855	-0.216534	43.022	-0.208387	43.1046	-0.158114	43.0784	-0.154363	43.1382	-0.105893	43.1405	-0.0972668	43.1449	-0.111563	43.0437	-0.161957	43.08	-0.162168
42.9023	-0.216555	43.0388	-0.208398	43.1212	-0.15812	43.095	-0.154366	43.155	-0.105929	43.1573	-0.097275	43.1611	-0.111577	43.0605	-0.16197	43.0962	-0.162177
42.9179	-0.216574	43.0556	-0.208409	43.1372	-0.158129	43.1114	-0.154369	43.1718	-0.105978	43.1739	-0.0972825	43.1782	-0.111593	43.0773	-0.161983	43.1129	-0.162187
42.9349	-0.216586	43.0723	-0.208421	43.1541	-0.158141	43.128	-0.154374	43.1885	-0.106013	43.1908	-0.0972889	43.1945	-0.111611	43.094	-0.161995	43.1297	-0.162198
42.9524	-0.216592	43.0889	-0.208432	43.171	-0.158155	43.1449	-0.154381	43.2054	-0.106037	43.2075	-0.0972959	43.2114	-0.111626	43.1106	-0.162006	43.1462	-0.162209
42.9699	-0.216598	43.1051	-0.208444	43.1879	-0.158171	43.1615	-0.154388	43.2219	-0.106059	43.2239	-0.0973051	43.2279	-0.11164	43.1269	-0.162017	43.163	-0.162222
42.9872	-0.216604	43.1215	-0.208457	43.2046	-0.158188	43.178	-0.154399	43.2382	-0.10608	43.2405	-0.097313	43.2444	-0.111654	43.1439	-0.162026	43.1796	-0.162236
43.0046	-0.216614	43.1386	-0.20847	43.2212	-0.158211	43.1947	-0.154411	43.2548	-0.106101	43.257	-0.0973233	43.261	-0.111667	43.1603	-0.162035	43.1962	-0.16225
43.0218	-0.216628	43.1554	-0.208484	43.2379	-0.158236	43.211	-0.154427	43.2718	-0.106118	43.2734	-0.097333	43.2776	-0.11168	43.1769	-0.162043	43.2128	-0.162266
43.0388	-0.21665	43.172	-0.208496	43.2542	-0.158261	43.228	-0.15445	43.2878	-0.106132	43.2903	-0.0973427	43.2944	-0.111689	43.1935	-0.162052	43.2298	-0.162284
43.056	-0.216686	43.1889	-0.208507	43.2712	-0.158286	43.2443	-0.154469	43.3044	-0.106143	43.3068	-0.0973567	43.3111	-0.111697	43.2102	-0.162064	43.2465	-0.162303
43.0733	-0.21674	43.2053	-0.208517	43.2875	-0.15831	43.2615	-0.154482	43.3216	-0.106155	43.3236	-0.097375	43.328	-0.111701	43.227	-0.162076	43.2633	-0.162322
43.09	-0.216801	43.2221	-0.208527	43.3045	-0.158329	43.2778	-0.154492	43.3382	-0.106166	43.3401	-0.0974031	43.3448	-0.111703	43.2437	-0.162089	43.2799	-0.162341
43.1069	-0.21688	43.2388	-0.208536	43.3209	-0.158347	43.2941	-0.1545	43.3547	-0.106177	43.3566	-0.097435	43.3618	-0.111705	43.261	-0.162104	43.2965	-0.162358
43.1236	-0.216956	43.2554	-0.208546	43.3376	-0.158365	43.3108	-0.154509	43.3714	-0.106187	43.3736	-0.0974643	43.3782	-0.111707	43.2773	-0.162128	43.3133	-0.162376
43.1407	-0.217013	43.2727	-0.208557	43.3544	-0.158381	43.328	-0.154515	43.3879	-0.106197	43.3901	-0.0975002	43.3946	-0.111709	43.2941	-0.162161	43.3299	-0.162392
43.1578	-0.217061	43.2892	-0.208568	43.3708	-0.158394	43.3447	-0.15452	43.4044	-0.106207	43.407	-0.0975224	43.4115	-0.111711	43.3111	-0.162184	43.3468	-0.162405
43.1741	-0.217097	43.3055	-0.208579	43.3874	-0.158406	43.3614	-0.154523	43.4213	-0.106218	43.4239	-0.0975413	43.4276	-0.111717	43.3277	-0.162203	43.3633	-0.162417
43.1918	-0.217128	43.322	-0.208591	43.404	-0.158418	43.3782	-0.154525	43.4381	-0.106227	43.4409	-0.0975549	43.4444	-0.111725	43.3445	-0.162218	43.3798	-0.162428
43.2084	-0.217153	43.3386	-0.208604	43.4204	-0.15843	43.3946	-0.154527	43.4547	-0.106231	43.4575	-0.0975656	43.4614	-0.111736	43.3608	-0.162233	43.3963	-0.162439
43.2255	-0.217171	43.3552	-0.208618	43.4375	-0.158441	43.4115	-0.15453	43.472	-0.106232	43.474	-0.0975732	43.4778	-0.111748	43.3776	-0.162248	43.4129	-0.16245
43.2428	-0.217185	43.3719	-0.208631	43.4544	-0.158451	43.428	-0.154534	43.4886	-0.106232	43.4906	-0.0975824	43.4946	-0.11176	43.3937	-0.162262	43.4295	-0.162461
43.2601	-0.217195	43.3887	-0.208643	43.4712	-0.158462	43.4451	-0.154538	43.5052	-0.106232	43.5075	-0.0975871	43.5112	-0.111772	43.4106	-0.162275	43.4463	-0.162474
43.277	-0.217207	43.4054	-0.208655	43.488	-0.158476	43.4612	-0.154544	43.522	-0.106232	43.5242	-0.0975888	43.5281	-0.111782	43.4269	-0.16229	43.4626	-0.162489
43.2937	-0.217226	43.422	-0.208666	43.5045	-0.15849	43.4778	-0.154553	43.5381	-0.10623	43.5409	-0.0975898	43.5448	-0.111791	43.4436	-0.162305	43.4789	-0.162504
43.3111	-0.217243	43.4389	-0.208678	43.5212	-0.158504	43.4942	-0.154564	43.5552	-0.10623	43.5574	-0.0975899	43.5611	-0.111799	43.4596	-0.162321	43.4957	-0.162521
43.3282	-0.217266	43.4559	-0.208689	43.538	-0.158515	43.511	-0.154577	43.5714	-0.106231	43.574	-0.0975905	43.5777	-0.111804	43.4768	-0.162338	43.5125	-0.162537
43.3453	-0.217281	43.473	-0.208701	43.5544	-0.158525	43.5274	-0.1546	43.5881	-0.10623	43.5905	-0.0975894	43.5944	-0.111809	43.4933	-0.162354	43.529	-0.162552
43.3618	-0.217307	43.4893	-0.208713	43.5714	-0.158535	43.5443	-0.154636	43.6046	-0.106232	43.6071	-0.0975898	43.611	-0.111816	43.5099	-0.162372	43.5457	-0.162567
43.3789	-0.217344	43.5057	-0.208725	43.5873	-0.158541	43.5612	-0.154689	43.6209	-0.106234	43.6238	-0.097593	43.6275	-0.11182	43.5267	-0.162396	43.5623	-0.162582
43.3952	-0.217394	43.5223	-0.20874	43.604	-0.158547	43.5772	-0.154736	43.6381	-0.106231	43.6409	-0.0975951	43.6443	-0.111821	43.5431	-0.162424	43.5792	-0.162596
43.4115	-0.217438	43.5389	-0.208755	43.6208	-0.158555	43.5941	-0.154784	43.6548	-0.106226	43.6575	-0.0975945	43.6614	-0.111821	43.5598	-0.162441	43.5961	-0.162612
43.4288	-0.217472	43.5557	-0.208771	43.6369	-0.158562	43.6107	-0.154824	43.6718	-0.106221	43.6747	-0.0975956	43.6777	-0.111821	43.5765	-0.162455	43.6121	-0.162629
43.4451	-0.217495	43.5722	-0.208789	43.6537	-0.158568	43.6276	-0.154853	43.6878	-0.106215	43.6913	-0.0975968	43.6944	-0.111817	43.593	-0.162469	43.6292	-0.162644
43.4623	-0.217527	43.589	-0.208814	43.671	-0.158576	43.6444	-0.154871	43.7046	-0.106211	43.7075	-0.0975971	43.7111	-0.111806	43.6094	-0.162482	43.6458	-0.16266
43.4794	-0.217557	43.6053	-0.208834	43.687	-0.158585	43.6609	-0.154886	43.7214	-0.106209	43.7243	-0.0976002	43.7279	-0.111798	43.6262	-0.162495	43.6623	-0.162679
43.4962	-0.217587	43.6219	-0.208853	43.7034	-0.158594	43.6773	-0.154897	43.7385	-0.106211	43.7407	-0.0976083	43.7444	-0.111798	43.6433	-0.16251	43.6793	-0.162698
43.513	-0.217623	43.6381	-0.208867	43.7202	-0.158607	43.6938	-0.154906	43.7547	-0.106213	43.7577	-0.0976216	43.7609	-0.111803	43.6599	-0.162524	43.6959	-0.162715
43.5304	-0.217646	43.6547	-0.20888	43.7371	-0.158621	43.71	-0.154912	43.7717	-0.106219	43.7744	-0.0976351	43.7776	-0.111817	43.6768	-0.162539	43.7125	-0.162731
43.5468	-0.217675	43.6715	-0.208892	43.7542	-0.158637	43.727	-0.154917	43.7883	-0.106226	43.7912	-0.0976504	43.7937	-0.111839	43.6931	-0.162555	43.7294	-0.162748
43.5638	-0.217705	43.6881	-0.208903	43.7711	-0.158651	43.744	-0.154923	43.8049	-0.106238	43.8078	-0.0976671	43.8108	-0.11187	43.7102	-0.162571	43.7458	-0.162763
43.58	-0.217729	43.7053	-0.208913	43.7879	-0.158664	43.7602	-0.154929	43.8219	-0.106252	43.8246	-0.0976853	43.8276	-0.111941	43.7268	-0.162595	43.7628	-0.16278
43.5966	-0.217749	43.7221	-0.208923	43.8046	-0.158677	43.7772	-0.154935	43.8385	-0.106268	43.8416	-0.0977048	43.8445	-0.11201	43.7433	-0.162634	43.7799	-0.162797
43.6132	-0.217776	43.739	-0.208935	43.8214	-0.158692	43.7941	-0.154942	43.855	-0.106291	43.858	-0.0977236	43.8611	-0.112094	43.7601	-0.162669	43.7965	-0.162815
43.6304	-0.217805	43.7559	-0.208947	43.838	-0.158704	43.8111	-0.154951	43.8719	-0.10631	43.8751	-0.0977398	43.8776	-0.112161	43.7765	-0.162709	43.8128	-0.162833
43.6465	-0.217835	43.7723	-0.208961	43.855	-0.158717	43.8276	-0.154962	43.8882	-0.106327	43.8919	-0.0977532	43.8945	-0.112203	43.7934	-0.162745	43.8296	-0.162852
43.6633	-0.217862	43.7889	-0.208976	43.8717	-0.158728	43.844	-0.154975	43.9051	-0.106346	43.9082	-0.0977657	43.9111	-0.112225	43.8101	-0.162776	43.8462	-0.162871
43.6799	-0.217884	43.8055	-0.208991	43.8881	-0.158734	43.8606	-0.154989	43.9215	-0.106361	43.9248	-0.097777	43.9279	-0.112243	43.8271	-0.162805	43.8627	-0.16289
43.6962	-0.217901	43.8218	-0.209006	43.905	-0.158741	43.8772	-0.155002	43.9384	-0.106378	43.9411	-0.0977879	43.9446	-0.112255	43.8438	-0.162836	43.8796	-0.16291
43.7134	-0.217914	43.8384	-0.209019	43.9212	-0.158748	43.8943	-0.155013	43.955	-0.106396	43.958	-0.0977938	43.9611	-0.112266	43.8601	-0.162857	43.8962	-0.162929
43.7301	-0.217928	43.8551	-0.209033	43.9377	-0.158754	43.9109	-0.155022	43.9715	-0.106412	43.9742	-0.0978015	43.9774	-0.112271	43.8767	-0.162875	43.9133	-0.162945
43.747	-0.217943	43.8719	-0.209047	43.9543	-0.15876	43.9275	-0.155031	43.9876	-0.106426	43.9911	-0.0978055	43.994	-0.112274	43.8933	-0.162891	43.9297	-0.162961
43.764	-0.217953	43.888	-0.209062	43.9709	-0.158767	43.9444	-0.155038	44.0042	-0.106439	44.0079	-0.0978047	44.0105	-0.112279	43.91	-0.16291	43.9458	-0.162977
43.7802	-0.217966	43.9049	-0.209076	43.9877	-0.158774	43.9611	-0.155046	44.021	-0.106453	44.0247	-0.0978015	44.0273	-0.112281	43.9265	-0.162925	43.9627	-0.162994
43.7971	-0.217987	43.9214	-0.209097	44.0037	-0.158783	43.9779	-0.155052	44.0378	-0.106466	44.0418	-0.0978004	44.0438	-0.112283	43.9431	-0.162941	43.9796	-0.163011
43.814	-0.218016	43.938	-0.209123	44.0206	-0.158796	43.9945	-0.155059	44.0549	-0.106479	44.0584	-0.0978009	44.0607	-0.112283	43.9593	-0.162957	43.9963	-0.16303
43.8311	-0.218062	43.9547	-0.209145	44.0376	-0.15881	44.011	-0.155066	44.071	-0.106491	44.0749	-0.0978017	44.0772	-0.112282	43.9763	-0.162974	44.0127	-0.163048
43.8478	-0.218128	43.9715	-0.209161	44.0541	-0.158824	44.0272	-0.155075	44.0881	-0.106504	44.0916	-0.0978024	44.0942	-0.112282	43.9926	-0.16299	44.0294	-0.163068
43.8642	-0.218208	43.9883	-0.209177	44.071	-0.158837	44.0434	-0.155086	44.1044	-0.106519	44.1082	-0.0978033	44.1112	-0.112287	44.0099	-0.163007	44.046	-0.163097
43.8813	-0.218297	44.005	-0.209191	44.0874	-0.158851	44.0604	-0.1551	44.1211	-0.106535	44.1246	-0.0978078	44.1278	-0.112298	44.0261	-0.163024	44.0628	-0.163118
43.8986	-0.218387	44.0219	-0.209205	44.1039	-0.158863	44.0774	-0.155114	44.1377	-0.106549	44.141	-0.0978127	44.1444	-0.112312	44.0426	-0.163041	44.0791	-0.163138
43.9149	-0.218471	44.0385	-0.209217	44.1206	-0.158877	44.0938	-0.155126	44.1546	-0.106561	44.1577	-0.0978255	44.1612	-0.112329	44.0595	-0.163057	44.0959	-0.163159
43.9314	-0.218538	44.0555	-0.209229	44.1372	-0.158888	44.1103	-0.155138	44.1716	-0.106571	44.1744	-0.0978416	44.1779	-0.11235	44.0761	-0.163073	44.1123	-0.163179
43.9424	-0.218656	44.0723	-0.20924	44.1536	-0.158897	44.1268	-0.155149	44.188	-0.106578	44.1908	-0.0978598	44.1946	-0.112371	44.0928	-0.163086	44.129	-0.163197
43.9542	-0.218783	44.0888	-0.209251	44.1705	-0.158904	44.1437	-0.15516	44.2048	-0.106578	44.2075	-0.0978848	44.2114	-0.112411	44.1095	-0.1631	44.1458	-0.163215
43.9675	-0.218915	44.1043	-0.209263	44.187	-0.158914	44.1601	-0.155171	44.2215	-0.106577	44.2248	-0.0979046	44.2279	-0.112436	44.1263	-0.163113	44.1626	-0.163231
43.9822	-0.219034	44.1212	-0.209274	44.204	-0.158926	44.1768	-0.155182	44.2382	-0.106574	44.2414	-0.0979225	44.2447	-0.112456	44.1429	-0.163124	44.1793	-0.163247
43.9978	-0.219127	44.1383	-0.209285	44.2205	-0.158936	44.194	-0.155191	44.255	-0.106568	44.2584	-0.0979392	44.2614	-0.112473	44.1596	-0.163134	44.1958	-0.163263
44.001	-0.219185	44.1545	-0.209296	44.2373	-0.158944	44.2108	-0.155201	44.2714	-0.106553	44.275	-0.0979545	44.2778	-0.112489	44.1763	-0.163143	44.2125	-0.163278
44.0189	-0.219218	44.1714	-0.209306	44.2541	-0.158956	44.2275	-0.15521	44.2877	-0.106544	44.292	-0.0979625	44.294	-0.112507	44.1932	-0.163155	44.2288	-0.163294
44.0377	-0.219231	44.1882	-0.209314	44.27	-0.15897	44.2445	-0.15522	44.3046	-0.106539	44.3087	-0.0979706	44.3108	-0.112523	44.2096	-0.163166	44.246	-0.163311
44.058	-0.219245	44.2049	-0.209323	44.2867	-0.158988	44.2608	-0.155231	44.3218	-0.106537	44.325	-0.0979775	44.3273	-0.112537	44.2257	-0.163178	44.2627	-0.16333
44.0793	-0.219247	44.2215	-0.209332	44.3037	-0.159004	44.2776	-0.155241	44.3383	-0.106538	44.3414	-0.0979849	44.3442	-0.112551	44.2428	-0.16319	44.2788	-0.163348
44.102	-0.219247	44.2378	-0.209339	44.3204	-0.15902	44.2943	-0.155249	44.3549	-0.106541	44.358	-0.0979932	44.361	-0.112559	44.2592	-0.163203	44.2955	-0.163367
44.1186	-0.219245	44.2547	-0.209347	44.3369	-0.159033	44.3111	-0.155257	44.3712	-0.10655	44.3745	-0.0980027	44.3777	-0.112569	44.2756	-0.163218	44.3121	-0.163386
44.1361	-0.219245	44.2711	-0.209354	44.3534	-0.159045	44.3277	-0.155265	44.3882	-0.106564	44.3909	-0.0980167	44.3944	-0.112577	44.2927	-0.163233	44.3285	-0.163403
44.1528	-0.219245	44.2878	-0.209364	44.3705	-0.159057	44.3441	-0.155273	44.4044	-0.106589	44.4077	-0.0980354	44.4116	-0.112589	44.3095	-0.163252	44.3453	-0.16342
44.1698	-0.219245	44.3048	-0.209374	44.3873	-0.159066	44.3611	-0.15528	44.4212	-0.106616	44.4245	-0.0980518	44.4283	-0.112596	44.3262	-0.163284	44.3621	-0.163434
44.1868	-0.219247	44.3215	-0.209384	44.4036	-0.159076	44.3778	-0.155286	44.4382	-0.106639	44.4413	-0.0980672	44.4449	-0.112608	44.3428	-0.163322	44.3787	-0.163447
44.204	-0.219249	44.3376	-0.209395	44.4209	-0.159085	44.3943	-0.155295	44.4547	-0.106657	44.4582	-0.0980827	44.4613	-0.112621	44.3593	-0.163355	44.3957	-0.163457
44.2207	-0.219251	44.3544	-0.209408	44.4367	-0.159093	44.4108	-0.155305	44.4712	-0.106673	44.475	-0.0980989	44.4778	-0.112637	44.3764	-0.163394	44.4124	-0.163466
44.2374	-0.219254	44.3708	-0.209421	44.4535	-0.1591	44.4273	-0.155317	44.4877	-0.106687	44.4921	-0.0981144	44.4943	-0.112652	44.393	-0.163434	44.4292	-0.163475
44.2542	-0.219259	44.3876	-0.209436	44.4705	-0.159107	44.4436	-0.155331	44.5051	-0.106695	44.5083	-0.0981238	44.511	-0.112666	44.4094	-0.16346	44.4458	-0.163486
44.2708	-0.219264	44.4047	-0.209451	44.4869	-0.159116	44.4605	-0.155345	44.5217	-0.1067	44.5249	-0.0981274	44.5274	-0.112681	44.4256	-0.163477	44.462	-0.163497
44.2877	-0.219272	44.4214	-0.20947	44.5037	-0.159128	44.4775	-0.155358	44.5384	-0.106706	44.5411	-0.0981289	44.5443	-0.112692	44.4421	-0.163495	44.4789	-0.163511
44.3047	-0.219282	44.4376	-0.209485	44.5206	-0.159139	44.4943	-0.155371	44.5551	-0.10671	44.5578	-0.0981258	44.5612	-0.112709	44.4588	-0.16351	44.4957	-0.163525
44.3214	-0.219295	44.4547	-0.209502	44.5374	-0.159151	44.5107	-0.155383	44.5716	-0.106715	44.5742	-0.0981208	44.5778	-0.112721	44.4759	-0.163524	44.5125	-0.163539
44.3381	-0.219312	44.4713	-0.209521	44.554	-0.159162	44.5274	-0.155392	44.5884	-0.106727	44.5906	-0.0981169	44.5946	-0.11273	44.4925	-0.163539	44.5289	-0.163553
44.3551	-0.219322	44.4883	-0.209546	44.5707	-0.159172	44.5443	-0.155399	44.6048	-0.106739	44.6074	-0.0981157	44.6111	-0.11274	44.5093	-0.163555	44.5456	-0.163569
44.3719	-0.219335	44.5047	-0.209575	44.5873	-0.159185	44.5612	-0.155404	44.6217	-0.106751	44.6239	-0.0981169	44.6277	-0.112749	44.5257	-0.16357	44.5622	-0.163586
44.3887	-0.21934	44.5212	-0.209595	44.6033	-0.159198	44.5778	-0.155409	44.6383	-0.106763	44.6406	-0.0981243	44.6442	-0.112759	44.5426	-0.163585	44.5787	-0.163604
44.4053	-0.219345	44.538	-0.209613	44.6201	-0.159211	44.5942	-0.155411	44.655	-0.106778	44.6573	-0.0981361	44.6606	-0.112769	44.5592	-0.163598	44.5951	-0.163622
44.4221	-0.21935	44.5546	-0.209627	44.6371	-0.159222	44.6109	-0.155417	44.6714	-0.106793	44.6738	-0.0981552	44.6774	-0.112781	44.5759	-0.163612	44.6119	-0.163641
44.4392	-0.219355	44.5713	-0.20964	44.6534	-0.159236	44.6273	-0.155424	44.6877	-0.106807	44.6905	-0.0981895	44.6938	-0.112802	44.5925	-0.163625	44.6288	-0.16366
44.4561	-0.219359	44.588	-0.209651	44.6703	-0.159253	44.6437	-0.155433	44.7046	-0.10682	44.7075	-0.0982244	44.7104	-0.112826	44.6087	-0.163638	44.6453	-0.163678
44.4733	-0.219365	44.6044	-0.209661	44.6871	-0.159272	44.6606	-0.155443	44.7212	-0.10683	44.7243	-0.0982526	44.7274	-0.112849	44.6258	-0.163652	44.6622	-0.163693
44.4903	-0.21937	44.6212	-0.20967	44.7037	-0.159312	44.6773	-0.155454	44.738	-0.106838	44.7403	-0.0982751	44.7438	-0.11288	44.6423	-0.163664	44.6788	-0.163706
44.5071	-0.219378	44.6378	-0.209677	44.7205	-0.15936	44.6938	-0.155466	44.754	-0.106846	44.7573	-0.0982953	44.7604	-0.112916	44.6591	-0.163676	44.6955	-0.163718
44.5243	-0.21939	44.6546	-0.209682	44.737	-0.159388	44.7105	-0.155477	44.7712	-0.106852	44.774	-0.0983118	44.7773	-0.112944	44.676	-0.163688	44.7125	-0.163729
44.5411	-0.219406	44.6712	-0.209688	44.7533	-0.159406	44.7275	-0.155488	44.7877	-0.106858	44.7905	-0.0983315	44.7936	-0.112973	44.6925	-0.163702	44.729	-0.16374
44.5577	-0.219421	44.6875	-0.209694	44.7704	-0.159424	44.7438	-0.155497	44.8042	-0.106863	44.8071	-0.0983458	44.8102	-0.112992	44.7088	-0.163715	44.7455	-0.163752
44.5746	-0.219429	44.7041	-0.209701	44.7869	-0.159438	44.7602	-0.155507	44.8206	-0.106864	44.8238	-0.0983595	44.8269	-0.113011	44.7255	-0.163729	44.7619	-0.163764
44.5914	-0.219435	44.7203	-0.209708	44.8038	-0.159449	44.7768	-0.155518	44.8375	-0.106865	44.8406	-0.0983739	44.8436	-0.113024	44.7422	-0.163744	44.7785	-0.163778
44.6085	-0.219442	44.7376	-0.209716	44.8206	-0.159455	44.7941	-0.155531	44.8543	-0.106862	44.8571	-0.0983862	44.8603	-0.113032	44.7589	-0.163759	44.7954	-0.163794
44.6253	-0.219449	44.7539	-0.209725	44.8373	-0.15946	44.8105	-0.155545	44.8711	-0.106858	44.8735	-0.0983995	44.8774	-0.113036	44.7753	-0.163775	44.8119	-0.163813
44.6428	-0.219456	44.7708	-0.209734	44.8539	-0.159465	44.8269	-0.15556	44.888	-0.106857	44.8907	-0.098412	44.8937	-0.113039	44.7922	-0.163796	44.8286	-0.163853
44.6596	-0.219464	44.7879	-0.209742	44.8703	-0.159471	44.8439	-0.155575	44.9047	-0.106856	44.9072	-0.0984236	44.9104	-0.113043	44.8088	-0.163826	44.8455	-0.163906
44.6767	-0.219476	44.805	-0.209751	44.887	-0.159477	44.8607	-0.155589	44.9212	-0.106857	44.9243	-0.0984315	44.9271	-0.113049	44.8252	-0.163842	44.8619	-0.163955
44.6935	-0.219491	44.8215	-0.209762	44.9039	-0.159482	44.8772	-0.155604	44.9375	-0.106864	44.9408	-0.0984395	44.9437	-0.113061	44.842	-0.163859	44.8789	-0.163981
44.7105	-0.219502	44.8382	-0.209774	44.9205	-0.159487	44.8941	-0.155617	44.9538	-0.106874	44.9578	-0.0984446	44.9607	-0.113074	44.8588	-0.163876	44.8952	-0.164001
44.727	-0.21952	44.8546	-0.209785	44.9366	-0.159491	44.9112	-0.15563	44.9703	-0.10689	44.974	-0.09845	44.9775	-0.113087	44.8753	-0.163892	44.9121	-0.164019
44.7441	-0.219533	44.8712	-0.209797	44.9533	-0.159496	44.9274	-0.15564	44.987	-0.10692	44.9906	-0.0984561	44.9941	-0.113096	44.892	-0.163908	44.9288	-0.164037
44.7609	-0.219543	44.8877	-0.209811	44.9702	-0.159501	44.9441	-0.155651	45.0035	-0.106944	45.0073	-0.0984596	45.0108	-0.113106	44.9091	-0.163924	44.9457	-0.164053
44.7779	-0.219551	44.9044	-0.209825	44.9867	-0.159506	44.9602	-0.155662	45.0202	-0.106975	45.0233	-0.0984647	45.0274	-0.113112	44.9255	-0.16394	44.9627	-0.164067
44.7949	-0.219558	44.9205	-0.209839	45.0034	-0.159509	44.9766	-0.155673	45.0372	-0.107026	45.0398	-0.0984719	45.0437	-0.113113	44.9421	-0.163953	44.9788	-0.164079
44.8115	-0.219565	44.937	-0.209853	45.0201	-0.159513	44.9937	-0.155684	45.0536	-0.107077	45.0565	-0.0984778	45.0606	-0.113116	44.9587	-0.163967	44.9957	-0.164089
44.8289	-0.219573	44.9536	-0.209867	45.0367	-0.159518	45.0104	-0.155695	45.0705	-0.10712	45.0734	-0.0984833	45.0774	-0.113117	44.9751	-0.16398	45.0124	-0.1641
44.8452	-0.219584	44.9701	-0.209888	45.0535	-0.159525	45.0275	-0.155707	45.0872	-0.107147	45.0902	-0.0984889	45.0937	-0.113121	44.9918	-0.163992	45.0286	-0.164111
44.8625	-0.219598	44.9868	-0.209903	45.0702	-0.15953	45.0441	-0.155721	45.1042	-0.107167	45.1077	-0.0984898	45.1104	-0.113124	45.0081	-0.164003	45.0451	-0.164121
44.8791	-0.219625	45.004	-0.209916	45.0866	-0.159536	45.0611	-0.155734	45.1208	-0.107182	45.1242	-0.0984892	45.127	-0.113129	45.025	-0.164015	45.0621	-0.164129
44.8961	-0.219659	45.0208	-0.209931	45.1033	-0.159544	45.0778	-0.155745	45.1377	-0.107193	45.1406	-0.098488	45.1438	-0.113136	45.0415	-0.164026	45.0791	-0.164135
44.9128	-0.219691	45.0376	-0.209945	45.1201	-0.159552	45.0942	-0.155758	45.1542	-0.107198	45.1578	-0.0984875	45.1603	-0.113144	45.0584	-0.164039	45.0955	-0.164143
44.9302	-0.21972	45.0543	-0.209959	45.1368	-0.159561	45.1111	-0.15577	45.1706	-0.107199	45.1744	-0.0984868	45.177	-0.113152	45.0747	-0.164053	45.1124	-0.16415
44.9469	-0.219749	45.0711	-0.209972	45.1534	-0.159576	45.1274	-0.155783	45.1869	-0.107196	45.1908	-0.098487	45.1937	-0.113156	45.0914	-0.164069	45.1289	-0.164157
44.9637	-0.219765	45.0878	-0.209985	45.17	-0.15959	45.1442	-0.155796	45.2037	-0.10719	45.2071	-0.0984883	45.2107	-0.113158	45.1083	-0.164086	45.1459	-0.164165
44.9807	-0.219776	45.1043	-0.209997	45.1866	-0.159605	45.1602	-0.155808	45.2206	-0.107189	45.2237	-0.0984941	45.2273	-0.113157	45.1251	-0.16411	45.1621	-0.164172
44.9979	-0.219784	45.1211	-0.210011	45.2036	-0.159618	45.177	-0.15582	45.2373	-0.107188	45.24	-0.0984997	45.2439	-0.113158	45.142	-0.164136	45.179	-0.164179
45.0148	-0.219795	45.1377	-0.210027	45.2199	-0.15963	45.1936	-0.155832	45.2538	-0.107192	45.2567	-0.0985088	45.2604	-0.11316	45.1584	-0.164153	45.1954	-0.164187
45.0315	-0.2198	45.1546	-0.210052	45.2367	-0.15964	45.2103	-0.155845	45.2708	-0.107202	45.2735	-0.0985229	45.2768	-0.113164	45.1749	-0.16417	45.2121	-0.164195
45.048	-0.219805	45.171	-0.210068	45.2539	-0.15965	45.2269	-0.155859	45.2877	-0.107213	45.2903	-0.0985392	45.2936	-0.113177	45.1917	-0.164186	45.2287	-0.164205
45.065	-0.219811	45.1877	-0.210082	45.2707	-0.15966	45.2436	-0.155875	45.3045	-0.107228	45.3068	-0.0985526	45.3107	-0.113196	45.2085	-0.164201	45.2456	-0.164213
45.0811	-0.219816	45.2045	-0.210096	45.2874	-0.15967	45.2602	-0.155891	45.3212	-0.107244	45.3231	-0.098562	45.327	-0.113219	45.2252	-0.164215	45.262	-0.164222
45.0981	-0.219821	45.2214	-0.21011	45.3039	-0.159678	45.2772	-0.155906	45.3379	-0.107259	45.34	-0.0985693	45.3435	-0.113247	45.2418	-0.164229	45.278	-0.164234
45.1146	-0.219828	45.2382	-0.210123	45.321	-0.159687	45.294	-0.155921	45.3539	-0.107273	45.3568	-0.0985725	45.3599	-0.113272	45.2584	-0.164242	45.2953	-0.164247
45.1313	-0.219834	45.2542	-0.210135	45.3374	-0.159699	45.3107	-0.155935	45.3705	-0.107286	45.373	-0.0985724	45.3768	-0.113291	45.2749	-0.164255	45.312	-0.16426
45.1485	-0.219841	45.2712	-0.210145	45.3539	-0.159714	45.3278	-0.155947	45.3873	-0.1073	45.3901	-0.098571	45.3936	-0.113306	45.2917	-0.164268	45.329	-0.164274
45.1657	-0.219848	45.2877	-0.210153	45.3707	-0.15973	45.3441	-0.155956	45.4042	-0.107312	45.4069	-0.0985702	45.4099	-0.113321	45.3085	-0.16428	45.3457	-0.164288
45.1826	-0.219857	45.3042	-0.210162	45.3872	-0.159747	45.3607	-0.155962	45.4206	-0.10732	45.4235	-0.0985689	45.4269	-0.113333	45.3248	-0.164292	45.3626	-0.164303
45.1996	-0.219867	45.3209	-0.21017	45.4038	-0.159762	45.3773	-0.155965	45.4376	-0.107324	45.4407	-0.098569	45.4435	-0.113343	45.3416	-0.164304	45.3795	-0.164318
45.2161	-0.219875	45.3375	-0.210177	45.4204	-0.159777	45.3942	-0.155968	45.4545	-0.107325	45.4573	-0.098568	45.4605	-0.113355	45.3582	-0.164317	45.3958	-0.164332
45.2331	-0.219884	45.3544	-0.210186	45.4371	-0.159793	45.4108	-0.155969	45.4708	-0.107325	45.474	-0.0985687	45.4772	-0.11337	45.3748	-0.16433	45.4124	-0.164347
45.2497	-0.219892	45.3713	-0.210195	45.4539	-0.159809	45.4272	-0.155971	45.4874	-0.107326	45.4905	-0.098571	45.4938	-0.113381	45.3921	-0.164342	45.4291	-0.164361
45.2661	-0.2199	45.3878	-0.210205	45.4705	-0.15982	45.4438	-0.155976	45.5044	-0.10733	45.5072	-0.0985712	45.5106	-0.113394	45.4083	-0.164355	45.4454	-0.164376
45.2832	-0.219908	45.4041	-0.210216	45.4869	-0.159827	45.4606	-0.155983	45.5212	-0.107337	45.5236	-0.0985701	45.5277	-0.113406	45.4253	-0.164369	45.462	-0.164393
45.2997	-0.219917	45.4208	-0.210227	45.5033	-0.159835	45.4774	-0.155993	45.5377	-0.107344	45.5404	-0.0985728	45.544	-0.113417	45.4417	-0.164385	45.4788	-0.16441
45.3162	-0.219926	45.4373	-0.21024	45.5205	-0.159846	45.4942	-0.156005	45.5543	-0.107349	45.5568	-0.0985771	45.5607	-0.113427	45.4583	-0.164405	45.4954	-0.164426
45.3331	-0.219938	45.454	-0.210254	45.5376	-0.159857	45.5111	-0.156018	45.571	-0.107356	45.5735	-0.0985834	45.578	-0.113441	45.4754	-0.164446	45.5121	-0.164444
45.3497	-0.219947	45.4707	-0.210269	45.5545	-0.159868	45.5278	-0.156036	45.5878	-0.107366	45.5902	-0.0985912	45.5945	-0.113456	45.492	-0.164495	45.5286	-0.164478
45.3663	-0.219957	45.4872	-0.210286	45.5709	-0.159878	45.5445	-0.156053	45.6045	-0.107374	45.6069	-0.0986029	45.6107	-0.113468	45.5087	-0.164571	45.5454	-0.164524
45.3835	-0.219966	45.5038	-0.210301	45.5875	-0.159888	45.5608	-0.156079	45.6212	-0.10738	45.6239	-0.0986193	45.6269	-0.113481	45.5251	-0.16462	45.5621	-0.16457
45.4001	-0.219975	45.5206	-0.210316	45.6039	-0.159897	45.5772	-0.156094	45.6379	-0.107384	45.6409	-0.0986395	45.6432	-0.113495	45.5414	-0.164675	45.5786	-0.164602
45.4175	-0.219984	45.5374	-0.210333	45.6204	-0.159908	45.5939	-0.156108	45.6542	-0.107391	45.6572	-0.0986748	45.6601	-0.113506	45.5577	-0.16472	45.5953	-0.164641
45.434	-0.219993	45.5543	-0.210347	45.6371	-0.159921	45.6109	-0.15612	45.6707	-0.107399	45.6738	-0.098704	45.6766	-0.113519	45.5743	-0.164739	45.6121	-0.164691
45.451	-0.22	45.5706	-0.21036	45.6536	-0.159932	45.6275	-0.156132	45.6872	-0.107406	45.6907	-0.0987222	45.6934	-0.113529	45.591	-0.164755	45.6285	-0.16473
45.4671	-0.220008	45.5875	-0.210374	45.6702	-0.159943	45.6443	-0.156144	45.7043	-0.107415	45.7074	-0.0987365	45.71	-0.113538	45.6075	-0.16477	45.6452	-0.164752
45.4838	-0.220014	45.604	-0.210388	45.6872	-0.159956	45.6608	-0.156153	45.7206	-0.107424	45.7239	-0.0987504	45.7265	-0.113538	45.6236	-0.164785	45.6619	-0.16477
45.5005	-0.220019	45.6207	-0.210404	45.7039	-0.159969	45.6769	-0.15616	45.7372	-0.107427	45.7406	-0.0987608	45.7434	-0.113542	45.6407	-0.1648	45.6784	-0.164787
45.517	-0.220023	45.6377	-0.210421	45.7201	-0.159984	45.6937	-0.156167	45.7538	-0.107429	45.7572	-0.0987702	45.7598	-0.113552	45.6572	-0.164813	45.6949	-0.164803
45.534	-0.220028	45.654	-0.210437	45.737	-0.16	45.7105	-0.156174	45.7703	-0.107436	45.774	-0.0987763	45.777	-0.11356	45.674	-0.164826	45.7119	-0.164818
45.5504	-0.220031	45.6708	-0.210452	45.7542	-0.160016	45.7274	-0.156184	45.787	-0.107444	45.7905	-0.0987806	45.7937	-0.113573	45.6909	-0.164839	45.7281	-0.164832
45.5672	-0.220035	45.6876	-0.210468	45.7706	-0.16003	45.744	-0.156195	45.8042	-0.107451	45.8068	-0.0987838	45.8103	-0.113589	45.7076	-0.164852	45.7455	-0.164845
45.5846	-0.22004	45.7043	-0.210484	45.7871	-0.160045	45.7607	-0.156209	45.8209	-0.107458	45.8233	-0.0987837	45.8271	-0.113606	45.7243	-0.164864	45.7618	-0.164857
45.601	-0.220046	45.721	-0.2105	45.8042	-0.160058	45.7773	-0.156224	45.8377	-0.107465	45.8402	-0.0987838	45.8437	-0.113622	45.7409	-0.164876	45.7782	-0.164867
45.618	-0.220053	45.7376	-0.210514	45.8205	-0.160074	45.7943	-0.156242	45.8542	-0.107472	45.8564	-0.0987877	45.8604	-0.113639	45.7576	-0.164889	45.7951	-0.164877
45.6341	-0.220062	45.7541	-0.210525	45.8369	-0.160089	45.8108	-0.156257	45.8712	-0.107483	45.8735	-0.0987904	45.8774	-0.113653	45.7743	-0.164901	45.812	-0.164886
45.651	-0.220081	45.771	-0.210536	45.8535	-0.160102	45.8273	-0.156272	45.8877	-0.107491	45.8899	-0.0987934	45.8938	-0.113667	45.7909	-0.164913	45.8287	-0.164894
45.6674	-0.220107	45.7877	-0.210546	45.8706	-0.160111	45.8442	-0.156286	45.9044	-0.107496	45.9069	-0.0987925	45.911	-0.113678	45.8077	-0.164926	45.8453	-0.164902
45.6842	-0.220134	45.8045	-0.210557	45.8873	-0.160119	45.861	-0.156299	45.9212	-0.107502	45.9234	-0.098791	45.9276	-0.113687	45.8242	-0.16494	45.8619	-0.164911
45.701	-0.22015	45.8207	-0.210568	45.9038	-0.160128	45.8775	-0.156311	45.9378	-0.107504	45.94	-0.0987908	45.9442	-0.113691	45.841	-0.164955	45.8782	-0.164923
45.7177	-0.220159	45.8376	-0.210578	45.9201	-0.160136	45.8938	-0.156323	45.9542	-0.107506	45.9571	-0.0987894	45.9607	-0.113691	45.8579	-0.16497	45.895	-0.164934
45.7349	-0.22017	45.8541	-0.210588	45.9371	-0.160144	45.9108	-0.156333	45.9708	-0.107511	45.9732	-0.0987894	45.977	-0.113691	45.8744	-0.164984	45.9117	-0.164944
45.7512	-0.220178	45.871	-0.210598	45.9541	-0.160153	45.9276	-0.156342	45.9873	-0.107518	45.99	-0.0987927	45.9937	-0.113691	45.891	-0.164998	45.9285	-0.164953
45.7678	-0.220184	45.8873	-0.21061	45.9704	-0.160163	45.9437	-0.156351	46.004	-0.107527	46.0064	-0.0987963	46.0103	-0.113692	45.9075	-0.16501	45.9447	-0.164966
45.7848	-0.22019	45.9039	-0.210624	45.9872	-0.160176	45.9606	-0.156362	46.0204	-0.10754	46.0234	-0.0988008	46.0272	-0.113694	45.9239	-0.165022	45.9615	-0.164979
45.8014	-0.220195	45.921	-0.210637	46.0035	-0.160191	45.977	-0.156373	46.0372	-0.107553	46.0399	-0.0988068	46.0441	-0.113692	45.9404	-0.165032	45.9782	-0.164993
45.8177	-0.2202	45.9374	-0.21065	46.0201	-0.160206	45.9941	-0.156385	46.0541	-0.107567	46.0569	-0.0988178	46.0608	-0.113693	45.9571	-0.165041	45.9948	-0.165008
45.8346	-0.220206	45.9546	-0.210663	46.0366	-0.16022	46.0106	-0.156396	46.0709	-0.10758	46.0736	-0.098831	46.0773	-0.113697	45.9736	-0.165048	46.0113	-0.165023
45.8512	-0.220211	45.9711	-0.210674	46.054	-0.160235	46.0272	-0.156407	46.0876	-0.107594	46.0904	-0.0988477	46.094	-0.113701	45.9903	-0.165054	46.0278	-0.165039
45.8678	-0.220218	45.9879	-0.210686	46.0703	-0.160249	46.0437	-0.156418	46.1039	-0.107603	46.1072	-0.0988635	46.1109	-0.113706	46.0074	-0.165061	46.0447	-0.165056
45.8843	-0.220225	46.0044	-0.210697	46.0873	-0.160264	46.0604	-0.156428	46.1203	-0.107611	46.1236	-0.0988787	46.1273	-0.113707	46.0239	-0.165068	46.061	-0.165078
45.9009	-0.220232	46.0211	-0.210708	46.1039	-0.160279	46.077	-0.156439	46.1372	-0.107617	46.1402	-0.0988891	46.1436	-0.113709	46.0409	-0.165076	46.0776	-0.165096
45.9175	-0.220242	46.0379	-0.210717	46.1209	-0.160292	46.0933	-0.156449	46.1539	-0.107621	46.1567	-0.0988983	46.1602	-0.113716	46.0579	-0.165084	46.0943	-0.165111
45.9344	-0.220259	46.0541	-0.210726	46.1375	-0.160301	46.1103	-0.156457	46.1705	-0.107623	46.1729	-0.0989076	46.1767	-0.113727	46.0746	-0.165095	46.1111	-0.165127
45.9512	-0.220271	46.0711	-0.210737	46.1536	-0.160311	46.1272	-0.156466	46.1875	-0.107624	46.1901	-0.0989158	46.1934	-0.113742	46.0913	-0.165108	46.1279	-0.165143
45.9681	-0.22028	46.0878	-0.210748	46.1706	-0.160323	46.1441	-0.156476	46.2044	-0.107624	46.2066	-0.0989221	46.2106	-0.113753	46.1082	-0.165129	46.1447	-0.165162
45.9849	-0.220289	46.1044	-0.210759	46.187	-0.160335	46.1606	-0.156486	46.2209	-0.107622	46.2233	-0.0989258	46.2271	-0.113757	46.1246	-0.165178	46.1614	-0.165177
46.0017	-0.220298	46.1212	-0.210771	46.2033	-0.160347	46.1776	-0.156499	46.2375	-0.107624	46.2398	-0.0989303	46.2444	-0.113762	46.1414	-0.165245	46.1784	-0.165191
46.0183	-0.220309	46.1381	-0.210783	46.22	-0.160358	46.1938	-0.156513	46.2542	-0.107625	46.2568	-0.0989368	46.2611	-0.11377	46.1579	-0.16532	46.1951	-0.165206
46.0348	-0.220319	46.1548	-0.210794	46.2369	-0.160368	46.2112	-0.156528	46.2713	-0.107629	46.2734	-0.0989438	46.2773	-0.113779	46.1743	-0.165372	46.212	-0.165219
46.0514	-0.220343	46.1712	-0.210805	46.2534	-0.160376	46.2276	-0.156544	46.288	-0.107635	46.2899	-0.0989507	46.2942	-0.113788	46.1913	-0.165402	46.2288	-0.165234
46.0682	-0.220385	46.1879	-0.210817	46.2699	-0.160383	46.2444	-0.156562	46.3048	-0.107644	46.3067	-0.0989572	46.3106	-0.113794	46.2077	-0.165421	46.245	-0.165248
46.0844	-0.220445	46.2044	-0.21083	46.2868	-0.160388	46.2606	-0.156579	46.3212	-0.107659	46.3234	-0.0989646	46.3272	-0.1138	46.2246	-0.165436	46.2618	-0.165263
46.1013	-0.220505	46.2212	-0.210843	46.3035	-0.160391	46.2772	-0.156594	46.3377	-0.107676	46.34	-0.0989711	46.3437	-0.113808	46.2407	-0.16545	46.2783	-0.165277
46.118	-0.220572	46.2381	-0.210857	46.3202	-0.160396	46.2937	-0.156607	46.3543	-0.107697	46.3562	-0.098978	46.3604	-0.113821	46.2576	-0.165462	46.295	-0.165289
46.1345	-0.220619	46.2545	-0.210872	46.337	-0.1604	46.3106	-0.15662	46.3711	-0.107721	46.3731	-0.0989852	46.3774	-0.113835	46.2742	-0.165474	46.3116	-0.165302
46.1513	-0.220643	46.2712	-0.210901	46.3534	-0.160407	46.327	-0.156633	46.3879	-0.107743	46.3898	-0.098993	46.3935	-0.113848	46.2907	-0.165484	46.3285	-0.165314
46.1686	-0.22066	46.288	-0.210932	46.3703	-0.160417	46.344	-0.156644	46.4044	-0.107767	46.4061	-0.0989981	46.4105	-0.113861	46.3075	-0.165494	46.3453	-0.165326
46.185	-0.220669	46.3045	-0.210961	46.3869	-0.160431	46.3605	-0.156653	46.4212	-0.107788	46.4234	-0.0990039	46.4272	-0.113871	46.324	-0.165505	46.3614	-0.165336
46.2016	-0.220681	46.3212	-0.210991	46.4035	-0.160474	46.3772	-0.156664	46.4375	-0.107804	46.44	-0.0990108	46.444	-0.11388	46.3407	-0.165516	46.3783	-0.165343
46.2183	-0.220688	46.3378	-0.211009	46.4202	-0.160525	46.3942	-0.156675	46.4539	-0.107817	46.456	-0.099021	46.4609	-0.11389	46.357	-0.165526	46.395	-0.165348
46.2352	-0.220693	46.3544	-0.211024	46.437	-0.160587	46.4111	-0.156684	46.4707	-0.107829	46.4728	-0.099033	46.4774	-0.1139	46.374	-0.165536	46.412	-0.165352
46.2517	-0.220699	46.3707	-0.211039	46.4539	-0.160643	46.4272	-0.156694	46.4873	-0.107838	46.4897	-0.0990461	46.4943	-0.11391	46.3906	-0.165545	46.4288	-0.165356
46.2679	-0.220704	46.3876	-0.211053	46.4702	-0.160674	46.4436	-0.156706	46.5037	-0.107846	46.5062	-0.0990607	46.5108	-0.113922	46.4074	-0.165555	46.4452	-0.165359
46.2846	-0.220708	46.404	-0.211067	46.487	-0.160692	46.4602	-0.15672	46.5205	-0.107855	46.5228	-0.0990765	46.528	-0.113934	46.4244	-0.165565	46.4615	-0.165364
46.3018	-0.220713	46.4208	-0.211079	46.5035	-0.160706	46.4769	-0.156733	46.5372	-0.107864	46.54	-0.0990889	46.5443	-0.113951	46.441	-0.165576	46.4785	-0.165369
46.3183	-0.220716	46.4373	-0.211092	46.5205	-0.160719	46.4937	-0.156747	46.5542	-0.107874	46.5563	-0.0990994	46.5611	-0.113971	46.4572	-0.165589	46.4953	-0.165375
46.3354	-0.220719	46.4544	-0.211105	46.5374	-0.16073	46.5104	-0.156762	46.571	-0.107883	46.5733	-0.0991077	46.5776	-0.113993	46.4744	-0.165602	46.5117	-0.165382
46.3521	-0.220721	46.4707	-0.211119	46.5535	-0.160738	46.5274	-0.156776	46.5875	-0.107896	46.5896	-0.099114	46.5942	-0.114018	46.491	-0.165616	46.5284	-0.165391
46.369	-0.220724	46.4876	-0.211134	46.5701	-0.160747	46.5442	-0.156791	46.6044	-0.10791	46.6065	-0.0991142	46.6107	-0.114042	46.5074	-0.165631	46.545	-0.165401
46.3858	-0.220727	46.5042	-0.21115	46.587	-0.160757	46.5606	-0.156807	46.621	-0.107923	46.6227	-0.0991133	46.6275	-0.114064	46.5244	-0.165644	46.5615	-0.165413
46.4024	-0.220731	46.5213	-0.211166	46.6035	-0.160768	46.5772	-0.156822	46.6377	-0.107935	46.6397	-0.0991132	46.6441	-0.114087	46.5411	-0.165658	46.5781	-0.165423
46.4192	-0.220734	46.5382	-0.211182	46.6204	-0.160777	46.5942	-0.156835	46.6542	-0.107946	46.6564	-0.0991162	46.6603	-0.114105	46.5574	-0.165671	46.5946	-0.165434
46.4359	-0.220737	46.5544	-0.211197	46.637	-0.160784	46.611	-0.156847	46.6713	-0.107959	46.6731	-0.0991173	46.6769	-0.114119	46.5746	-0.165683	46.6116	-0.165446
46.4526	-0.220739	46.5711	-0.211213	46.6535	-0.160791	46.6275	-0.156858	46.6879	-0.107971	46.6899	-0.0991189	46.6938	-0.11413	46.5911	-0.165695	46.6284	-0.165458
46.4691	-0.220743	46.5875	-0.211228	46.6699	-0.160797	46.6443	-0.156868	46.7044	-0.107985	46.7065	-0.0991171	46.7107	-0.114141	46.6078	-0.165707	46.645	-0.16547
46.4859	-0.220746	46.6041	-0.211242	46.6865	-0.160803	46.6612	-0.156879	46.7207	-0.108	46.7235	-0.0991142	46.7274	-0.114156	46.6243	-0.165719	46.6616	-0.165483
46.5026	-0.22075	46.6208	-0.211256	46.7031	-0.16081	46.6773	-0.156888	46.7373	-0.108013	46.7402	-0.0991161	46.7439	-0.114171	46.6409	-0.165731	46.6787	-0.165496
46.5197	-0.220754	46.6377	-0.211271	46.7195	-0.160816	46.6939	-0.156895	46.7543	-0.108026	46.7568	-0.0991195	46.7608	-0.114187	46.658	-0.165746	46.6951	-0.165509
46.5361	-0.220759	46.654	-0.211285	46.7362	-0.160822	46.7107	-0.156904	46.771	-0.108035	46.7732	-0.0991235	46.7777	-0.1142	46.6744	-0.165763	46.7116	-0.165522
46.5524	-0.220765	46.6707	-0.211299	46.7527	-0.16083	46.7273	-0.156913	46.7878	-0.108042	46.7902	-0.0991255	46.7946	-0.114216	46.6913	-0.165778	46.7288	-0.165534
46.5689	-0.220771	46.6874	-0.211314	46.7696	-0.160838	46.7442	-0.156923	46.8046	-0.108049	46.8067	-0.0991327	46.8112	-0.11423	46.708	-0.165802	46.7454	-0.165545
46.5858	-0.220778	46.704	-0.211328	46.7866	-0.160846	46.7605	-0.156933	46.8208	-0.108057	46.8235	-0.0991449	46.8278	-0.114242	46.7249	-0.165818	46.762	-0.165556
46.6028	-0.220784	46.7207	-0.211343	46.8036	-0.160857	46.7774	-0.156944	46.8376	-0.108062	46.8399	-0.0991626	46.844	-0.114248	46.7412	-0.165834	46.7785	-0.165566
46.6193	-0.22079	46.7371	-0.211357	46.8201	-0.160868	46.7939	-0.156955	46.8543	-0.108066	46.8569	-0.0991845	46.8608	-0.114253	46.7581	-0.16585	46.7948	-0.165576
46.6362	-0.220795	46.7538	-0.21137	46.8368	-0.160881	46.8106	-0.156969	46.871	-0.108071	46.8737	-0.0992146	46.8773	-0.114254	46.7749	-0.165865	46.8115	-0.165586
46.6525	-0.220799	46.7706	-0.211383	46.8539	-0.160893	46.8273	-0.156983	46.8876	-0.108075	46.8902	-0.0992344	46.8943	-0.114249	46.7914	-0.16588	46.8282	-0.165594
46.6695	-0.220803	46.7872	-0.211397	46.8707	-0.160906	46.8443	-0.157	46.9042	-0.108082	46.907	-0.0992493	46.9112	-0.114246	46.8083	-0.165893	46.8448	-0.165602
46.6861	-0.220806	46.8037	-0.211411	46.8871	-0.160919	46.8609	-0.157017	46.9208	-0.10809	46.9234	-0.0992659	46.9277	-0.114246	46.8247	-0.165907	46.8618	-0.16561
46.7026	-0.220808	46.8205	-0.211423	46.9038	-0.160934	46.8772	-0.157034	46.9372	-0.108097	46.9402	-0.0992843	46.9446	-0.11425	46.8414	-0.165922	46.8786	-0.165617
46.7192	-0.22081	46.837	-0.211435	46.9205	-0.160951	46.8939	-0.157051	46.9537	-0.108109	46.9571	-0.0993015	46.9609	-0.11426	46.8582	-0.165937	46.8954	-0.165624
46.736	-0.220812	46.8542	-0.211446	46.9373	-0.160968	46.9105	-0.157075	46.9708	-0.108122	46.9739	-0.0993116	46.9774	-0.114275	46.8745	-0.165952	46.912	-0.165632
46.7528	-0.220815	46.8709	-0.211458	46.9538	-0.160984	46.9267	-0.157092	46.9874	-0.108134	46.9906	-0.0993198	46.9937	-0.114284	46.8914	-0.165966	46.929	-0.165639
46.7693	-0.220818	46.8874	-0.211468	46.9706	-0.161001	46.943	-0.157108	47.0038	-0.108149	47.007	-0.0993272	47.011	-0.114296	46.908	-0.165981	46.9457	-0.165649
46.7863	-0.220821	46.9041	-0.211478	46.9872	-0.16102	46.9601	-0.157121	47.0205	-0.108164	47.0235	-0.0993323	47.0273	-0.114312	46.9243	-0.165996	46.9621	-0.165661
46.8031	-0.220824	46.9209	-0.211488	47.0038	-0.161039	46.9766	-0.157132	47.0371	-0.108182	47.0406	-0.0993357	47.0441	-0.114331	46.9409	-0.166013	46.9784	-0.165674
46.8199	-0.220827	46.9377	-0.211497	47.0202	-0.161057	46.9936	-0.15714	47.0536	-0.108197	47.0573	-0.0993384	47.0605	-0.114351	46.9577	-0.166028	46.9952	-0.165689
46.8366	-0.22083	46.954	-0.211508	47.0369	-0.161072	47.0103	-0.157148	47.0708	-0.108211	47.0736	-0.0993393	47.0774	-0.114368	46.9744	-0.166043	47.0116	-0.165714
46.8535	-0.220833	46.9708	-0.21152	47.0533	-0.161087	47.027	-0.157155	47.0873	-0.108224	47.0904	-0.0993409	47.094	-0.114386	46.991	-0.166056	47.0282	-0.165739
46.8698	-0.220837	46.9872	-0.211532	47.0696	-0.1611	47.0439	-0.157161	47.1041	-0.108236	47.1071	-0.099343	47.1108	-0.114404	47.0075	-0.166071	47.0452	-0.165776
46.8866	-0.22084	47.0042	-0.211545	47.0865	-0.16111	47.0608	-0.157167	47.121	-0.108246	47.124	-0.099348	47.1273	-0.114419	47.0243	-0.166086	47.0619	-0.165801
46.9031	-0.220844	47.0207	-0.211558	47.1031	-0.161119	47.0778	-0.157176	47.1377	-0.108252	47.1404	-0.099354	47.1439	-0.114432	47.041	-0.166102	47.0791	-0.165835
46.92	-0.220848	47.0371	-0.21157	47.1197	-0.161128	47.0942	-0.157188	47.1542	-0.108252	47.1572	-0.0993597	47.1605	-0.114445	47.0577	-0.166126	47.0954	-0.165851
46.9363	-0.220853	47.0537	-0.211583	47.1363	-0.161133	47.1112	-0.1572	47.1708	-0.108249	47.1739	-0.099367	47.1772	-0.114452	47.0748	-0.166149	47.1121	-0.165864
46.9526	-0.220857	47.0704	-0.211597	47.1532	-0.161134	47.1277	-0.157212	47.1875	-0.108246	47.1902	-0.0993733	47.1937	-0.114457	47.0914	-0.166175	47.1287	-0.165876
46.9697	-0.220862	47.0874	-0.21161	47.1704	-0.161136	47.144	-0.157227	47.2042	-0.108242	47.2071	-0.099381	47.2106	-0.114466	47.1082	-0.166217	47.1451	-0.165886
46.9864	-0.220867	47.1041	-0.211625	47.1868	-0.161136	47.1606	-0.157242	47.2212	-0.108239	47.2239	-0.0993916	47.2273	-0.11448	47.1248	-0.166266	47.1621	-0.165893
47.0029	-0.220871	47.121	-0.211639	47.2034	-0.161136	47.1771	-0.157259	47.2374	-0.108238	47.2405	-0.0993983	47.244	-0.114493	47.1414	-0.166314	47.1784	-0.1659
47.0197	-0.220875	47.1377	-0.211654	47.22	-0.161137	47.1939	-0.157275	47.2542	-0.108237	47.2572	-0.0994024	47.2606	-0.114513	47.1584	-0.166366	47.1952	-0.165908
47.0364	-0.22088	47.1539	-0.211669	47.237	-0.161141	47.2104	-0.15729	47.2707	-0.108241	47.2735	-0.0994125	47.2775	-0.114536	47.175	-0.166383	47.2119	-0.165916
47.053	-0.220885	47.1713	-0.211684	47.2536	-0.161148	47.2269	-0.157306	47.2872	-0.108248	47.2902	-0.0994269	47.2942	-0.114567	47.1916	-0.166408	47.229	-0.165924
47.0695	-0.22089	47.1878	-0.211697	47.2699	-0.161159	47.2437	-0.157321	47.3036	-0.108262	47.307	-0.0994403	47.311	-0.114603	47.208	-0.166425	47.2449	-0.165933
47.0863	-0.220896	47.2041	-0.21171	47.2868	-0.161174	47.2604	-0.157335	47.3201	-0.108279	47.3236	-0.0994554	47.3273	-0.114632	47.2247	-0.16644	47.2618	-0.165943
47.1027	-0.2209	47.2206	-0.211723	47.3034	-0.161198	47.2768	-0.157349	47.3372	-0.108302	47.3398	-0.0994735	47.3441	-0.114695	47.2419	-0.166454	47.2785	-0.165954
47.119	-0.220905	47.2376	-0.211736	47.3204	-0.161233	47.2936	-0.157364	47.3534	-0.108332	47.3564	-0.0994897	47.3607	-0.114765	47.258	-0.166467	47.2952	-0.165966
47.136	-0.22091	47.2541	-0.211749	47.3369	-0.161254	47.31	-0.157379	47.3703	-0.108373	47.3734	-0.0995043	47.3775	-0.114815	47.2744	-0.166479	47.3119	-0.165977
47.1528	-0.220914	47.2707	-0.211765	47.3536	-0.161279	47.3267	-0.157394	47.3868	-0.108413	47.3903	-0.0995168	47.3942	-0.114859	47.291	-0.16649	47.3288	-0.165988
47.1698	-0.220919	47.2878	-0.21178	47.3703	-0.161297	47.3438	-0.157407	47.4036	-0.10845	47.407	-0.0995264	47.4112	-0.114888	47.3079	-0.166501	47.3452	-0.165997
47.1867	-0.220922	47.304	-0.211796	47.3868	-0.16132	47.3604	-0.15742	47.4205	-0.108479	47.424	-0.0995329	47.4279	-0.114917	47.3246	-0.166513	47.3623	-0.166007
47.2033	-0.220924	47.3207	-0.211816	47.4035	-0.161337	47.3772	-0.157431	47.4373	-0.108508	47.4407	-0.0995373	47.4439	-0.114939	47.3415	-0.166525	47.3787	-0.166018
47.2201	-0.220928	47.3377	-0.211832	47.4201	-0.161353	47.394	-0.157441	47.4538	-0.108534	47.4571	-0.0995423	47.4606	-0.114951	47.3581	-0.166537	47.3954	-0.166029
47.2367	-0.220931	47.3541	-0.211847	47.4371	-0.161369	47.4103	-0.15745	47.471	-0.108557	47.4735	-0.0995517	47.4773	-0.114958	47.3747	-0.166548	47.4123	-0.166041
47.2535	-0.220935	47.371	-0.211859	47.4537	-0.161382	47.4271	-0.157459	47.4873	-0.108575	47.4904	-0.099565	47.4943	-0.114958	47.3913	-0.166559	47.429	-0.166053
47.2701	-0.220939	47.3874	-0.211871	47.4703	-0.161393	47.4439	-0.157468	47.5039	-0.108588	47.507	-0.0995855	47.5109	-0.114955	47.4079	-0.16657	47.4457	-0.166066
47.2866	-0.220942	47.4042	-0.211881	47.4869	-0.161403	47.4608	-0.157479	47.5205	-0.108598	47.5232	-0.0996106	47.5273	-0.114951	47.4246	-0.166579	47.462	-0.16608
47.3033	-0.220945	47.4205	-0.211889	47.5038	-0.161409	47.4772	-0.157492	47.5369	-0.108605	47.5401	-0.099631	47.5441	-0.114948	47.4414	-0.166587	47.4787	-0.166095
47.3197	-0.220947	47.4372	-0.211897	47.5201	-0.161412	47.494	-0.157505	47.5543	-0.108611	47.557	-0.0996513	47.561	-0.114947	47.4583	-0.166595	47.4956	-0.166111
47.3364	-0.22095	47.4542	-0.211905	47.5367	-0.161416	47.5101	-0.157516	47.571	-0.108613	47.5733	-0.0996714	47.5776	-0.11495	47.4755	-0.166603	47.5122	-0.166127
47.353	-0.220952	47.4706	-0.211913	47.5535	-0.16142	47.5267	-0.157527	47.5874	-0.108614	47.5899	-0.0996907	47.5946	-0.114958	47.4917	-0.166613	47.5287	-0.166145
47.3699	-0.220956	47.4872	-0.211921	47.5695	-0.161426	47.5433	-0.157538	47.6041	-0.108614	47.6066	-0.099705	47.6111	-0.114971	47.5084	-0.166625	47.5453	-0.166159
47.3867	-0.220958	47.504	-0.211931	47.586	-0.161432	47.56	-0.157549	47.6206	-0.108613	47.6232	-0.0997158	47.6275	-0.114987	47.5253	-0.16664	47.5615	-0.166175
47.4031	-0.220961	47.5209	-0.211943	47.6026	-0.161442	47.5768	-0.15756	47.6375	-0.108613	47.6398	-0.0997244	47.6443	-0.115	47.5419	-0.16667	47.5782	-0.16619
47.4197	-0.220964	47.5376	-0.211956	47.6197	-0.161453	47.5935	-0.15757	47.6543	-0.108617	47.6566	-0.0997323	47.6606	-0.115013	47.5583	-0.166725	47.5952	-0.166203
47.4366	-0.220968	47.5542	-0.211971	47.6366	-0.161468	47.6104	-0.157577	47.671	-0.108618	47.6733	-0.0997385	47.6773	-0.115025	47.5751	-0.166783	47.6118	-0.166218
47.4532	-0.220971	47.5706	-0.212	47.6532	-0.161487	47.6268	-0.157585	47.6874	-0.108624	47.6898	-0.0997469	47.6936	-0.115037	47.5917	-0.166852	47.6287	-0.166232
47.4698	-0.220975	47.5873	-0.212036	47.6703	-0.161503	47.6435	-0.157593	47.7039	-0.108634	47.7068	-0.0997532	47.7104	-0.115047	47.6085	-0.166894	47.6455	-0.166245
47.4865	-0.220978	47.6038	-0.212065	47.6866	-0.161519	47.6603	-0.157602	47.7201	-0.108645	47.7233	-0.0997613	47.7272	-0.115058	47.625	-0.166933	47.662	-0.166258
47.5029	-0.220981	47.6204	-0.212107	47.7037	-0.161533	47.6771	-0.157612	47.7365	-0.108656	47.7398	-0.0997718	47.7439	-0.115066	47.6419	-0.166951	47.6785	-0.166271
47.5197	-0.220984	47.6372	-0.212136	47.7206	-0.161548	47.6931	-0.157622	47.7535	-0.108664	47.7568	-0.0997829	47.7603	-0.115075	47.6584	-0.166965	47.6956	-0.166286
47.5364	-0.220987	47.654	-0.212151	47.7369	-0.16156	47.7096	-0.15763	47.7699	-0.108671	47.7735	-0.0997941	47.7767	-0.115088	47.675	-0.166979	47.7119	-0.166299
47.5537	-0.220991	47.6709	-0.212163	47.7536	-0.161572	47.7266	-0.15764	47.7868	-0.108675	47.7903	-0.0998065	47.7936	-0.1151	47.6917	-0.16699	47.7288	-0.16631
47.5702	-0.220994	47.6875	-0.212174	47.77	-0.161584	47.7433	-0.15765	47.8037	-0.108674	47.8066	-0.0998185	47.8103	-0.115113	47.708	-0.167002	47.7453	-0.166323
47.5867	-0.220998	47.7042	-0.212182	47.7866	-0.161597	47.7602	-0.157662	47.8206	-0.108674	47.8236	-0.0998321	47.8273	-0.115117	47.725	-0.167012	47.762	-0.166334
47.6032	-0.221002	47.7209	-0.212189	47.8035	-0.161612	47.7769	-0.157673	47.8375	-0.108678	47.8401	-0.0998444	47.8438	-0.11512	47.7416	-0.167024	47.7789	-0.166344
47.6198	-0.221005	47.7375	-0.212195	47.8199	-0.161627	47.7938	-0.157684	47.8544	-0.10868	47.8571	-0.0998576	47.8608	-0.115117	47.7586	-0.167034	47.7956	-0.166354
47.6368	-0.221009	47.7538	-0.212201	47.8367	-0.161646	47.8104	-0.157698	47.8716	-0.108685	47.8734	-0.099871	47.8775	-0.115101	47.7749	-0.167045	47.8119	-0.166362
47.6533	-0.221012	47.7705	-0.212209	47.8532	-0.161665	47.8271	-0.157713	47.888	-0.108693	47.89	-0.0998851	47.8944	-0.115076	47.7918	-0.167057	47.8282	-0.166372
47.6699	-0.221015	47.7872	-0.212216	47.8695	-0.161683	47.8437	-0.157727	47.9047	-0.1087	47.9064	-0.0998978	47.9111	-0.115047	47.8089	-0.167068	47.8452	-0.166379
47.6869	-0.221018	47.8042	-0.212225	47.8862	-0.161699	47.8603	-0.15774	47.9211	-0.108709	47.9232	-0.0999131	47.9281	-0.115033	47.8252	-0.16708	47.8616	-0.166386
47.7033	-0.221022	47.8206	-0.212236	47.9029	-0.161712	47.8768	-0.157755	47.9376	-0.108714	47.9398	-0.0999246	47.9445	-0.115023	47.8416	-0.167092	47.8784	-0.166394
47.7201	-0.221026	47.8376	-0.212246	47.9199	-0.161723	47.8932	-0.157769	47.9542	-0.108722	47.9568	-0.0999391	47.9615	-0.11502	47.8583	-0.167104	47.8951	-0.1664
47.7371	-0.221031	47.8542	-0.212256	47.9366	-0.161734	47.91	-0.157782	47.9709	-0.108727	47.9733	-0.099954	47.9779	-0.115021	47.875	-0.167115	47.9118	-0.166408
47.7539	-0.221036	47.8714	-0.212265	47.9532	-0.161743	47.9271	-0.157792	47.9877	-0.108731	47.9903	-0.0999697	47.9945	-0.115026	47.8916	-0.167125	47.9283	-0.166416
47.7705	-0.221041	47.8879	-0.212274	47.9698	-0.161755	47.9437	-0.1578	48.0043	-0.108737	48.007	-0.0999846	48.0112	-0.115033	47.9078	-0.167134	47.945	-0.166425
47.7871	-0.221046	47.9044	-0.212283	47.9864	-0.161766	47.9599	-0.157808	48.0212	-0.108742	48.0235	-0.0999998	48.0276	-0.115043	47.9248	-0.167144	47.9619	-0.166434
47.8038	-0.221051	47.9209	-0.212292	48.0031	-0.161776	47.9768	-0.157817	48.038	-0.108746	48.0401	-0.100016	48.0441	-0.115055	47.9413	-0.167155	47.9787	-0.166442
47.8204	-0.221056	47.9378	-0.212302	48.0197	-0.161786	47.9936	-0.157825	48.0545	-0.108747	48.0568	-0.100032	48.0608	-0.115063	47.9578	-0.167166	47.9953	-0.166451
47.8373	-0.221061	47.9542	-0.212314	48.0365	-0.161797	48.0106	-0.157832	48.0712	-0.108748	48.0736	-0.100045	48.0776	-0.115072	47.9747	-0.167178	48.012	-0.166461
47.8537	-0.221065	47.9705	-0.212324	48.0533	-0.161812	48.027	-0.157841	48.0877	-0.108751	48.0902	-0.100051	48.094	-0.11508	47.9916	-0.167192	48.0285	-0.166469
47.8706	-0.221069	47.9872	-0.212336	48.0697	-0.161826	48.0436	-0.15785	48.1046	-0.108753	48.1067	-0.100056	48.111	-0.11509	48.0083	-0.167215	48.0454	-0.166475
47.8872	-0.221073	48.004	-0.212349	48.0867	-0.161841	48.0601	-0.157861	48.1211	-0.108759	48.1236	-0.100058	48.1272	-0.1151	48.0246	-0.167248	48.0621	-0.166478
47.9037	-0.221076	48.0208	-0.212362	48.1034	-0.161854	48.0768	-0.157875	48.1376	-0.108772	48.1403	-0.10006	48.144	-0.115111	48.0414	-0.167295	48.079	-0.166484
47.9206	-0.22108	48.0372	-0.212377	48.1201	-0.161868	48.0937	-0.15789	48.1542	-0.108786	48.1568	-0.100059	48.1607	-0.11512	48.058	-0.167344	48.0952	-0.166489
47.9373	-0.221083	48.0541	-0.212391	48.1363	-0.161879	48.1107	-0.157905	48.1709	-0.108802	48.1739	-0.100057	48.1772	-0.115129	48.0744	-0.167386	48.1119	-0.166495
47.9536	-0.221086	48.0708	-0.212405	48.1532	-0.161892	48.1274	-0.157919	48.1876	-0.108825	48.1905	-0.100055	48.1939	-0.115139	48.0913	-0.167434	48.1285	-0.166501
47.9706	-0.22109	48.0875	-0.212419	48.1699	-0.161907	48.144	-0.157934	48.2042	-0.108864	48.2069	-0.100054	48.2105	-0.115154	48.1079	-0.167487	48.1453	-0.166509
47.987	-0.221094	48.1036	-0.212436	48.1861	-0.161921	48.1605	-0.157948	48.2209	-0.1089	48.2236	-0.100059	48.2273	-0.115165	48.1246	-0.167543	48.162	-0.166516
48.0037	-0.221098	48.1206	-0.212452	48.2028	-0.161935	48.1772	-0.15796	48.2379	-0.10894	48.2401	-0.100066	48.2443	-0.11517	48.1414	-0.167571	48.1783	-0.166525
48.0202	-0.221102	48.1378	-0.212466	48.2198	-0.161948	48.1944	-0.15797	48.2546	-0.108987	48.2569	-0.100077	48.2609	-0.115169	48.1575	-0.167592	48.1953	-0.166534
48.0368	-0.221106	48.1542	-0.212479	48.2366	-0.161959	48.211	-0.157981	48.2712	-0.109028	48.2734	-0.100093	48.2779	-0.115169	48.1742	-0.167606	48.2122	-0.166544
48.0537	-0.221111	48.171	-0.212493	48.2535	-0.16197	48.2274	-0.15799	48.288	-0.109061	48.2901	-0.100121	48.2943	-0.115171	48.1908	-0.167621	48.2288	-0.166554
48.0701	-0.221115	48.1877	-0.212504	48.2702	-0.16198	48.2441	-0.157999	48.3046	-0.109084	48.307	-0.100166	48.3109	-0.115172	48.2075	-0.167634	48.2459	-0.166565
48.0863	-0.22112	48.2043	-0.212514	48.2866	-0.16199	48.2608	-0.158008	48.321	-0.109104	48.3237	-0.100221	48.3276	-0.115169	48.2241	-0.167645	48.2625	-0.166577
48.1031	-0.221124	48.2212	-0.212524	48.3034	-0.162001	48.2774	-0.158019	48.3382	-0.109122	48.3402	-0.100269	48.3441	-0.115171	48.2411	-0.167656	48.2788	-0.16659
48.1196	-0.221128	48.2383	-0.212533	48.32	-0.16201	48.2937	-0.158032	48.3548	-0.109135	48.3569	-0.100289	48.361	-0.115175	48.2579	-0.167667	48.2955	-0.166604
48.1364	-0.221133	48.2547	-0.212542	48.3369	-0.162021	48.3102	-0.158047	48.3715	-0.109146	48.3735	-0.100306	48.3775	-0.11518	48.2743	-0.167678	48.3123	-0.166618
48.1536	-0.221137	48.2711	-0.212553	48.3535	-0.162034	48.327	-0.158063	48.3884	-0.109154	48.3901	-0.100322	48.3939	-0.115191	48.291	-0.167688	48.329	-0.166635
48.1702	-0.221142	48.2882	-0.212564	48.3703	-0.162047	48.3438	-0.15809	48.4052	-0.109155	48.4068	-0.100333	48.411	-0.115204	48.3073	-0.167699	48.3455	-0.166652
48.1869	-0.221146	48.3042	-0.212574	48.3869	-0.162061	48.3605	-0.158121	48.4215	-0.109154	48.4239	-0.100339	48.4276	-0.115217	48.3241	-0.167709	48.3623	-0.166665
48.2037	-0.221149	48.3208	-0.212585	48.4036	-0.162074	48.377	-0.158152	48.438	-0.109154	48.4404	-0.100341	48.4441	-0.115221	48.3406	-0.167718	48.3788	-0.166676
48.2201	-0.221154	48.3377	-0.212598	48.4201	-0.162089	48.3937	-0.158191	48.4544	-0.109151	48.4573	-0.100341	48.4608	-0.115224	48.3573	-0.167727	48.3957	-0.166688
48.2371	-0.221158	48.3542	-0.212611	48.437	-0.162104	48.4105	-0.158218	48.471	-0.109152	48.4738	-0.100343	48.4779	-0.115226	48.3738	-0.167737	48.4124	-0.166697
48.2537	-0.221161	48.371	-0.212623	48.4536	-0.162118	48.4271	-0.158243	48.4877	-0.109151	48.4905	-0.100345	48.4945	-0.115225	48.391	-0.167747	48.4291	-0.166706
48.2707	-0.221164	48.388	-0.212635	48.4701	-0.162129	48.4437	-0.158267	48.5044	-0.109152	48.5075	-0.100348	48.5112	-0.115228	48.4075	-0.167757	48.4454	-0.166713
48.287	-0.221167	48.4044	-0.212649	48.4869	-0.162141	48.4605	-0.158295	48.5212	-0.109156	48.5239	-0.100354	48.5277	-0.115235	48.4238	-0.167767	48.462	-0.166717
48.3038	-0.22117	48.421	-0.212664	48.5033	-0.162152	48.477	-0.158317	48.5376	-0.109167	48.5408	-0.100362	48.5447	-0.115248	48.4409	-0.167779	48.4787	-0.166725
48.3209	-0.221173	48.4374	-0.212678	48.5198	-0.162163	48.4933	-0.158334	48.5542	-0.109183	48.557	-0.100374	48.5609	-0.115258	48.4575	-0.167792	48.4957	-0.166734
48.3375	-0.221176	48.454	-0.212692	48.5368	-0.162173	48.5102	-0.158348	48.5711	-0.109199	48.5737	-0.100393	48.5776	-0.11527	48.4743	-0.167805	48.5125	-0.166741
48.3542	-0.221181	48.4707	-0.212704	48.5534	-0.162179	48.5266	-0.15836	48.5877	-0.109216	48.5905	-0.10041	48.5942	-0.11528	48.4909	-0.167816	48.529	-0.166749
48.3706	-0.221186	48.487	-0.212716	48.5702	-0.162186	48.5433	-0.158372	48.6043	-0.10923	48.6068	-0.100426	48.611	-0.115288	48.5071	-0.167825	48.5457	-0.166757
48.3875	-0.221192	48.5038	-0.212728	48.5869	-0.162191	48.5598	-0.158382	48.6209	-0.109244	48.6234	-0.100441	48.6277	-0.115289	48.5239	-0.167833	48.5624	-0.166767
48.404	-0.221199	48.5204	-0.212738	48.6037	-0.162198	48.5769	-0.158391	48.6375	-0.109256	48.64	-0.100456	48.6445	-0.11529	48.5407	-0.167839	48.5795	-0.166779
48.4206	-0.221206	48.5374	-0.212746	48.6203	-0.162205	48.5935	-0.158399	48.6545	-0.109265	48.6569	-0.100466	48.661	-0.11529	48.5571	-0.167845	48.5961	-0.166793
48.4372	-0.221212	48.5539	-0.212752	48.6375	-0.162211	48.6106	-0.158405	48.6711	-0.109272	48.6738	-0.100474	48.6778	-0.115286	48.5741	-0.167851	48.6123	-0.166815
48.4535	-0.221219	48.5708	-0.212758	48.6538	-0.162218	48.6272	-0.158411	48.6885	-0.10928	48.6904	-0.100481	48.6947	-0.115283	48.591	-0.167857	48.6291	-0.166843
48.4704	-0.221224	48.5874	-0.212763	48.6705	-0.162226	48.6439	-0.158418	48.705	-0.109286	48.7069	-0.100491	48.7117	-0.115282	48.6073	-0.167865	48.6457	-0.166876
48.4871	-0.221229	48.6039	-0.21277	48.687	-0.162236	48.6605	-0.158427	48.7218	-0.109292	48.7234	-0.100502	48.7281	-0.115288	48.6242	-0.167872	48.6623	-0.16691
48.5036	-0.221233	48.6204	-0.212777	48.7038	-0.162248	48.6771	-0.158436	48.7384	-0.109301	48.7403	-0.100517	48.7448	-0.115296	48.641	-0.16788	48.679	-0.166933
48.5203	-0.221237	48.6368	-0.212784	48.7206	-0.16226	48.694	-0.158444	48.7557	-0.109312	48.7572	-0.100535	48.7613	-0.115305	48.6573	-0.16789	48.6957	-0.166951
48.537	-0.221241	48.6536	-0.21279	48.7371	-0.162274	48.7104	-0.158451	48.7716	-0.109323	48.7738	-0.100555	48.7783	-0.115315	48.6739	-0.167899	48.7124	-0.166968
48.5537	-0.221244	48.671	-0.212798	48.7539	-0.162292	48.727	-0.158459	48.788	-0.109333	48.7904	-0.100571	48.7949	-0.115325	48.6903	-0.167909	48.7288	-0.166983
48.5706	-0.221248	48.6872	-0.212808	48.7704	-0.16231	48.7438	-0.158467	48.8052	-0.109339	48.8069	-0.100583	48.8111	-0.115336	48.7072	-0.167918	48.7454	-0.166997
48.5874	-0.22125	48.7041	-0.212818	48.7869	-0.162336	48.7602	-0.158474	48.8216	-0.109347	48.8239	-0.100594	48.8276	-0.115348	48.7238	-0.167928	48.7622	-0.167011
48.6044	-0.221253	48.7208	-0.21283	48.8037	-0.16237	48.7771	-0.158481	48.8383	-0.109355	48.8401	-0.100601	48.8444	-0.115357	48.7403	-0.167938	48.7785	-0.167026
48.6211	-0.221256	48.7379	-0.212843	48.8203	-0.162404	48.7937	-0.158488	48.8551	-0.109364	48.8566	-0.100604	48.861	-0.115367	48.7575	-0.167948	48.7954	-0.167039
48.6374	-0.22126	48.7546	-0.212856	48.8372	-0.162421	48.8108	-0.158494	48.8719	-0.109376	48.8731	-0.100607	48.8776	-0.115372	48.7737	-0.167957	48.8121	-0.16705
48.6538	-0.221263	48.7712	-0.212868	48.8538	-0.162438	48.8274	-0.158501	48.8884	-0.109388	48.8903	-0.100607	48.8942	-0.115372	48.7908	-0.167967	48.8283	-0.167058
48.6704	-0.221266	48.788	-0.21288	48.8703	-0.162457	48.8437	-0.158511	48.9052	-0.1094	48.9066	-0.100611	48.9109	-0.115367	48.8075	-0.167976	48.8451	-0.167064
48.6871	-0.22127	48.8046	-0.212893	48.8866	-0.162474	48.8604	-0.158523	48.9217	-0.109412	48.9232	-0.100617	48.9277	-0.115362	48.8242	-0.167987	48.8616	-0.167068
48.7036	-0.221274	48.8213	-0.212905	48.9035	-0.162488	48.8771	-0.158538	48.9383	-0.109423	48.9399	-0.100627	48.9443	-0.115359	48.8406	-0.167996	48.8789	-0.167071
48.7206	-0.221279	48.838	-0.212916	48.9205	-0.1625	48.8937	-0.158574	48.9545	-0.109431	48.9567	-0.100639	48.9614	-0.11536	48.8574	-0.168005	48.8952	-0.167076
48.7369	-0.221285	48.8546	-0.212927	48.9367	-0.162511	48.9102	-0.158613	48.9709	-0.109435	48.9737	-0.100653	48.9779	-0.11536	48.8741	-0.168013	48.9124	-0.167082
48.7538	-0.221291	48.871	-0.21294	48.9536	-0.162522	48.9268	-0.158656	48.9877	-0.109439	48.9906	-0.100669	48.9943	-0.115359	48.891	-0.16802	48.9288	-0.167087
48.7702	-0.221296	48.8877	-0.212954	48.9701	-0.162531	48.9436	-0.158699	49.0044	-0.109445	49.0073	-0.100685	49.0109	-0.11536	48.9078	-0.168028	48.9454	-0.167094
48.7874	-0.221302	48.904	-0.212968	48.9871	-0.162541	48.9602	-0.158726	49.0209	-0.109449	49.0236	-0.100704	49.0276	-0.115363	48.9243	-0.168036	48.9624	-0.167103
48.8043	-0.221307	48.9207	-0.212982	49.0036	-0.162552	48.977	-0.158742	49.0376	-0.109453	49.0403	-0.100722	49.0442	-0.115367	48.9411	-0.168045	48.9792	-0.167114
48.8209	-0.221313	48.9374	-0.212995	49.0202	-0.162561	48.9935	-0.158756	49.0546	-0.109462	49.0568	-0.100738	49.0611	-0.115372	48.9576	-0.168052	48.9961	-0.167126
48.8374	-0.221319	48.9544	-0.213007	49.0368	-0.162572	49.0101	-0.15877	49.0712	-0.109476	49.0741	-0.100751	49.0779	-0.115375	48.9743	-0.168059	49.0125	-0.167135
48.8542	-0.221324	48.9709	-0.213019	49.0533	-0.162585	49.0267	-0.158783	49.0882	-0.109497	49.0909	-0.100762	49.094	-0.115378	48.991	-0.168067	49.029	-0.167145
48.8706	-0.221329	48.9873	-0.213029	49.0698	-0.162597	49.0435	-0.158795	49.1049	-0.109527	49.1074	-0.100776	49.1108	-0.115382	49.0076	-0.168076	49.0456	-0.167154
48.8871	-0.221334	49.004	-0.213039	49.0861	-0.162611	49.0603	-0.158805	49.1216	-0.109559	49.124	-0.100787	49.1271	-0.115386	49.0244	-0.168084	49.0624	-0.167163
48.9038	-0.221339	49.0209	-0.213048	49.1028	-0.162626	49.0769	-0.158814	49.1386	-0.109598	49.1404	-0.100798	49.1441	-0.115392	49.0411	-0.168094	49.0791	-0.167173
48.9207	-0.221345	49.0374	-0.213057	49.12	-0.16264	49.0935	-0.15882	49.1552	-0.109619	49.1569	-0.100807	49.1608	-0.115397	49.0573	-0.168106	49.0956	-0.167182
48.9372	-0.22135	49.0543	-0.213064	49.1369	-0.162653	49.1099	-0.158824	49.1718	-0.109641	49.1735	-0.100817	49.1778	-0.115399	49.0739	-0.168118	49.1121	-0.167191
48.9534	-0.221355	49.0709	-0.213069	49.1534	-0.162664	49.1266	-0.158827	49.1885	-0.109662	49.1905	-0.100827	49.194	-0.115406	49.0908	-0.168131	49.1292	-0.167201
48.9703	-0.221359	49.0874	-0.213075	49.17	-0.162678	49.1432	-0.15883	49.2052	-0.109677	49.2072	-0.100835	49.2107	-0.115414	49.1075	-0.16816	49.146	-0.167213
48.9869	-0.221364	49.1041	-0.213082	49.1868	-0.162694	49.1599	-0.158834	49.2218	-0.10969	49.2238	-0.100844	49.2272	-0.115422	49.1244	-0.168193	49.163	-0.167225
49.0038	-0.22137	49.121	-0.21309	49.2038	-0.162709	49.1767	-0.158837	49.2381	-0.109697	49.2403	-0.100851	49.2437	-0.115428	49.1407	-0.16823	49.1798	-0.167238
49.0205	-0.221376	49.1376	-0.213099	49.2203	-0.162725	49.1933	-0.158842	49.255	-0.109699	49.2573	-0.100858	49.2607	-0.115436	49.1579	-0.168267	49.1963	-0.167248
49.0373	-0.221382	49.1543	-0.213107	49.237	-0.162743	49.2099	-0.158851	49.2714	-0.109698	49.2738	-0.100865	49.2773	-0.115447	49.1746	-0.168297	49.2133	-0.16726
49.054	-0.221389	49.1706	-0.213116	49.2534	-0.16276	49.2267	-0.158861	49.2884	-0.109696	49.2907	-0.100871	49.2943	-0.115459	49.1914	-0.168319	49.2298	-0.16727
49.0702	-0.221394	49.1877	-0.213124	49.2699	-0.162777	49.2434	-0.158873	49.3051	-0.109689	49.3074	-0.100878	49.3108	-0.11547	49.2082	-0.168332	49.2461	-0.167281
49.087	-0.221399	49.2044	-0.213134	49.2867	-0.162795	49.2603	-0.158884	49.3221	-0.109684	49.3235	-0.100887	49.3277	-0.115481	49.2244	-0.168343	49.2623	-0.167292
49.1039	-0.221404	49.221	-0.213143	49.3034	-0.162821	49.2767	-0.158893	49.3383	-0.109682	49.3401	-0.100899	49.3443	-0.115496	49.2413	-0.168354	49.2787	-0.167304
49.1205	-0.221409	49.2374	-0.213152	49.3203	-0.162837	49.2934	-0.1589	49.3548	-0.109687	49.3568	-0.100914	49.3611	-0.11551	49.2578	-0.168365	49.2957	-0.167315
49.1372	-0.221413	49.2544	-0.213159	49.3369	-0.162849	49.3104	-0.158906	49.3714	-0.109693	49.3737	-0.100929	49.3777	-0.115527	49.2744	-0.168376	49.3125	-0.167326
49.1538	-0.221417	49.2715	-0.213166	49.3535	-0.162861	49.327	-0.158911	49.388	-0.109702	49.3903	-0.100944	49.3941	-0.115545	49.2909	-0.168387	49.3293	-0.167338
49.1706	-0.22142	49.2879	-0.213173	49.3699	-0.162873	49.3437	-0.158916	49.4045	-0.109716	49.4071	-0.100959	49.4107	-0.115564	49.3074	-0.168397	49.3459	-0.167348
49.1873	-0.221424	49.304	-0.21318	49.3868	-0.162882	49.3605	-0.158921	49.421	-0.109736	49.4236	-0.100976	49.4273	-0.115586	49.3239	-0.168407	49.363	-0.167357
49.2037	-0.221428	49.3207	-0.213186	49.4034	-0.162891	49.3771	-0.158925	49.4378	-0.109756	49.4402	-0.100991	49.444	-0.115609	49.3408	-0.168416	49.3796	-0.167365
49.2207	-0.221432	49.3376	-0.213193	49.4199	-0.162901	49.3938	-0.15893	49.4544	-0.109775	49.4569	-0.101	49.4611	-0.115632	49.3571	-0.168426	49.3963	-0.167373
49.2372	-0.221438	49.3539	-0.213201	49.4365	-0.162911	49.4105	-0.158937	49.4712	-0.109797	49.4735	-0.101009	49.4778	-0.115655	49.3739	-0.168437	49.4125	-0.167379
49.2531	-0.221444	49.3704	-0.213209	49.4531	-0.16292	49.4268	-0.158945	49.4879	-0.109826	49.49	-0.101018	49.4947	-0.11568	49.3907	-0.168447	49.4291	-0.167384
49.2703	-0.221453	49.3873	-0.213219	49.47	-0.162928	49.4438	-0.158954	49.5048	-0.109858	49.5069	-0.101029	49.5112	-0.115703	49.4078	-0.168457	49.4457	-0.167388
49.2871	-0.22146	49.4043	-0.213229	49.4865	-0.162936	49.4603	-0.158966	49.5218	-0.109879	49.5235	-0.101042	49.5282	-0.115722	49.4244	-0.168468	49.4624	-0.167392
49.3036	-0.221468	49.4205	-0.21324	49.5036	-0.162943	49.477	-0.15898	49.5378	-0.109898	49.54	-0.101055	49.5448	-0.115737	49.4411	-0.168478	49.4792	-0.167398
49.3208	-0.221474	49.4371	-0.213249	49.5201	-0.16295	49.4935	-0.158994	49.5547	-0.109917	49.5567	-0.101068	49.5615	-0.115746	49.4577	-0.16849	49.4957	-0.167403
49.3369	-0.221481	49.4542	-0.213258	49.5366	-0.162956	49.5103	-0.159007	49.571	-0.109934	49.5737	-0.101083	49.5783	-0.115751	49.4743	-0.168501	49.5124	-0.167408
49.3538	-0.221488	49.4711	-0.21327	49.5536	-0.162964	49.527	-0.15902	49.5878	-0.109948	49.5908	-0.101098	49.5947	-0.115754	49.4905	-0.168514	49.5289	-0.167415
49.3707	-0.221496	49.4877	-0.213281	49.5702	-0.162971	49.5438	-0.159033	49.6046	-0.109959	49.6069	-0.10111	49.6112	-0.115758	49.5072	-0.168527	49.5459	-0.167423
49.3874	-0.221503	49.5045	-0.213292	49.5869	-0.16298	49.5602	-0.159047	49.6211	-0.109966	49.6237	-0.101121	49.6278	-0.115763	49.5238	-0.168539	49.5627	-0.167431
49.4042	-0.22151	49.5211	-0.213304	49.6033	-0.16299	49.5769	-0.159063	49.6378	-0.109968	49.6403	-0.101129	49.6444	-0.115771	49.5403	-0.168552	49.5794	-0.16744
49.4209	-0.221516	49.5379	-0.213314	49.6201	-0.163	49.5937	-0.159079	49.654	-0.109966	49.6573	-0.101137	49.6611	-0.115784	49.557	-0.168566	49.596	-0.16745
49.4377	-0.221522	49.5544	-0.213323	49.6372	-0.16301	49.6103	-0.159093	49.6708	-0.10996	49.6737	-0.101148	49.6778	-0.115796	49.5736	-0.168584	49.6125	-0.167461
49.4545	-0.221528	49.571	-0.213331	49.6541	-0.163018	49.6269	-0.159103	49.6874	-0.109954	49.6902	-0.10116	49.6948	-0.115808	49.5903	-0.168598	49.6291	-0.167475
49.4711	-0.221533	49.5878	-0.213339	49.6711	-0.163026	49.6436	-0.15911	49.704	-0.109943	49.7068	-0.101171	49.7114	-0.11582	49.6071	-0.168609	49.6461	-0.167489
49.4871	-0.221536	49.6046	-0.213346	49.6876	-0.163035	49.6607	-0.159118	49.721	-0.109931	49.7232	-0.101184	49.7283	-0.115827	49.6238	-0.16862	49.6624	-0.167505
49.504	-0.221539	49.6211	-0.213351	49.7043	-0.163042	49.6771	-0.159126	49.7376	-0.109925	49.7398	-0.101195	49.7448	-0.115831	49.6403	-0.168629	49.6787	-0.167519
49.5205	-0.221541	49.6377	-0.213356	49.7208	-0.163048	49.6937	-0.159132	49.7542	-0.109922	49.7565	-0.101203	49.7617	-0.115829	49.6573	-0.168639	49.6952	-0.167532
49.5375	-0.221543	49.654	-0.213362	49.7376	-0.163055	49.7104	-0.159138	49.7704	-0.109924	49.7731	-0.10121	49.7781	-0.11582	49.6736	-0.168649	49.7117	-0.167545
49.5539	-0.221546	49.6711	-0.213368	49.7539	-0.163062	49.7274	-0.159143	49.7879	-0.109925	49.7901	-0.101215	49.7947	-0.115813	49.69	-0.16866	49.7287	-0.167559
49.5702	-0.221549	49.6878	-0.213374	49.7703	-0.163073	49.7438	-0.159149	49.8048	-0.109927	49.8065	-0.10122	49.8115	-0.115796	49.707	-0.168671	49.7455	-0.167571
49.587	-0.221553	49.7043	-0.213382	49.7871	-0.163084	49.76	-0.159157	49.8216	-0.109934	49.8232	-0.101223	49.8281	-0.115779	49.7238	-0.168684	49.7622	-0.167583
49.6036	-0.221557	49.7206	-0.213391	49.8033	-0.163094	49.7766	-0.159165	49.8381	-0.109943	49.8401	-0.101223	49.8449	-0.115769	49.7403	-0.168698	49.779	-0.167592
49.6208	-0.221563	49.7377	-0.213402	49.82	-0.163098	49.7936	-0.159172	49.8553	-0.109952	49.8572	-0.101223	49.8615	-0.115766	49.7568	-0.168722	49.7961	-0.167602
49.6372	-0.221569	49.7546	-0.213413	49.8369	-0.1631	49.8103	-0.15918	49.8717	-0.109957	49.8736	-0.101221	49.8779	-0.115769	49.7734	-0.16875	49.8127	-0.167614
49.654	-0.221577	49.771	-0.213424	49.8536	-0.163102	49.827	-0.159187	49.8884	-0.109964	49.8897	-0.101222	49.8949	-0.115772	49.7906	-0.168767	49.8291	-0.167627
49.6707	-0.221588	49.7876	-0.213433	49.8702	-0.163101	49.8435	-0.159194	49.9048	-0.10997	49.9067	-0.101226	49.9116	-0.115774	49.8073	-0.168781	49.8456	-0.167642
49.6874	-0.221598	49.8048	-0.213441	49.8869	-0.1631	49.8602	-0.159202	49.9215	-0.109975	49.9231	-0.101235	49.9282	-0.115779	49.8238	-0.168794	49.8625	-0.167654
49.7038	-0.221609	49.8215	-0.213449	49.9037	-0.163101	49.8769	-0.159211	49.9382	-0.109983	49.9398	-0.101245	49.9449	-0.115787	49.8404	-0.168806	49.879	-0.167668
49.7205	-0.221617	49.8378	-0.213454	49.9201	-0.163103	49.8939	-0.159221	49.9546	-0.109992	49.9565	-0.101257	49.9612	-0.115796	49.8571	-0.168818	49.8957	-0.167681
49.7375	-0.221625	49.8547	-0.213456	49.9368	-0.16311	49.9108	-0.159232	49.9716	-0.110002	49.9732	-0.101268	49.9773	-0.115806	49.8735	-0.16883	49.912	-0.167694
49.7542	-0.221632	49.8711	-0.213458	49.9536	-0.16312	49.9277	-0.159243	49.9879	-0.110009	49.9899	-0.101282	49.9942	-0.115819	49.8902	-0.168843	49.9285	-0.167705
49.7707	-0.221639	49.8883	-0.213459	49.9704	-0.163134	49.9442	-0.159254	50.0045	-0.110019	50.0063	-0.101295	50.0112	-0.115839	49.9068	-0.168857	49.9452	-0.167714
49.7877	-0.221646	49.9046	-0.213462	49.9869	-0.163157	49.9606	-0.159265	50.0212	-0.110029	50.0234	-0.101306	50.0282	-0.11586	49.9234	-0.168871	49.9622	-0.167722
49.8044	-0.221653	49.9215	-0.213464	50.0032	-0.163186	49.9774	-0.15928	50.0381	-0.11004	50.0401	-0.101315	50.0448	-0.115888	49.9405	-0.168885	49.9792	-0.167728
49.8206	-0.22166	49.9384	-0.21347	50.0201	-0.163204	49.9944	-0.159295	50.055	-0.110051	50.0571	-0.101323	50.0613	-0.115909	49.9568	-0.168899	49.9955	-0.167737
49.8372	-0.221667	49.9551	-0.213476	50.0365	-0.16322	50.0112	-0.159309	50.0716	-0.110062	50.074	-0.101332	50.0782	-0.115922	49.9735	-0.168913	50.0122	-0.167745
49.8545	-0.221673	49.9718	-0.213484	50.0533	-0.163232	50.0275	-0.159321	50.088	-0.110071	50.0905	-0.101338	50.095	-0.115931	49.9902	-0.168926	50.0288	-0.167752
49.8706	-0.221679	49.9883	-0.213493	50.0698	-0.163241	50.0439	-0.159332	50.105	-0.110077	50.1074	-0.101348	50.1115	-0.115937	50.0069	-0.168939	50.0454	-0.167762
49.8873	-0.221686	50.0053	-0.213502	50.0865	-0.163249	50.0608	-0.15934	50.1219	-0.110082	50.1239	-0.101357	50.1282	-0.115943	50.0233	-0.168949	50.0622	-0.167771
49.9039	-0.221692	50.022	-0.21351	50.1032	-0.163254	50.0774	-0.159347	50.1385	-0.110083	50.1404	-0.101368	50.1449	-0.115952	50.0401	-0.16896	50.0791	-0.167782
49.9207	-0.221698	50.0388	-0.213518	50.1205	-0.163257	50.0939	-0.159352	50.1548	-0.110081	50.1569	-0.101379	50.1614	-0.115958	50.0568	-0.168972	50.0956	-0.167791
49.9374	-0.221704	50.0554	-0.213524	50.1367	-0.163261	50.1108	-0.159356	50.1716	-0.110077	50.1739	-0.10139	50.1782	-0.115966	50.0737	-0.168983	50.1125	-0.167798
49.9539	-0.221711	50.0724	-0.21353	50.154	-0.163265	50.1274	-0.159359	50.1882	-0.110072	50.1901	-0.101401	50.1949	-0.115977	50.0904	-0.168994	50.1293	-0.167802
49.9706	-0.221718	50.0885	-0.213535	50.1703	-0.163273	50.1438	-0.159362	50.2047	-0.110065	50.2068	-0.101413	50.211	-0.115993	50.1069	-0.169006	50.1459	-0.167807
49.9875	-0.221724	50.1049	-0.21354	50.1874	-0.163281	50.1609	-0.159366	50.2215	-0.110063	50.2235	-0.101426	50.2277	-0.116014	50.1237	-0.169018	50.1626	-0.16781
50.004	-0.221731	50.122	-0.213545	50.2035	-0.163293	50.1776	-0.159373	50.238	-0.110063	50.2405	-0.10144	50.2445	-0.116033	50.1404	-0.16903	50.1791	-0.167813
50.0207	-0.221737	50.1385	-0.213551	50.2201	-0.163308	50.1943	-0.159379	50.255	-0.110066	50.2569	-0.101454	50.2612	-0.116046	50.1572	-0.169042	50.1958	-0.167816
50.0375	-0.221743	50.1551	-0.213555	50.237	-0.163324	50.2106	-0.159388	50.2713	-0.110072	50.2734	-0.101468	50.278	-0.11606	50.1737	-0.169052	50.2124	-0.167818
50.0541	-0.221749	50.1718	-0.21356	50.2535	-0.16334	50.2276	-0.159397	50.2879	-0.110078	50.29	-0.101483	50.2947	-0.116072	50.1903	-0.169064	50.229	-0.167822
50.0705	-0.221756	50.1886	-0.213566	50.2704	-0.163357	50.244	-0.159407	50.3042	-0.110083	50.3067	-0.101498	50.3114	-0.116084	50.2071	-0.169073	50.2455	-0.167827
50.0868	-0.221763	50.2055	-0.213572	50.2869	-0.163373	50.2609	-0.159417	50.3211	-0.110089	50.3232	-0.101515	50.3279	-0.116095	50.2237	-0.169081	50.2626	-0.167833
50.1037	-0.221771	50.2222	-0.213578	50.3036	-0.163388	50.2773	-0.159426	50.3374	-0.110097	50.3395	-0.101526	50.3448	-0.116103	50.2407	-0.169088	50.2793	-0.167841
50.1204	-0.221779	50.2386	-0.213585	50.3203	-0.163403	50.2941	-0.159433	50.3543	-0.110106	50.3564	-0.101534	50.3613	-0.116111	50.2574	-0.169093	50.2965	-0.167849
50.1368	-0.221793	50.2554	-0.213592	50.337	-0.163416	50.311	-0.15944	50.3709	-0.110116	50.3734	-0.101539	50.378	-0.116122	50.2736	-0.1691	50.3126	-0.167859
50.1538	-0.221807	50.272	-0.2136	50.3538	-0.163427	50.3278	-0.159443	50.3882	-0.110124	50.3903	-0.101544	50.3949	-0.116133	50.2906	-0.169105	50.3294	-0.167869
50.1706	-0.221822	50.2887	-0.213607	50.3709	-0.163434	50.3444	-0.159447	50.4049	-0.110136	50.4067	-0.101545	50.4109	-0.116145	50.3072	-0.16911	50.3456	-0.167881
50.1874	-0.221835	50.305	-0.213614	50.3875	-0.16344	50.3607	-0.159453	50.4216	-0.110147	50.4236	-0.101547	50.4278	-0.116158	50.324	-0.169115	50.3623	-0.167892
50.2039	-0.221853	50.3219	-0.213623	50.4042	-0.163443	50.3775	-0.159458	50.4381	-0.110155	50.4403	-0.10155	50.4445	-0.116168	50.3407	-0.16912	50.3793	-0.1679
50.2201	-0.221869	50.3384	-0.213632	50.4206	-0.163442	50.3941	-0.159465	50.4547	-0.110162	50.4568	-0.101553	50.4613	-0.116182	50.3573	-0.169126	50.3961	-0.167907
50.2369	-0.221878	50.3549	-0.21364	50.4369	-0.16344	50.4109	-0.159471	50.4715	-0.110166	50.4737	-0.101557	50.4781	-0.116199	50.374	-0.169133	50.413	-0.167913
50.2541	-0.221887	50.3713	-0.213647	50.4534	-0.163437	50.4276	-0.159477	50.4879	-0.110169	50.4904	-0.101562	50.4944	-0.11622	50.3908	-0.169142	50.4299	-0.167917
50.2709	-0.221895	50.3882	-0.213654	50.4702	-0.163432	50.4438	-0.159486	50.5048	-0.110172	50.5068	-0.101571	50.5113	-0.116239	50.4075	-0.16915	50.4469	-0.167921
50.2876	-0.221902	50.4053	-0.213661	50.4871	-0.163428	50.4605	-0.159495	50.5214	-0.110178	50.5232	-0.101582	50.5282	-0.116261	50.4242	-0.169157	50.4633	-0.167926
50.3042	-0.221909	50.4216	-0.213668	50.5029	-0.163425	50.4774	-0.159505	50.5378	-0.110188	50.5402	-0.101596	50.5446	-0.11628	50.4407	-0.169164	50.4803	-0.16793
50.321	-0.221915	50.4379	-0.213674	50.52	-0.163421	50.4937	-0.159518	50.5545	-0.110201	50.5573	-0.101614	50.5615	-0.116293	50.4573	-0.16917	50.4971	-0.167934
50.3377	-0.221922	50.4543	-0.213678	50.5367	-0.163418	50.5105	-0.159529	50.5715	-0.110214	50.574	-0.101632	50.5786	-0.116304	50.4745	-0.16918	50.5131	-0.167942
50.3543	-0.221928	50.4716	-0.213682	50.5536	-0.163417	50.5271	-0.159541	50.5886	-0.110227	50.5902	-0.10165	50.5951	-0.116308	50.491	-0.16919	50.5296	-0.167948
50.3708	-0.221935	50.4877	-0.213684	50.5708	-0.163415	50.5438	-0.159555	50.6052	-0.110244	50.6068	-0.10167	50.6115	-0.116303	50.5076	-0.1692	50.5462	-0.167955
50.3871	-0.221941	50.5046	-0.213687	50.587	-0.163413	50.5609	-0.159581	50.6221	-0.110259	50.6236	-0.101701	50.6284	-0.116272	50.5241	-0.16921	50.5626	-0.16796
50.4032	-0.221947	50.5212	-0.213689	50.6036	-0.163411	50.5775	-0.159602	50.6383	-0.11027	50.6405	-0.101722	50.6453	-0.116216	50.5408	-0.16922	50.5794	-0.167964
50.4202	-0.221953	50.538	-0.213691	50.6205	-0.16341	50.5939	-0.159622	50.6551	-0.110276	50.6569	-0.101738	50.6617	-0.11614	50.5574	-0.169231	50.5963	-0.167968
50.4368	-0.221959	50.555	-0.213694	50.6374	-0.163411	50.6106	-0.159639	50.6718	-0.110277	50.6737	-0.101749	50.6782	-0.11608	50.574	-0.169247	50.6129	-0.167971
50.4537	-0.221965	50.5713	-0.213698	50.6539	-0.163416	50.6277	-0.159653	50.6885	-0.110272	50.6905	-0.101759	50.6947	-0.116041	50.5907	-0.169261	50.6297	-0.167974
50.4704	-0.221971	50.5884	-0.213704	50.6704	-0.163425	50.6441	-0.159667	50.705	-0.110266	50.707	-0.101763	50.7111	-0.11602	50.6076	-0.169274	50.6463	-0.167978
50.4872	-0.221976	50.6048	-0.213711	50.6867	-0.163435	50.6606	-0.159681	50.7217	-0.110258	50.7237	-0.10176	50.7279	-0.116014	50.6244	-0.169286	50.663	-0.167982
50.504	-0.221982	50.6213	-0.213718	50.7036	-0.163447	50.6771	-0.159695	50.7383	-0.110248	50.7403	-0.101746	50.7449	-0.116013	50.6412	-0.169302	50.6797	-0.167987
50.5206	-0.221989	50.6378	-0.213725	50.7206	-0.16348	50.694	-0.159707	50.7551	-0.11024	50.7569	-0.101721	50.7609	-0.116016	50.6578	-0.169334	50.6962	-0.167994
50.537	-0.221996	50.6551	-0.213731	50.7371	-0.163517	50.71	-0.159721	50.7716	-0.110232	50.7736	-0.101679	50.7778	-0.116028	50.6744	-0.169367	50.7128	-0.168004
50.5541	-0.222004	50.6715	-0.213737	50.7534	-0.163545	50.7271	-0.159733	50.7885	-0.110231	50.7901	-0.101665	50.7943	-0.116042	50.6909	-0.169406	50.7294	-0.168015
50.5709	-0.222011	50.6884	-0.213742	50.7707	-0.163567	50.7438	-0.159742	50.8051	-0.110237	50.8068	-0.101659	50.811	-0.116055	50.7076	-0.169447	50.746	-0.168027
50.5873	-0.222018	50.7053	-0.213744	50.7873	-0.163581	50.7606	-0.159747	50.8217	-0.110248	50.8234	-0.101661	50.8277	-0.11607	50.724	-0.169483	50.7627	-0.168044
50.604	-0.222026	50.7224	-0.213745	50.8037	-0.163594	50.7771	-0.15975	50.8383	-0.110264	50.8402	-0.101666	50.845	-0.116085	50.7408	-0.169516	50.7793	-0.168063
50.6204	-0.222035	50.7387	-0.213746	50.8205	-0.163604	50.7939	-0.159752	50.8548	-0.110278	50.8571	-0.101675	50.8617	-0.116099	50.7574	-0.169557	50.796	-0.168076
50.6372	-0.222043	50.7555	-0.213745	50.8372	-0.163612	50.8108	-0.159751	50.8714	-0.110294	50.8732	-0.101686	50.8781	-0.116106	50.7743	-0.169605	50.8126	-0.168088
50.654	-0.222051	50.7722	-0.213744	50.8539	-0.163621	50.8278	-0.159744	50.888	-0.110308	50.8897	-0.101701	50.895	-0.116107	50.7908	-0.169648	50.8291	-0.168104
50.6707	-0.222057	50.7887	-0.213744	50.8707	-0.163628	50.8446	-0.159741	50.9045	-0.110317	50.9064	-0.101718	50.9117	-0.116103	50.8074	-0.169675	50.8462	-0.168125
50.687	-0.222063	50.8053	-0.213745	50.887	-0.163633	50.861	-0.159741	50.9208	-0.110324	50.9232	-0.101734	50.9282	-0.116095	50.824	-0.169689	50.8627	-0.168163
50.7036	-0.222069	50.8216	-0.213749	50.904	-0.16364	50.8776	-0.159744	50.9374	-0.110323	50.9401	-0.101748	50.9453	-0.116083	50.8406	-0.169699	50.8795	-0.168209
50.7201	-0.222074	50.8385	-0.213753	50.9204	-0.163644	50.8942	-0.159749	50.9542	-0.11032	50.9562	-0.101761	50.9618	-0.116068	50.8573	-0.169707	50.8964	-0.168258
50.7368	-0.222079	50.8549	-0.213758	50.9372	-0.163648	50.9108	-0.159759	50.9711	-0.110317	50.9731	-0.101773	50.9789	-0.116034	50.8741	-0.169713	50.9128	-0.168316
50.7536	-0.222082	50.8715	-0.213764	50.9541	-0.163652	50.9277	-0.159771	50.9882	-0.110313	50.9898	-0.101785	50.9953	-0.116007	50.8904	-0.169718	50.9298	-0.168386
50.7702	-0.222084	50.8883	-0.21377	50.9702	-0.163657	50.9442	-0.159786	51.0052	-0.110312	51.0068	-0.101795	51.0122	-0.115973	50.9073	-0.169722	50.9461	-0.168457
50.787	-0.222087	50.9051	-0.213775	50.9868	-0.163664	50.9609	-0.159835	51.022	-0.110313	51.0237	-0.101804	51.029	-0.115952	50.9239	-0.169727	50.9627	-0.168502
50.8038	-0.22209	50.9218	-0.213782	51.0035	-0.163672	50.9775	-0.159926	51.0388	-0.110317	51.0404	-0.10181	51.0455	-0.115937	50.9405	-0.169734	50.9794	-0.168521
50.8203	-0.222093	50.9385	-0.213787	51.0201	-0.163681	50.9942	-0.159996	51.0554	-0.110322	51.0568	-0.101815	51.0623	-0.115926	50.9572	-0.169743	50.9963	-0.168535
50.8371	-0.222098	50.9552	-0.213792	51.0367	-0.163689	51.0111	-0.160064	51.0722	-0.110325	51.0735	-0.101821	51.0791	-0.115919	50.9736	-0.169755	51.0127	-0.168545
50.8541	-0.222101	50.9719	-0.213796	51.0541	-0.163695	51.0277	-0.160106	51.0888	-0.110327	51.0902	-0.10183	51.0958	-0.115916	50.9905	-0.169768	51.0294	-0.168553
50.8711	-0.222105	50.9887	-0.2138	51.0706	-0.163702	51.0444	-0.160126	51.1054	-0.110324	51.1074	-0.101836	51.1125	-0.115912	51.0072	-0.169788	51.0464	-0.16856
50.8878	-0.222111	51.0054	-0.213804	51.0874	-0.163708	51.0611	-0.16014	51.1221	-0.110321	51.1238	-0.101838	51.1291	-0.115909	51.0238	-0.169808	51.063	-0.168563
50.9044	-0.222116	51.0221	-0.213809	51.1042	-0.163712	51.0785	-0.160152	51.1387	-0.110319	51.1406	-0.101841	51.1458	-0.115911	51.0405	-0.16983	51.0796	-0.168563
50.9218	-0.222123	51.0393	-0.213814	51.1217	-0.163715	51.0952	-0.160164	51.1556	-0.110317	51.1571	-0.101844	51.1632	-0.11591	51.0574	-0.16985	51.0965	-0.168564
50.9386	-0.222129	51.0554	-0.21382	51.1385	-0.16372	51.1118	-0.160172	51.1723	-0.110316	51.1738	-0.101851	51.1794	-0.115908	51.0743	-0.169862	51.1134	-0.168564
50.9552	-0.222136	51.072	-0.213826	51.1551	-0.163724	51.1284	-0.160176	51.1893	-0.110316	51.1906	-0.101859	51.1958	-0.115905	51.091	-0.169875	51.1298	-0.168568
50.9719	-0.222144	51.0882	-0.213831	51.172	-0.163727	51.1448	-0.160179	51.206	-0.110315	51.2071	-0.101864	51.2125	-0.115905	51.1072	-0.169889	51.1464	-0.168575
50.9884	-0.222152	51.1047	-0.213836	51.1884	-0.163731	51.1613	-0.160182	51.2227	-0.110316	51.2234	-0.101873	51.2291	-0.115909	51.124	-0.169907	51.1633	-0.168584
51.0047	-0.22216	51.1213	-0.213841	51.2046	-0.163735	51.178	-0.160187	51.2393	-0.110322	51.24	-0.101886	51.2456	-0.115917	51.1404	-0.16994	51.1798	-0.168595
51.0212	-0.222168	51.1382	-0.213844	51.2213	-0.163737	51.1945	-0.160192	51.256	-0.110335	51.2565	-0.101902	51.2622	-0.115934	51.1571	-0.169982	51.1963	-0.168608
51.0381	-0.222175	51.155	-0.213846	51.2374	-0.16374	51.2116	-0.160196	51.2726	-0.110349	51.2733	-0.101925	51.2792	-0.115949	51.1742	-0.170013	51.2127	-0.168624
51.0545	-0.222182	51.172	-0.213846	51.2541	-0.163739	51.2282	-0.160198	51.2889	-0.110365	51.29	-0.101945	51.2958	-0.115961	51.1905	-0.170041	51.2293	-0.168638
51.0712	-0.222188	51.1885	-0.213846	51.2707	-0.16374	51.2446	-0.160202	51.3056	-0.110378	51.3068	-0.101962	51.3126	-0.115977	51.2074	-0.170054	51.246	-0.168652
51.0877	-0.222194	51.2054	-0.213846	51.2875	-0.163744	51.2617	-0.160207	51.3216	-0.110389	51.3236	-0.101976	51.3293	-0.115994	51.2245	-0.170067	51.2631	-0.168667
51.1047	-0.222201	51.2216	-0.213847	51.3043	-0.16375	51.2786	-0.160211	51.3385	-0.110397	51.3406	-0.101988	51.346	-0.116026	51.2407	-0.17008	51.28	-0.168681
51.1214	-0.222208	51.2386	-0.213848	51.3211	-0.163758	51.2954	-0.160216	51.3546	-0.110405	51.3577	-0.101999	51.3627	-0.116044	51.2571	-0.17009	51.2967	-0.168692
51.1379	-0.222214	51.2552	-0.213849	51.3379	-0.163766	51.3117	-0.16022	51.3714	-0.110409	51.3743	-0.102008	51.3791	-0.116061	51.2739	-0.170099	51.3133	-0.168702
51.1549	-0.22222	51.272	-0.21385	51.3546	-0.163772	51.3288	-0.160223	51.3882	-0.110409	51.3911	-0.102013	51.3955	-0.116079	51.2907	-0.170105	51.3301	-0.16871
51.1715	-0.222226	51.2887	-0.213851	51.3715	-0.163776	51.3451	-0.160226	51.4049	-0.110405	51.4077	-0.102016	51.4121	-0.116097	51.3075	-0.170112	51.3464	-0.168719
51.1883	-0.222231	51.3055	-0.213851	51.388	-0.16378	51.3619	-0.160228	51.4215	-0.110399	51.4241	-0.10202	51.4289	-0.11611	51.3242	-0.170119	51.3631	-0.168727
51.2049	-0.222236	51.3216	-0.213852	51.4046	-0.163782	51.3781	-0.160229	51.4381	-0.110394	51.4406	-0.102029	51.4455	-0.116123	51.341	-0.170126	51.3794	-0.168733
51.221	-0.22224	51.3383	-0.213852	51.4211	-0.163784	51.3948	-0.16023	51.4547	-0.110392	51.4572	-0.102038	51.4619	-0.116136	51.3576	-0.170132	51.3961	-0.168736
51.2377	-0.222243	51.3552	-0.213853	51.4379	-0.163784	51.4115	-0.16023	51.4713	-0.110391	51.4737	-0.102051	51.4783	-0.116138	51.3745	-0.17014	51.4129	-0.168738
51.2544	-0.222245	51.3721	-0.213853	51.4549	-0.163782	51.428	-0.160231	51.4883	-0.11039	51.4904	-0.102063	51.4954	-0.116138	51.391	-0.170147	51.4294	-0.168741
51.2713	-0.222247	51.3888	-0.213853	51.4714	-0.163779	51.4446	-0.160231	51.5048	-0.110391	51.5069	-0.102074	51.5118	-0.116134	51.4081	-0.170156	51.4462	-0.168746
51.2879	-0.222248	51.4055	-0.213854	51.4878	-0.163775	51.4612	-0.160231	51.5219	-0.11039	51.5238	-0.102088	51.5288	-0.11613	51.4246	-0.170166	51.4628	-0.168751
51.3048	-0.222251	51.4221	-0.213857	51.5047	-0.16377	51.4778	-0.160232	51.5387	-0.110391	51.5404	-0.102102	51.5452	-0.116129	51.441	-0.170176	51.4797	-0.168756
51.3212	-0.222254	51.4387	-0.213862	51.5212	-0.163767	51.4945	-0.160235	51.5551	-0.11039	51.5569	-0.102116	51.5622	-0.116128	51.4578	-0.170187	51.4966	-0.168762
51.3385	-0.222258	51.4553	-0.213868	51.5379	-0.163764	51.511	-0.160239	51.572	-0.110388	51.5738	-0.102131	51.579	-0.116128	51.4742	-0.170196	51.5133	-0.168769
51.3546	-0.222262	51.4718	-0.213877	51.554	-0.163764	51.5276	-0.160242	51.5885	-0.110386	51.5902	-0.102149	51.5961	-0.116128	51.4906	-0.170204	51.5296	-0.168777
51.3714	-0.222268	51.4883	-0.213884	51.5709	-0.163766	51.5443	-0.160247	51.6051	-0.110383	51.6069	-0.102165	51.6128	-0.116131	51.5071	-0.170211	51.5464	-0.168784
51.3881	-0.222274	51.5047	-0.213889	51.5879	-0.163771	51.5614	-0.160253	51.6219	-0.110381	51.6235	-0.102181	51.6293	-0.116137	51.5239	-0.170218	51.5629	-0.16879
51.4049	-0.22228	51.5214	-0.213895	51.6045	-0.163781	51.5779	-0.160261	51.6391	-0.110382	51.6402	-0.102197	51.6456	-0.116143	51.5406	-0.170223	51.5796	-0.168795
51.4212	-0.222288	51.538	-0.2139	51.6209	-0.163792	51.5948	-0.160275	51.6555	-0.11039	51.6565	-0.102215	51.6621	-0.116151	51.5576	-0.170229	51.5961	-0.168799
51.4379	-0.222295	51.5548	-0.213903	51.6376	-0.163803	51.6118	-0.160292	51.6725	-0.1104	51.6732	-0.10223	51.6784	-0.116154	51.5739	-0.170235	51.613	-0.168801
51.455	-0.222301	51.5715	-0.213904	51.6543	-0.163822	51.6284	-0.160303	51.6889	-0.11041	51.6904	-0.102238	51.6949	-0.116159	51.5912	-0.170243	51.6295	-0.168804
51.4714	-0.222308	51.5879	-0.213906	51.6707	-0.163834	51.6452	-0.160314	51.7056	-0.110419	51.7068	-0.102245	51.712	-0.116164	51.6078	-0.170251	51.6461	-0.168805
51.4879	-0.222314	51.6048	-0.213908	51.688	-0.163845	51.6616	-0.160324	51.7216	-0.11043	51.7238	-0.102252	51.7286	-0.116176	51.6244	-0.17026	51.6629	-0.168806
51.5041	-0.222319	51.6214	-0.213911	51.7045	-0.163854	51.678	-0.160333	51.7385	-0.110436	51.7403	-0.102254	51.7452	-0.116184	51.6411	-0.170272	51.6797	-0.168806
51.5213	-0.222324	51.6382	-0.213914	51.7209	-0.163861	51.6949	-0.160339	51.7552	-0.11044	51.7569	-0.102256	51.7623	-0.11619	51.6576	-0.170283	51.6966	-0.168805
51.5382	-0.222329	51.6549	-0.213919	51.7373	-0.163866	51.7113	-0.160343	51.7717	-0.110442	51.7738	-0.102258	51.7788	-0.116193	51.674	-0.170295	51.7128	-0.168803
51.555	-0.222333	51.6715	-0.213922	51.7545	-0.163869	51.728	-0.160345	51.7884	-0.110442	51.7904	-0.102262	51.7955	-0.116199	51.6908	-0.170303	51.7295	-0.168802
51.5714	-0.222339	51.6883	-0.213924	51.7714	-0.163871	51.7445	-0.160345	51.8052	-0.110441	51.8067	-0.102266	51.8123	-0.116206	51.7076	-0.170311	51.7458	-0.168802
51.5879	-0.222344	51.7047	-0.213926	51.7881	-0.163873	51.761	-0.160344	51.8223	-0.110439	51.8238	-0.102269	51.8289	-0.116213	51.7244	-0.170317	51.7628	-0.168803
51.6047	-0.22235	51.7214	-0.213928	51.805	-0.163874	51.7779	-0.160343	51.8385	-0.110437	51.8403	-0.102274	51.8456	-0.116221	51.7407	-0.170321	51.7796	-0.168807
51.6219	-0.222357	51.7383	-0.21393	51.8215	-0.163878	51.7948	-0.160342	51.8552	-0.110437	51.857	-0.102279	51.8619	-0.116231	51.7575	-0.170323	51.7962	-0.168812
51.6383	-0.222364	51.7549	-0.213931	51.8377	-0.163883	51.811	-0.16034	51.8718	-0.11044	51.8739	-0.102283	51.8787	-0.116242	51.7743	-0.170324	51.8132	-0.168819
51.655	-0.222371	51.7713	-0.213932	51.8548	-0.163886	51.8279	-0.160338	51.8887	-0.110444	51.8906	-0.102288	51.8954	-0.116253	51.791	-0.170323	51.8298	-0.168827
51.6718	-0.222379	51.7882	-0.213931	51.8711	-0.163889	51.8441	-0.160335	51.9053	-0.110451	51.9072	-0.102295	51.9121	-0.116262	51.8075	-0.170324	51.8465	-0.168837
51.688	-0.222385	51.805	-0.213931	51.8878	-0.163892	51.8606	-0.160335	51.9217	-0.110459	51.9242	-0.102298	51.9287	-0.116266	51.824	-0.170326	51.863	-0.168847
51.7051	-0.222391	51.8216	-0.213931	51.9048	-0.163895	51.8777	-0.160336	51.9388	-0.110469	51.9403	-0.102299	51.9449	-0.116267	51.8408	-0.170328	51.88	-0.168862
51.7221	-0.222397	51.8385	-0.213931	51.9214	-0.163899	51.8942	-0.160336	51.9556	-0.110479	51.9572	-0.102296	51.9616	-0.116266	51.8578	-0.170332	51.8965	-0.168873
51.7384	-0.222401	51.855	-0.21393	51.9381	-0.163903	51.9112	-0.160336	51.9719	-0.110491	51.9738	-0.102291	51.9785	-0.11626	51.8742	-0.170338	51.9132	-0.168883
51.755	-0.222405	51.8715	-0.21393	51.9551	-0.163907	51.928	-0.160337	51.9885	-0.110506	51.9902	-0.102286	51.9952	-0.116251	51.8907	-0.170346	51.9294	-0.168891
51.7714	-0.222408	51.8886	-0.213929	51.9718	-0.163915	51.9447	-0.160339	52.0056	-0.110515	52.0071	-0.102277	52.0119	-0.11624	51.9074	-0.170355	51.9463	-0.168897
51.7882	-0.222411	51.9051	-0.213929	51.9886	-0.163922	51.9614	-0.160339	52.0222	-0.110518	52.0238	-0.102269	52.0286	-0.116228	51.924	-0.17038	51.963	-0.168902
51.8048	-0.222415	51.9215	-0.21393	52.0053	-0.16393	51.9783	-0.160339	52.0391	-0.110521	52.0405	-0.102263	52.0454	-0.116216	51.9407	-0.170404	51.9795	-0.168907
51.8216	-0.22242	51.9386	-0.213932	52.022	-0.163938	51.9947	-0.160339	52.0553	-0.110523	52.0576	-0.10226	52.0621	-0.116206	51.9574	-0.17044	51.996	-0.168912
51.8385	-0.222425	51.9548	-0.213933	52.0386	-0.163944	52.0112	-0.160337	52.0719	-0.110522	52.0739	-0.102258	52.0789	-0.116205	51.9745	-0.170478	52.0129	-0.168916
51.8547	-0.22243	51.9714	-0.213934	52.0548	-0.163949	52.0277	-0.160334	52.0884	-0.110517	52.0906	-0.10226	52.0952	-0.116203	51.9908	-0.170517	52.0299	-0.168918
51.8715	-0.222435	51.9886	-0.213934	52.0716	-0.163952	52.0445	-0.160329	52.105	-0.11051	52.1074	-0.102267	52.1121	-0.116203	52.0072	-0.170541	52.0462	-0.168918
51.8886	-0.222441	52.0051	-0.213932	52.0884	-0.163952	52.0617	-0.160326	52.122	-0.110504	52.1237	-0.102278	52.129	-0.116207	52.0242	-0.170552	52.063	-0.168918
51.9049	-0.222448	52.0219	-0.213931	52.1046	-0.163947	52.078	-0.160322	52.1384	-0.110499	52.1404	-0.102291	52.1452	-0.116212	52.0409	-0.170562	52.0795	-0.168918
51.9216	-0.222455	52.0383	-0.21393	52.1213	-0.163941	52.0947	-0.160317	52.1552	-0.110495	52.1574	-0.102306	52.162	-0.116217	52.0576	-0.17057	52.0963	-0.168919
51.9388	-0.222462	52.0552	-0.213931	52.1381	-0.163934	52.1109	-0.160313	52.1721	-0.110489	52.1739	-0.102328	52.1787	-0.11622	52.0741	-0.170578	52.113	-0.168918
51.9548	-0.22247	52.0716	-0.213932	52.1548	-0.16392	52.1277	-0.16031	52.1888	-0.110481	52.1903	-0.102342	52.1953	-0.116222	52.0908	-0.170586	52.1298	-0.168916
51.9712	-0.222478	52.0884	-0.213933	52.1714	-0.163887	52.1448	-0.160306	52.205	-0.110472	52.2067	-0.102354	52.2117	-0.116224	52.107	-0.170594	52.1462	-0.168911
51.9881	-0.222485	52.1049	-0.213935	52.1877	-0.163869	52.1612	-0.1603	52.2217	-0.110462	52.2236	-0.102367	52.2285	-0.116221	52.1237	-0.170601	52.163	-0.168907
52.0046	-0.222493	52.1217	-0.213938	52.2045	-0.163859	52.1779	-0.160295	52.2385	-0.11045	52.2403	-0.102375	52.2451	-0.116217	52.1406	-0.170607	52.1795	-0.168904
52.021	-0.2225	52.1384	-0.213943	52.2214	-0.163852	52.1943	-0.160288	52.2554	-0.110439	52.2566	-0.10238	52.2615	-0.11621	52.1569	-0.170613	52.1963	-0.168901
52.0374	-0.222507	52.1552	-0.213953	52.238	-0.16385	52.2112	-0.160276	52.2725	-0.11043	52.2732	-0.102381	52.2781	-0.116204	52.1736	-0.170618	52.2131	-0.168898
52.0544	-0.222514	52.1718	-0.213964	52.2549	-0.163851	52.2277	-0.16027	52.2888	-0.110418	52.2902	-0.102382	52.2948	-0.116197	52.1904	-0.170624	52.2296	-0.168897
52.0711	-0.222519	52.1884	-0.213974	52.2716	-0.163853	52.2447	-0.160269	52.3058	-0.110405	52.3066	-0.102381	52.3117	-0.116192	52.2069	-0.170629	52.2459	-0.168896
52.0876	-0.222525	52.2051	-0.213983	52.288	-0.163857	52.2607	-0.160268	52.322	-0.110394	52.323	-0.10238	52.3285	-0.116186	52.2236	-0.170633	52.2626	-0.168898
52.104	-0.222531	52.2218	-0.213989	52.305	-0.163862	52.2777	-0.160269	52.3388	-0.110385	52.3399	-0.102379	52.3455	-0.116179	52.2405	-0.170638	52.2792	-0.168901
52.1206	-0.222537	52.2385	-0.213994	52.3218	-0.163865	52.2946	-0.160271	52.3555	-0.110381	52.3571	-0.10238	52.3626	-0.116173	52.2571	-0.170642	52.296	-0.168905
52.1373	-0.222543	52.2553	-0.213998	52.3386	-0.163867	52.3113	-0.160276	52.3726	-0.110377	52.3735	-0.102381	52.3792	-0.116168	52.2736	-0.170648	52.3131	-0.16891
52.1545	-0.222548	52.272	-0.213999	52.3551	-0.163866	52.3282	-0.160281	52.389	-0.110372	52.3903	-0.102382	52.3956	-0.116166	52.2909	-0.170652	52.3298	-0.168914
52.171	-0.222554	52.289	-0.213997	52.3723	-0.163862	52.3451	-0.160286	52.4056	-0.110372	52.407	-0.102384	52.4125	-0.116168	52.3073	-0.170657	52.3468	-0.168919
52.1879	-0.22256	52.3055	-0.213994	52.3888	-0.163858	52.3618	-0.160292	52.422	-0.110376	52.4238	-0.102388	52.429	-0.116173	52.3237	-0.170661	52.3635	-0.168921
52.2048	-0.222567	52.3215	-0.213978	52.4052	-0.163855	52.378	-0.160296	52.4389	-0.110378	52.4408	-0.102395	52.4457	-0.116178	52.3404	-0.170665	52.3802	-0.168921
52.2215	-0.222573	52.3387	-0.213942	52.4221	-0.163853	52.395	-0.160297	52.4554	-0.110382	52.4573	-0.102401	52.4622	-0.116182	52.3572	-0.17067	52.3968	-0.168919
52.2383	-0.22258	52.3551	-0.213894	52.4384	-0.163852	52.4115	-0.160296	52.4722	-0.110385	52.4735	-0.102407	52.4789	-0.116184	52.3742	-0.170675	52.4136	-0.168919
52.255	-0.222586	52.3715	-0.213855	52.4549	-0.163851	52.4281	-0.160293	52.4888	-0.110387	52.4901	-0.102413	52.4956	-0.116186	52.391	-0.170682	52.4299	-0.168918
52.2715	-0.222592	52.3882	-0.213811	52.4714	-0.163852	52.4445	-0.160289	52.5055	-0.110392	52.5072	-0.10242	52.5117	-0.116192	52.407	-0.170689	52.4467	-0.168918
52.2879	-0.2226	52.4051	-0.213779	52.4877	-0.163855	52.4614	-0.160283	52.5221	-0.110398	52.5239	-0.102426	52.5284	-0.116195	52.4238	-0.170699	52.4637	-0.168919
52.3044	-0.222606	52.422	-0.213762	52.5044	-0.16386	52.4779	-0.160276	52.5391	-0.110402	52.5406	-0.102431	52.545	-0.116199	52.4406	-0.170722	52.4801	-0.168921
52.3213	-0.222613	52.4386	-0.213755	52.5217	-0.163866	52.4941	-0.16027	52.5554	-0.110405	52.5567	-0.102435	52.562	-0.116199	52.4573	-0.170767	52.4971	-0.168925
52.3378	-0.222619	52.4557	-0.213752	52.538	-0.163869	52.5112	-0.160264	52.572	-0.110407	52.5738	-0.102439	52.5785	-0.116201	52.4741	-0.170812	52.5137	-0.16893
52.3545	-0.222624	52.4721	-0.21375	52.5548	-0.16387	52.528	-0.160257	52.5891	-0.110404	52.5902	-0.102438	52.5951	-0.116204	52.4908	-0.170848	52.5302	-0.168936
52.3713	-0.222628	52.4887	-0.213751	52.5716	-0.163869	52.5447	-0.160251	52.6057	-0.110396	52.6069	-0.102438	52.6117	-0.116208	52.5073	-0.170878	52.5468	-0.168941
52.388	-0.222632	52.5055	-0.213753	52.5881	-0.163867	52.5616	-0.160244	52.6222	-0.110383	52.6237	-0.102438	52.6284	-0.11621	52.5238	-0.170892	52.5633	-0.168945
52.4047	-0.222634	52.5224	-0.213754	52.6048	-0.163864	52.5782	-0.160238	52.6388	-0.110366	52.6405	-0.102436	52.6448	-0.116207	52.5411	-0.170903	52.5801	-0.168947
52.4213	-0.222637	52.5389	-0.213755	52.6214	-0.163862	52.5949	-0.16023	52.6555	-0.11034	52.6572	-0.102429	52.6615	-0.116204	52.5575	-0.170912	52.5965	-0.168948
52.438	-0.222639	52.5554	-0.213756	52.6383	-0.163862	52.6112	-0.160221	52.672	-0.110309	52.6739	-0.102419	52.6784	-0.116201	52.5743	-0.17092	52.6131	-0.168948
52.4548	-0.222643	52.5723	-0.213756	52.6552	-0.163862	52.6278	-0.160212	52.6883	-0.11029	52.6905	-0.102411	52.6952	-0.1162	52.5911	-0.170926	52.6299	-0.168947
52.4715	-0.222647	52.5888	-0.213757	52.672	-0.163859	52.6451	-0.160201	52.7052	-0.110273	52.7079	-0.102396	52.712	-0.116197	52.6079	-0.170931	52.6468	-0.168948
52.4882	-0.222651	52.6057	-0.213758	52.6887	-0.163855	52.6612	-0.160187	52.7219	-0.110258	52.7242	-0.102385	52.7289	-0.116192	52.6243	-0.170935	52.6636	-0.168949
52.5048	-0.222656	52.6223	-0.21376	52.7052	-0.163851	52.6781	-0.160177	52.7389	-0.110246	52.7409	-0.102373	52.7456	-0.116189	52.6412	-0.17094	52.6802	-0.16895
52.5213	-0.222661	52.6389	-0.213762	52.7221	-0.163846	52.6949	-0.160169	52.7556	-0.110235	52.7574	-0.102364	52.7626	-0.116193	52.6581	-0.170944	52.6969	-0.168952
52.5383	-0.222665	52.6558	-0.213766	52.7386	-0.163841	52.712	-0.160161	52.7722	-0.11023	52.7739	-0.102356	52.779	-0.116199	52.6746	-0.170949	52.7136	-0.168957
52.555	-0.22267	52.6725	-0.213771	52.7551	-0.163837	52.7286	-0.160154	52.789	-0.110228	52.7908	-0.102346	52.7956	-0.116206	52.6911	-0.170955	52.7302	-0.168963
52.5714	-0.222676	52.6889	-0.213777	52.7718	-0.163833	52.7453	-0.160148	52.8053	-0.110228	52.8075	-0.102336	52.812	-0.11621	52.7078	-0.17096	52.7469	-0.168971
52.5881	-0.222681	52.7057	-0.213783	52.7883	-0.16383	52.7619	-0.160144	52.8222	-0.110229	52.8241	-0.10233	52.8286	-0.116215	52.7244	-0.170965	52.7634	-0.16898
52.6049	-0.222686	52.7225	-0.213789	52.8048	-0.163829	52.7786	-0.160143	52.8388	-0.110228	52.8407	-0.102328	52.8451	-0.116219	52.7408	-0.17097	52.7801	-0.168988
52.6219	-0.22269	52.7391	-0.213799	52.8215	-0.163831	52.7954	-0.160144	52.8555	-0.11023	52.8573	-0.102329	52.8617	-0.11622	52.7571	-0.170975	52.7968	-0.168996
52.6386	-0.222695	52.7562	-0.213805	52.8385	-0.163834	52.8116	-0.160145	52.8722	-0.110233	52.8738	-0.102328	52.8782	-0.116218	52.7739	-0.170981	52.8133	-0.169002
52.6551	-0.2227	52.7729	-0.213811	52.8549	-0.163839	52.8288	-0.160145	52.8887	-0.110236	52.8906	-0.102327	52.8952	-0.116213	52.7907	-0.170986	52.83	-0.169008
52.6723	-0.222705	52.7895	-0.213816	52.8719	-0.163841	52.8456	-0.160145	52.9052	-0.110243	52.9073	-0.102323	52.9121	-0.116203	52.8077	-0.170993	52.8472	-0.169011
52.6889	-0.222709	52.8062	-0.21382	52.8882	-0.163841	52.8619	-0.160145	52.9216	-0.110255	52.9237	-0.102317	52.9288	-0.116189	52.8243	-0.171001	52.8637	-0.169012
52.705	-0.222713	52.823	-0.213823	52.9046	-0.163841	52.8787	-0.160145	52.9386	-0.110265	52.9404	-0.102312	52.9452	-0.116176	52.8408	-0.171007	52.8803	-0.16901
52.7219	-0.222718	52.8399	-0.213825	52.9219	-0.16384	52.8957	-0.160144	52.9559	-0.110279	52.957	-0.102307	52.962	-0.116165	52.858	-0.171014	52.8968	-0.169004
52.7388	-0.222722	52.8564	-0.213826	52.9382	-0.163839	52.9122	-0.160141	52.9725	-0.110297	52.9738	-0.1023	52.9788	-0.116155	52.8745	-0.171021	52.9137	-0.169001
52.7554	-0.222727	52.873	-0.213825	52.9551	-0.163838	52.9287	-0.160138	52.9891	-0.11031	52.9903	-0.10229	52.9956	-0.116145	52.8909	-0.171027	52.9302	-0.168997
52.7715	-0.222734	52.8893	-0.213823	52.9718	-0.163834	52.9455	-0.160135	53.0058	-0.110323	53.0069	-0.102287	53.0123	-0.116141	52.9076	-0.171033	52.947	-0.168994
52.7872	-0.222741	52.9061	-0.21382	52.9886	-0.163833	52.9621	-0.160131	53.022	-0.110332	53.024	-0.102288	53.0289	-0.11614	52.9242	-0.171039	52.9635	-0.168991
52.8042	-0.222752	52.9226	-0.213817	53.0051	-0.163832	52.9787	-0.160129	53.0385	-0.110339	53.0409	-0.10229	53.0453	-0.116146	52.9406	-0.171046	52.9801	-0.168991
52.8207	-0.222777	52.9396	-0.213814	53.022	-0.163832	52.9951	-0.160124	53.0558	-0.110341	53.0575	-0.102292	53.0623	-0.116151	52.957	-0.171054	52.9966	-0.16899
52.8376	-0.222804	52.956	-0.213812	53.0386	-0.163834	53.0117	-0.160121	53.0722	-0.11034	53.074	-0.102294	53.0788	-0.116156	52.9737	-0.17106	53.0131	-0.16899
52.8547	-0.222834	52.9727	-0.213811	53.0556	-0.163839	53.0286	-0.160117	53.0887	-0.110336	53.0906	-0.102295	53.0958	-0.116157	52.9904	-0.171066	53.0299	-0.168988
52.8714	-0.222853	52.9895	-0.213811	53.072	-0.163846	53.045	-0.160112	53.1054	-0.110333	53.1073	-0.102295	53.1126	-0.116154	53.0068	-0.171072	53.0466	-0.168983
52.8881	-0.222879	53.0066	-0.213811	53.0887	-0.163853	53.0617	-0.160106	53.1223	-0.110331	53.1242	-0.102296	53.1287	-0.11615	53.0235	-0.171078	53.0633	-0.168979
52.9048	-0.222893	53.0228	-0.21381	53.1055	-0.163862	53.0783	-0.160101	53.1389	-0.110327	53.1408	-0.102296	53.1454	-0.116146	53.0404	-0.171086	53.0797	-0.168973
52.9216	-0.222901	53.0395	-0.213811	53.1219	-0.16387	53.0954	-0.160094	53.1555	-0.110326	53.1577	-0.102294	53.1623	-0.116141	53.0573	-0.171095	53.0966	-0.168966
52.9383	-0.222908	53.0562	-0.213813	53.1386	-0.163875	53.1121	-0.160089	53.1723	-0.110331	53.1742	-0.10229	53.1788	-0.116137	53.0738	-0.171105	53.1136	-0.168959
52.9554	-0.222915	53.0729	-0.213816	53.1553	-0.163877	53.1289	-0.160085	53.189	-0.110335	53.1905	-0.102282	53.1956	-0.116136	53.0905	-0.171114	53.1302	-0.168953
52.9721	-0.222921	53.0894	-0.213818	53.1723	-0.163874	53.1456	-0.160082	53.2057	-0.110341	53.2075	-0.102275	53.2125	-0.116138	53.1073	-0.171124	53.1474	-0.168949
52.9889	-0.222925	53.1063	-0.213818	53.189	-0.163865	53.162	-0.160079	53.222	-0.110345	53.2241	-0.10227	53.2289	-0.116144	53.1243	-0.171135	53.1637	-0.168949
53.0054	-0.222929	53.123	-0.213818	53.2056	-0.163833	53.1783	-0.160078	53.2386	-0.110346	53.2404	-0.102263	53.2458	-0.116148	53.1409	-0.171144	53.1806	-0.168952
53.0221	-0.222932	53.1393	-0.213818	53.2221	-0.163771	53.1953	-0.160079	53.2556	-0.110345	53.2572	-0.102256	53.2626	-0.116152	53.1576	-0.171152	53.197	-0.168958
53.0388	-0.222934	53.1561	-0.213818	53.2389	-0.163689	53.2119	-0.16008	53.2725	-0.110339	53.2741	-0.102246	53.2794	-0.116156	53.1742	-0.17116	53.2137	-0.168969
53.0555	-0.222935	53.1728	-0.213818	53.2554	-0.163631	53.2283	-0.160081	53.2887	-0.110332	53.2907	-0.102235	53.2959	-0.116159	53.1905	-0.171167	53.2304	-0.168991
53.0719	-0.222937	53.1898	-0.213819	53.2723	-0.163607	53.245	-0.160082	53.3052	-0.110324	53.3076	-0.102223	53.3126	-0.116163	53.2075	-0.171172	53.2469	-0.169015
53.0887	-0.22294	53.2068	-0.213818	53.2891	-0.163598	53.2617	-0.160083	53.3222	-0.110313	53.324	-0.102211	53.3295	-0.116166	53.224	-0.171176	53.2637	-0.169036
53.1047	-0.222942	53.2234	-0.213818	53.3058	-0.163592	53.2783	-0.160084	53.3389	-0.110303	53.341	-0.102195	53.3459	-0.116165	53.2407	-0.171178	53.2806	-0.169047
53.1215	-0.222945	53.24	-0.213819	53.3224	-0.163591	53.2949	-0.160086	53.3561	-0.110296	53.3578	-0.102171	53.363	-0.116162	53.2572	-0.17118	53.297	-0.169053
53.1384	-0.222948	53.2569	-0.213821	53.3392	-0.163595	53.3117	-0.160085	53.3725	-0.110293	53.3745	-0.102147	53.3796	-0.116159	53.274	-0.171181	53.314	-0.169055
53.1551	-0.22295	53.2733	-0.213824	53.3556	-0.163599	53.3289	-0.160083	53.389	-0.110292	53.391	-0.102131	53.3962	-0.116154	53.291	-0.171181	53.3305	-0.169054
53.172	-0.222953	53.2903	-0.213827	53.3723	-0.163603	53.3455	-0.160076	53.4061	-0.110292	53.4075	-0.102119	53.413	-0.116147	53.3074	-0.171181	53.347	-0.169051
53.189	-0.222956	53.307	-0.213831	53.3892	-0.163604	53.3623	-0.160067	53.4227	-0.110296	53.4241	-0.102111	53.4295	-0.116139	53.3243	-0.171181	53.3639	-0.169046
53.2056	-0.222959	53.3239	-0.213834	53.4059	-0.163607	53.3791	-0.160046	53.4394	-0.1103	53.4412	-0.102109	53.4462	-0.116129	53.3408	-0.171182	53.3806	-0.169036
53.2224	-0.222962	53.3407	-0.213836	53.4225	-0.163607	53.3959	-0.160021	53.456	-0.1103	53.4579	-0.102109	53.4625	-0.116123	53.3575	-0.171185	53.3974	-0.169015
53.2388	-0.222966	53.3568	-0.213839	53.4388	-0.163607	53.4126	-0.159998	53.4722	-0.110298	53.4745	-0.102112	53.4794	-0.116114	53.3741	-0.171189	53.4139	-0.168999
53.2555	-0.222969	53.3735	-0.213841	53.4561	-0.163604	53.4292	-0.159982	53.489	-0.110291	53.4912	-0.102117	53.496	-0.116103	53.3907	-0.171196	53.4305	-0.168988
53.2723	-0.222973	53.3903	-0.213845	53.4731	-0.1636	53.4458	-0.159974	53.506	-0.110278	53.5079	-0.102124	53.5122	-0.116094	53.4072	-0.171203	53.4475	-0.168978
53.2891	-0.222978	53.4071	-0.213848	53.4894	-0.163595	53.4628	-0.159968	53.5226	-0.110263	53.5247	-0.102125	53.5288	-0.116084	53.424	-0.171211	53.4641	-0.168969
53.306	-0.222983	53.4235	-0.213852	53.5061	-0.163589	53.4793	-0.159965	53.5394	-0.110248	53.5413	-0.102121	53.5455	-0.116076	53.4404	-0.17122	53.4807	-0.168965
53.3221	-0.222989	53.4398	-0.213856	53.5228	-0.163581	53.4957	-0.159965	53.5557	-0.110235	53.5581	-0.102112	53.5626	-0.116066	53.4569	-0.171229	53.4972	-0.168965
53.3387	-0.222995	53.4568	-0.21386	53.5393	-0.163575	53.5124	-0.159967	53.5724	-0.110223	53.5746	-0.1021	53.5793	-0.116054	53.4737	-0.171238	53.5142	-0.168968
53.3552	-0.223002	53.4735	-0.213864	53.5562	-0.16357	53.5286	-0.159968	53.5893	-0.110212	53.5914	-0.102088	53.596	-0.116044	53.4905	-0.171246	53.5306	-0.16897
53.3718	-0.22301	53.4903	-0.213869	53.5729	-0.163565	53.5456	-0.15997	53.6057	-0.1102	53.6079	-0.102075	53.6128	-0.116034	53.5072	-0.171254	53.5476	-0.168972
53.3886	-0.223016	53.5072	-0.213872	53.5898	-0.163563	53.5621	-0.159971	53.6224	-0.110185	53.6245	-0.102063	53.6294	-0.116031	53.5245	-0.171259	53.5639	-0.168974
53.405	-0.223023	53.5235	-0.213876	53.6064	-0.163564	53.5789	-0.15997	53.639	-0.11017	53.641	-0.102051	53.6459	-0.11603	53.5407	-0.171262	53.5806	-0.168972
53.4219	-0.223029	53.5403	-0.213879	53.6229	-0.163567	53.5957	-0.159967	53.6553	-0.110157	53.6578	-0.10204	53.6621	-0.116031	53.5577	-0.171264	53.597	-0.168968
53.4385	-0.223034	53.5568	-0.213882	53.6392	-0.163573	53.6125	-0.159964	53.6721	-0.110147	53.6744	-0.102028	53.6791	-0.116032	53.5744	-0.171267	53.6138	-0.168962
53.4553	-0.223039	53.5733	-0.213884	53.6561	-0.163578	53.6292	-0.159961	53.6884	-0.110137	53.6914	-0.102017	53.6957	-0.11604	53.591	-0.17127	53.6307	-0.168954
53.4722	-0.223044	53.59	-0.213886	53.6727	-0.163584	53.6457	-0.159957	53.7056	-0.110129	53.7074	-0.102012	53.7124	-0.116064	53.6075	-0.171274	53.6478	-0.16894
53.4889	-0.223048	53.6065	-0.213887	53.6891	-0.16359	53.6627	-0.159954	53.7221	-0.110119	53.7244	-0.102008	53.729	-0.116142	53.6245	-0.171277	53.6643	-0.168929
53.5055	-0.223052	53.6236	-0.213888	53.7059	-0.163593	53.6793	-0.159951	53.7385	-0.110112	53.7413	-0.102006	53.7462	-0.116288	53.6408	-0.171282	53.6808	-0.168921
53.5222	-0.223056	53.6405	-0.21389	53.7224	-0.163595	53.6959	-0.159945	53.7552	-0.110109	53.758	-0.102007	53.7628	-0.116423	53.6573	-0.171288	53.6976	-0.168915
53.5385	-0.22306	53.6571	-0.213893	53.7392	-0.163596	53.7124	-0.159939	53.7719	-0.110111	53.7747	-0.102007	53.7796	-0.116546	53.6739	-0.171296	53.7142	-0.16891
53.5551	-0.223066	53.6735	-0.213893	53.756	-0.163598	53.7294	-0.159932	53.7888	-0.110116	53.7913	-0.102008	53.7964	-0.116626	53.6903	-0.171303	53.731	-0.168905
53.5717	-0.22307	53.6903	-0.213893	53.7725	-0.1636	53.746	-0.159926	53.8055	-0.110124	53.8078	-0.102012	53.8129	-0.116676	53.7071	-0.171309	53.7476	-0.168906
53.5881	-0.223076	53.7067	-0.213893	53.7899	-0.163603	53.7625	-0.159919	53.8218	-0.110131	53.8245	-0.102014	53.8296	-0.116707	53.7239	-0.171313	53.7643	-0.168908
53.605	-0.223082	53.7232	-0.213892	53.8064	-0.163608	53.7789	-0.159914	53.8388	-0.110139	53.8416	-0.102012	53.8463	-0.116718	53.7407	-0.171317	53.7811	-0.168912
53.6213	-0.223089	53.7395	-0.213891	53.8226	-0.163613	53.7957	-0.159908	53.8558	-0.110152	53.8581	-0.102005	53.8627	-0.116718	53.7575	-0.171322	53.7977	-0.168917
53.6384	-0.223099	53.7563	-0.213889	53.8397	-0.163617	53.8121	-0.159903	53.8722	-0.110163	53.8747	-0.10199	53.8793	-0.116706	53.7743	-0.171327	53.8144	-0.168923
53.6551	-0.223115	53.7732	-0.213888	53.8563	-0.163619	53.829	-0.159898	53.889	-0.11017	53.8914	-0.101969	53.8958	-0.116692	53.7911	-0.171333	53.8305	-0.168927
53.672	-0.223129	53.7896	-0.213886	53.873	-0.163621	53.8462	-0.159895	53.9058	-0.110177	53.9083	-0.101942	53.9124	-0.116639	53.8077	-0.171339	53.8476	-0.16893
53.689	-0.223137	53.8068	-0.213884	53.8894	-0.163621	53.863	-0.159892	53.9225	-0.110178	53.925	-0.101922	53.9291	-0.116576	53.8246	-0.171347	53.8642	-0.16893
53.7057	-0.223144	53.8233	-0.213884	53.9063	-0.163619	53.8797	-0.159889	53.939	-0.110177	53.9414	-0.101907	53.946	-0.116509	53.8415	-0.171356	53.8808	-0.168929
53.7225	-0.22315	53.8402	-0.213884	53.9232	-0.163616	53.8961	-0.159886	53.9554	-0.110178	53.9578	-0.101893	53.9627	-0.116478	53.8582	-0.171365	53.8973	-0.168925
53.7391	-0.223155	53.8568	-0.213886	53.9396	-0.163613	53.9126	-0.159882	53.9723	-0.110179	53.9744	-0.101879	53.9794	-0.116464	53.8744	-0.171374	53.9141	-0.16892
53.7557	-0.22316	53.8735	-0.213889	53.9559	-0.16361	53.9297	-0.15988	53.9891	-0.110173	53.9913	-0.101865	53.996	-0.116456	53.891	-0.171381	53.9312	-0.168913
53.7724	-0.223163	53.8898	-0.213894	53.9726	-0.16361	53.9464	-0.159877	54.0058	-0.110168	54.008	-0.101852	54.0127	-0.116456	53.9074	-0.171387	53.9474	-0.168907
53.7889	-0.223166	53.9066	-0.2139	53.9894	-0.163613	53.963	-0.159875	54.0227	-0.110164	54.0246	-0.101839	54.0296	-0.116462	53.924	-0.171392	53.9645	-0.1689
53.8052	-0.22317	53.9232	-0.213906	54.0059	-0.163618	53.9793	-0.159873	54.0391	-0.110159	54.0416	-0.101826	54.0465	-0.116474	53.9406	-0.171397	53.9811	-0.168892
53.8219	-0.223174	53.94	-0.213912	54.0222	-0.163626	53.996	-0.159871	54.0563	-0.110153	54.0579	-0.101814	54.063	-0.116486	53.9576	-0.171402	53.9974	-0.168886
53.8383	-0.223179	53.9566	-0.213917	54.0389	-0.163634	54.0125	-0.159867	54.0731	-0.110148	54.0748	-0.1018	54.0797	-0.1165	53.9744	-0.171405	54.014	-0.168878
53.8551	-0.223186	53.9734	-0.213922	54.0557	-0.163642	54.0294	-0.159863	54.0898	-0.110146	54.091	-0.101788	54.0959	-0.116512	53.9907	-0.171407	54.0303	-0.168868
53.8719	-0.223193	53.9901	-0.213926	54.0725	-0.16365	54.0457	-0.159859	54.1063	-0.110145	54.1081	-0.101776	54.1128	-0.116518	54.0077	-0.17141	54.0476	-0.168856
53.8889	-0.223211	54.0065	-0.213931	54.089	-0.163659	54.0624	-0.159856	54.1232	-0.110148	54.1246	-0.101763	54.1292	-0.116521	54.0245	-0.171414	54.0641	-0.168835
53.9056	-0.223238	54.0234	-0.213934	54.1055	-0.163666	54.0788	-0.159854	54.1397	-0.110154	54.1408	-0.101753	54.1459	-0.116519	54.0412	-0.171418	54.0801	-0.168817
53.9218	-0.223263	54.0398	-0.213936	54.1224	-0.163671	54.0952	-0.159853	54.1566	-0.110158	54.1575	-0.101743	54.1628	-0.116514	54.0578	-0.171421	54.0972	-0.168804
53.9384	-0.223278	54.0566	-0.213938	54.1389	-0.163672	54.1118	-0.159852	54.1731	-0.110163	54.1745	-0.101731	54.1793	-0.116505	54.0746	-0.171425	54.1139	-0.168794
53.9553	-0.223285	54.073	-0.21394	54.1559	-0.163671	54.1286	-0.159852	54.1902	-0.110167	54.1913	-0.101724	54.1959	-0.116495	54.091	-0.171428	54.1301	-0.168786
53.9716	-0.223291	54.0899	-0.213942	54.1722	-0.163668	54.1456	-0.159851	54.206	-0.110172	54.2079	-0.101717	54.2128	-0.11649	54.1077	-0.171433	54.1468	-0.168781
53.9885	-0.223295	54.1068	-0.213943	54.1889	-0.163664	54.1623	-0.159854	54.2231	-0.110179	54.225	-0.101708	54.2294	-0.11649	54.124	-0.171438	54.1636	-0.16878
54.0052	-0.223298	54.1237	-0.213944	54.2054	-0.16366	54.1792	-0.159856	54.2397	-0.110183	54.2408	-0.101699	54.2461	-0.116492	54.1408	-0.171444	54.18	-0.16878
54.0216	-0.223301	54.1403	-0.213945	54.2223	-0.163655	54.1963	-0.159859	54.2561	-0.110188	54.2574	-0.101692	54.263	-0.116497	54.157	-0.17145	54.1968	-0.168779
54.0387	-0.223302	54.1571	-0.213946	54.2391	-0.163653	54.2132	-0.15986	54.2726	-0.110191	54.2737	-0.101686	54.2797	-0.116505	54.1742	-0.171454	54.214	-0.168776
54.0554	-0.223305	54.1736	-0.213947	54.2556	-0.163652	54.2301	-0.159861	54.2893	-0.110195	54.2904	-0.101679	54.2962	-0.116512	54.1907	-0.171458	54.2307	-0.168774
54.0721	-0.223308	54.1905	-0.213947	54.2723	-0.163651	54.2467	-0.159864	54.3059	-0.110196	54.3075	-0.101671	54.3128	-0.116517	54.2072	-0.171463	54.2472	-0.168771
54.0887	-0.223313	54.2074	-0.213946	54.2889	-0.163652	54.2633	-0.159866	54.3225	-0.110194	54.3246	-0.101662	54.3293	-0.116519	54.2239	-0.171469	54.2642	-0.168767
54.1056	-0.223319	54.224	-0.213944	54.3055	-0.163652	54.2799	-0.159867	54.3395	-0.110191	54.3409	-0.101655	54.3462	-0.116514	54.2411	-0.171475	54.2808	-0.168763
54.1222	-0.223326	54.2405	-0.213943	54.3224	-0.163654	54.2964	-0.159867	54.3558	-0.110183	54.3579	-0.10165	54.3631	-0.116511	54.2576	-0.171481	54.2976	-0.168759
54.1394	-0.223333	54.2573	-0.213942	54.339	-0.163653	54.3129	-0.159865	54.3727	-0.110175	54.3745	-0.101643	54.3799	-0.11651	54.2742	-0.171486	54.3143	-0.168757
54.1561	-0.223339	54.2737	-0.213943	54.356	-0.163651	54.3295	-0.159862	54.3893	-0.110164	54.3912	-0.101635	54.3961	-0.11651	54.291	-0.171491	54.3312	-0.168754
54.1726	-0.223345	54.2903	-0.213944	54.3728	-0.163649	54.346	-0.159857	54.4056	-0.110152	54.4081	-0.101628	54.4129	-0.116512	54.3076	-0.171496	54.3477	-0.168753
54.1889	-0.223351	54.3066	-0.213946	54.3894	-0.163646	54.3626	-0.159852	54.4225	-0.110138	54.4245	-0.10162	54.4295	-0.116518	54.3245	-0.171501	54.3644	-0.168752
54.2057	-0.223357	54.3233	-0.21395	54.4062	-0.163645	54.3788	-0.159846	54.4395	-0.110125	54.4413	-0.101613	54.4459	-0.116529	54.3412	-0.171506	54.3809	-0.168751
54.2223	-0.223361	54.3399	-0.213954	54.4228	-0.163645	54.3956	-0.159841	54.456	-0.110116	54.458	-0.101607	54.4622	-0.116542	54.3581	-0.171508	54.3974	-0.16875
54.2388	-0.223366	54.3567	-0.213959	54.4401	-0.163644	54.4118	-0.159836	54.4728	-0.110111	54.4744	-0.101603	54.4788	-0.116554	54.3743	-0.171511	54.4141	-0.168751
54.2554	-0.223371	54.3737	-0.213963	54.4564	-0.163641	54.4287	-0.159831	54.4896	-0.110108	54.4913	-0.101601	54.4955	-0.116561	54.3912	-0.171514	54.4306	-0.168753
54.2723	-0.223377	54.39	-0.213966	54.4729	-0.163641	54.4455	-0.159826	54.5062	-0.110107	54.5081	-0.101595	54.5121	-0.116566	54.4085	-0.171516	54.4473	-0.168758
54.2892	-0.223384	54.4066	-0.213968	54.4894	-0.16364	54.4626	-0.159822	54.5234	-0.110111	54.5248	-0.101586	54.5289	-0.116566	54.4249	-0.171518	54.4639	-0.16876
54.3052	-0.223391	54.4235	-0.21397	54.5061	-0.16364	54.4796	-0.159818	54.5398	-0.11012	54.5415	-0.101575	54.5456	-0.11656	54.4411	-0.171521	54.4804	-0.168763
54.3223	-0.223399	54.44	-0.213971	54.5226	-0.163641	54.4961	-0.159816	54.5566	-0.11013	54.5579	-0.101558	54.562	-0.116552	54.4579	-0.171523	54.4973	-0.168766
54.3391	-0.223405	54.4567	-0.213971	54.5388	-0.163644	54.5127	-0.159813	54.5732	-0.110137	54.5749	-0.101534	54.5793	-0.116549	54.4746	-0.171524	54.5139	-0.16877
54.3558	-0.223412	54.4731	-0.21397	54.5558	-0.163648	54.5298	-0.159811	54.5895	-0.110141	54.5914	-0.101515	54.5963	-0.116549	54.4913	-0.171526	54.5304	-0.168773
54.3724	-0.223417	54.49	-0.213968	54.5724	-0.163653	54.5465	-0.159807	54.6062	-0.110144	54.6081	-0.101486	54.613	-0.116554	54.5079	-0.171528	54.5474	-0.168774
54.3892	-0.223422	54.5071	-0.213967	54.5892	-0.163659	54.563	-0.159804	54.6226	-0.110145	54.6246	-0.101461	54.6294	-0.11657	54.5246	-0.171528	54.5634	-0.168772
54.4062	-0.223425	54.5233	-0.213965	54.6057	-0.163668	54.5796	-0.159802	54.6394	-0.110144	54.6414	-0.101442	54.6457	-0.116586	54.541	-0.17153	54.5804	-0.168768
54.4224	-0.223428	54.5405	-0.213963	54.6224	-0.163675	54.5967	-0.1598	54.656	-0.11014	54.6585	-0.101426	54.6624	-0.116614	54.5576	-0.171534	54.5972	-0.168763
54.4389	-0.223431	54.5572	-0.213963	54.6392	-0.163679	54.6133	-0.159798	54.6728	-0.110136	54.6753	-0.101411	54.6792	-0.116637	54.5744	-0.171539	54.6138	-0.168758
54.4557	-0.223434	54.574	-0.213964	54.6558	-0.163683	54.6298	-0.159795	54.6894	-0.110131	54.6918	-0.101395	54.6959	-0.116656	54.5912	-0.171546	54.6308	-0.168753
54.4722	-0.223439	54.5906	-0.213963	54.6721	-0.163686	54.6465	-0.159793	54.7061	-0.110123	54.7086	-0.10138	54.7126	-0.11667	54.6074	-0.171555	54.6478	-0.168748
54.4889	-0.223444	54.6071	-0.213963	54.6886	-0.163688	54.6627	-0.159794	54.7229	-0.110117	54.7253	-0.101364	54.729	-0.116681	54.6242	-0.171574	54.6642	-0.168742
54.5056	-0.22345	54.6239	-0.213964	54.7059	-0.163687	54.6794	-0.159797	54.7396	-0.110111	54.7419	-0.101348	54.7458	-0.116685	54.641	-0.171603	54.6811	-0.168738
54.5224	-0.223457	54.6404	-0.213966	54.7227	-0.163687	54.696	-0.159801	54.7565	-0.110102	54.7587	-0.101332	54.7628	-0.116683	54.6579	-0.171628	54.6976	-0.168733
54.5389	-0.223465	54.657	-0.213968	54.7393	-0.163685	54.7127	-0.159805	54.7726	-0.110094	54.7751	-0.101317	54.7794	-0.116681	54.6747	-0.171652	54.7143	-0.168726
54.5557	-0.223483	54.6739	-0.21397	54.7559	-0.163686	54.7293	-0.159807	54.7894	-0.11009	54.7916	-0.101299	54.7963	-0.116676	54.6912	-0.171668	54.7311	-0.168721
54.5719	-0.223496	54.6903	-0.213973	54.773	-0.163686	54.7459	-0.159809	54.8062	-0.110085	54.8081	-0.101281	54.813	-0.116669	54.7081	-0.171676	54.7481	-0.168714
54.5888	-0.223504	54.7069	-0.213977	54.7899	-0.163685	54.7627	-0.159811	54.8225	-0.110082	54.8252	-0.101267	54.8296	-0.116659	54.7243	-0.171683	54.7648	-0.168707
54.6051	-0.22351	54.7238	-0.213983	54.8066	-0.163684	54.7795	-0.159812	54.8391	-0.110083	54.8419	-0.101255	54.8467	-0.116648	54.741	-0.171689	54.7816	-0.1687
54.6215	-0.223516	54.7402	-0.214002	54.823	-0.163682	54.7963	-0.159814	54.8561	-0.110089	54.8584	-0.101245	54.8631	-0.116634	54.7576	-0.171694	54.7984	-0.168693
54.6382	-0.223521	54.7574	-0.214027	54.8395	-0.16368	54.813	-0.159812	54.8725	-0.110099	54.8757	-0.101233	54.8795	-0.116618	54.7741	-0.171701	54.8149	-0.168685
54.6549	-0.223526	54.774	-0.214044	54.8563	-0.16368	54.8298	-0.159808	54.8894	-0.110111	54.8922	-0.10122	54.8964	-0.116602	54.7908	-0.171708	54.8314	-0.168678
54.6715	-0.223529	54.7908	-0.214052	54.8728	-0.163681	54.8462	-0.159805	54.906	-0.110119	54.9088	-0.101206	54.9131	-0.116585	54.8079	-0.171716	54.8481	-0.168673
54.6888	-0.223533	54.8066	-0.214058	54.8895	-0.163681	54.8628	-0.159802	54.9224	-0.110126	54.9256	-0.101192	54.9294	-0.116569	54.8242	-0.171725	54.8647	-0.168669
54.7052	-0.223537	54.8237	-0.214062	54.906	-0.163682	54.8792	-0.159797	54.9392	-0.110132	54.9418	-0.101179	54.946	-0.116553	54.8412	-0.171734	54.8812	-0.168665
54.7219	-0.223541	54.8402	-0.214066	54.9225	-0.163681	54.8958	-0.159793	54.9561	-0.110137	54.9587	-0.10117	54.9627	-0.116539	54.8579	-0.171742	54.8976	-0.168662
54.7385	-0.223545	54.8569	-0.214066	54.9395	-0.163682	54.9128	-0.159789	54.9723	-0.110138	54.9755	-0.101159	54.979	-0.116531	54.8748	-0.171751	54.9143	-0.168659
54.7555	-0.223549	54.874	-0.214065	54.9559	-0.163682	54.9294	-0.159784	54.989	-0.110139	54.9926	-0.101146	54.9956	-0.116529	54.8911	-0.171758	54.9309	-0.168658
54.7727	-0.223553	54.8901	-0.214064	54.9728	-0.163681	54.9463	-0.159781	55.006	-0.110135	55.0085	-0.101135	55.0127	-0.116531	54.9082	-0.171766	54.9479	-0.168656
54.7892	-0.223557	54.907	-0.214064	54.9897	-0.163681	54.9627	-0.159777	55.0221	-0.110134	55.0251	-0.101128	55.0295	-0.116534	54.9244	-0.171773	54.9643	-0.168654
54.8058	-0.22356	54.9239	-0.214065	55.0065	-0.163681	54.9794	-0.159774	55.039	-0.110136	55.0416	-0.101122	55.0461	-0.116545	54.941	-0.171779	54.9808	-0.168651
54.8225	-0.223564	54.9412	-0.214069	55.0232	-0.163684	54.9961	-0.159771	55.0563	-0.11014	55.0581	-0.101113	55.0628	-0.116556	54.9577	-0.171787	54.9978	-0.168646
54.8392	-0.223567	54.9581	-0.214074	55.0396	-0.163689	55.0131	-0.159766	55.0729	-0.110145	55.0751	-0.101106	55.0793	-0.116569	54.9742	-0.171792	55.0143	-0.16864
54.8557	-0.22357	54.9746	-0.214078	55.0564	-0.163697	55.0298	-0.159759	55.0896	-0.110152	55.0915	-0.1011	55.0962	-0.116582	54.991	-0.171798	55.0311	-0.168634
54.8726	-0.223574	54.9914	-0.214082	55.0729	-0.163707	55.0465	-0.159752	55.1061	-0.110159	55.1082	-0.101092	55.1129	-0.116593	55.0078	-0.171804	55.0478	-0.16863
54.8891	-0.223579	55.0085	-0.214089	55.0896	-0.163722	55.063	-0.159746	55.1234	-0.110171	55.1251	-0.101081	55.1295	-0.116604	55.0245	-0.171811	55.0646	-0.168624
54.9055	-0.223584	55.025	-0.214097	55.1065	-0.163753	55.0796	-0.159743	55.1398	-0.110183	55.1412	-0.101071	55.146	-0.116615	55.0413	-0.171817	55.0812	-0.168619
54.9226	-0.223591	55.0415	-0.214104	55.1232	-0.163805	55.0962	-0.15974	55.1561	-0.110197	55.1582	-0.101064	55.1627	-0.116624	55.058	-0.171824	55.0975	-0.168613
54.9389	-0.223599	55.0581	-0.214111	55.1396	-0.163841	55.1132	-0.159737	55.173	-0.110212	55.1753	-0.101055	55.1793	-0.116631	55.0745	-0.171832	55.1141	-0.168608
54.9558	-0.223607	55.075	-0.214117	55.1563	-0.163867	55.1296	-0.159735	55.1894	-0.110222	55.1918	-0.101049	55.196	-0.116635	55.0911	-0.171841	55.1307	-0.168607
54.9726	-0.223617	55.0913	-0.214124	55.1729	-0.163905	55.1466	-0.159735	55.2063	-0.110229	55.2085	-0.101044	55.213	-0.116636	55.108	-0.17185	55.1472	-0.168608
54.9888	-0.223626	55.108	-0.214132	55.1894	-0.163935	55.1629	-0.159736	55.2227	-0.110234	55.225	-0.101034	55.2299	-0.116636	55.1245	-0.171858	55.1636	-0.168609
55.0057	-0.223633	55.1248	-0.21414	55.206	-0.163947	55.1793	-0.159739	55.2397	-0.110238	55.2422	-0.101023	55.2463	-0.116638	55.1413	-0.171867	55.1804	-0.168612
55.0225	-0.223639	55.1412	-0.214148	55.2221	-0.163956	55.1962	-0.159741	55.2564	-0.11024	55.2586	-0.101012	55.2631	-0.116638	55.1575	-0.171874	55.1975	-0.168614
55.0394	-0.223644	55.1582	-0.214155	55.2392	-0.163961	55.2127	-0.159741	55.2732	-0.110239	55.2757	-0.101002	55.2793	-0.116637	55.1745	-0.171881	55.2144	-0.168617
55.056	-0.22365	55.1747	-0.214161	55.2554	-0.163963	55.2298	-0.159743	55.2897	-0.110238	55.2923	-0.100993	55.2961	-0.116633	55.191	-0.171886	55.2313	-0.168624
55.0725	-0.223655	55.1919	-0.214166	55.2723	-0.163963	55.2465	-0.159746	55.3064	-0.110237	55.3089	-0.100985	55.3127	-0.11663	55.2078	-0.171892	55.2484	-0.168631
55.0896	-0.22366	55.2082	-0.214171	55.289	-0.163965	55.2628	-0.159751	55.3229	-0.110237	55.3257	-0.100977	55.3293	-0.116626	55.2242	-0.171896	55.2652	-0.168636
55.1059	-0.223665	55.2247	-0.214175	55.3058	-0.163965	55.2798	-0.159756	55.3394	-0.110241	55.3419	-0.100968	55.3462	-0.116625	55.2412	-0.171902	55.2816	-0.168638
55.1226	-0.22367	55.241	-0.214181	55.3228	-0.163963	55.2963	-0.159762	55.3561	-0.110249	55.3588	-0.100961	55.3632	-0.116627	55.258	-0.171908	55.2983	-0.168638
55.1394	-0.223675	55.2577	-0.214186	55.3391	-0.163961	55.3128	-0.159767	55.3726	-0.110256	55.3756	-0.100959	55.3798	-0.116631	55.2747	-0.171915	55.3147	-0.168636
55.1558	-0.223681	55.2747	-0.214192	55.3557	-0.163961	55.3296	-0.15977	55.3894	-0.110266	55.3917	-0.10096	55.3965	-0.116639	55.2912	-0.171922	55.3307	-0.168633
55.1722	-0.223686	55.2914	-0.214199	55.3725	-0.163962	55.3461	-0.159775	55.4061	-0.110277	55.4085	-0.10096	55.4131	-0.116655	55.3077	-0.171928	55.3476	-0.168629
55.1889	-0.22369	55.3078	-0.214206	55.3893	-0.163966	55.3626	-0.159779	55.4229	-0.110287	55.4249	-0.100957	55.4296	-0.116673	55.3243	-0.171935	55.3643	-0.168622
55.2059	-0.223694	55.3246	-0.214213	55.4056	-0.163971	55.3794	-0.159781	55.4391	-0.110297	55.4417	-0.10095	55.446	-0.116687	55.341	-0.171942	55.3811	-0.16861
55.2226	-0.223699	55.3409	-0.214221	55.4221	-0.163975	55.3961	-0.159779	55.4561	-0.110306	55.4588	-0.10094	55.4629	-0.116698	55.3578	-0.171949	55.3979	-0.168602
55.2392	-0.223704	55.3582	-0.214227	55.4392	-0.16398	55.4125	-0.159777	55.473	-0.110313	55.4751	-0.100927	55.4796	-0.116708	55.3746	-0.171955	55.4145	-0.168594
55.2558	-0.22371	55.3746	-0.214233	55.4558	-0.163984	55.4291	-0.159774	55.4896	-0.110318	55.4917	-0.100911	55.4962	-0.11671	55.3914	-0.171961	55.4306	-0.168587
55.2727	-0.223717	55.3912	-0.214237	55.4724	-0.163988	55.4459	-0.159772	55.5064	-0.110321	55.5087	-0.100892	55.5123	-0.116711	55.408	-0.171967	55.4477	-0.168584
55.2895	-0.223728	55.4082	-0.214243	55.4894	-0.163993	55.4624	-0.159769	55.5233	-0.110327	55.5251	-0.100868	55.5294	-0.11671	55.4246	-0.171974	55.4644	-0.168584
55.3064	-0.223749	55.4245	-0.214249	55.5059	-0.163996	55.4791	-0.159769	55.5397	-0.110334	55.5419	-0.100848	55.5461	-0.116708	55.4418	-0.171982	55.4811	-0.168586
55.3232	-0.223769	55.4415	-0.214254	55.5226	-0.164	55.4961	-0.159769	55.5565	-0.110341	55.5587	-0.100829	55.563	-0.116705	55.4589	-0.171992	55.4975	-0.168589
55.3398	-0.223786	55.4579	-0.214261	55.539	-0.164004	55.5128	-0.159769	55.5732	-0.110347	55.5752	-0.100813	55.5798	-0.116706	55.4754	-0.172002	55.5141	-0.168603
55.3567	-0.223799	55.4746	-0.214267	55.5554	-0.164008	55.5297	-0.159771	55.5899	-0.110359	55.592	-0.100801	55.5963	-0.116713	55.4919	-0.172015	55.5308	-0.168621
55.3729	-0.223807	55.4911	-0.214274	55.5725	-0.164012	55.5461	-0.159774	55.607	-0.110375	55.6087	-0.100789	55.6133	-0.116726	55.5084	-0.172026	55.5475	-0.16864
55.3895	-0.223814	55.5083	-0.214283	55.5889	-0.164017	55.5628	-0.159777	55.6238	-0.110403	55.6251	-0.100777	55.6298	-0.116743	55.5246	-0.172037	55.5641	-0.168649
55.406	-0.22382	55.5243	-0.214293	55.6055	-0.164022	55.5796	-0.159778	55.6399	-0.110426	55.642	-0.100767	55.6466	-0.116762	55.5416	-0.17205	55.5812	-0.168656
55.4228	-0.223826	55.5416	-0.214305	55.6227	-0.164028	55.5963	-0.159781	55.6568	-0.110448	55.659	-0.100757	55.6638	-0.11679	55.5581	-0.172061	55.5977	-0.168661
55.4395	-0.223831	55.5584	-0.214318	55.6391	-0.164035	55.6127	-0.159784	55.6734	-0.110466	55.6752	-0.100748	55.6799	-0.116824	55.5747	-0.172073	55.6139	-0.168664
55.4559	-0.223835	55.575	-0.214331	55.6557	-0.164042	55.6293	-0.15979	55.6902	-0.110484	55.6916	-0.100738	55.6968	-0.116854	55.5912	-0.172083	55.6306	-0.168665
55.4723	-0.223839	55.5921	-0.214347	55.6729	-0.164046	55.6462	-0.159797	55.7067	-0.110503	55.7082	-0.100727	55.7136	-0.11688	55.6079	-0.172093	55.6474	-0.168665
55.4891	-0.223843	55.6086	-0.214371	55.6896	-0.16405	55.6631	-0.159814	55.7232	-0.110517	55.7251	-0.10072	55.7301	-0.116911	55.6246	-0.172104	55.6644	-0.168662
55.5055	-0.223847	55.6247	-0.214387	55.7061	-0.164052	55.6795	-0.15984	55.7395	-0.110528	55.7414	-0.100712	55.7466	-0.116934	55.6414	-0.172115	55.6811	-0.168656
55.5221	-0.223851	55.641	-0.214403	55.7228	-0.164055	55.696	-0.159861	55.7566	-0.110535	55.7585	-0.100708	55.7631	-0.116958	55.6577	-0.172126	55.698	-0.168649
55.5388	-0.223856	55.6576	-0.214418	55.7391	-0.164056	55.7129	-0.159877	55.7732	-0.110543	55.7752	-0.100705	55.7794	-0.11698	55.6748	-0.172138	55.7144	-0.168642
55.5555	-0.223861	55.6747	-0.214429	55.7556	-0.16406	55.7294	-0.159887	55.7901	-0.110549	55.792	-0.100702	55.796	-0.117001	55.6915	-0.17215	55.7315	-0.168636
55.5722	-0.223867	55.6912	-0.21444	55.7721	-0.164067	55.7465	-0.159895	55.8065	-0.110558	55.8081	-0.100701	55.8125	-0.117022	55.708	-0.172163	55.7481	-0.168633
55.5888	-0.223875	55.708	-0.21445	55.789	-0.164074	55.7628	-0.159902	55.8233	-0.110569	55.8249	-0.1007	55.8291	-0.11704	55.7246	-0.172179	55.7651	-0.168632
55.6059	-0.223885	55.7242	-0.214459	55.8053	-0.164083	55.7794	-0.159907	55.8403	-0.110575	55.8413	-0.100699	55.8458	-0.117058	55.7416	-0.17219	55.7815	-0.168633
55.6223	-0.223903	55.7405	-0.214468	55.8222	-0.164092	55.7959	-0.15991	55.8568	-0.110581	55.8584	-0.100698	55.8623	-0.117076	55.7582	-0.172202	55.798	-0.168637
55.6392	-0.223922	55.7569	-0.214477	55.8388	-0.164102	55.8125	-0.159912	55.8734	-0.110585	55.875	-0.100695	55.879	-0.117094	55.7751	-0.172213	55.8147	-0.168642
55.6557	-0.223933	55.7735	-0.214484	55.8554	-0.164113	55.8293	-0.159912	55.8903	-0.110588	55.8918	-0.100687	55.8959	-0.117111	55.7915	-0.172224	55.8313	-0.168649
55.6727	-0.223941	55.7898	-0.214492	55.8723	-0.164125	55.8458	-0.159912	55.9068	-0.110585	55.9084	-0.100677	55.9124	-0.117121	55.808	-0.172233	55.8481	-0.168655
55.6892	-0.223949	55.8061	-0.214499	55.8885	-0.164136	55.8629	-0.159912	55.9235	-0.110581	55.9251	-0.100666	55.9295	-0.117135	55.8246	-0.172243	55.8643	-0.16866
55.7054	-0.223957	55.8226	-0.214506	55.9057	-0.164146	55.8795	-0.159914	55.9401	-0.110578	55.9416	-0.100654	55.9464	-0.117148	55.8415	-0.172251	55.881	-0.168664
55.7219	-0.223964	55.8394	-0.214513	55.9222	-0.164156	55.8961	-0.159917	55.9563	-0.110576	55.9585	-0.100646	55.9628	-0.117162	55.8577	-0.17226	55.8979	-0.16867
55.7387	-0.223972	55.8566	-0.21452	55.9391	-0.164164	55.9128	-0.15992	55.9731	-0.110578	55.9748	-0.10064	55.9797	-0.117175	55.8741	-0.17227	55.9142	-0.168673
55.7555	-0.22398	55.8737	-0.214527	55.9561	-0.164175	55.9293	-0.159926	55.99	-0.110584	55.9919	-0.100635	55.9964	-0.117196	55.8908	-0.172281	55.9309	-0.168673
55.7724	-0.223988	55.8903	-0.214535	55.9729	-0.164185	55.9463	-0.159933	56.0063	-0.110599	56.0084	-0.10063	56.0131	-0.117216	55.9074	-0.172293	55.9474	-0.16867
55.7894	-0.223996	55.9067	-0.214543	55.9897	-0.164197	55.9625	-0.159942	56.0231	-0.110615	56.0249	-0.100626	56.0298	-0.117234	55.9241	-0.172312	55.9643	-0.168665
55.806	-0.224004	55.9232	-0.214552	56.0066	-0.164208	55.9795	-0.159951	56.0399	-0.110634	56.0419	-0.100621	56.0464	-0.117253	55.9409	-0.17234	55.981	-0.168659
55.8224	-0.224011	55.9404	-0.214563	56.0232	-0.16422	55.9962	-0.15996	56.0569	-0.110654	56.0589	-0.100612	56.0623	-0.117269	55.9575	-0.172369	55.9978	-0.168644
55.8394	-0.224019	55.9575	-0.214574	56.0398	-0.164231	56.0133	-0.159967	56.0734	-0.110675	56.0754	-0.100599	56.0793	-0.117285	55.9741	-0.172382	56.0143	-0.168634
55.8557	-0.224027	55.974	-0.214595	56.0565	-0.164245	56.0298	-0.159977	56.09	-0.110694	56.0921	-0.100585	56.0956	-0.117301	55.991	-0.172395	56.0312	-0.16863
55.8726	-0.224036	55.9902	-0.214625	56.0729	-0.164257	56.0468	-0.159989	56.107	-0.110711	56.1087	-0.100572	56.1126	-0.11732	56.0076	-0.172408	56.0481	-0.16863
55.8891	-0.224045	56.0069	-0.214676	56.0893	-0.164267	56.0634	-0.159998	56.1236	-0.110724	56.1255	-0.100555	56.1293	-0.117338	56.0241	-0.17242	56.065	-0.168633
55.9058	-0.224053	56.0237	-0.214737	56.1058	-0.164279	56.0799	-0.160008	56.1402	-0.110733	56.1418	-0.100536	56.146	-0.117354	56.0414	-0.172429	56.0814	-0.168644
55.9221	-0.224062	56.0402	-0.214786	56.1225	-0.164294	56.0964	-0.160018	56.157	-0.11074	56.1584	-0.100518	56.163	-0.117366	56.0582	-0.17244	56.0979	-0.168679
55.9393	-0.224078	56.0571	-0.214824	56.1391	-0.164308	56.1131	-0.160026	56.1737	-0.110744	56.175	-0.100506	56.1799	-0.11738	56.0751	-0.172451	56.1141	-0.1687
55.9556	-0.224093	56.0732	-0.214848	56.1559	-0.164321	56.1296	-0.160033	56.1904	-0.110745	56.1913	-0.100499	56.1965	-0.117395	56.0915	-0.172461	56.1313	-0.168708
55.9723	-0.224109	56.0897	-0.214861	56.1726	-0.164335	56.1462	-0.160041	56.2067	-0.110743	56.2081	-0.100493	56.2131	-0.11741	56.108	-0.172471	56.1476	-0.168714
55.9892	-0.224126	56.106	-0.214873	56.1892	-0.16435	56.1629	-0.160046	56.2233	-0.110746	56.2247	-0.10049	56.2296	-0.117424	56.1247	-0.172481	56.1647	-0.168715
56.0056	-0.224145	56.123	-0.214881	56.2058	-0.164364	56.1795	-0.16005	56.24	-0.110748	56.2421	-0.100487	56.246	-0.117436	56.1415	-0.172493	56.1812	-0.168714
56.0222	-0.224154	56.1398	-0.214888	56.2225	-0.164381	56.1962	-0.160053	56.2568	-0.110754	56.2582	-0.100483	56.2626	-0.117446	56.1582	-0.172506	56.1983	-0.16871
56.0385	-0.224164	56.1565	-0.214896	56.2392	-0.164396	56.213	-0.160056	56.2733	-0.110762	56.2744	-0.100482	56.2792	-0.117456	56.1749	-0.172519	56.2152	-0.168705
56.0557	-0.224173	56.1732	-0.214903	56.2558	-0.164409	56.2296	-0.16006	56.2903	-0.110773	56.2913	-0.10048	56.2959	-0.117468	56.1912	-0.172552	56.2318	-0.168701
56.0722	-0.224182	56.1901	-0.214911	56.2727	-0.164423	56.2462	-0.160066	56.3067	-0.110784	56.3081	-0.100473	56.3129	-0.117485	56.2081	-0.172579	56.2486	-0.168695
56.0884	-0.224191	56.2069	-0.214921	56.2893	-0.164437	56.263	-0.160074	56.3234	-0.1108	56.3243	-0.100463	56.3295	-0.117509	56.2245	-0.172608	56.2651	-0.168691
56.1054	-0.224203	56.2243	-0.214933	56.3058	-0.164453	56.2797	-0.160085	56.3399	-0.110814	56.3411	-0.100449	56.3461	-0.117534	56.2409	-0.172645	56.2816	-0.168687
56.1227	-0.224221	56.2409	-0.214949	56.3227	-0.16447	56.2964	-0.160107	56.3565	-0.110834	56.3578	-0.100436	56.3626	-0.117565	56.2575	-0.172659	56.2986	-0.168688
56.1388	-0.224233	56.2574	-0.214984	56.3392	-0.164485	56.3131	-0.160138	56.3731	-0.110855	56.3748	-0.100426	56.3797	-0.117637	56.2741	-0.172672	56.3149	-0.168691
56.1558	-0.224243	56.274	-0.215033	56.3561	-0.164499	56.3292	-0.1602	56.3897	-0.110878	56.3915	-0.100417	56.3965	-0.117726	56.2909	-0.172684	56.3315	-0.168695
56.1728	-0.224253	56.2908	-0.215103	56.3725	-0.164514	56.3461	-0.160248	56.4062	-0.1109	56.4081	-0.10041	56.4131	-0.117824	56.3079	-0.172696	56.348	-0.168702
56.1893	-0.224262	56.3078	-0.215183	56.389	-0.164527	56.3629	-0.16029	56.4231	-0.110922	56.4248	-0.100405	56.4296	-0.117909	56.3243	-0.172707	56.3645	-0.168711
56.2058	-0.224271	56.3245	-0.215245	56.4057	-0.16454	56.3794	-0.160315	56.4395	-0.110943	56.4416	-0.100405	56.4458	-0.11795	56.3412	-0.172719	56.3808	-0.168724
56.2227	-0.224279	56.3409	-0.215295	56.4227	-0.164554	56.3964	-0.160334	56.4564	-0.110957	56.4585	-0.100409	56.4626	-0.117977	56.3577	-0.172731	56.3975	-0.168741
56.2396	-0.224286	56.3574	-0.215324	56.4393	-0.16457	56.4129	-0.160346	56.4732	-0.110969	56.475	-0.100412	56.4794	-0.118	56.3744	-0.172747	56.4143	-0.168754
56.256	-0.224293	56.3742	-0.215344	56.4561	-0.164589	56.4297	-0.160357	56.4901	-0.11098	56.4918	-0.100413	56.496	-0.118013	56.3909	-0.172773	56.4312	-0.168764
56.2727	-0.2243	56.391	-0.21536	56.4724	-0.164607	56.4467	-0.160365	56.5067	-0.110988	56.5087	-0.100414	56.5126	-0.118026	56.4075	-0.172794	56.4483	-0.168772
56.2893	-0.224307	56.4079	-0.215373	56.4892	-0.164627	56.4631	-0.160372	56.5235	-0.110996	56.5251	-0.100412	56.5291	-0.118034	56.4241	-0.172821	56.4649	-0.168778
56.3056	-0.224315	56.4243	-0.21539	56.506	-0.164644	56.4798	-0.160379	56.5401	-0.111005	56.5416	-0.100408	56.5463	-0.118038	56.4411	-0.172853	56.4814	-0.168788
56.3226	-0.224324	56.4412	-0.215402	56.5223	-0.164664	56.4967	-0.160386	56.5566	-0.111014	56.5583	-0.100404	56.5624	-0.118044	56.4578	-0.172899	56.4982	-0.168798
56.339	-0.224334	56.4578	-0.215414	56.5393	-0.164683	56.5134	-0.160395	56.5726	-0.111027	56.5748	-0.100402	56.5794	-0.118048	56.4744	-0.172939	56.5152	-0.168809
56.3556	-0.224367	56.4744	-0.215426	56.5559	-0.164702	56.5299	-0.160404	56.5896	-0.111042	56.5915	-0.100401	56.5964	-0.118051	56.491	-0.172968	56.532	-0.168832
56.3722	-0.224426	56.4908	-0.215437	56.5723	-0.164722	56.5465	-0.160411	56.6061	-0.111059	56.6086	-0.100402	56.6127	-0.118061	56.5076	-0.17299	56.5481	-0.168851
56.3886	-0.224502	56.5081	-0.215449	56.589	-0.164741	56.5629	-0.160418	56.6227	-0.111077	56.6252	-0.100402	56.6292	-0.118076	56.5243	-0.173016	56.5649	-0.168864
56.4056	-0.224603	56.5242	-0.215461	56.6058	-0.16476	56.58	-0.160428	56.6395	-0.111097	56.642	-0.100405	56.6458	-0.118092	56.5407	-0.173048	56.5814	-0.168874
56.4216	-0.224691	56.5407	-0.215472	56.6229	-0.164779	56.5967	-0.160438	56.6561	-0.111117	56.6586	-0.100413	56.6622	-0.118114	56.5577	-0.173104	56.5981	-0.168883
56.4384	-0.22478	56.5574	-0.215483	56.6391	-0.164801	56.6132	-0.16045	56.6728	-0.111139	56.6754	-0.100421	56.6791	-0.118141	56.5741	-0.173152	56.6147	-0.168889
56.4548	-0.224852	56.5743	-0.215493	56.6558	-0.164823	56.6293	-0.160463	56.6893	-0.11116	56.6921	-0.100434	56.696	-0.118213	56.5906	-0.173181	56.6315	-0.168891
56.4716	-0.224912	56.5906	-0.215504	56.6724	-0.164844	56.6461	-0.160477	56.7062	-0.111181	56.7088	-0.100453	56.7126	-0.118291	56.6074	-0.173207	56.6478	-0.16889
56.4882	-0.224978	56.6077	-0.215514	56.6893	-0.164865	56.6631	-0.160491	56.7229	-0.111198	56.7255	-0.100484	56.7295	-0.118375	56.6244	-0.173223	56.6643	-0.168887
[truncated: 11,503 more rows]

## Sheet: Annealed (Optimal)
OVERTURE White		OVERTURE Black		OVERTURE Green		SUNLU White		SUNLU Black		SUNLU Green		HATCHBOX White		HATCHBOX Black		HATCHBOX Green
Temperature (°C)	Heat Flow (W/g)	Temperature (°C)	Heat Flow (W/g)	Temperature (°C)	Heat Flow (W/g)	Temperature (°C)	Heat Flow (W/g)	Temperature (°C)	Heat Flow (W/g)	Temperature (°C)	Heat Flow (W/g)	Temperature (°C)	Heat Flow (W/g)	Temperature (°C)	Heat Flow (W/g)	Temperature (°C)	Heat Flow (W/g)
24.8089	0.00817256	24.8157	0.0123655	24.8708	0.0880106	24.8854	0.0845517	24.8739	0.0536903	24.8812	0.0484256	24.8823	0.0562256	24.8757	0.0712684	24.8771	0.0523699
24.8092	0.00803845	24.8159	0.0121405	24.8708	0.0866653	24.8854	0.0842032	24.8736	0.0525651	24.8808	0.0477424	24.8817	0.0553948	24.8756	0.0701959	24.8771	0.0515618
24.8097	0.00793168	24.8159	0.0119536	24.8708	0.08551	24.8852	0.0832964	24.8738	0.0517603	24.8808	0.0470272	24.8816	0.0545549	24.8755	0.0690154	24.8771	0.0509014
24.8104	0.00785547	24.8164	0.0117995	24.8709	0.0845288	24.8853	0.0821215	24.8739	0.0511482	24.8809	0.0461063	24.8817	0.0535484	24.8757	0.0679108	24.8772	0.0502638
24.8107	0.00778536	24.8169	0.0116289	24.8705	0.0837389	24.885	0.0813521	24.8734	0.0503584	24.8811	0.0451188	24.8817	0.0529943	24.8759	0.0669099	24.8775	0.0492181
24.8112	0.00769769	24.8172	0.0114418	24.8707	0.083143	24.8851	0.0804445	24.8734	0.0497541	24.8804	0.0444129	24.8813	0.051978	24.8755	0.0660907	24.8774	0.0482517
24.8117	0.00764292	24.8174	0.0112998	24.871	0.0825588	24.8854	0.0791522	24.8736	0.0491011	24.8803	0.0440281	24.8807	0.0510786	24.8755	0.0652101	24.8774	0.0475162
24.8122	0.00762168	24.8179	0.0111042	24.8709	0.0818612	24.8854	0.0780437	24.8733	0.048383	24.8801	0.0436863	24.8808	0.0503115	24.8754	0.0644188	24.8774	0.0467585
24.8128	0.00749775	24.8182	0.01086	24.871	0.0810985	24.8851	0.077124	24.8734	0.0478252	24.88	0.0433102	24.881	0.0500746	24.8756	0.0638707	24.8776	0.046252
24.8133	0.00748025	24.819	0.0106547	24.8711	0.0801865	24.8857	0.0757369	24.8738	0.0473802	24.8803	0.0429202	24.8813	0.049722	24.8753	0.0632279	24.8777	0.0458849
24.8138	0.00744053	24.8196	0.010422	24.8716	0.0792512	24.8854	0.0744418	24.8739	0.0468694	24.8807	0.0426231	24.8814	0.0492709	24.8752	0.0623863	24.8773	0.0455664
24.8144	0.00735693	24.8207	0.0101433	24.8721	0.0782091	24.8852	0.0734623	24.8744	0.0465412	24.8809	0.0422605	24.8817	0.0487864	24.8758	0.0612133	24.8775	0.0453045
24.8152	0.00727605	24.8211	0.00983533	24.8722	0.077107	24.8856	0.0729194	24.8744	0.0460696	24.881	0.0419521	24.8819	0.0482138	24.8761	0.060111	24.8774	0.0447203
24.8159	0.0072043	24.822	0.00962307	24.8725	0.076266	24.8857	0.0722889	24.8746	0.0454702	24.881	0.0415937	24.8825	0.0478297	24.8766	0.05957	24.8774	0.0442623
24.8171	0.00714789	24.8231	0.00942915	24.8731	0.0751239	24.8858	0.0718879	24.8751	0.0450156	24.8814	0.0411686	24.8828	0.0472159	24.877	0.059151	24.878	0.0438649
24.8179	0.0070962	24.8241	0.00929201	24.8734	0.0743579	24.8863	0.0718139	24.8755	0.0445036	24.8818	0.0407282	24.8832	0.0467861	24.8773	0.0587122	24.8786	0.0434243
24.8192	0.00706891	24.825	0.00921081	24.874	0.073884	24.8868	0.0715812	24.8762	0.0440925	24.8823	0.0403503	24.8834	0.0464928	24.8778	0.0582395	24.879	0.0430921
24.8201	0.00703293	24.8261	0.00915907	24.8746	0.07337	24.8875	0.0716841	24.8771	0.0436395	24.8827	0.0400804	24.8841	0.0459683	24.8783	0.057982	24.8797	0.0426524
24.8215	0.00700787	24.827	0.00911163	24.8754	0.0728159	24.888	0.0715049	24.8775	0.043224	24.8837	0.0399037	24.8845	0.0454363	24.8789	0.0577058	24.8806	0.0423129
24.8229	0.00698816	24.8283	0.0090523	24.8758	0.0723106	24.8889	0.0711467	24.8782	0.0429459	24.8843	0.0397228	24.8852	0.0449924	24.8797	0.0575513	24.8814	0.0418653
24.8245	0.0069659	24.8295	0.00898094	24.8771	0.0717465	24.8903	0.0706768	24.8796	0.0425632	24.8851	0.0394802	24.8861	0.0447246	24.8804	0.0574484	24.8823	0.0415607
24.8258	0.00694417	24.831	0.00892914	24.8777	0.0712162	24.8905	0.0700238	24.8803	0.0422246	24.8862	0.0392644	24.8873	0.0446692	24.8815	0.0573275	24.8833	0.0413732
24.8276	0.0069081	24.832	0.00890726	24.879	0.0708061	24.8917	0.0695059	24.8814	0.042053	24.8875	0.0389883	24.888	0.0445395	24.8828	0.0572892	24.8846	0.0412815
24.8291	0.00687821	24.8336	0.00887151	24.8802	0.0704538	24.893	0.0691821	24.8826	0.0417578	24.8884	0.0386595	24.8893	0.0443938	24.884	0.0571147	24.8855	0.0412444
24.8307	0.00685442	24.8355	0.00884279	24.8819	0.0702244	24.8941	0.0689556	24.8838	0.0415172	24.8899	0.0383182	24.891	0.0443977	24.8857	0.0571146	24.8867	0.0411632
24.8324	0.00683128	24.8373	0.00882984	24.8831	0.0701048	24.8958	0.0688626	24.8848	0.0413328	24.8909	0.0380961	24.8926	0.0443155	24.8871	0.0570967	24.8882	0.0411982
24.8343	0.00675245	24.8397	0.00883474	24.8847	0.0701045	24.8972	0.0690091	24.8862	0.0411783	24.8921	0.0380662	24.8942	0.0441648	24.8881	0.0571544	24.8895	0.0412235
24.8364	0.00668578	24.8418	0.00889291	24.8864	0.0701553	24.8983	0.0692864	24.8879	0.0411372	24.8939	0.0381127	24.8956	0.0441712	24.89	0.0572581	24.8911	0.0412836
24.8386	0.00666016	24.844	0.00895826	24.888	0.0705788	24.9005	0.0696112	24.8893	0.0411446	24.8954	0.0381711	24.8973	0.0442219	24.8917	0.0573582	24.8927	0.0413689
24.841	0.00664769	24.8463	0.00901844	24.89	0.0709938	24.9029	0.0715691	24.8911	0.0412032	24.897	0.0382711	24.8989	0.0442092	24.8936	0.0580155	24.8946	0.0414651
24.8432	0.006638	24.8485	0.00907524	24.8921	0.0712876	24.9044	0.0727189	24.8932	0.041724	24.8992	0.039029	24.901	0.044191	24.8954	0.0586234	24.8969	0.0422667
24.8457	0.00663415	24.851	0.00917206	24.8944	0.0715694	24.9063	0.0734192	24.896	0.0421637	24.9013	0.0396016	24.9028	0.0442268	24.8977	0.0591042	24.8991	0.0428649
24.8485	0.00663514	24.8533	0.00932189	24.8962	0.0719885	24.9089	0.0739427	24.8981	0.0425439	24.9035	0.0400305	24.9049	0.0443261	24.9	0.0593926	24.9014	0.0433297
24.8516	0.00664578	24.856	0.00951646	24.8988	0.0727007	24.9108	0.0747408	24.9006	0.0428322	24.9059	0.0402977	24.9072	0.0444287	24.9025	0.0599655	24.9037	0.0436499
24.8545	0.00667436	24.8587	0.00977965	24.9018	0.0737858	24.9133	0.0759845	24.9032	0.0430585	24.9082	0.0406186	24.9097	0.0452798	24.9053	0.0608317	24.9062	0.0441224
24.8575	0.00675163	24.8617	0.0101634	24.9048	0.0752378	24.9166	0.0776965	24.9062	0.0433859	24.9113	0.0410326	24.9118	0.0458657	24.9078	0.0620966	24.9088	0.0448213
24.8604	0.00685675	24.8649	0.0107608	24.9081	0.077898	24.9195	0.0800394	24.9088	0.0438479	24.9139	0.0416066	24.9151	0.0463161	24.9107	0.0639487	24.9119	0.0458309
24.8644	0.00707339	24.8683	0.0116869	24.9105	0.0825178	24.923	0.0835464	24.9119	0.0445845	24.9172	0.0422671	24.918	0.0466636	24.9141	0.0667841	24.9153	0.0472648
24.8674	0.00730157	24.8719	0.0129349	24.9138	0.0896532	24.9264	0.089515	24.9147	0.0454992	24.9205	0.0430868	24.9213	0.0469718	24.9173	0.0707546	24.9182	0.0489353
24.8716	0.00768911	24.8756	0.0145983	24.9174	0.0979752	24.9305	0.0972802	24.9182	0.0466212	24.9243	0.0441149	24.9249	0.0474221	24.9211	0.0752708	24.9217	0.0510702
24.8755	0.00806591	24.8795	0.0167191	24.921	0.107532	24.9344	0.102971	24.9218	0.0477887	24.9275	0.0451724	24.9282	0.0480973	24.9249	0.0802772	24.9255	0.0539144
24.8791	0.00866609	24.884	0.0190058	24.9248	0.116696	24.938	0.10729	24.9254	0.0495887	24.9315	0.0467391	24.9321	0.0490066	24.9289	0.0853969	24.9295	0.0570906
24.883	0.00936314	24.8882	0.0212999	24.9289	0.125125	24.9422	0.11213	24.9298	0.052117	24.9361	0.0492883	24.9356	0.050273	24.9331	0.0904865	24.9333	0.0610737
24.8874	0.0101321	24.8929	0.0234833	24.9334	0.133586	24.9467	0.116808	24.9335	0.0552354	24.9393	0.0523509	24.9399	0.051898	24.9373	0.0967128	24.9371	0.0649277
24.8919	0.0110797	24.8978	0.0254486	24.9375	0.139902	24.9513	0.121559	24.9381	0.0586591	24.9435	0.0562906	24.9443	0.0541758	24.9417	0.101156	24.9419	0.0682611
24.8969	0.012262	24.903	0.0270564	24.9425	0.145541	24.956	0.126718	24.9427	0.0619736	24.9485	0.0601933	24.9489	0.0568875	24.9465	0.105251	24.946	0.0713236
24.9019	0.0136511	24.9077	0.0284688	24.9475	0.15165	24.961	0.131725	24.9476	0.0647926	24.953	0.0639305	24.9538	0.0597626	24.9513	0.110014	24.9508	0.0743126
24.9074	0.0153955	24.9131	0.0295542	24.9526	0.157242	24.9664	0.137048	24.9521	0.0679961	24.9581	0.0670591	24.9592	0.062639	24.9563	0.115517	24.9561	0.0772233
24.9129	0.0170502	24.9185	0.0310566	24.9583	0.163029	24.9724	0.142748	24.9573	0.0720172	24.9629	0.0695603	24.9642	0.0649591	24.9618	0.120512	24.9616	0.0800736
24.9184	0.0185621	24.9245	0.0325374	24.9632	0.170847	24.9781	0.148775	24.9625	0.0762566	24.9685	0.0720022	24.9693	0.0670282	24.967	0.126415	24.9667	0.0834601
24.9243	0.0203686	24.9299	0.0342241	24.969	0.179137	24.9842	0.154908	24.9679	0.0794809	24.9741	0.0742542	24.975	0.0691124	24.9727	0.130999	24.9723	0.0863128
24.93	0.0217821	24.9361	0.035574	24.9747	0.186285	24.9905	0.160706	24.9738	0.0817557	24.9799	0.076427	24.9806	0.0710885	24.9788	0.135726	24.9786	0.0892815
24.9365	0.0230648	24.9424	0.0370569	24.9805	0.193431	24.9967	0.167402	24.9798	0.0846311	24.9858	0.0790396	24.9869	0.073064	24.9848	0.13994	24.9844	0.0927044
24.9424	0.0241272	24.9485	0.0385702	24.9872	0.201158	25.0037	0.173968	24.9863	0.0873542	24.9919	0.0816725	24.9929	0.0749326	24.9912	0.144272	24.9909	0.0959658
24.9492	0.0253352	24.9554	0.040265	24.9934	0.208686	25.0104	0.180729	24.9925	0.0908896	24.9987	0.0834462	24.9994	0.0768689	24.9975	0.149196	24.9976	0.0990692
24.9555	0.026321	24.9623	0.0418038	24.9999	0.216276	25.017	0.187137	24.9991	0.0936552	25.0045	0.0861571	25.0059	0.0787892	25.0041	0.15492	25.0044	0.102328
24.9626	0.0272977	24.969	0.0430678	25.007	0.223729	25.0243	0.192974	25.0059	0.0964761	25.0114	0.0883187	25.0123	0.0808032	25.0116	0.159169	25.0112	0.10557
24.9697	0.0283437	24.9756	0.0447814	25.0139	0.230785	25.0324	0.199085	25.0125	0.0987179	25.0184	0.0910491	25.0194	0.0822729	25.018	0.163302	25.0183	0.10831
24.977	0.0295374	24.9838	0.0460962	25.0212	0.237186	25.0399	0.205163	25.0199	0.101388	25.0257	0.0933635	25.0263	0.0837725	25.0257	0.167991	25.0255	0.111225
24.9846	0.0306072	24.9912	0.0473019	25.0284	0.242303	25.0479	0.211469	25.027	0.104029	25.0331	0.0958658	25.0339	0.0848983	25.0329	0.172775	25.0332	0.113604
24.9918	0.0311669	24.9986	0.0485625	25.0364	0.249138	25.056	0.217069	25.0342	0.106548	25.0406	0.0972804	25.0415	0.0867256	25.0405	0.177445	25.0407	0.116012
24.9996	0.0315674	25.0068	0.0499692	25.0441	0.255407	25.0643	0.222914	25.0417	0.108611	25.0482	0.0993339	25.0492	0.088456	25.0486	0.181545	25.0483	0.118189
25.0077	0.0319703	25.0148	0.0511801	25.0517	0.261976	25.0728	0.228701	25.049	0.110475	25.0564	0.101445	25.0569	0.0896489	25.0568	0.185887	25.0563	0.120189
25.0158	0.0323884	25.023	0.0524095	25.06	0.268942	25.0813	0.234645	25.0576	0.112578	25.0644	0.103244	25.0648	0.0909977	25.0645	0.189432	25.0644	0.122127
25.0243	0.0325907	25.032	0.0537328	25.0683	0.276123	25.0902	0.240209	25.0656	0.114644	25.0723	0.104771	25.0734	0.0924292	25.0733	0.192974	25.0724	0.124165
25.032	0.0329264	25.0406	0.0547177	25.0765	0.282648	25.0994	0.245608	25.0741	0.116584	25.0804	0.106148	25.0814	0.0936495	25.082	0.196631	25.0807	0.126159
25.0405	0.0332257	25.0493	0.0557745	25.0855	0.287618	25.1084	0.250731	25.0828	0.118368	25.0894	0.107893	25.09	0.0949759	25.091	0.200765	25.0895	0.128402
25.0494	0.0334936	25.0579	0.0564224	25.0944	0.292685	25.1177	0.25591	25.0917	0.119902	25.0981	0.10898	25.0985	0.0962534	25.1	0.204125	25.0986	0.130055
25.0581	0.0338154	25.0668	0.057027	25.1036	0.298651	25.1272	0.260552	25.1008	0.121033	25.1066	0.11029	25.1073	0.0971295	25.1092	0.20731	25.1073	0.131288
25.067	0.034212	25.0758	0.0577429	25.1127	0.303103	25.137	0.264776	25.1096	0.122214	25.1153	0.111012	25.1161	0.0985521	25.1182	0.210324	25.1161	0.132717
25.0767	0.0344646	25.0848	0.0578065	25.122	0.306647	25.1466	0.268939	25.1189	0.123244	25.125	0.111864	25.1254	0.0991787	25.128	0.213276	25.1258	0.134443
25.0861	0.0345695	25.0945	0.0579951	25.1315	0.309111	25.1565	0.27264	25.1274	0.123323	25.1342	0.1124	25.1345	0.100251	25.1374	0.215909	25.1348	0.135984
25.0952	0.0344906	25.1043	0.0581699	25.1408	0.311294	25.1664	0.276582	25.137	0.123697	25.1438	0.113023	25.1441	0.101026	25.1465	0.218484	25.1446	0.136907
25.1055	0.0343392	25.1141	0.058459	25.1507	0.314414	25.1768	0.279257	25.1463	0.123372	25.1534	0.113721	25.1536	0.101182	25.1565	0.220602	25.1538	0.137996
25.115	0.0341321	25.1241	0.0587332	25.1604	0.317285	25.1869	0.282513	25.1552	0.123321	25.1633	0.114435	25.1629	0.101108	25.1663	0.222483	25.1638	0.138507
25.1248	0.0339168	25.1341	0.0587027	25.1706	0.320134	25.1974	0.285612	25.1653	0.123678	25.1727	0.114872	25.1726	0.101214	25.1763	0.223845	25.1734	0.139041
25.1346	0.0337327	25.1437	0.0588004	25.1803	0.321938	25.2084	0.287917	25.1747	0.123959	25.1828	0.115486	25.1827	0.1014	25.1864	0.224949	25.1836	0.139499
25.1448	0.0330147	25.1543	0.0587208	25.1905	0.322656	25.2193	0.290154	25.1846	0.124039	25.1927	0.116126	25.1925	0.101485	25.1972	0.225715	25.194	0.139813
25.1544	0.0325115	25.1644	0.0582795	25.2009	0.323931	25.2303	0.292818	25.1948	0.124165	25.2029	0.116492	25.203	0.100781	25.2074	0.226115	25.204	0.139978
25.1646	0.0321168	25.1752	0.0574929	25.2119	0.324253	25.2412	0.295222	25.2052	0.124064	25.2127	0.116271	25.2136	0.10046	25.2177	0.22625	25.2147	0.139507
25.175	0.031813	25.1856	0.0568948	25.2223	0.324161	25.2523	0.29701	25.2159	0.124219	25.2231	0.115532	25.224	0.100071	25.2279	0.226247	25.2252	0.13879
25.186	0.0315676	25.1962	0.0562038	25.2326	0.324311	25.2633	0.298394	25.2266	0.123975	25.234	0.114861	25.2347	0.099659	25.2386	0.225631	25.2361	0.137919
25.1966	0.0314022	25.2069	0.0544535	25.2431	0.324227	25.2741	0.299263	25.2375	0.123614	25.2446	0.1142	25.2456	0.0991552	25.2493	0.224556	25.247	0.136432
25.2073	0.0313007	25.2177	0.0532286	25.254	0.323172	25.2854	0.300442	25.2482	0.123039	25.2554	0.113388	25.256	0.098599	25.2597	0.224367	25.2578	0.135422
25.2183	0.0311479	25.2281	0.0524576	25.2651	0.322394	25.2969	0.300907	25.2585	0.122137	25.2666	0.112382	25.2669	0.0980799	25.2711	0.223977	25.2688	0.134407
25.2291	0.0309219	25.2395	0.0518722	25.276	0.321143	25.3084	0.300978	25.2697	0.118811	25.2773	0.110247	25.2776	0.0959916	25.2818	0.222991	25.2796	0.132397
25.2403	0.0305499	25.2502	0.0512902	25.2874	0.319781	25.3196	0.301176	25.2806	0.11743	25.2882	0.108947	25.2886	0.0952019	25.2929	0.221691	25.2905	0.130712
25.2512	0.0300076	25.2607	0.0508053	25.2989	0.318712	25.3311	0.300598	25.2919	0.116445	25.2995	0.107218	25.2999	0.094448	25.3046	0.220068	25.3019	0.129239
25.2624	0.0290759	25.272	0.0504337	25.3101	0.317462	25.3428	0.300377	25.3028	0.115457	25.3107	0.106093	25.3107	0.0938113	25.3161	0.218599	25.3131	0.127702
25.2732	0.0277226	25.283	0.0498674	25.3217	0.315551	25.3548	0.299931	25.3143	0.114639	25.3214	0.105107	25.3216	0.0933119	25.3278	0.217645	25.3245	0.126247
25.2841	0.0259824	25.2946	0.0490464	25.3328	0.314058	25.3668	0.299374	25.3254	0.113985	25.3327	0.104432	25.333	0.0929824	25.3389	0.216207	25.3361	0.125211
25.2953	0.0234086	25.3062	0.0481338	25.3441	0.310857	25.3783	0.297673	25.3366	0.113543	25.3441	0.103559	25.3443	0.0925919	25.3509	0.21399	25.3474	0.124352
25.3073	0.0210185	25.3177	0.0469947	25.3559	0.308643	25.3907	0.296186	25.3482	0.112833	25.3556	0.102244	25.3558	0.0919175	25.3626	0.211806	25.3589	0.123679
25.3189	0.0182315	25.3294	0.0455782	25.3679	0.306735	25.4027	0.294901	25.3599	0.111846	25.3673	0.100558	25.3674	0.0909241	25.3743	0.209032	25.3703	0.122796
25.3308	0.0155238	25.341	0.0439147	25.3796	0.303231	25.4151	0.292958	25.3716	0.110594	25.379	0.0985747	25.3792	0.0895606	25.3858	0.20651	25.3821	0.121552
25.3424	0.0128535	25.3527	0.0418955	25.3914	0.298879	25.4272	0.291037	25.383	0.108805	25.3903	0.0963641	25.3914	0.0879104	25.3975	0.204136	25.3939	0.119868
25.3543	0.0103526	25.3646	0.0394325	25.4033	0.295401	25.4391	0.288664	25.3949	0.106537	25.4026	0.0941238	25.4032	0.0852662	25.4097	0.202307	25.4059	0.117502
25.3664	0.00804028	25.3762	0.0366088	25.4152	0.293032	25.4514	0.286124	25.4069	0.103844	25.4143	0.0913338	25.4147	0.0819378	25.4216	0.199853	25.4171	0.11478
25.3783	0.0056448	25.3879	0.0337178	25.4272	0.290992	25.4635	0.283048	25.4187	0.100203	25.4265	0.0879781	25.4264	0.0783349	25.4335	0.196876	25.4293	0.111899
25.3906	0.00341093	25.3997	0.0315153	25.4392	0.288727	25.4758	0.280706	25.4307	0.0955503	25.4383	0.0848155	25.4386	0.0747303	25.4459	0.193697	25.4413	0.108504
25.4022	0.001661	25.4119	0.0294579	25.4513	0.285492	25.4886	0.278015	25.4429	0.0910983	25.4498	0.0814141	25.4503	0.0719101	25.4577	0.190111	25.4535	0.103875
25.4147	4.61651e-05	25.424	0.0273264	25.4639	0.282098	25.5006	0.275173	25.4549	0.0872419	25.4617	0.0787578	25.4628	0.0691374	25.4698	0.186248	25.4656	0.0997136
25.4268	-0.00209552	25.4362	0.0257471	25.4762	0.278123	25.5132	0.272288	25.4669	0.0841166	25.4739	0.0768073	25.4746	0.067091	25.4825	0.183228	25.4783	0.096342
25.4393	-0.00344637	25.4488	0.0241714	25.4884	0.27367	25.5256	0.269249	25.4793	0.0809547	25.4863	0.074579	25.4867	0.0649393	25.4949	0.180768	25.4903	0.0935802
25.4514	-0.00520956	25.4611	0.0221116	25.5008	0.2692	25.5387	0.267033	25.4915	0.0778768	25.4985	0.072114	25.4992	0.0627332	25.5074	0.177641	25.5024	0.0909936
25.464	-0.00695626	25.4732	0.0201118	25.5135	0.265593	25.5508	0.264376	25.5039	0.0748519	25.5103	0.0700405	25.5115	0.0606874	25.5198	0.174485	25.5148	0.0883025
25.4763	-0.00875318	25.4859	0.0182865	25.5262	0.261209	25.5638	0.261512	25.5165	0.0723732	25.5227	0.0680315	25.5239	0.0587007	25.5323	0.170594	25.5274	0.0860511
25.4887	-0.010235	25.4982	0.0161592	25.5392	0.257308	25.5761	0.258881	25.5289	0.0702157	25.5353	0.0655352	25.5364	0.0566579	25.5446	0.166422	25.5399	0.0832598
25.5011	-0.0116073	25.5106	0.0141923	25.5522	0.25329	25.589	0.255573	25.5413	0.067745	25.548	0.0631356	25.5491	0.0546727	25.5576	0.162407	25.5524	0.0810947
25.5136	-0.0134257	25.5231	0.012218	25.5647	0.248705	25.6017	0.252129	25.554	0.0647249	25.5602	0.0608306	25.5612	0.052654	25.5699	0.158828	25.565	0.0791519
25.5262	-0.0154089	25.5354	0.0105195	25.577	0.244691	25.6146	0.249112	25.5665	0.0617955	25.5727	0.0582668	25.5741	0.0502973	25.5821	0.155632	25.5774	0.0762332
25.5389	-0.0175895	25.5481	0.00867375	25.5899	0.238735	25.6272	0.246226	25.5788	0.0589726	25.5855	0.0555442	25.5865	0.0483983	25.5946	0.152607	25.5898	0.0735769
25.5518	-0.0194837	25.5603	0.00679521	25.6022	0.233449	25.6402	0.243041	25.5917	0.0559345	25.598	0.0525461	25.5994	0.04616	25.6072	0.14922	25.6025	0.0707744
25.5644	-0.0215858	25.5731	0.00537802	25.6153	0.228362	25.6531	0.239892	25.6046	0.0535558	25.6104	0.0499851	25.6119	0.0438354	25.6204	0.14621	25.6154	0.067749
25.577	-0.0228738	25.5861	0.00391035	25.6283	0.22427	25.6662	0.237266	25.6173	0.0510736	25.6236	0.0477136	25.6247	0.0417733	25.6335	0.143533	25.6287	0.0648312
25.5902	-0.0247384	25.599	0.00240621	25.6414	0.219984	25.6793	0.234698	25.6301	0.0488775	25.6361	0.0447983	25.6374	0.0393273	25.6464	0.140552	25.6414	0.0620501
25.6035	-0.026685	25.6118	0.000822164	25.6544	0.215176	25.692	0.23202	25.6431	0.0462007	25.6488	0.0424201	25.6499	0.0369976	25.6594	0.137263	25.6542	0.0593989
25.6164	-0.0283894	25.6248	-0.000842276	25.6673	0.210972	25.7049	0.229014	25.6562	0.0437595	25.6616	0.0404711	25.6624	0.0353068	25.6727	0.133835	25.6667	0.0562828
25.6294	-0.0302723	25.6377	-0.0024089	25.6807	0.206769	25.7177	0.225899	25.6693	0.0416825	25.6745	0.0382839	25.6756	0.0329897	25.6855	0.130978	25.6795	0.0534936
25.6431	-0.032054	25.6504	-0.00418881	25.6938	0.202214	25.7313	0.222783	25.6823	0.0399488	25.6874	0.0362736	25.6886	0.0310112	25.6991	0.127566	25.6922	0.0513032
25.6559	-0.0341436	25.6636	-0.00602453	25.7068	0.197626	25.7443	0.219636	25.6953	0.0378368	25.7	0.0342085	25.7016	0.0289524	25.7119	0.12337	25.7053	0.0488891
25.6691	-0.0360817	25.6764	-0.00793331	25.7198	0.19313	25.7575	0.216457	25.7085	0.0357542	25.7132	0.0326983	25.7146	0.0268904	25.725	0.119461	25.7186	0.0462542
25.6824	-0.0376436	25.6895	-0.00973007	25.7331	0.188975	25.7707	0.213012	25.7218	0.0336123	25.7262	0.0306224	25.728	0.0250402	25.7386	0.11621	25.7318	0.0434627
25.6959	-0.0399109	25.7024	-0.0116265	25.7465	0.184931	25.7844	0.209854	25.7351	0.0318093	25.7395	0.0284694	25.7411	0.0231249	25.7518	0.112807	25.7448	0.0411495
25.7089	-0.0413932	25.7154	-0.0132072	25.7596	0.181725	25.7978	0.20659	25.748	0.0295852	25.7528	0.0263459	25.7546	0.0209288	25.765	0.109977	25.7585	0.0387379
25.7229	-0.0426151	25.7294	-0.0149544	25.7732	0.178832	25.8116	0.203048	25.7614	0.0272872	25.7663	0.0244137	25.7681	0.019159	25.779	0.107563	25.7718	0.0362423
25.7359	-0.0440938	25.7431	-0.0162954	25.7868	0.17694	25.8245	0.200287	25.7743	0.0253909	25.7794	0.0222708	25.7816	0.0168099	25.7921	0.104942	25.785	0.0341156
25.7493	-0.0459444	25.7563	-0.0180773	25.8004	0.175321	25.8382	0.196882	25.788	0.0231005	25.793	0.0202762	25.7946	0.0151088	25.8057	0.102749	25.7987	0.0318931
25.7628	-0.0476472	25.7697	-0.0196765	25.814	0.173153	25.8518	0.193574	25.8017	0.0210173	25.8065	0.0186573	25.8085	0.0135051	25.8192	0.101011	25.812	0.0302347
25.7767	-0.0484831	25.7832	-0.0211757	25.8281	0.171965	25.8656	0.19054	25.8156	0.0183375	25.8197	0.0165175	25.8221	0.011155	25.8326	0.0988297	25.8254	0.028094
25.7905	-0.0498652	25.7968	-0.0228068	25.8421	0.168917	25.8792	0.187712	25.8291	0.0152539	25.8329	0.0141728	25.8358	0.00914842	25.8466	0.095896	25.8394	0.026332
25.804	-0.051335	25.8096	-0.0246516	25.8556	0.166181	25.8934	0.185602	25.8427	0.012379	25.8468	0.0121493	25.8489	0.00751477	25.86	0.0931054	25.8526	0.0245251
25.8179	-0.0527971	25.8233	-0.026375	25.8696	0.163648	25.9067	0.183748	25.8566	0.00998741	25.8605	0.0101167	25.8628	0.00527484	25.8738	0.0898942	25.8667	0.0227258
25.8316	-0.0543804	25.8367	-0.0282136	25.8836	0.160238	25.9201	0.181323	25.8702	0.00753671	25.8742	0.00842768	25.8761	0.00315234	25.888	0.0870825	25.8806	0.0205973
25.8456	-0.0560631	25.85	-0.0299268	25.897	0.156821	25.9346	0.17935	25.8843	0.00514228	25.8878	0.00642571	25.8895	0.00109275	25.9016	0.0852849	25.8944	0.0183129
25.8595	-0.0576623	25.8639	-0.0316703	25.911	0.152914	25.9481	0.17727	25.8981	0.00276987	25.9016	0.00445585	25.9031	-0.000538852	25.9155	0.0829317	25.9087	0.016284
25.8737	-0.0590209	25.8774	-0.0332806	25.925	0.149228	25.9618	0.175552	25.9116	0.000499972	25.9153	0.0025949	25.917	-0.00199866	25.9291	0.0808328	25.9219	0.0138866
25.8876	-0.0603923	25.8915	-0.0348009	25.9389	0.146084	25.9753	0.173407	25.9258	-0.000610925	25.929	0.000822681	25.931	-0.0038365	25.9431	0.0784794	25.9359	0.0114617
25.9013	-0.061686	25.9056	-0.0362153	25.9532	0.142747	25.9894	0.171191	25.9392	-0.00293135	25.943	-4.05736e-05	25.9444	-0.00527897	25.9567	0.0763966	25.9498	0.0096335
25.9156	-0.0633527	25.9198	-0.0377176	25.9673	0.139541	26.0034	0.168683	25.9536	-0.00419245	25.9569	-0.00130474	25.9583	-0.00671736	25.9714	0.0739451	25.9634	0.00740654
25.9294	-0.064609	25.9339	-0.0388425	25.9818	0.137007	26.0169	0.166209	25.9674	-0.00567656	25.9709	-0.00296204	25.9721	-0.00810158	25.9852	0.0719213	25.9773	0.00493081
25.9439	-0.0657867	25.9475	-0.0403093	25.9957	0.134282	26.0316	0.163513	25.9812	-0.00686127	25.9851	-0.00457649	25.9859	-0.00936186	25.9993	0.0694787	25.9912	0.00284514
25.9577	-0.0671805	25.9618	-0.0414496	26.0103	0.132144	26.0455	0.161018	25.9954	-0.00823656	25.999	-0.00604361	26.0001	-0.0101936	26.0132	0.0663152	26.0053	0.00115306
25.9719	-0.0686891	25.9757	-0.0425542	26.0242	0.130048	26.0599	0.158227	26.0097	-0.00953995	26.013	-0.00757402	26.0139	-0.0117743	26.027	0.0627068	26.0195	-1.72602e-05
25.9862	-0.0701245	25.9899	-0.0440127	26.0388	0.126887	26.0738	0.155421	26.024	-0.0107994	26.027	-0.00941707	26.028	-0.0133464	26.0414	0.0605544	26.0337	-0.00164394
26.0007	-0.0713658	26.004	-0.0454889	26.0525	0.124411	26.088	0.152963	26.0379	-0.0119494	26.0409	-0.0111852	26.0422	-0.0150222	26.0555	0.0592607	26.0479	-0.00371992
26.0149	-0.0723973	26.0182	-0.0468133	26.0669	0.122726	26.1021	0.1501	26.0525	-0.0136512	26.0547	-0.013036	26.0561	-0.0169897	26.0704	0.0567734	26.0622	-0.00556445
26.0294	-0.0739594	26.0324	-0.0484713	26.0814	0.121298	26.1166	0.147988	26.0668	-0.0154036	26.0685	-0.0147435	26.0706	-0.01883	26.0841	0.0551964	26.076	-0.00714619
26.0439	-0.0747279	26.0466	-0.0499251	26.0954	0.118069	26.1308	0.145987	26.0814	-0.0166988	26.0825	-0.0167868	26.085	-0.0204951	26.0985	0.05365	26.0905	-0.00864323
26.0582	-0.0759269	26.0612	-0.0516643	26.1102	0.113688	26.1448	0.144045	26.0959	-0.019139	26.097	-0.0178287	26.0994	-0.0223463	26.1129	0.0515478	26.1045	-0.00949561
26.0729	-0.0772386	26.0755	-0.0530705	26.1247	0.110304	26.1594	0.141689	26.1102	-0.0212583	26.1109	-0.0189546	26.1135	-0.0244901	26.1272	0.0499874	26.119	-0.0110734
26.0871	-0.0781009	26.0897	-0.0545103	26.139	0.107924	26.1735	0.139476	26.1251	-0.0234186	26.1258	-0.0202514	26.1281	-0.0264217	26.1419	0.0483605	26.1335	-0.0127791
26.1014	-0.0791789	26.1038	-0.0558542	26.1534	0.106433	26.1882	0.137043	26.1395	-0.0251385	26.1402	-0.0218978	26.142	-0.0280603	26.1561	0.0469493	26.1483	-0.0143211
26.116	-0.0800555	26.118	-0.0571315	26.1684	0.104739	26.2027	0.134713	26.1539	-0.0266918	26.1545	-0.0232606	26.157	-0.0298512	26.1708	0.0451074	26.1627	-0.0157749
26.1305	-0.0813931	26.1324	-0.0581919	26.1829	0.1032	26.2168	0.132613	26.1687	-0.028291	26.169	-0.0246058	26.1712	-0.0314734	26.1854	0.0423821	26.1768	-0.0169117
26.145	-0.0829885	26.146	-0.0589558	26.1977	0.100594	26.2315	0.130701	26.183	-0.0298818	26.1834	-0.0260316	26.1859	-0.0330325	26.1999	0.0407862	26.1916	-0.0190542
26.1596	-0.0840187	26.1608	-0.0603539	26.2123	0.0988983	26.2459	0.128555	26.1971	-0.0316574	26.198	-0.0276468	26.2002	-0.0342694	26.2146	0.0393444	26.2062	-0.0211833
26.1741	-0.0851262	26.1752	-0.0615123	26.2271	0.0964495	26.2605	0.126987	26.2118	-0.0330355	26.2129	-0.0291098	26.215	-0.0353607	26.2291	0.0375801	26.2204	-0.0234038
26.1892	-0.0865657	26.1897	-0.0626599	26.2419	0.0950314	26.2751	0.124936	26.2265	-0.0339669	26.2269	-0.0304258	26.2294	-0.0367318	26.2436	0.0360295	26.2352	-0.0249957
26.204	-0.0873927	26.2037	-0.0637605	26.2562	0.0929376	26.2891	0.123004	26.2419	-0.0350942	26.2418	-0.0319182	26.244	-0.0378348	26.2581	0.0342338	26.2498	-0.0264137
26.219	-0.0885584	26.2186	-0.0649763	26.2712	0.0904777	26.3039	0.120838	26.2555	-0.0358069	26.2566	-0.0333895	26.2587	-0.038763	26.2728	0.0322177	26.2644	-0.0277769
26.2338	-0.0899819	26.2333	-0.0661568	26.286	0.0878984	26.3187	0.119114	26.2704	-0.0372222	26.2715	-0.034717	26.2732	-0.0399487	26.2877	0.0304589	26.2792	-0.0287054
26.2485	-0.0914117	26.2482	-0.0676334	26.3009	0.085697	26.3332	0.117459	26.2854	-0.0381876	26.2865	-0.0360047	26.2877	-0.0413674	26.3024	0.0283083	26.2941	-0.0296253
26.2634	-0.0931683	26.2626	-0.068728	26.3155	0.0832442	26.3482	0.115226	26.3003	-0.0396463	26.3011	-0.0375071	26.3023	-0.0429206	26.3176	0.0255413	26.309	-0.0304742
26.2784	-0.0944998	26.2774	-0.0698445	26.3307	0.0829522	26.3632	0.113239	26.3154	-0.0409542	26.3155	-0.0388712	26.317	-0.0444419	26.3321	0.0231717	26.3236	-0.0313188
26.293	-0.0955788	26.2923	-0.0710796	26.3455	0.0819855	26.3777	0.110922	26.3302	-0.04251	26.3299	-0.0397881	26.3317	-0.0458574	26.3469	0.0212089	26.3385	-0.0322298
26.3081	-0.0972739	26.3069	-0.0722851	26.3607	0.0794135	26.3929	0.109082	26.3448	-0.0443636	26.3451	-0.0409092	26.3465	-0.0475048	26.3621	0.0192557	26.3528	-0.0339382
26.323	-0.0984076	26.3216	-0.0733277	26.3755	0.0771515	26.4077	0.107092	26.3599	-0.046124	26.3598	-0.0421479	26.3618	-0.0490784	26.3771	0.0174553	26.3681	-0.0356977
26.3381	-0.0994021	26.3367	-0.074423	26.3908	0.0747319	26.4224	0.105097	26.3747	-0.0477306	26.3749	-0.0432552	26.3765	-0.0507393	26.3921	0.0149614	26.3826	-0.0378832
26.353	-0.100336	26.3514	-0.0755813	26.4056	0.07207	26.4375	0.102986	26.39	-0.0495324	26.3895	-0.043915	26.3911	-0.052136	26.4067	0.0136473	26.3973	-0.0395936
26.368	-0.101178	26.3661	-0.0766318	26.4207	0.0687804	26.4524	0.101226	26.4053	-0.0509073	26.404	-0.0450698	26.4058	-0.0533047	26.4218	0.0121697	26.4123	-0.041886
26.3832	-0.101735	26.381	-0.0777534	26.4362	0.0666843	26.4667	0.0993651	26.4199	-0.0528523	26.4194	-0.0461254	26.4209	-0.054803	26.4365	0.0104888	26.4275	-0.0440121
26.3981	-0.102927	26.3957	-0.078824	26.4511	0.0636765	26.4817	0.0970394	26.4349	-0.0548661	26.4339	-0.0470753	26.4364	-0.0564455	26.4513	0.00942238	26.4425	-0.0457116
26.4134	-0.103942	26.4103	-0.0803073	26.4664	0.0604038	26.4967	0.0952764	26.4501	-0.0559232	26.4484	-0.048345	26.4514	-0.057993	26.4664	0.00758726	26.4575	-0.0473397
26.4287	-0.10494	26.4253	-0.081988	26.4813	0.0582942	26.512	0.0935942	26.4651	-0.0571492	26.4634	-0.049451	26.4663	-0.0594174	26.4818	0.00595873	26.4727	-0.0486682
26.4434	-0.105901	26.4401	-0.083237	26.497	0.0575526	26.527	0.091834	26.4805	-0.0584334	26.4786	-0.0503982	26.4809	-0.0608448	26.4973	0.00372235	26.4876	-0.0499947
26.4584	-0.107368	26.4551	-0.0844494	26.5123	0.0565494	26.5419	0.0898156	26.4958	-0.0600567	26.4937	-0.0518675	26.4962	-0.0620591	26.5124	0.00240726	26.5023	-0.0515634
26.4737	-0.108476	26.4699	-0.085934	26.5276	0.0554608	26.5575	0.0882487	26.5107	-0.0617718	26.5088	-0.0530242	26.5113	-0.0630478	26.5274	0.000937793	26.5176	-0.0532587
26.4883	-0.109646	26.4849	-0.0868689	26.5427	0.0550078	26.5727	0.0865471	26.5254	-0.0627952	26.5233	-0.0542374	26.5262	-0.0641278	26.5423	-0.000607722	26.5327	-0.0545547
26.5037	-0.110845	26.5001	-0.0880708	26.5579	0.0543413	26.5875	0.0841603	26.5409	-0.0631915	26.539	-0.0553292	26.5412	-0.0654223	26.5574	-0.00160619	26.5478	-0.0556502
26.5191	-0.112008	26.5151	-0.0891046	26.5731	0.0530927	26.6027	0.0819003	26.5558	-0.0639649	26.5539	-0.056912	26.5557	-0.0664703	26.5732	-0.00258772	26.563	-0.0567373
26.5343	-0.112964	26.5302	-0.089863	26.5883	0.0516887	26.6177	0.0803038	26.5711	-0.0651757	26.5692	-0.0586214	26.5707	-0.0674902	26.5884	-0.00362306	26.5778	-0.0571
26.5497	-0.113489	26.5455	-0.0901793	26.6036	0.0505692	26.6326	0.0784257	26.586	-0.0664001	26.5841	-0.0599474	26.5857	-0.0685759	26.6034	-0.00505482	26.5929	-0.0583698
26.5652	-0.114228	26.5606	-0.0908274	26.6191	0.0474534	26.648	0.0759584	26.6013	-0.0672139	26.5993	-0.0609002	26.6013	-0.0693711	26.6186	-0.00613926	26.6081	-0.0594878
26.5806	-0.114655	26.5755	-0.0916768	26.6343	0.0453687	26.6628	0.0739366	26.6169	-0.0678614	26.6149	-0.0621711	26.616	-0.0707477	26.6338	-0.00788314	26.6233	-0.0607119
26.5962	-0.115559	26.5909	-0.0926003	26.6495	0.0425695	26.6778	0.0721564	26.6324	-0.0689108	26.6301	-0.0634643	26.6317	-0.071703	26.6491	-0.0101084	26.6388	-0.0616007
26.6115	-0.116343	26.6066	-0.0936689	26.6652	0.0404581	26.6928	0.0706426	26.6479	-0.0694344	26.6455	-0.064336	26.6472	-0.0728583	26.6642	-0.0120428	26.654	-0.0628727
26.6268	-0.117061	26.6216	-0.0942983	26.681	0.0387587	26.7083	0.0690334	26.6638	-0.0706424	26.6609	-0.0653373	26.6624	-0.0738348	26.6802	-0.0138327	26.6691	-0.0646329
26.6423	-0.117773	26.6368	-0.0949397	26.6964	0.0376361	26.7233	0.0679404	26.6791	-0.0721193	26.6762	-0.0658823	26.6777	-0.0748223	26.6952	-0.0158567	26.6848	-0.0664626
26.6576	-0.118591	26.6514	-0.0958582	26.7118	0.0361107	26.7387	0.0664705	26.6946	-0.0730788	26.6915	-0.0668457	26.6931	-0.0756829	26.7106	-0.0173583	26.7004	-0.0681493
26.6727	-0.119755	26.667	-0.0968436	26.7273	0.0343781	26.7539	0.0647328	26.7106	-0.074661	26.7066	-0.0675222	26.7085	-0.0766581	26.7259	-0.0191333	26.7159	-0.0691929
26.6883	-0.120503	26.6818	-0.097513	26.743	0.0319287	26.7688	0.0633162	26.7258	-0.0757466	26.7217	-0.0683675	26.7237	-0.0780172	26.7409	-0.0205417	26.7311	-0.0704586
26.7034	-0.121128	26.697	-0.0988084	26.7584	0.0302125	26.7847	0.0617712	26.7414	-0.0769005	26.737	-0.069756	26.7387	-0.0793073	26.7562	-0.0213904	26.7462	-0.0711985
26.719	-0.122404	26.7126	-0.0998355	26.7738	0.0291706	26.8	0.0603767	26.7562	-0.0779045	26.752	-0.0713418	26.7542	-0.0807706	26.7716	-0.0225093	26.7619	-0.071834
26.7348	-0.123426	26.7281	-0.100629	26.7893	0.0269901	26.8154	0.0585306	26.7717	-0.0790019	26.7677	-0.0726983	26.7695	-0.0819447	26.7871	-0.0237105	26.7773	-0.0729745
26.7502	-0.124329	26.743	-0.10152	26.805	0.025903	26.831	0.0564463	26.7867	-0.080109	26.783	-0.073625	26.7843	-0.0833192	26.8028	-0.0244926	26.7927	-0.0739201
26.7661	-0.125413	26.7583	-0.102933	26.8203	0.0244034	26.8464	0.054668	26.8025	-0.0812489	26.7983	-0.0747434	26.7997	-0.0843434	26.8184	-0.0251801	26.8083	-0.0747409
26.7813	-0.126657	26.7739	-0.104208	26.8359	0.0230784	26.862	0.0530563	26.8181	-0.0826329	26.8134	-0.076071	26.8151	-0.0853843	26.8341	-0.0260904	26.823	-0.0756094
26.797	-0.127921	26.79	-0.105211	26.8515	0.02234	26.8772	0.051069	26.8337	-0.0838378	26.829	-0.0772665	26.8305	-0.0865144	26.8495	-0.0272064	26.8385	-0.0766119
26.8121	-0.129023	26.8046	-0.106023	26.8671	0.0214744	26.8924	0.0493314	26.849	-0.0842735	26.8444	-0.078413	26.8459	-0.0875264	26.8648	-0.0287262	26.8538	-0.0775871
26.8279	-0.129874	26.8201	-0.106743	26.883	0.0204147	26.9076	0.0478864	26.8644	-0.0852213	26.8602	-0.0787157	26.8612	-0.088216	26.8804	-0.0297779	26.8696	-0.078444
26.8436	-0.130127	26.8354	-0.107337	26.8984	0.019735	26.9233	0.0463999	26.8804	-0.0863689	26.8755	-0.0794762	26.8771	-0.0887335	26.8959	-0.0313048	26.8855	-0.0794817
26.8593	-0.130426	26.8508	-0.108271	26.9138	0.0190112	26.9384	0.0440198	26.8958	-0.0869841	26.8908	-0.0803457	26.8925	-0.0896752	26.9113	-0.0326746	26.9009	-0.0802489
26.8745	-0.130449	26.8659	-0.109034	26.9297	0.0181442	26.9538	0.0421496	26.9113	-0.0882907	26.9064	-0.081167	26.9077	-0.0905016	26.9271	-0.0339467	26.9166	-0.0814883
26.8907	-0.130656	26.8819	-0.109768	26.9454	0.0173359	26.969	0.0409216	26.927	-0.089635	26.9219	-0.0818763	26.9232	-0.0915654	26.9427	-0.035205	26.9321	-0.0823589
26.9064	-0.130933	26.8971	-0.110486	26.9615	0.0156839	26.9847	0.0397745	26.9424	-0.0902888	26.9376	-0.0825221	26.9394	-0.0926561	26.9589	-0.0364696	26.9471	-0.0829195
26.9218	-0.131408	26.9121	-0.111257	26.9773	0.0142866	27.0001	0.0384794	26.9582	-0.0911976	26.9526	-0.0829078	26.9548	-0.0939918	26.9741	-0.0379115	26.9627	-0.083738
26.9374	-0.131804	26.9276	-0.112248	26.9931	0.0131672	27.016	0.037646	26.9737	-0.0927979	26.9689	-0.0838171	26.9706	-0.0949396	26.9898	-0.0390684	26.9781	-0.0846871
26.9532	-0.132493	26.9429	-0.113299	27.0086	0.0114761	27.0314	0.0364122	26.9895	-0.0943344	26.9841	-0.0850965	26.9859	-0.0960807	27.0057	-0.040357	26.9939	-0.0857117
26.9688	-0.133485	26.9586	-0.114254	27.0244	0.00958127	27.0475	0.0350346	27.0052	-0.0958248	26.9997	-0.0859351	27.0013	-0.097417	27.0211	-0.0420554	27.0099	-0.0867222
26.984	-0.134329	26.9742	-0.115071	27.0406	0.00765081	27.0632	0.0337313	27.0209	-0.0963209	27.0149	-0.0861554	27.0171	-0.0988815	27.0369	-0.0432002	27.0254	-0.087962
27.0001	-0.135044	26.9897	-0.115676	27.0564	0.00621842	27.0787	0.0326972	27.0367	-0.0962378	27.0306	-0.086427	27.0326	-0.0999905	27.053	-0.0445814	27.0411	-0.0889618
27.0157	-0.135496	27.0055	-0.116511	27.0724	0.00468274	27.0941	0.0318137	27.0525	-0.0965969	27.0463	-0.0875867	27.0479	-0.101001	27.0685	-0.0457291	27.0568	-0.0903521
27.0314	-0.136121	27.0214	-0.117282	27.0882	0.00346366	27.1101	0.0305499	27.0688	-0.09642	27.062	-0.0876363	27.064	-0.101628	27.0842	-0.0468194	27.0726	-0.0912254
27.0474	-0.136729	27.0371	-0.11792	27.1041	0.00211652	27.1254	0.0293222	27.0846	-0.0966966	27.078	-0.0884303	27.0797	-0.102575	27.0998	-0.0481454	27.0885	-0.0919215
27.0634	-0.137351	27.0528	-0.118514	27.12	0.0013693	27.1408	0.0283438	27.1006	-0.0967647	27.0938	-0.088749	27.0951	-0.103394	27.1157	-0.0492074	27.1046	-0.0924913
27.0789	-0.138193	27.0686	-0.118907	27.1362	0.000234136	27.156	0.0270896	27.1162	-0.0973262	27.1095	-0.0899191	27.1114	-0.103571	27.1313	-0.0494627	27.1201	-0.0929156
27.0951	-0.138876	27.0844	-0.119324	27.1519	-0.00110955	27.1717	0.0261294	27.1318	-0.0978085	27.1253	-0.0902902	27.1266	-0.10426	27.1469	-0.0499214	27.1358	-0.0936327
27.1107	-0.139815	27.1	-0.120009	27.1678	-0.00176791	27.1873	0.0253487	27.1475	-0.0986435	27.1412	-0.0908822	27.1421	-0.104944	27.163	-0.0503563	27.1517	-0.0945381
27.1267	-0.140488	27.1158	-0.120542	27.1828	-0.00242532	27.2028	0.0238547	27.1634	-0.0994995	27.1568	-0.0917978	27.1582	-0.1053	27.1789	-0.0512008	27.1672	-0.0953807
27.1426	-0.141547	27.1315	-0.121339	27.1985	-0.00339718	27.2184	0.0223282	27.1792	-0.100787	27.1723	-0.0926965	27.1738	-0.105728	27.1949	-0.0519186	27.1834	-0.0964186
27.1579	-0.142125	27.1471	-0.121932	27.2148	-0.00409391	27.234	0.0205883	27.1947	-0.102188	27.188	-0.0936743	27.1892	-0.106249	27.2105	-0.0524517	27.1987	-0.0973354
27.1739	-0.142792	27.1624	-0.122269	27.2306	-0.00461535	27.2497	0.0189384	27.2104	-0.102692	27.2042	-0.0942577	27.2048	-0.106463	27.2268	-0.0533799	27.2151	-0.098294
27.1896	-0.143353	27.1778	-0.122783	27.2464	-0.0051783	27.2654	0.0171023	27.2262	-0.103151	27.2199	-0.0947729	27.2204	-0.107123	27.2429	-0.0538095	27.2306	-0.0992081
27.2056	-0.144195	27.1938	-0.123586	27.2622	-0.00521344	27.2816	0.0150695	27.2423	-0.103312	27.2356	-0.0953785	27.2362	-0.107527	27.2584	-0.0543276	27.2463	-0.100237
27.2214	-0.144524	27.2094	-0.124103	27.2782	-0.00529844	27.2974	0.0132263	27.2584	-0.103731	27.251	-0.0959598	27.252	-0.10834	27.2741	-0.0550553	27.2618	-0.100936
27.2374	-0.144674	27.225	-0.124877	27.2942	-0.00545616	27.3134	0.0121825	27.2744	-0.104073	27.267	-0.0965415	27.2678	-0.10951	27.2904	-0.0562217	27.2779	-0.101539
27.2532	-0.145118	27.2407	-0.125371	27.31	-0.00558715	27.3289	0.0111922	27.2901	-0.104346	27.2829	-0.0977684	27.2839	-0.110065	27.3057	-0.0572047	27.2936	-0.102189
27.2694	-0.145432	27.2569	-0.1259	27.3258	-0.00611799	27.3448	0.0107965	27.3058	-0.104672	27.2992	-0.0983207	27.2996	-0.110919	27.3215	-0.0579045	27.3096	-0.102511
27.2857	-0.14567	27.2723	-0.126965	27.3421	-0.00664585	27.3605	0.0106453	27.3218	-0.104983	27.3149	-0.098869	27.3157	-0.111777	27.3376	-0.0588007	27.3254	-0.102762
27.3014	-0.145667	27.2881	-0.127774	27.3583	-0.00708903	27.3768	0.0102277	27.338	-0.105468	27.3309	-0.0994819	27.3311	-0.112578	27.3534	-0.0593838	27.3416	-0.103211
27.3173	-0.145802	27.3037	-0.128623	27.3745	-0.00803097	27.3926	0.00967496	27.354	-0.105977	27.3465	-0.100078	27.3468	-0.113578	27.3694	-0.0597467	27.3576	-0.103615
27.3335	-0.146025	27.3193	-0.12954	27.3903	-0.00934162	27.4082	0.00923656	27.3696	-0.106549	27.3618	-0.100594	27.3634	-0.114402	27.385	-0.060466	27.374	-0.103766
27.3496	-0.14641	27.3352	-0.13017	27.4068	-0.0108962	27.4241	0.00840471	27.3856	-0.107069	27.3782	-0.100671	27.3794	-0.115074	27.4014	-0.0615381	27.3899	-0.104225
27.3654	-0.146818	27.3509	-0.131195	27.4228	-0.0127924	27.4403	0.00753348	27.4013	-0.107383	27.3934	-0.100769	27.395	-0.115578	27.4169	-0.0621725	27.4059	-0.104599
27.3813	-0.147127	27.3672	-0.131609	27.4386	-0.0149984	27.456	0.00640818	27.4176	-0.107624	27.4092	-0.100959	27.4111	-0.116064	27.4329	-0.0626997	27.422	-0.105313
27.3974	-0.147338	27.3829	-0.131857	27.4548	-0.0169353	27.4717	0.00529858	27.4338	-0.107983	27.4251	-0.101071	27.4268	-0.117354	27.4493	-0.0634656	27.4377	-0.106021
27.4133	-0.147827	27.3989	-0.132379	27.4712	-0.0182097	27.4878	0.00413168	27.4498	-0.108465	27.4411	-0.101206	27.4427	-0.118012	27.4649	-0.0644134	27.4533	-0.106731
27.4291	-0.148488	27.4149	-0.132813	27.4871	-0.0192199	27.5036	0.00312353	27.4658	-0.108797	27.4569	-0.101564	27.4584	-0.118646	27.4813	-0.0651946	27.4695	-0.107204
27.4451	-0.149211	27.4309	-0.133126	27.5031	-0.0200773	27.5194	0.00175447	27.4821	-0.108976	27.4733	-0.101943	27.4739	-0.119355	27.497	-0.0661347	27.4853	-0.107665
27.4614	-0.149767	27.4467	-0.133354	27.5193	-0.021021	27.535	0.0007555	27.4983	-0.109153	27.4892	-0.102226	27.4901	-0.1198	27.513	-0.0669783	27.501	-0.10808
27.4774	-0.150263	27.4624	-0.133457	27.5355	-0.0216471	27.5512	-0.000360644	27.5145	-0.109429	27.5054	-0.102623	27.5057	-0.120482	27.5295	-0.0673341	27.5169	-0.108599
27.4937	-0.150636	27.4783	-0.133671	27.5511	-0.0224017	27.567	-0.00184242	27.5303	-0.109728	27.5217	-0.103181	27.5217	-0.121192	27.5454	-0.067743	27.5328	-0.109265
27.5096	-0.151182	27.4946	-0.133956	27.5672	-0.0231025	27.5826	-0.00297875	27.5466	-0.110169	27.5376	-0.103769	27.5375	-0.121673	27.5614	-0.0686293	27.5487	-0.110109
27.5261	-0.151786	27.5109	-0.134287	27.5837	-0.023808	27.5979	-0.00338196	27.5625	-0.110602	27.5532	-0.104359	27.5533	-0.12191	27.5775	-0.0695056	27.5644	-0.110823
27.5421	-0.152321	27.5264	-0.134872	27.5994	-0.0240224	27.6142	-0.00398258	27.5786	-0.110928	27.5694	-0.105276	27.5693	-0.122213	27.5931	-0.0704536	27.5806	-0.111369
27.5578	-0.152589	27.5424	-0.135135	27.6154	-0.023955	27.6297	-0.00445127	27.5948	-0.111207	27.5852	-0.106134	27.5861	-0.12264	27.6092	-0.0712718	27.5966	-0.112605
27.5739	-0.15284	27.5582	-0.135514	27.6316	-0.023952	27.6455	-0.00508154	27.611	-0.111352	27.6012	-0.107423	27.6021	-0.123488	27.6257	-0.0723725	27.6127	-0.113704
27.5896	-0.153198	27.5739	-0.135818	27.6477	-0.0239559	27.6618	-0.00570298	27.6274	-0.111508	27.6172	-0.108576	27.618	-0.124199	27.6414	-0.0729965	27.6288	-0.114342
27.6057	-0.153517	27.5896	-0.136097	27.6637	-0.0240338	27.6778	-0.00624398	27.6432	-0.111796	27.6329	-0.109543	27.6337	-0.124737	27.6576	-0.0737108	27.6447	-0.114337
27.6216	-0.153958	27.6056	-0.136668	27.6801	-0.0239997	27.6937	-0.0073918	27.6591	-0.112088	27.6486	-0.110559	27.6496	-0.125308	27.6742	-0.0743277	27.6609	-0.11429
27.6377	-0.154524	27.6211	-0.13704	27.6967	-0.0241038	27.7103	-0.00814372	27.6751	-0.112564	27.6648	-0.111192	27.6654	-0.125747	27.6899	-0.0745488	27.6773	-0.114298
27.6537	-0.155208	27.637	-0.137382	27.7131	-0.024373	27.7259	-0.00927012	27.6918	-0.113364	27.6808	-0.111685	27.6817	-0.126416	27.7062	-0.0748653	27.6937	-0.114457
27.6703	-0.15575	27.6529	-0.137605	27.729	-0.0247107	27.7419	-0.010556	27.7077	-0.114286	27.697	-0.112072	27.698	-0.12699	27.7224	-0.0751771	27.7097	-0.114516
27.6865	-0.156262	27.669	-0.13808	27.7451	-0.0251817	27.7579	-0.0118404	27.7239	-0.115012	27.7131	-0.112393	27.7135	-0.127595	27.7385	-0.0754206	27.726	-0.114688
27.703	-0.156847	27.6853	-0.138464	27.761	-0.0255646	27.7742	-0.012059	27.7402	-0.115797	27.7294	-0.112411	27.7295	-0.128339	27.7542	-0.0756093	27.7422	-0.114998
27.7192	-0.157332	27.7017	-0.138821	27.7772	-0.0259031	27.7904	-0.0124314	27.7564	-0.116561	27.7455	-0.112403	27.7456	-0.128807	27.7704	-0.0759125	27.7582	-0.115359
27.7357	-0.15786	27.7176	-0.139418	27.7937	-0.0261051	27.8064	-0.0124498	27.7725	-0.117282	27.7618	-0.112387	27.7622	-0.129225	27.787	-0.0762687	27.7741	-0.115909
27.7517	-0.15815	27.7339	-0.139934	27.8105	-0.026351	27.8228	-0.0132223	27.7891	-0.11801	27.7783	-0.112519	27.7781	-0.12972	27.8031	-0.0765678	27.7901	-0.116586
27.7676	-0.158323	27.7501	-0.140461	27.8267	-0.0266134	27.8386	-0.0136831	27.8051	-0.118484	27.7942	-0.112622	27.7943	-0.129852	27.8191	-0.0767064	27.8062	-0.117245
27.7837	-0.158426	27.7664	-0.140921	27.8428	-0.0270084	27.8544	-0.0144102	27.8208	-0.119022	27.8104	-0.112615	27.8104	-0.130348	27.8351	-0.07677	27.8221	-0.117834
27.7999	-0.158581	27.7824	-0.141226	27.8592	-0.0273096	27.8704	-0.0157022	27.8374	-0.119711	27.8266	-0.112631	27.8263	-0.130692	27.8511	-0.076853	27.8379	-0.118254
27.8162	-0.158655	27.7984	-0.141764	27.8754	-0.0278142	27.8863	-0.0163637	27.8533	-0.120372	27.8426	-0.11262	27.8426	-0.130896	27.8674	-0.0769229	27.8541	-0.118552
27.8317	-0.158761	27.8142	-0.142227	27.8913	-0.028391	27.9026	-0.0171537	27.8696	-0.12109	27.858	-0.112617	27.8588	-0.131176	27.8841	-0.0771157	27.8706	-0.119112
27.8481	-0.15887	27.8302	-0.142639	27.9076	-0.0289693	27.9186	-0.0177273	27.8856	-0.121577	27.8742	-0.112698	27.8742	-0.131493	27.9002	-0.0774643	27.8864	-0.119576
27.8647	-0.158954	27.8461	-0.143049	27.9236	-0.0294824	27.9347	-0.0185196	27.9019	-0.121976	27.8901	-0.112807	27.8904	-0.131922	27.9162	-0.0778491	27.9026	-0.119849
27.881	-0.159051	27.8625	-0.143414	27.9401	-0.0298027	27.9508	-0.0192799	27.9181	-0.122327	27.9065	-0.113	27.9065	-0.132362	27.9326	-0.0782748	27.9191	-0.120305
27.8968	-0.159192	27.8784	-0.143771	27.9566	-0.0301233	27.9669	-0.0203583	27.9339	-0.122507	27.9227	-0.11329	27.9228	-0.132779	27.9488	-0.0791004	27.9351	-0.120944
27.9132	-0.159365	27.8947	-0.144072	27.9728	-0.0304408	27.9829	-0.0208153	27.9501	-0.122525	27.9387	-0.113757	27.9392	-0.13341	27.9651	-0.0801873	27.9512	-0.121527
27.9297	-0.159612	27.9105	-0.144486	27.9892	-0.0307635	27.9992	-0.0215068	27.9665	-0.122453	27.9546	-0.114202	27.955	-0.134264	27.9814	-0.0811742	27.9681	-0.122104
27.9455	-0.159911	27.9266	-0.144891	28.0053	-0.0312134	28.0153	-0.0220156	27.9827	-0.122363	27.9711	-0.114801	27.9715	-0.135003	27.9979	-0.0822629	27.9839	-0.122598
27.9616	-0.160175	27.9427	-0.14537	28.0214	-0.0317684	28.0311	-0.022384	27.9991	-0.122285	27.9876	-0.115454	27.9875	-0.13554	28.0139	-0.0831578	28.0006	-0.123051
27.9778	-0.160348	27.9589	-0.14577	28.0379	-0.0323783	28.0479	-0.0229163	28.0151	-0.122221	28.0036	-0.116037	28.0035	-0.136192	28.0299	-0.0838376	28.0169	-0.123297
27.9942	-0.160558	27.9749	-0.146229	28.0543	-0.0332436	28.0634	-0.0230568	28.0315	-0.122176	28.0197	-0.116397	28.0194	-0.136491	28.0464	-0.0843934	28.0331	-0.123452
28.0106	-0.160778	27.991	-0.146651	28.0702	-0.0343136	28.0795	-0.0233683	28.048	-0.122135	28.036	-0.116748	28.0355	-0.136775	28.0626	-0.0847993	28.0496	-0.123592
28.0271	-0.160982	28.0073	-0.146979	28.0864	-0.0356573	28.0959	-0.0236309	28.0641	-0.12211	28.0524	-0.117072	28.0516	-0.136911	28.0788	-0.0850757	28.0656	-0.12369
28.0433	-0.16115	28.0233	-0.147451	28.1027	-0.0365341	28.1117	-0.0239491	28.0807	-0.122158	28.068	-0.11732	28.0677	-0.137006	28.0954	-0.0852825	28.082	-0.123822
28.0597	-0.161397	28.0395	-0.147772	28.1189	-0.0372242	28.1281	-0.0245051	28.0968	-0.122298	28.0848	-0.117501	28.0836	-0.137026	28.1114	-0.0854609	28.0984	-0.123977
28.0758	-0.161709	28.0555	-0.148183	28.1356	-0.0376631	28.1444	-0.0252934	28.113	-0.122568	28.101	-0.117762	28.0999	-0.137288	28.1277	-0.0855471	28.1142	-0.124197
28.0923	-0.162093	28.0719	-0.148411	28.1521	-0.0380234	28.1601	-0.0259598	28.1292	-0.122859	28.1171	-0.11806	28.1162	-0.137651	28.1442	-0.0855854	28.1304	-0.12447
28.1087	-0.162644	28.0881	-0.148562	28.1684	-0.0383235	28.1765	-0.026794	28.1459	-0.123239	28.1335	-0.118276	28.1324	-0.13827	28.1602	-0.0856862	28.1467	-0.124793
28.1249	-0.163372	28.1047	-0.148754	28.1846	-0.0385629	28.1926	-0.027488	28.1625	-0.123624	28.1498	-0.118412	28.1487	-0.138913	28.1763	-0.0857572	28.1625	-0.125234
28.1411	-0.163974	28.1209	-0.148926	28.2008	-0.0387027	28.2083	-0.0281526	28.1784	-0.124012	28.1661	-0.118497	28.1648	-0.139463	28.1927	-0.0858994	28.1785	-0.125792
28.1572	-0.164435	28.1369	-0.149108	28.2173	-0.0388213	28.2248	-0.0286994	28.195	-0.12433	28.1824	-0.118569	28.1811	-0.140163	28.2084	-0.0860986	28.1957	-0.126427
28.1739	-0.164902	28.1532	-0.149294	28.2336	-0.0389647	28.2413	-0.0289908	28.2114	-0.124573	28.1986	-0.118629	28.1972	-0.140918	28.225	-0.0863458	28.2119	-0.127075
28.1898	-0.165327	28.1694	-0.149462	28.25	-0.0391694	28.2571	-0.0291879	28.2273	-0.124807	28.2149	-0.118709	28.2135	-0.141722	28.2418	-0.0866288	28.2279	-0.127752
28.206	-0.165547	28.1857	-0.149723	28.2664	-0.0393589	28.2736	-0.0295031	28.2436	-0.125092	28.2308	-0.118832	28.2299	-0.142376	28.2581	-0.0869765	28.2444	-0.128384
28.2222	-0.165719	28.2022	-0.150011	28.2826	-0.039524	28.2896	-0.0301196	28.2598	-0.125338	28.247	-0.118929	28.2459	-0.142572	28.2739	-0.0873671	28.2607	-0.129021
28.2387	-0.165844	28.2179	-0.150424	28.2989	-0.0397796	28.3057	-0.0308064	28.2763	-0.125654	28.2638	-0.119005	28.2624	-0.142719	28.2902	-0.0878557	28.2766	-0.129713
28.2544	-0.165888	28.2339	-0.15099	28.3152	-0.0399162	28.3217	-0.0315898	28.2925	-0.126061	28.28	-0.119194	28.2784	-0.142894	28.307	-0.0882814	28.293	-0.130136
28.2706	-0.16592	28.2504	-0.151544	28.3312	-0.0400396	28.3379	-0.0320372	28.309	-0.126427	28.2963	-0.119469	28.2948	-0.142977	28.3233	-0.0887333	28.3095	-0.130346
28.2867	-0.165946	28.2665	-0.151988	28.3476	-0.0402048	28.3541	-0.0326491	28.3259	-0.126822	28.3121	-0.119893	28.3111	-0.142987	28.3397	-0.0891954	28.3258	-0.130461
28.3031	-0.165967	28.2825	-0.152222	28.364	-0.0403299	28.3702	-0.0333528	28.3423	-0.12722	28.3284	-0.120451	28.3276	-0.143011	28.3563	-0.0895439	28.3419	-0.130531
28.3194	-0.165994	28.299	-0.152339	28.3799	-0.0404522	28.3866	-0.0338277	28.359	-0.127514	28.3447	-0.121012	28.344	-0.143084	28.3725	-0.0899299	28.3577	-0.130523
28.3361	-0.166028	28.3152	-0.152361	28.3965	-0.0405408	28.4035	-0.0343872	28.375	-0.127801	28.3611	-0.121608	28.3605	-0.14318	28.3885	-0.0903711	28.3745	-0.130528
28.3523	-0.166065	28.3316	-0.152341	28.4132	-0.0406762	28.4196	-0.0349585	28.3913	-0.127956	28.3768	-0.122241	28.3767	-0.143376	28.4051	-0.0908751	28.3909	-0.130542
28.3692	-0.166114	28.3475	-0.152306	28.4294	-0.0409207	28.4363	-0.0353251	28.4076	-0.128057	28.3933	-0.122689	28.3931	-0.143623	28.4214	-0.0912564	28.4075	-0.130546
28.3855	-0.166169	28.3642	-0.152326	28.4464	-0.041244	28.4523	-0.0361116	28.4235	-0.128139	28.4092	-0.122981	28.4092	-0.143927	28.4373	-0.0914506	28.4236	-0.130563
28.4016	-0.166262	28.3801	-0.152329	28.4627	-0.0416407	28.4689	-0.036945	28.4397	-0.128197	28.4255	-0.123192	28.4254	-0.144188	28.454	-0.0916879	28.4398	-0.130574
28.4186	-0.166394	28.3964	-0.152352	28.4792	-0.0421264	28.4853	-0.0376155	28.4563	-0.128261	28.4421	-0.123304	28.4413	-0.144476	28.4703	-0.0918374	28.4564	-0.130631
28.4351	-0.166564	28.4127	-0.152434	28.4957	-0.0426427	28.5017	-0.0381828	28.4727	-0.12832	28.4591	-0.123371	28.4577	-0.14477	28.4868	-0.0919086	28.4727	-0.130725
28.4511	-0.166756	28.4289	-0.152642	28.512	-0.0430084	28.5174	-0.0387151	28.489	-0.128442	28.4752	-0.123404	28.474	-0.145052	28.5032	-0.0920007	28.489	-0.130821
28.4674	-0.166945	28.445	-0.152922	28.5287	-0.0433063	28.534	-0.0391099	28.5053	-0.128568	28.4915	-0.123395	28.4907	-0.145312	28.5192	-0.0920724	28.5061	-0.130904
28.4841	-0.167108	28.4619	-0.153167	28.5448	-0.0434919	28.5501	-0.0394224	28.5215	-0.128816	28.5079	-0.123368	28.5068	-0.145468	28.5356	-0.0921361	28.5221	-0.131033
28.5	-0.167348	28.4781	-0.153421	28.5613	-0.0436192	28.5661	-0.03957	28.5386	-0.129072	28.5243	-0.123352	28.5235	-0.145616	28.5524	-0.092241	28.5385	-0.13113
28.5164	-0.167682	28.4943	-0.153661	28.5778	-0.0437148	28.5825	-0.0397697	28.5548	-0.129385	28.5404	-0.123343	28.54	-0.145742	28.5684	-0.0923861	28.5551	-0.131274
28.5329	-0.167934	28.5105	-0.15391	28.5941	-0.0437857	28.5988	-0.0399115	28.5712	-0.129742	28.5565	-0.123369	28.5561	-0.145935	28.5848	-0.0926109	28.5711	-0.131418
28.5494	-0.16818	28.527	-0.154183	28.6106	-0.0438707	28.6151	-0.0399412	28.5876	-0.130052	28.5734	-0.123402	28.5728	-0.146136	28.6011	-0.0929475	28.587	-0.131565
28.5658	-0.168416	28.5434	-0.154587	28.6267	-0.0439441	28.6312	-0.0400302	28.6039	-0.130387	28.5895	-0.123512	28.5886	-0.146377	28.6175	-0.0933955	28.6034	-0.131774
28.5822	-0.168616	28.5598	-0.154924	28.6437	-0.0440403	28.6477	-0.0402039	28.6205	-0.130671	28.6056	-0.123729	28.6051	-0.146661	28.6341	-0.0940382	28.6201	-0.13204
28.5985	-0.168778	28.5758	-0.155306	28.6603	-0.0441693	28.6645	-0.0404583	28.637	-0.130922	28.6219	-0.123943	28.6213	-0.146907	28.6504	-0.0946081	28.6364	-0.132425
28.615	-0.168951	28.5923	-0.155808	28.6768	-0.0443375	28.6809	-0.0407501	28.6531	-0.13109	28.6383	-0.12425	28.6373	-0.147139	28.667	-0.0950934	28.6529	-0.132938
28.6315	-0.169121	28.6083	-0.156326	28.6929	-0.0446038	28.6971	-0.0410391	28.6695	-0.131209	28.6545	-0.12452	28.6535	-0.147442	28.6833	-0.095427	28.6693	-0.133448
28.6477	-0.169318	28.6246	-0.156869	28.7094	-0.0449135	28.7129	-0.0414754	28.6859	-0.131362	28.6703	-0.124754	28.6696	-0.147777	28.6997	-0.0956831	28.6857	-0.133894
28.6638	-0.169498	28.6411	-0.157325	28.7258	-0.0450774	28.7292	-0.0419963	28.7026	-0.13154	28.687	-0.124908	28.6864	-0.148146	28.7163	-0.0959612	28.7022	-0.134312
28.6802	-0.169711	28.6574	-0.157721	28.7422	-0.0451978	28.7457	-0.0425902	28.719	-0.131668	28.7038	-0.125081	28.7026	-0.148456	28.7325	-0.0962072	28.7188	-0.134672
28.6967	-0.169927	28.6739	-0.158087	28.7583	-0.0452594	28.7617	-0.0432187	28.7358	-0.131755	28.7201	-0.125232	28.719	-0.148677	28.7489	-0.0963874	28.735	-0.134933
28.7131	-0.170087	28.6903	-0.158362	28.7751	-0.0453516	28.7786	-0.0437966	28.752	-0.131814	28.7361	-0.125329	28.7355	-0.148956	28.7647	-0.0965428	28.7512	-0.135098
28.7294	-0.170195	28.707	-0.158581	28.7912	-0.0454318	28.7946	-0.0442293	28.7685	-0.13189	28.7522	-0.125406	28.7514	-0.149222	28.7814	-0.0967287	28.7678	-0.135201
28.7459	-0.170247	28.7231	-0.158669	28.8078	-0.0454821	28.8108	-0.0445703	28.7848	-0.131963	28.769	-0.125488	28.768	-0.149471	28.7978	-0.0969059	28.7843	-0.13529
28.7624	-0.170303	28.7394	-0.158654	28.8242	-0.045522	28.8267	-0.0448572	28.8012	-0.132075	28.7854	-0.125599	28.7842	-0.149654	28.8143	-0.0970598	28.801	-0.135349
28.7787	-0.170342	28.7559	-0.15863	28.8408	-0.0455783	28.8435	-0.045162	28.8175	-0.132192	28.8018	-0.12568	28.8003	-0.149865	28.8311	-0.0972123	28.8171	-0.1354
28.7953	-0.17037	28.7719	-0.158605	28.8575	-0.0456785	28.8596	-0.0454078	28.8339	-0.132328	28.8181	-0.125753	28.8166	-0.15008	28.8472	-0.0973124	28.8336	-0.135451
28.8115	-0.170396	28.7882	-0.158575	28.8738	-0.0458106	28.8762	-0.045606	28.8503	-0.132487	28.8342	-0.12585	28.8328	-0.150386	28.8639	-0.0973623	28.85	-0.135485
28.8279	-0.170423	28.8047	-0.158548	28.8897	-0.0460454	28.8923	-0.0457927	28.8668	-0.132657	28.8506	-0.125979	28.8489	-0.150659	28.8806	-0.0974	28.8662	-0.135508
28.8447	-0.170469	28.8209	-0.15852	28.9065	-0.0463269	28.9087	-0.0460122	28.8827	-0.132846	28.8673	-0.126092	28.8656	-0.150811	28.8971	-0.0974595	28.8826	-0.13555
28.8604	-0.170522	28.8375	-0.158511	28.9229	-0.0464854	28.9247	-0.0462849	28.8993	-0.133098	28.8837	-0.126208	28.8821	-0.151027	28.9132	-0.0975189	28.899	-0.135604
28.8769	-0.170583	28.8539	-0.158537	28.9393	-0.0465815	28.9411	-0.0465558	28.9158	-0.133329	28.9002	-0.126327	28.8985	-0.151196	28.9293	-0.0976027	28.915	-0.135685
28.8933	-0.170649	28.8703	-0.158581	28.9557	-0.0467352	28.9577	-0.0467544	28.9326	-0.133632	28.9163	-0.126402	28.9153	-0.151404	28.946	-0.0977195	28.932	-0.135776
28.9097	-0.170726	28.8865	-0.158663	28.9728	-0.0468657	28.9744	-0.0469998	28.9487	-0.13391	28.9328	-0.126482	28.9316	-0.151577	28.9626	-0.0978863	28.948	-0.135952
28.9262	-0.170809	28.9033	-0.158789	28.9891	-0.0470261	28.9908	-0.0471946	28.9655	-0.134072	28.9493	-0.126551	28.9479	-0.151808	28.9789	-0.0980383	28.9646	-0.136136
28.9425	-0.17089	28.9195	-0.158977	29.0054	-0.0471477	29.0071	-0.0474175	28.9822	-0.134251	28.9659	-0.126619	28.9643	-0.152031	28.9947	-0.0981704	28.9808	-0.136308
28.9593	-0.170979	28.9357	-0.159212	29.0224	-0.047294	29.0229	-0.047752	28.9988	-0.134399	28.9822	-0.126652	28.9805	-0.152234	29.0114	-0.0982689	28.9975	-0.136428
28.9756	-0.171086	28.952	-0.159402	29.0388	-0.047436	29.0396	-0.0480962	29.0152	-0.134511	28.9986	-0.126676	28.9966	-0.15253	29.0278	-0.0983539	29.0139	-0.136516
28.9922	-0.171237	28.9684	-0.159596	29.0551	-0.0475146	29.0559	-0.0484047	29.0315	-0.134584	29.0148	-0.126705	29.0133	-0.152815	29.0444	-0.0984313	29.0304	-0.136612
29.0087	-0.171362	28.9847	-0.159765	29.0717	-0.0475859	29.0718	-0.0486921	29.048	-0.134662	29.0315	-0.126745	29.0296	-0.15304	29.0612	-0.0985117	29.0469	-0.136703
29.0254	-0.171477	29.0007	-0.159897	29.0883	-0.0476494	29.0883	-0.0491025	29.0641	-0.134709	29.0478	-0.126782	29.0466	-0.153231	29.0778	-0.0985678	29.0636	-0.136777
29.042	-0.171602	29.0174	-0.159978	29.1047	-0.0478904	29.1051	-0.0495428	29.0806	-0.134747	29.0641	-0.126838	29.0632	-0.153451	29.0942	-0.098642	29.0798	-0.136868
29.0586	-0.171672	29.0337	-0.160095	29.121	-0.0479992	29.1214	-0.0499581	29.0971	-0.134805	29.0805	-0.126883	29.0796	-0.153727	29.1108	-0.0987311	29.0962	-0.136958
29.0746	-0.171731	29.0498	-0.16022	29.1375	-0.0480722	29.1376	-0.0503223	29.1136	-0.134863	29.0973	-0.126917	29.0956	-0.153899	29.1273	-0.0988349	29.1126	-0.137028
29.0915	-0.171764	29.0662	-0.160336	29.1542	-0.0481646	29.1543	-0.0505774	29.13	-0.134917	29.1139	-0.126983	29.1123	-0.154073	29.1431	-0.0989141	29.1294	-0.137106
29.1079	-0.17181	29.0829	-0.160423	29.1706	-0.0482809	29.1706	-0.0507986	29.1464	-0.134949	29.1311	-0.127065	29.1287	-0.154322	29.16	-0.0989979	29.1455	-0.13719
29.1241	-0.171851	29.0995	-0.160556	29.187	-0.0483227	29.187	-0.0510399	29.1631	-0.13499	29.1474	-0.12724	29.1451	-0.154655	29.1764	-0.0990483	29.1618	-0.137283
29.1404	-0.171878	29.1157	-0.160685	29.2037	-0.048369	29.2037	-0.0512203	29.1799	-0.135036	29.1639	-0.127442	29.1612	-0.15488	29.1925	-0.0990854	29.1783	-0.137343
29.1572	-0.171907	29.1319	-0.16081	29.22	-0.0484448	29.2198	-0.0513459	29.196	-0.135067	29.1803	-0.127758	29.1778	-0.155039	29.2095	-0.0991146	29.1953	-0.1374
29.1737	-0.171944	29.1483	-0.160911	29.2365	-0.0485403	29.2357	-0.0514642	29.2126	-0.135086	29.1965	-0.128052	29.194	-0.155207	29.2257	-0.0991902	29.2115	-0.137482
29.1899	-0.171996	29.1649	-0.161027	29.253	-0.048673	29.2521	-0.051611	29.2292	-0.135106	29.2127	-0.128387	29.2098	-0.155313	29.2422	-0.0993257	29.2279	-0.137544
29.2064	-0.172028	29.1817	-0.161152	29.2691	-0.0488255	29.2687	-0.0517685	29.2458	-0.135134	29.2285	-0.128676	29.2269	-0.155378	29.2589	-0.0995033	29.2448	-0.137625
29.2231	-0.172067	29.1978	-0.1613	29.2855	-0.0489173	29.2853	-0.0519473	29.2623	-0.135154	29.245	-0.128967	29.2428	-0.155426	29.2755	-0.0996936	29.2608	-0.137738
29.2398	-0.172103	29.2146	-0.161542	29.3021	-0.0489933	29.3019	-0.0521231	29.2785	-0.135174	29.261	-0.129183	29.2596	-0.155473	29.2918	-0.0998485	29.2771	-0.137862
29.2567	-0.172163	29.2305	-0.1618	29.3189	-0.0490476	29.3183	-0.0522887	29.2951	-0.135194	29.2776	-0.129322	29.2758	-0.155529	29.3085	-0.100019	29.2938	-0.138048
29.2728	-0.172227	29.2475	-0.162051	29.3356	-0.049101	29.3347	-0.0525046	29.3114	-0.13523	29.2941	-0.129389	29.2924	-0.155591	29.3248	-0.100183	29.3104	-0.138219
29.2895	-0.17229	29.2641	-0.16223	29.3522	-0.0491512	29.3514	-0.0527465	29.3279	-0.135273	29.311	-0.129417	29.3091	-0.155667	29.341	-0.100313	29.3272	-0.138384
29.3054	-0.172374	29.28	-0.16237	29.3688	-0.0492022	29.3677	-0.0529749	29.3443	-0.13534	29.3274	-0.129433	29.3257	-0.155749	29.3572	-0.100416	29.3438	-0.13854
29.3218	-0.172476	29.297	-0.162521	29.3852	-0.0492611	29.384	-0.0532385	29.3606	-0.135448	29.344	-0.129499	29.342	-0.155873	29.3735	-0.100491	29.3602	-0.138649
29.338	-0.172608	29.3135	-0.162679	29.4018	-0.0493655	29.4002	-0.0535578	29.3774	-0.135596	29.361	-0.129593	29.3585	-0.156014	29.3904	-0.100556	29.377	-0.138751
29.3549	-0.172717	29.3296	-0.162802	29.4187	-0.0494694	29.4171	-0.0538273	29.394	-0.13579	29.3778	-0.129603	29.3749	-0.15616	29.4066	-0.100625	29.3938	-0.138867
29.3712	-0.172884	29.3467	-0.162902	29.4351	-0.0495554	29.4333	-0.0540464	29.4105	-0.135939	29.394	-0.129617	29.3915	-0.156278	29.4233	-0.100741	29.4097	-0.138961
29.3877	-0.17308	29.3632	-0.162982	29.4517	-0.0496164	29.4501	-0.0542158	29.4271	-0.136076	29.4103	-0.129634	29.4078	-0.156382	29.44	-0.100859	29.4265	-0.139028
29.4041	-0.173284	29.3793	-0.163055	29.4678	-0.0496745	29.4665	-0.0543738	29.4435	-0.136151	29.4267	-0.129666	29.4243	-0.156457	29.4566	-0.100959	29.4427	-0.139057
29.4209	-0.173409	29.3956	-0.163111	29.4843	-0.0497625	29.4835	-0.0544976	29.4603	-0.136175	29.4432	-0.129714	29.4409	-0.15651	29.4726	-0.101054	29.4589	-0.139077
29.4374	-0.1735	29.4118	-0.163156	29.5009	-0.0498011	29.5004	-0.0545701	29.4764	-0.136233	29.4596	-0.129786	29.4573	-0.156532	29.4896	-0.101148	29.4753	-0.139101
29.4535	-0.173577	29.4282	-0.163209	29.5173	-0.0498371	29.5164	-0.0546504	29.4931	-0.13628	29.4759	-0.129873	29.4738	-0.156541	29.506	-0.101277	29.4918	-0.139236
29.4707	-0.173649	29.4442	-0.16325	29.5338	-0.0498671	29.5329	-0.054726	29.5099	-0.136298	29.4923	-0.12997	29.4903	-0.156555	29.5222	-0.101345	29.5085	-0.139255
29.487	-0.173693	29.4606	-0.163283	29.5502	-0.0498931	29.549	-0.0547777	29.5267	-0.136308	29.5089	-0.130088	29.5069	-0.156574	29.5388	-0.101393	29.5251	-0.139277
29.5034	-0.173746	29.4768	-0.163304	29.5671	-0.0499243	29.5653	-0.0548313	29.5428	-0.136322	29.525	-0.13019	29.5236	-0.156621	29.5552	-0.101433	29.5416	-0.139312
29.5198	-0.173782	29.4931	-0.163328	29.5831	-0.0499713	29.5815	-0.0549385	29.5592	-0.13634	29.5418	-0.130306	29.54	-0.156692	29.5716	-0.101463	29.5579	-0.139361
29.5364	-0.173804	29.5096	-0.163354	29.6002	-0.0500209	29.5979	-0.0550311	29.5759	-0.136387	29.5581	-0.130394	29.5566	-0.156808	29.5887	-0.101493	29.5741	-0.139459
29.5526	-0.173826	29.5267	-0.163398	29.6162	-0.050079	29.6141	-0.0550966	29.5925	-0.136404	29.5744	-0.130459	29.5729	-0.157017	29.6054	-0.101524	29.591	-0.139595
29.5688	-0.173849	29.5434	-0.163444	29.6329	-0.0501763	29.6307	-0.055169	29.609	-0.13643	29.5907	-0.130514	29.5893	-0.157304	29.6217	-0.101554	29.6075	-0.139755
29.5852	-0.173889	29.56	-0.163505	29.6495	-0.0503686	29.6471	-0.0552825	29.6251	-0.136474	29.6073	-0.130542	29.606	-0.157609	29.6386	-0.101589	29.6237	-0.139847
29.6021	-0.173931	29.5764	-0.163595	29.6661	-0.0505595	29.6636	-0.0554366	29.6417	-0.136526	29.6237	-0.130562	29.6224	-0.157918	29.655	-0.101655	29.6405	-0.139929
29.6188	-0.173986	29.5929	-0.163713	29.6827	-0.0506474	29.6803	-0.0555756	29.6579	-0.136595	29.6402	-0.130665	29.6387	-0.158207	29.6718	-0.101774	29.6568	-0.140003
29.6352	-0.174025	29.6094	-0.163861	29.6994	-0.0507335	29.6965	-0.0557624	29.6747	-0.136699	29.6567	-0.130713	29.6547	-0.158516	29.6882	-0.102017	29.6732	-0.140069
29.6517	-0.174068	29.6258	-0.164114	29.7156	-0.0508422	29.7132	-0.0559126	29.691	-0.136793	29.6734	-0.130757	29.6714	-0.158706	29.7047	-0.102272	29.6899	-0.140139
29.668	-0.174128	29.6428	-0.164377	29.7323	-0.0509334	29.7295	-0.0560496	29.7078	-0.136864	29.6902	-0.130811	29.6881	-0.158836	29.7208	-0.10256	29.706	-0.140188
29.6841	-0.174225	29.6588	-0.164609	29.7487	-0.0509992	29.746	-0.0562016	29.7243	-0.136903	29.7067	-0.130833	29.7049	-0.158961	29.7376	-0.102899	29.7227	-0.140231
29.7008	-0.174322	29.675	-0.164798	29.7654	-0.0510618	29.7627	-0.0564102	29.7405	-0.136933	29.7234	-0.130872	29.7214	-0.159026	29.754	-0.103151	29.739	-0.140273
29.7174	-0.174385	29.6916	-0.164927	29.7818	-0.0511291	29.7793	-0.0566014	29.7571	-0.13696	29.7403	-0.130885	29.7378	-0.159076	29.7705	-0.103313	29.7556	-0.140299
29.7343	-0.174437	29.7079	-0.165033	29.7983	-0.0512168	29.7957	-0.0567544	29.7739	-0.136986	29.7567	-0.130905	29.7547	-0.159129	29.7868	-0.103391	29.7716	-0.140323
29.7505	-0.174522	29.7237	-0.16511	29.8148	-0.0513199	29.8119	-0.0568782	29.7901	-0.137013	29.7731	-0.13095	29.7709	-0.159192	29.8031	-0.103426	29.7885	-0.140344
29.7669	-0.174598	29.7402	-0.165151	29.8317	-0.05147	29.8283	-0.0569809	29.8067	-0.137043	29.7896	-0.131004	29.7875	-0.159229	29.8193	-0.103572	29.8048	-0.140369
29.7839	-0.174667	29.7573	-0.165169	29.8483	-0.0515824	29.845	-0.0571022	29.8226	-0.137073	29.8064	-0.131048	29.8041	-0.159259	29.8358	-0.103644	29.8217	-0.140395
29.8002	-0.174725	29.7732	-0.16518	29.8646	-0.0516565	29.8618	-0.0572351	29.8392	-0.137102	29.8223	-0.131083	29.8201	-0.159295	29.8524	-0.103676	29.8381	-0.140416
29.8171	-0.174772	29.7899	-0.165197	29.8814	-0.0517298	29.878	-0.0573811	29.8556	-0.137133	29.8389	-0.131121	29.837	-0.159357	29.8688	-0.103699	29.8547	-0.140438
29.8336	-0.174817	29.8065	-0.165227	29.8975	-0.0518014	29.8947	-0.0575454	29.8721	-0.137165	29.8551	-0.131168	29.8538	-0.159433	29.8855	-0.103719	29.871	-0.140463
29.8503	-0.174863	29.823	-0.165263	29.9143	-0.0518742	29.911	-0.0576694	29.8886	-0.137197	29.8716	-0.131217	29.8697	-0.15952	29.9019	-0.103738	29.8878	-0.140503
29.867	-0.174898	29.8396	-0.165299	29.9306	-0.0519422	29.9275	-0.0578178	29.9051	-0.137231	29.8881	-0.131276	29.8862	-0.159611	29.9183	-0.103769	29.9043	-0.140561
29.8831	-0.174927	29.856	-0.165369	29.9472	-0.0520145	29.9439	-0.0579331	29.9216	-0.13726	29.9046	-0.131308	29.9026	-0.159719	29.9348	-0.103815	29.9208	-0.140623
29.8995	-0.174955	29.8728	-0.16543	29.9636	-0.05208	29.9607	-0.0580114	29.9387	-0.137291	29.9211	-0.131333	29.9188	-0.159826	29.9518	-0.103859	29.9379	-0.14069
29.9162	-0.174983	29.8895	-0.165455	29.98	-0.0521563	29.9773	-0.0581001	29.9553	-0.137323	29.9375	-0.131378	29.9352	-0.15994	29.9683	-0.103884	29.9543	-0.140726
29.9326	-0.175012	29.9058	-0.165468	29.9963	-0.05221	29.9937	-0.0582156	29.9715	-0.137357	29.9539	-0.131418	29.952	-0.160077	29.9853	-0.103913	29.9704	-0.140751
29.9493	-0.175041	29.9223	-0.165479	30.013	-0.0522564	30.0103	-0.0583044	29.9884	-0.137397	29.9706	-0.131452	29.968	-0.160163	30.0016	-0.10394	29.987	-0.140776
29.9657	-0.175069	29.9387	-0.165525	30.0295	-0.0523012	30.0267	-0.0583907	30.0049	-0.137452	29.9873	-0.131474	29.9849	-0.16022	30.0178	-0.103971	30.0037	-0.1408
29.9824	-0.175095	29.9554	-0.165562	30.0465	-0.0523389	30.0435	-0.0585019	30.0215	-0.137496	30.0042	-0.131495	30.0013	-0.160267	30.0343	-0.104002	30.0204	-0.140826
29.9991	-0.175123	29.9719	-0.165593	30.0634	-0.0523699	30.06	-0.0586357	30.0383	-0.13753	30.0204	-0.131517	30.0179	-0.160312	30.0509	-0.104046	30.037	-0.140854
30.0154	-0.175151	29.9883	-0.16563	30.0798	-0.0524014	30.0765	-0.0587591	30.0548	-0.137563	30.0369	-0.131548	30.0343	-0.160345	30.0671	-0.104088	30.0536	-0.140881
30.032	-0.175177	30.0043	-0.165636	30.0964	-0.0524355	30.0933	-0.0589046	30.0717	-0.137594	30.0533	-0.131599	30.0509	-0.160365	30.084	-0.104143	30.0698	-0.140909
30.0487	-0.175204	30.0212	-0.165644	30.1128	-0.0524797	30.1095	-0.0590129	30.0879	-0.13763	30.07	-0.131648	30.0674	-0.160466	30.1006	-0.104231	30.0866	-0.14096
30.0652	-0.17523	30.0378	-0.16567	30.1298	-0.0525351	30.1264	-0.0591202	30.1046	-0.137657	30.0867	-0.131725	30.0844	-0.160559	30.1169	-0.104274	30.1034	-0.141032
30.0818	-0.175276	30.0546	-0.165723	30.1458	-0.0525927	30.1426	-0.0592089	30.1213	-0.137681	30.1034	-0.131798	30.1007	-0.160628	30.1336	-0.104311	30.12	-0.141129
30.0986	-0.175325	30.0712	-0.165788	30.1627	-0.0526546	30.159	-0.0593096	30.1382	-0.13772	30.1195	-0.131895	30.1168	-0.160647	30.1502	-0.104347	30.1366	-0.141199
30.1151	-0.175366	30.0876	-0.165876	30.1791	-0.052727	30.1755	-0.0594052	30.1546	-0.137749	30.1358	-0.131957	30.1336	-0.16067	30.1669	-0.104386	30.1523	-0.141267
30.1315	-0.175394	30.1042	-0.165962	30.1954	-0.052813	30.1918	-0.0595232	30.1711	-0.137782	30.1524	-0.132007	30.1505	-0.160702	30.184	-0.104422	30.1692	-0.141323
30.1478	-0.175424	30.1206	-0.166043	30.2122	-0.0529394	30.2082	-0.0597048	30.1878	-0.137819	30.1692	-0.132044	30.1667	-0.160733	30.2005	-0.104456	30.1856	-0.141374
30.1646	-0.175453	30.1371	-0.166105	30.229	-0.0530489	30.2251	-0.0598771	30.2045	-0.137855	30.1856	-0.132082	30.1833	-0.16077	30.2173	-0.104488	30.202	-0.141412
30.1811	-0.175483	30.1535	-0.166191	30.2457	-0.0531674	30.2414	-0.0600286	30.2213	-0.137891	30.2019	-0.132108	30.2	-0.16081	30.2341	-0.104523	30.2186	-0.141448
30.1971	-0.175514	30.1699	-0.166256	30.262	-0.053251	30.2577	-0.0601664	30.2379	-0.137931	30.2187	-0.13218	30.216	-0.160875	30.2505	-0.104545	30.2352	-0.141478
30.2136	-0.175546	30.1864	-0.166301	30.2788	-0.0533228	30.2737	-0.0603123	30.2547	-0.137985	30.235	-0.132216	30.2323	-0.160956	30.2672	-0.104563	30.252	-0.141511
30.2304	-0.175579	30.2032	-0.166355	30.295	-0.0533895	30.2906	-0.0604017	30.2709	-0.138023	30.2515	-0.132235	30.2491	-0.161024	30.2836	-0.104586	30.2687	-0.141549
30.2471	-0.175613	30.2196	-0.166412	30.3113	-0.0534545	30.3075	-0.0605138	30.2874	-0.138067	30.2678	-0.13225	30.2657	-0.161071	30.2998	-0.104606	30.2852	-0.141597
30.2638	-0.175656	30.2361	-0.166483	30.3281	-0.0535129	30.3239	-0.0605845	30.3038	-0.138099	30.2843	-0.132266	30.2827	-0.161105	30.3163	-0.104625	30.3022	-0.141637
30.2801	-0.175712	30.2528	-0.166581	30.3448	-0.0535586	30.3406	-0.0606203	30.32	-0.138132	30.3007	-0.132285	30.2989	-0.161148	30.3328	-0.104654	30.3187	-0.141683
30.2965	-0.175767	30.269	-0.166695	30.3617	-0.0536016	30.3575	-0.0606487	30.3364	-0.138163	30.3177	-0.132302	30.3157	-0.16119	30.349	-0.10469	30.3352	-0.141728
30.3132	-0.175849	30.2857	-0.166803	30.3783	-0.0536465	30.374	-0.0606902	30.3528	-0.138195	30.3343	-0.13233	30.3322	-0.161227	30.3657	-0.104741	30.3513	-0.141777
30.3297	-0.17595	30.3021	-0.166903	30.3952	-0.0536883	30.3905	-0.0607485	30.3695	-0.138225	30.351	-0.13235	30.3492	-0.161245	30.3823	-0.104811	30.368	-0.141812
30.3464	-0.176048	30.3191	-0.166978	30.4115	-0.0537283	30.4072	-0.0607999	30.3863	-0.138253	30.3674	-0.132374	30.3656	-0.161261	30.399	-0.104891	30.3847	-0.141845
30.3634	-0.176124	30.3352	-0.167025	30.4279	-0.053772	30.4237	-0.0608873	30.4028	-0.138282	30.3841	-0.132399	30.3821	-0.161277	30.4153	-0.104964	30.4008	-0.141875
30.3797	-0.176175	30.3515	-0.167058	30.4448	-0.0538115	30.44	-0.0610224	30.4194	-0.138307	30.4005	-0.132425	30.3986	-0.161292	30.4319	-0.105029	30.4173	-0.141939
30.3966	-0.176211	30.3681	-0.167085	30.4609	-0.0538488	30.456	-0.0611752	30.436	-0.138335	30.4173	-0.132453	30.4148	-0.161323	30.4482	-0.105089	30.4339	-0.141979
30.4129	-0.176246	30.3847	-0.167108	30.4771	-0.0538986	30.4726	-0.0613244	30.4524	-0.138365	30.4338	-0.132491	30.4311	-0.161365	30.4651	-0.105123	30.4504	-0.142001
30.4296	-0.176281	30.4013	-0.167134	30.4935	-0.0539514	30.489	-0.0615022	30.469	-0.138393	30.4497	-0.132517	30.4477	-0.161412	30.4815	-0.10515	30.4669	-0.142023
30.446	-0.176316	30.4176	-0.16716	30.5104	-0.0540039	30.5055	-0.0616374	30.486	-0.138425	30.4665	-0.132544	30.464	-0.161457	30.4984	-0.105171	30.4839	-0.142047
30.4624	-0.176354	30.4345	-0.167182	30.5269	-0.054062	30.5222	-0.0617482	30.5027	-0.13846	30.4831	-0.132567	30.4802	-0.161512	30.5151	-0.105195	30.5004	-0.142081
30.479	-0.176386	30.4504	-0.167202	30.5439	-0.0541257	30.5389	-0.0618492	30.5189	-0.138495	30.4995	-0.132591	30.4967	-0.161573	30.5318	-0.105222	30.5168	-0.142105
30.4955	-0.176412	30.4672	-0.167222	30.5606	-0.0541966	30.5554	-0.0619583	30.5351	-0.138529	30.5162	-0.132617	30.5137	-0.16163	30.5482	-0.105256	30.5333	-0.142132
30.5121	-0.176434	30.4839	-0.167236	30.5775	-0.0542694	30.572	-0.0620339	30.5518	-0.138562	30.5327	-0.132642	30.5301	-0.161704	30.5648	-0.105301	30.5495	-0.142164
30.5287	-0.176455	30.5002	-0.16725	30.5942	-0.054342	30.5887	-0.0620788	30.5686	-0.138598	30.5494	-0.132668	30.5466	-0.161767	30.5817	-0.105385	30.5658	-0.142197
30.5452	-0.176474	30.5171	-0.167264	30.6106	-0.0544149	30.6051	-0.062127	30.5851	-0.138635	30.566	-0.132694	30.5632	-0.161805	30.598	-0.105564	30.5822	-0.142228
30.5621	-0.176492	30.5332	-0.167279	30.6271	-0.0544792	30.6218	-0.0621936	30.6017	-0.138671	30.5828	-0.132717	30.5798	-0.161833	30.6143	-0.105815	30.5989	-0.142259
30.5786	-0.176508	30.5504	-0.167305	30.6437	-0.0545356	30.6383	-0.0622883	30.618	-0.138703	30.5993	-0.132741	30.5965	-0.161861	30.6303	-0.106042	30.6155	-0.142291
30.5946	-0.176524	30.5669	-0.167326	30.6603	-0.0545866	30.6547	-0.0624107	30.6346	-0.138738	30.616	-0.132767	30.6133	-0.161883	30.6466	-0.10622	30.6327	-0.14232
30.6112	-0.176542	30.5836	-0.167367	30.6765	-0.0546301	30.6713	-0.0625263	30.6514	-0.138774	30.6324	-0.132791	30.6295	-0.161904	30.6629	-0.106328	30.649	-0.142349
30.628	-0.176559	30.6002	-0.167422	30.6933	-0.0546622	30.6877	-0.062755	30.6676	-0.138809	30.6489	-0.132814	30.6462	-0.161933	30.6797	-0.106391	30.6656	-0.142381
30.6446	-0.176575	30.6168	-0.167479	30.7093	-0.054689	30.7046	-0.0630082	30.6842	-0.138844	30.6653	-0.132834	30.663	-0.161967	30.6967	-0.106433	30.682	-0.142413
30.6612	-0.176588	30.6331	-0.167547	30.7259	-0.0547147	30.7207	-0.063187	30.7006	-0.138878	30.6819	-0.132853	30.6799	-0.162016	30.7133	-0.106471	30.6989	-0.142441
30.678	-0.176599	30.6496	-0.167622	30.7426	-0.0547436	30.7377	-0.0633157	30.717	-0.138918	30.6986	-0.132872	30.6964	-0.16208	30.7293	-0.106509	30.7152	-0.142469
30.6943	-0.176609	30.6663	-0.16767	30.7594	-0.0547739	30.7541	-0.0634055	30.7341	-0.138958	30.7152	-0.132898	30.7125	-0.16219	30.7458	-0.106546	30.7319	-0.142501
30.7114	-0.176618	30.6826	-0.167709	30.7759	-0.0548077	30.7707	-0.0634351	30.7508	-0.138998	30.7314	-0.132927	30.7289	-0.162321	30.7624	-0.106594	30.7489	-0.142536
30.7281	-0.176625	30.6995	-0.167736	30.793	-0.0548487	30.7878	-0.0635286	30.7676	-0.139039	30.7479	-0.132958	30.7456	-0.162446	30.779	-0.106627	30.7653	-0.142573
30.7445	-0.17663	30.7162	-0.167761	30.8094	-0.0548962	30.8046	-0.0636021	30.7841	-0.139078	30.7642	-0.133005	30.7619	-0.162548	30.7956	-0.106656	30.7818	-0.14261
30.7616	-0.176634	30.7328	-0.167791	30.8259	-0.0549533	30.821	-0.0637288	30.8004	-0.139113	30.7805	-0.133049	30.7783	-0.162646	30.8119	-0.106685	30.7983	-0.142651
30.7779	-0.176639	30.7496	-0.167807	30.8426	-0.0550119	30.8379	-0.063802	30.8175	-0.139148	30.7969	-0.133088	30.7951	-0.162703	30.8286	-0.106714	30.8148	-0.142693
30.7948	-0.176647	30.7659	-0.167826	30.8592	-0.0550752	30.8547	-0.0638681	30.8342	-0.139185	30.8138	-0.133124	30.8114	-0.162737	30.8455	-0.106744	30.8315	-0.142761
30.8113	-0.176661	30.7823	-0.167863	30.8759	-0.0551375	30.8707	-0.0639124	30.851	-0.139219	30.8307	-0.133152	30.828	-0.162763	30.8621	-0.106774	30.8482	-0.142865
30.8278	-0.176678	30.7984	-0.167904	30.8926	-0.0551975	30.8874	-0.0639705	30.8674	-0.139251	30.8471	-0.133179	30.8449	-0.162786	30.8792	-0.106805	30.8649	-0.142974
30.8442	-0.176697	30.8156	-0.167939	30.909	-0.0552665	30.9038	-0.0639936	30.8843	-0.139282	30.8638	-0.133205	30.8616	-0.16281	30.8954	-0.106838	30.8813	-0.143031
30.8607	-0.17672	30.8322	-0.167963	30.9255	-0.055366	30.9209	-0.064036	30.901	-0.139313	30.8806	-0.133232	30.8783	-0.162835	30.9124	-0.106873	30.8977	-0.143069
30.8771	-0.176749	30.8485	-0.167982	30.9417	-0.0554629	30.9372	-0.0640999	30.9174	-0.139343	30.8974	-0.133259	30.8946	-0.162866	30.9296	-0.106908	30.9144	-0.143107
30.8937	-0.176787	30.8648	-0.168003	30.9582	-0.0555363	30.9532	-0.0641609	30.9338	-0.139373	30.9136	-0.133288	30.9113	-0.1629	30.9463	-0.106945	30.9311	-0.143145
[truncated: 13,051 more rows]

## Sheet: As-Printed (Worst-Case)
OVERTURE White		OVERTURE Black		OVERTURE Green		SUNLU White		SUNLU Black		SUNLU Green		HATCHBOX White		HATCHBOX Black		HATCHBOX Green
[truncated: 13,502 more rows]

## Sheet: Annealed (Worst-Case)
OVERTURE White		OVERTURE Black		OVERTURE Green		SUNLU White		SUNLU Black		SUNLU Green		HATCHBOX White		HATCHBOX Black		HATCHBOX Green
[truncated: 13,505 more rows]
