# Supplementary material for: Establishing a Framework for Fused Filament Fabrication Process Optimization: A Case Study with PLA Filaments
Source: Polymers (Basel). 2023 Apr 19;15(8):1945. doi: 10.3390/polym15081945 (PMC10141671; doi:10.3390/polym15081945)
Supplement: Supplementary file 1 [file polymers-15-01945-s001.zip › polymers-2303527-supplementary/Spreadsheet S9 Printed Specimen DSC Tabulated Values.xlsx]

## Sheet: Tabulated Values
Filament Brand	Filament Color	Parameter Set Classification	Treatment Condition	χ (%)	Tg (°C)	Tcc (°C)	Tm (°C)
OVERTURE	White	Optimal	As-Printed	5.86538	65.2	119.29	163.75
OVERTURE	White	Worst-Case	As-Printed	0.82265	65.13	127.49	163.38
OVERTURE	White	Optimal	Annealed	0.790598	60.96	115.41	162.9
OVERTURE	White	Worst-Case	Annealed	1.13248	60.86	116.83	162.95
OVERTURE	Black	Optimal	As-Printed	11.7201	64.94	110	162.29
OVERTURE	Black	Worst-Case	As-Printed	4.91453	64.63	110.88	162.86
OVERTURE	Black	Optimal	Annealed	2.75641	61.46	111.04	159.37
OVERTURE	Black	Worst-Case	Annealed	3.49359	61.11	110.44	162.83
OVERTURE	Green	Optimal	As-Printed	20.9679	63.7	95.27	166.71
OVERTURE	Green	Worst-Case	As-Printed	14.8611	63.55	95.92	167.5
OVERTURE	Green	Optimal	Annealed	28.0908	60.45	95.97	168.33
OVERTURE	Green	Worst-Case	Annealed	25.6143	59	94.8	167.08
SUNLU	White	Optimal	As-Printed	4.09188	64.74	120.34	163.31
SUNLU	White	Worst-Case	As-Printed	5.01068	63.39	121.04	162.27
SUNLU	White	Optimal	Annealed	5.90812	61.81	112.38	161.7
SUNLU	White	Worst-Case	Annealed	0.737179	61.84	112.77	161.62
SUNLU	Black	Optimal	As-Printed	19.4979	64.27	88.68	176.71
SUNLU	Black	Worst-Case	As-Printed	19.0385	64.27	89	176.87
SUNLU	Black	Optimal	Annealed	44.6143	60.77	95.18	173.74
SUNLU	Black	Worst-Case	Annealed	43.7799	60.9	95.76	175.2
SUNLU	Green	Optimal	As-Printed	10.5128	63.22	93.97	167.52
SUNLU	Green	Worst-Case	As-Printed	11.4316	62.78	93.84	166.37
SUNLU	Green	Optimal	Annealed	25.6656	60.3	91.46	165.59
SUNLU	Green	Worst-Case	Annealed	25.5278	60.66	94.05	166.21
HATCHBOX	White	Optimal	As-Printed	2.54274	63.05	115.87	154.98
HATCHBOX	White	Worst-Case	As-Printed	2.14744	62.22	115.46	162.57
HATCHBOX	White	Optimal	Annealed	3.09829	61.54	110.82	160.63
HATCHBOX	White	Worst-Case	Annealed	0.245726	63.71	111.41	160.44
HATCHBOX	Black	Optimal	As-Printed	22.2222	63.78	95.05	171.68
HATCHBOX	Black	Worst-Case	As-Printed	15.235	63.6	96.06	171.67
HATCHBOX	Black	Optimal	Annealed	30.6912	62.21	90.63	169.02
HATCHBOX	Black	Worst-Case	Annealed	28.2949	62.33	90.68	169.25
HATCHBOX	Green	Optimal	As-Printed	10.5769	64.7	95.14	167.63
HATCHBOX	Green	Worst-Case	As-Printed	9.31624	63.12	95.39	168.88
HATCHBOX	Green	Optimal	Annealed	18.9103	61.89	90.66	165.22
HATCHBOX	Green	Worst-Case	Annealed	17.3291	62.17	91.72	167.37
